# Supplementary material for: Transcriptome profiling of esophageal squamous cell carcinoma reveals a long noncoding RNA acting as a tumor suppressor
Source: Oncotarget. 2015 May 19;6(19):17065–80. doi: 10.18632/oncotarget.4185 (PMC4627292; doi:10.18632/oncotarget.4185)
Supplement: Supplementary file 2 [file oncotarget-06-17065-s002.xlsx]

## Sheet: Sheet1
VP	GeneName	TranscriptName	ProbeName	RNAtype
VP_1	7SK	ENST00000363673.1;ENST00000564138.1	RNA144108|snRNA_61_317;RNA172830|ENST00000363673	lincRNA
VP_2	7SK	ENST00000408472.1;ENST00000517300.1	RNA144158|snRNA_111_291	lincRNA
VP_3	7SK	ENST00000410830.1	RNA172681|ENST00000410830	lincRNA
VP_4	7SK	ENST00000418942.1;ENST00000453802.1	RNA36550|ENCODE_1420_577;RNA162337|XLOC_013888;RNA36223|ENCODE_1093_684	lincRNA
VP_5	A1BG-AS1	ENST00000595302.1;ENST00000594950.1;NR_015380	RNA39589|RefSeq_1579_2130	antisense
VP_6	A2M-AS1	ENST00000499762.1;NR_026971	RNA39527|RefSeq_1516_2187	antisense
VP_7	AA06;RP11-31I22.1	ENST00000579745.1;NR_037584	RNA41101|RefSeq_3214_608	senseoverlap
VP_8	AACSP1	NR_024035	RNA39541|RefSeq_1530_2173;RNA44590|UCSC_2573_2821;RNA44592|UCSC_2578_2818	lincRNA
VP_9	AATK-AS1	ENST00000414089.1;NR_027255	RNA40177|RefSeq_2208_1577	antisense
VP_10	ABCA11P	NR_002451	RNA39822|RefSeq_1831_1895;RNA46620|UCSC_5126_1961	senseoverlap
VP_11	ABCA17P	NR_003574	RNA38481|RefSeq_399_4188;RNA51705|UCSC_11293_418	lincRNA
VP_12	ABCC13	NR_003087	RNA39033|RefSeq_985_2824;RNA55664|H-InvDB_3050_205	lincRNA
VP_13	ABCC13	NR_003088	RNA40898|RefSeq_2995_812	lincRNA
VP_14	ABCC6P1	NR_003569	RNA39081|RefSeq_1040_2724	lincRNA
VP_15	ABHD11	NR_026912	RNA40101|RefSeq_2129_1638	senseoverlap
VP_16	ABHD14A-ACY1	NR_037192	RNA39842|RefSeq_1852_1879	senseoverlap
VP_17	ABO	ENST00000538324.1;ENST00000453660.2	RNA176151|ENST00000538324;RNA176150|ENST00000453660	other
VP_18	AC000036.4	ENST00000449652.1	RNA46403|UCSC_4849_2024	antisense
VP_19	AC000067.1	ENST00000452326.1	RNA37938|ENCODE_2811_287	lincRNA
VP_20	AC000068.5	ENST00000431090.1	RNA58748|asoverlaps_309_2097;RNA58769|asoverlaps_341_2042	antisense
VP_21	AC000123.4	ENST00000418215.1	RNA36865|ENCODE_1735_516	antisense
VP_22	AC000124.1	ENST00000448311.1	RNA35717|ENCODE_585_957	lincRNA
VP_23	AC000370.2	ENST00000488818.1	RNA164911|XLOC_006236	antisense
VP_24	AC002059.10	ENST00000608014.1	RNA162513|XLOC_014336	senseoverlap
VP_25	AC002064.5	ENST00000445784.1	RNA36105|ENCODE_975_733	lincRNA
VP_26	AC002115.5	ENST00000453968.1	RNA37709|ENCODE_2581_362	lincRNA
VP_27	AC002310.12	ENST00000457283.3	RNA49542|UCSC_8645_1124	antisense
VP_28	AC002310.7	ENST00000492040.1	RNA34758|NRED_891_1491	antisense
VP_29	AC002331.1	ENST00000443373.1	RNA37921|ENCODE_2794_294	lincRNA
VP_30	AC002368.4	ENST00000456981.1	RNA165894|XLOC_008254	antisense
VP_31	AC002386.1	ENST00000436714.1	RNA164877|XLOC_006559	lincRNA
VP_32	AC002398.5	ENST00000433059.1	RNA45947|UCSC_4284_2167	lincRNA
VP_33	AC002451.3	ENST00000411728.1;ENST00000432265.1	RNA164854|XLOC_006178	antisense
VP_34	AC002480.2	ENST00000414116.1	RNA35278|ENCODE_137_2592	lincRNA
VP_35	AC002480.3;LOC100506178	ENST00000435127.1;NR_038393	RNA35301|ENCODE_160_2432	antisense
VP_36	AC002480.4	ENST00000439823.1	RNA36659|ENCODE_1529_557	antisense
VP_37	AC002480.5	ENST00000442252.1	RNA35590|ENCODE_458_1282	senseoverlap
VP_38	AC002511.1	ENST00000441942.2;ENST00000602468.1	RNA37089|ENCODE_1959_474	lincRNA
VP_39	AC002511.1;LOC100128682	ENST00000536898.1;NR_040046	RNA43985|UCSC_1833_3312	lincRNA
VP_40	AC002511.3	ENST00000428426.2	RNA37654|ENCODE_2526_376	lincRNA
VP_41	AC003051.1	ENST00000433856.1	RNA160823|XLOC_012293	lincRNA
VP_42	AC003084.2	ENST00000427030.1	RNA37335|ENCODE_2206_435	lincRNA
VP_43	AC003088.1	ENST00000435466.1	RNA164879|XLOC_006561	lincRNA
VP_44	AC003090.1	ENST00000446840.1	RNA46961|UCSC_5521_1870	lincRNA
VP_45	AC003092.2	ENST00000411946.1	RNA164849|XLOC_006524	lincRNA
VP_46	AC003102.3	ENST00000586388.1;ENST00000588097.1	RNA177230|ENST00000453562	antisense
VP_47	AC003102.3	ENST00000588097.1	RNA42902|UCSC_538_5041	antisense
VP_48	AC003664.1	ENST00000440522.1	RNA37015|ENCODE_1885_485	lincRNA
VP_49	AC003665.1	ENST00000411573.2;ENST00000451140.2	RNA47530|UCSC_6220_1714	antisense
VP_50	AC003984.1	ENST00000446000.1	RNA164837|XLOC_006159	lincRNA
VP_51	AC003984.1	ENST00000450977.2	RNA43279|UCSC_985_4104	lincRNA
VP_52	AC003985.1	ENST00000414127.1	RNA37708|ENCODE_2580_362	lincRNA
VP_53	AC003986.5	ENST00000452700.1	RNA58918|asoverlaps_532_1641;RNA174901|ENST00000452700	antisense
VP_54	AC003986.6	ENST00000419944.1	RNA164673|XLOC_006001;RNA35497|ENCODE_361_1711	antisense
VP_55	AC003986.7	ENST00000417460.1	RNA36203|ENCODE_1073_692	antisense
VP_56	AC003988.1	ENST00000447198.2	RNA164833|XLOC_006508	lincRNA
VP_57	AC004009.3	ENST00000412413.1	RNA36614|ENCODE_1484_567	lincRNA
VP_58	AC004012.1	ENST00000416593.1	RNA164853|XLOC_006177	lincRNA
VP_59	AC004014.3	ENST00000413406.1	RNA164876|XLOC_006206	lincRNA
VP_60	AC004053.1	ENST00000500179.1	RNA58587|asoverlaps_109_2969	antisense
VP_61	AC004066.3	ENST00000514879.1	RNA163306|XLOC_004036	antisense
VP_62	AC004069.2	ENST00000504082.1	RNA163304|XLOC_004032	lincRNA
VP_63	AC004070.1	ENST00000458577.1	RNA36520|ENCODE_1390_582	lincRNA
VP_64	AC004125.3	ENST00000567127.1	RNA160450|XLOC_011675	lincRNA
VP_65	AC004158.3	ENST00000564508.1	RNA44403|UCSC_2353_2941	lincRNA
VP_66	AC004448.2	ENST00000437646.1	RNA36843|ENCODE_1713_520	lincRNA
VP_67	AC004485.3	ENST00000439839.1	RNA36814|ENCODE_1684_527	antisense
VP_68	AC004535.2	ENST00000422697.1	RNA37226|ENCODE_2096_449	lincRNA
VP_69	AC004538.3	ENST00000421121.1	RNA46232|UCSC_4639_2076	other
VP_70	AC004540.5	ENST00000418758.2	RNA44086|UCSC_1959_3214;RNA174884|ENST00000418758	lincRNA
VP_71	AC004540.5	ENST00000420774.1;ENST00000449537.1	RNA174881|ENST00000449537	lincRNA
VP_72	AC004540.5	ENST00000420774.1	RNA174882|ENST00000420774	lincRNA
VP_73	AC004540.5	ENST00000430548.1	RNA174879|ENST00000430548	lincRNA
VP_74	AC004540.5	ENST00000448056.1;ENST00000421862.1	RNA174880|ENST00000421862;RNA174883|ENST00000448056	lincRNA
VP_75	AC004543.2	ENST00000418764.2	RNA36301|ENCODE_1171_655	lincRNA
VP_76	AC004562.1	ENST00000420427.1;ENST00000455460.1	RNA36273|ENCODE_1143_665;RNA36363|ENCODE_1233_628	lincRNA
VP_77	AC004840.8	ENST00000443103.1	RNA36421|ENCODE_1291_608	lincRNA
VP_78	AC004840.9	ENST00000313156.3	RNA34397|NRED_529_2099;RNA174932|ENST00000313156	lincRNA
VP_79	AC004869.3	ENST00000436501.1	RNA164749|XLOC_006433	lincRNA
VP_80	AC004893.11	ENST00000360902.1	RNA34895|NRED_1029_1188;RNA34015|NRED_146_3397	antisense
VP_81	AC004895.4	ENST00000428901.1;ENST00000435547.1;ENST00000436915.1	RNA36826|ENCODE_1696_524	lincRNA
VP_82	AC004895.4	ENST00000428901.1;ENST00000435547.1	RNA36719|ENCODE_1589_547;RNA36752|ENCODE_1622_540	lincRNA
VP_83	AC004906.3	ENST00000423194.1	RNA59098|asoverlaps_769_982	antisense
VP_84	AC004941.3	ENST00000417506.1	RNA35218|ENCODE_74_3120	antisense
VP_85	AC004947.2	ENST00000420912.1	RNA35250|ENCODE_108_2781	lincRNA
VP_86	AC004947.2	ENST00000430426.1	RNA36593|ENCODE_1463_570	lincRNA
VP_87	AC005019.3	ENST00000434321.1	RNA37718|ENCODE_2590_359	lincRNA
VP_88	AC005022.1	ENST00000440213.1	RNA164732|XLOC_006059	lincRNA
VP_89	AC005029.1	ENST00000443406.1	RNA164731|XLOC_006418	lincRNA
VP_90	AC005076.5	ENST00000433446.1	RNA50750|UCSC_10127_765;RNA177981|ENST00000433446	antisense
VP_91	AC005076.5	ENST00000446309.1;ENST00000433446.1	RNA177982|ENST00000446309	antisense
VP_92	AC005082.12	ENST00000413042.2	RNA35404|ENCODE_267_1999	lincRNA
VP_93	AC005152.2	ENST00000412640.2	RNA178101|ENST00000412640	other
VP_94	AC005152.2	ENST00000414600.1	RNA36075|ENCODE_945_742	other
VP_95	AC005152.2	ENST00000424417.2	RNA178102|ENST00000424417	other
VP_96	AC005152.2	ENST00000434703.1	RNA35228|ENCODE_85_3032	other
VP_97	AC005152.2	ENST00000440093.2;ENST00000434703.1;ENST00000529667.1	RNA178108|ENST00000529667	other
VP_98	AC005152.2	ENST00000440093.2	RNA178110|ENST00000440093	other
VP_99	AC005152.2	ENST00000443037.1	RNA37561|ENCODE_2433_394	other
VP_100	AC005152.2	ENST00000446332.1	RNA37270|ENCODE_2141_443	other
VP_101	AC005152.2	ENST00000532249.1	RNA178118|ENST00000532249	other
VP_102	AC005152.2	ENST00000533039.2	RNA178113|ENST00000533039	other
VP_103	AC005152.2	ENST00000533179.1	RNA178115|ENST00000533179	other
VP_104	AC005152.2	ENST00000533232.1	RNA47437|UCSC_6099_1738;RNA178112|ENST00000533232	other
VP_105	AC005152.2	ENST00000533996.1	RNA178111|ENST00000533996	other
VP_106	AC005152.3	ENST00000543512.1;ENST00000430908.2	RNA37630|ENCODE_2502_381	lincRNA
VP_107	AC005154.6	ENST00000454922.2	RNA48542|UCSC_7450_1420;RNA36044|ENCODE_914_752	other
VP_108	AC005154.6	ENST00000580902.1;ENST00000578293.2;ENST00000434399.1	RNA49521|UCSC_8616_1130	other
VP_109	AC005154.6	ENST00000584621.1;ENST00000355837.4	RNA45262|UCSC_3418_2437	other
VP_110	AC005154.6;LOC401320	ENST00000426529.2;ENST00000355837.4;NR_038889	RNA43968|UCSC_1813_3328;RNA44142|UCSC_2024_3166	other;senseoverlap
VP_111	AC005154.6;LOC401320	ENST00000582145.1;ENST00000584621.1;ENST00000578245.1;ENST00000426529.2;ENST00000355837.4;ENST00000434399.1;NR_038889	RNA48765|UCSC_7731_1346;RNA48102|UCSC_6910_1558	other;senseoverlap
VP_112	AC005162.5	ENST00000411479.1	RNA36549|ENCODE_1419_578	antisense
VP_113	AC005220.3	ENST00000450473.1	RNA162210|XLOC_013571	antisense
VP_114	AC005224.2	ENST00000458492.1	RNA160686|XLOC_012115;RNA35530|ENCODE_394_1537	antisense
VP_115	AC005235.1	ENST00000456248.1	RNA161890|XLOC_002449;RNA45079|UCSC_3182_2528	lincRNA
VP_116	AC005253.2	ENST00000597411.1	RNA34125|NRED_256_2770	antisense
VP_117	AC005276.1	ENST00000411856.1	RNA164909|XLOC_006234	lincRNA
VP_118	AC005281.2	ENST00000433040.1	RNA59128|asoverlaps_805_911	antisense
VP_119	AC005301.8	ENST00000422917.1	RNA162468|XLOC_014292;RNA35596|ENCODE_464_1241	lincRNA
VP_120	AC005304.1	ENST00000457609.1	RNA37504|ENCODE_2375_405	lincRNA
VP_121	AC005306.3	ENST00000588480.1	RNA59228|asoverlaps_940_520	antisense
VP_122	AC005307.3	ENST00000592347.1	RNA44199|UCSC_2102_3113;RNA176737|ENST00000511462	lincRNA
VP_123	AC005355.1	ENST00000513329.1	RNA163988|XLOC_004558	lincRNA
VP_124	AC005355.2	ENST00000515627.2	RNA49850|UCSC_9013_1045;RNA175913|ENST00000515627	lincRNA
VP_125	AC005392.13	ENST00000419624.1	RNA36934|ENCODE_1804_500;RNA36711|ENCODE_1581_548	lincRNA
VP_126	AC005532.5	ENST00000430266.1	RNA164655|XLOC_005981	other
VP_127	AC005540.3	ENST00000413911.1	RNA53364|H-InvDB_631_565	antisense
VP_128	AC005546.2	ENST00000591837.1	RNA34528|NRED_660_1853	lincRNA
VP_129	AC005550.3	ENST00000451240.1	RNA43519|UCSC_1270_3740;RNA174906|ENST00000451240	antisense
VP_130	AC005550.4	ENST00000442176.1	RNA36191|ENCODE_1061_697	lincRNA
VP_131	AC005550.5	ENST00000438923.1	RNA37880|ENCODE_2752_312	lincRNA
VP_132	AC005592.1	ENST00000432677.1	RNA35345|ENCODE_205_2237	lincRNA
VP_133	AC005614.3	ENST00000598952.1	RNA58539|asoverlaps_52_3667	antisense
VP_134	AC005616.1	ENST00000589999.1	RNA161155|XLOC_013288	lincRNA
VP_135	AC005703.2	ENST00000453339.2	RNA37777|ENCODE_2649_345	lincRNA
VP_136	AC005703.3	ENST00000431343.1	RNA35475|ENCODE_339_1773	lincRNA
VP_137	AC005754.7	ENST00000607216.1	RNA59204|asoverlaps_913_596	antisense
VP_138	AC005772.2	ENST00000446671.1	RNA160690|XLOC_012120	lincRNA
VP_139	AC005785.2	ENST00000597549.1	RNA58855|asoverlaps_452_1808	other
VP_140	AC005789.11	ENST00000588453.1	RNA59321|RNAz_32_542	lincRNA
VP_141	AC005863.2	ENST00000445035.2	RNA36367|ENCODE_1237_627	lincRNA
VP_142	AC006000.5	ENST00000456809.1	RNA35850|ENCODE_720_842	lincRNA
VP_143	AC006007.1	ENST00000422084.1	RNA36259|ENCODE_1129_672	lincRNA
VP_144	AC006019.3	ENST00000425591.1	RNA45200|UCSC_3338_2470	antisense
VP_145	AC006037.2	ENST00000437967.2	RNA36463|ENCODE_1333_598	lincRNA
VP_146	AC006041.1	ENST00000425322.1	RNA37830|ENCODE_2702_328	lincRNA
VP_147	AC006076.1	ENST00000423233.1	RNA37776|ENCODE_2648_345	lincRNA
VP_148	AC006115.3	ENST00000595954.1	RNA58733|asoverlaps_290_2144	antisense
VP_149	AC006116.17	ENST00000587620.1	RNA58928|asoverlaps_545_1603	antisense
VP_150	AC006159.3	ENST00000441991.1	RNA37127|ENCODE_1997_468	lincRNA
VP_151	AC006159.3	ENST00000450063.1	RNA37121|ENCODE_1991_469	lincRNA
VP_152	AC006159.3	ENST00000458082.1;ENST00000441991.1	RNA36369|ENCODE_1239_626	lincRNA
VP_153	AC006159.4	ENST00000421965.1	RNA36206|ENCODE_1076_692	antisense
VP_154	AC006196.1	ENST00000447194.1	RNA161885|XLOC_001795	lincRNA
VP_155	AC006227.1	ENST00000443123.1	RNA35820|ENCODE_689_860;RNA161660|XLOC_002250	lincRNA
VP_156	AC006227.1	ENST00000455614.1	RNA36985|ENCODE_1855_491	lincRNA
VP_157	AC006262.5	ENST00000598518.1	RNA47773|UCSC_6518_1643	lincRNA
VP_158	AC006262.6	ENST00000593980.1	RNA48868|UCSC_7851_1316	other
VP_159	AC006273.4	ENST00000606966.1	RNA161082|XLOC_013194	lincRNA
VP_160	AC006296.1	ENST00000507932.1	RNA163128|XLOC_003890	lincRNA
VP_161	AC006296.2	ENST00000514401.1	RNA163129|XLOC_003466	lincRNA
VP_162	AC006369.3	ENST00000431712.1	RNA37609|ENCODE_2481_384	lincRNA
VP_163	AC006372.4	ENST00000444158.1	RNA35176|ENCODE_30_4049	lincRNA
VP_164	AC006372.5	ENST00000449903.1	RNA36725|ENCODE_1595_546	lincRNA
VP_165	AC006372.6	ENST00000433660.1	RNA37928|ENCODE_2801_292	antisense
VP_166	AC006373.1	ENST00000451755.1	RNA37712|ENCODE_2584_361	lincRNA
VP_167	AC006380.3	ENST00000433356.1	RNA36560|ENCODE_1430_575	lincRNA
VP_168	AC006458.3	ENST00000445093.1	RNA36307|ENCODE_1177_653	lincRNA
VP_169	AC006482.1	ENST00000448898.1	RNA37968|ENCODE_2841_273	lincRNA
VP_170	AC006552.1	ENST00000508484.1	RNA45818|UCSC_4129_2214	lincRNA
VP_171	AC006960.7	ENST00000435254.1	RNA164719|XLOC_006046	antisense
VP_172	AC007036.6	ENST00000430537.1	RNA36253|ENCODE_1123_674	lincRNA
VP_173	AC007038.7	ENST00000452057.1	RNA58719|asoverlaps_274_2198	antisense
VP_174	AC007040.5	ENST00000449073.2	RNA37669|ENCODE_2541_373	lincRNA
VP_175	AC007091.1	ENST00000412563.1	RNA36618|ENCODE_1488_566	lincRNA
VP_176	AC007092.1;FLJ30838	ENST00000427421.1;ENST00000452840.1;NR_033873	RNA161494|XLOC_001486	lincRNA
VP_177	AC007099.1	ENST00000451622.2	RNA178248|ENST00000451622	antisense
VP_178	AC007099.2	ENST00000444852.1	RNA37807|ENCODE_2679_336	antisense
VP_179	AC007106.1	ENST00000509666.1	RNA163163|XLOC_003916	lincRNA
VP_180	AC007128.1;AC007009.1	ENST00000424460.1;ENST00000458624.1	RNA174903|ENST00000458624	antisense
VP_181	AC007128.1	ENST00000424460.1	RNA47019|UCSC_5593_1853	antisense
VP_182	AC007163.3;LOC100507140	ENST00000452787.1;NR_037886	RNA46310|UCSC_4737_2050	lincRNA
VP_183	AC007163.6	ENST00000447972.3	RNA59131|asoverlaps_811_899	antisense
VP_184	AC007179.1	ENST00000415159.1	RNA37312|ENCODE_2183_438	lincRNA
VP_185	AC007182.6	ENST00000455232.1	RNA34355|NRED_486_2157;RNA176103|ENST00000455232	antisense
VP_186	AC007228.11	ENST00000596587.1	RNA46334|UCSC_4765_2045;RNA176769|ENST00000499186	antisense
VP_187	AC007246.3	ENST00000451547.1;ENST00000426083.1	RNA48480|UCSC_7372_1436	antisense
VP_188	AC007246.3;LOC728730	ENST00000449569.1;NR_037875	RNA43548|UCSC_1306_3706;RNA45104|UCSC_3213_2517	antisense;lincRNA
VP_189	AC007250.4	ENST00000454367.1	RNA161493|XLOC_001485;RNA35905|ENCODE_775_813	lincRNA
VP_190	AC007251.2	ENST00000447987.1	RNA36172|ENCODE_1042_708	lincRNA
VP_191	AC007255.8	ENST00000447171.1;ENST00000450540.2	RNA174221|ENST00000447171;RNA174222|ENST00000450540	antisense
VP_192	AC007255.8	ENST00000450540.2	RNA58978|asoverlaps_610_1441	antisense
VP_193	AC007277.3	ENST00000423519.2	RNA177625|ENST00000423519	antisense
VP_194	AC007277.3	ENST00000428156.1	RNA45897|UCSC_4230_2184;RNA177626|ENST00000428156	antisense
VP_195	AC007308.6	ENST00000430719.1	RNA178401|ENST00000430719	antisense
VP_196	AC007317.1	ENST00000420187.1	RNA36707|ENCODE_1577_549	lincRNA
VP_197	AC007349.4	ENST00000419326.1	RNA164720|XLOC_006048	lincRNA
VP_198	AC007349.5	ENST00000415356.1	RNA164721|XLOC_006049	lincRNA
VP_199	AC007349.7	ENST00000439998.1	RNA164722|XLOC_006050	antisense
VP_200	AC007364.1	ENST00000295052.3	RNA178168|ENST00000295052;RNA161784|XLOC_002352	lincRNA
VP_201	AC007364.1	ENST00000433174.1	RNA178169|ENST00000433174	lincRNA
VP_202	AC007381.2	ENST00000441598.1	RNA37114|ENCODE_1984_470	lincRNA
VP_203	AC007381.2	ENST00000453476.1	RNA36182|ENCODE_1052_703	lincRNA
VP_204	AC007381.3	ENST00000457668.1	RNA35398|ENCODE_261_2005	lincRNA
VP_205	AC007386.4	ENST00000415327.1	RNA36963|ENCODE_1833_495	antisense
VP_206	AC007389.3	ENST00000420724.1	RNA161524|XLOC_002135	lincRNA
VP_207	AC007391.2	ENST00000433893.1	RNA161424|XLOC_001428;RNA36923|ENCODE_1793_504	lincRNA
VP_208	AC007392.3	ENST00000412944.1	RNA161532|XLOC_001508	lincRNA
VP_209	AC007392.4	ENST00000433432.1	RNA36021|ENCODE_891_765	lincRNA
VP_210	AC007392.4	ENST00000451698.1;ENST00000432410.1;ENST00000433432.1	RNA38031|ENCODE_2904_218	lincRNA
VP_211	AC007392.4	ENST00000451698.1	RNA37473|ENCODE_2344_412	lincRNA
VP_212	AC007403.1	ENST00000444266.1	RNA37546|ENCODE_2418_397	lincRNA
VP_213	AC007403.2	ENST00000411701.1	RNA37600|ENCODE_2472_386	lincRNA
VP_214	AC007403.2	ENST00000426260.1	RNA36375|ENCODE_1245_625	lincRNA
VP_215	AC007403.3	ENST00000427579.1	RNA36612|ENCODE_1482_567	lincRNA
VP_216	AC007405.4	ENST00000442456.1	RNA34425|NRED_557_2026;RNA34426|NRED_558_2026	lincRNA
VP_217	AC007422.1	ENST00000433065.1	RNA35691|ENCODE_559_1008	lincRNA
VP_218	AC007461.2	ENST00000419257.1	RNA35384|ENCODE_247_2063	lincRNA
VP_219	AC007556.3	ENST00000432133.1	RNA161826|XLOC_001744	antisense
VP_220	AC007557.3	ENST00000451711.1	RNA161938|XLOC_001862	lincRNA
VP_221	AC007557.4	ENST00000440900.1	RNA161935|XLOC_002485	antisense
VP_222	AC007563.1	ENST00000418591.1	RNA34052|NRED_183_3132	antisense
VP_223	AC007652.1	ENST00000441150.1	RNA164713|XLOC_006408	lincRNA
VP_224	AC007680.2	ENST00000447773.1;ENST00000416262.1	RNA36940|ENCODE_1810_499;RNA37008|ENCODE_1878_486	lincRNA
VP_225	AC007740.1	ENST00000446838.2	RNA44325|UCSC_2263_2996	antisense
VP_226	AC007743.1	ENST00000432793.1;ENST00000596663.1	RNA177270|ENST00000432793	antisense
VP_227	AC007743.1	ENST00000447423.2	RNA177271|ENST00000447423	antisense
VP_228	AC007743.1	ENST00000596663.1	RNA44512|UCSC_2487_2863	antisense
VP_229	AC007773.2;LOC400684	ENST00000592680.2;NR_046201	RNA161178|XLOC_013300;RNA176740|ENST00000509808	antisense
VP_230	AC007879.1	ENST00000435643.1	RNA161909|XLOC_001824	lincRNA
VP_231	AC007879.4	ENST00000454444.1	RNA161911|XLOC_001825	lincRNA
VP_232	AC007879.7	ENST00000430494.1	RNA161912|XLOC_001826	lincRNA
VP_233	AC007880.1	ENST00000445865.1	RNA35410|ENCODE_273_1977	lincRNA
VP_234	AC007966.1	ENST00000421998.1	RNA49404|UCSC_8480_1165;RNA177752|ENST00000421998	antisense
VP_235	AC007966.1	ENST00000427269.2	RNA177753|ENST00000427269	antisense
VP_236	AC007966.1	ENST00000437717.1	RNA177754|ENST00000437717	antisense
VP_237	AC008060.8	ENST00000419225.1	RNA36782|ENCODE_1652_534	lincRNA
VP_238	AC008063.3	ENST00000432251.1	RNA161812|XLOC_001731	lincRNA
VP_239	AC008069.1	ENST00000448650.1;ENST00000423925.1	RNA161361|XLOC_001370;RNA36628|ENCODE_1498_564;RNA36470|ENCODE_1340_596	lincRNA
VP_240	AC008074.4	ENST00000436433.1	RNA36583|ENCODE_1453_572	lincRNA
VP_241	AC008154.4	ENST00000420268.1	RNA164933|XLOC_006260	antisense
VP_242	AC008154.5	ENST00000453087.1	RNA164934|XLOC_006611	lincRNA
VP_243	AC008268.1	ENST00000425887.2	RNA49576|UCSC_8684_1119	lincRNA
VP_244	AC008269.2	ENST00000438070.1	RNA161907|XLOC_001822	lincRNA
VP_245	AC008278.2	ENST00000438178.1	RNA161344|XLOC_001361;RNA37484|ENCODE_2355_409	antisense
VP_246	AC008278.3	ENST00000431117.1	RNA36608|ENCODE_1478_568	antisense
VP_247	AC008281.1	ENST00000438659.1	RNA36404|ENCODE_1274_613	lincRNA
VP_248	AC008440.10	ENST00000422045.1	RNA161227|XLOC_013145	lincRNA
VP_249	AC008697.1	ENST00000521472.1	RNA176060|ENST00000521472	lincRNA
VP_250	AC008834.1	ENST00000505908.1	RNA163907|XLOC_004935	lincRNA
VP_251	AC008940.1	ENST00000438117.2	RNA35987|ENCODE_857_778	lincRNA
VP_252	AC009110.1	ENST00000415422.1	RNA36653|ENCODE_1523_558	lincRNA
VP_253	AC009120.4	ENST00000568137.1;ENST00000569389.1	RNA50163|UCSC_9388_966	lincRNA
VP_254	AC009158.1	ENST00000417476.1	RNA37201|ENCODE_2071_454	lincRNA
VP_255	AC009158.1	ENST00000432973.1;ENST00000417476.1;ENST00000452511.1;ENST00000598600.1;ENST00000595007.1	RNA35780|ENCODE_649_895	lincRNA
VP_256	AC009158.1	ENST00000432973.1;ENST00000417476.1	RNA37560|ENCODE_2432_394	lincRNA
VP_257	AC009227.2	ENST00000434635.1	RNA45440|UCSC_3647_2362	antisense
VP_258	AC009227.3	ENST00000432599.1	RNA161798|XLOC_001714	lincRNA
VP_259	AC009232.2;LOC730811	ENST00000448106.1;ENST00000422175.1;NR_024468	RNA38807|RefSeq_748_3242	antisense;lincRNA
VP_260	AC009236.1	ENST00000427020.1	RNA161455|XLOC_002078	other
VP_261	AC009236.1	ENST00000454673.1	RNA45788|UCSC_4095_2226	other
VP_262	AC009236.2	ENST00000442821.1	RNA36686|ENCODE_1556_553	lincRNA
VP_263	AC009262.2	ENST00000446484.1	RNA36892|ENCODE_1762_510	lincRNA
VP_264	AC009276.4	ENST00000422042.1	RNA164937|XLOC_006262	lincRNA
VP_265	AC009299.3	ENST00000436506.1;ENST00000439050.1	RNA36022|ENCODE_892_765	lincRNA
VP_266	AC009299.3	ENST00000439050.1	RNA35318|ENCODE_177_2333;RNA161811|XLOC_001728	lincRNA
VP_267	AC009312.1	ENST00000457110.1	RNA36490|ENCODE_1360_592	antisense
VP_268	AC009336.24	ENST00000426615.3	RNA161847|XLOC_001763;RNA177691|ENST00000426615	lincRNA
VP_269	AC009365.4	ENST00000436379.1	RNA164930|XLOC_006255	antisense
VP_270	AC009404.2	ENST00000420330.1	RNA35220|ENCODE_77_3090	lincRNA
VP_271	AC009410.1	ENST00000432481.2	RNA36240|ENCODE_1110_678	lincRNA
VP_272	AC009411.1	ENST00000412424.1;ENST00000416032.1	RNA36715|ENCODE_1585_548	lincRNA
VP_273	AC009411.1	ENST00000416032.1	RNA37666|ENCODE_2538_374	lincRNA
VP_274	AC009411.2	ENST00000458359.1	RNA36757|ENCODE_1627_539	lincRNA
VP_275	AC009473.1	ENST00000451066.1	RNA36205|ENCODE_1075_692	antisense
VP_276	AC009478.1	ENST00000429816.1	RNA161859|XLOC_002416	lincRNA
VP_277	AC009492.1	ENST00000452813.1	RNA161941|XLOC_001864	lincRNA
VP_278	AC009495.2	ENST00000425688.1	RNA161818|XLOC_001738	lincRNA
VP_279	AC009498.1	ENST00000419860.1	RNA161901|XLOC_002469	lincRNA
VP_280	AC009499.2	ENST00000423593.1	RNA36466|ENCODE_1336_597	lincRNA
VP_281	AC009502.4	ENST00000416861.1	RNA36955|ENCODE_1825_496	lincRNA
VP_282	AC009502.4	ENST00000442416.1;ENST00000606673.1	RNA37711|ENCODE_2583_361	lincRNA
VP_283	AC009505.4	ENST00000413151.1	RNA37405|ENCODE_2276_424	lincRNA
VP_284	AC009506.1	ENST00000418474.1	RNA178252|ENST00000418474	antisense
VP_285	AC009518.4	ENST00000415393.1	RNA178648|ENST00000415393	lincRNA
VP_286	AC009518.4	ENST00000452219.1	RNA178612|ENST00000452219	lincRNA
VP_287	AC009531.2	ENST00000442323.1	RNA164711|XLOC_006406	lincRNA
VP_288	AC009784.3	ENST00000454735.1	RNA164943|XLOC_006271	lincRNA
VP_289	AC009878.2	ENST00000450324.1;ENST00000451579.1	RNA36867|ENCODE_1737_516	lincRNA
VP_290	AC009878.2	ENST00000451579.1	RNA36435|ENCODE_1305_606	lincRNA
VP_291	AC009948.5	ENST00000415236.1;ENST00000436616.2;ENST00000453026.2;ENST00000450044.1;ENST00000454488.1	RNA49117|UCSC_8133_1247;RNA177707|ENST00000454488;RNA177708|ENST00000450044	antisense
VP_292	AC009948.5	ENST00000415236.1	RNA177712|ENST00000415236	antisense
VP_293	AC009948.5	ENST00000420672.1	RNA177706|ENST00000420672	antisense
VP_294	AC009948.5	ENST00000436616.2	RNA177711|ENST00000436616	antisense
VP_295	AC009948.5	ENST00000442036.1	RNA177709|ENST00000442036	antisense
VP_296	AC009948.5	ENST00000453026.2	RNA177710|ENST00000453026	antisense
VP_297	AC009955.8	ENST00000455896.1	RNA161944|XLOC_002496	antisense
VP_298	AC009965.2	ENST00000411436.1	RNA161900|XLOC_001814	lincRNA
VP_299	AC010096.1	ENST00000443897.1	RNA35498|ENCODE_362_1709	lincRNA
VP_300	AC010096.2	ENST00000450628.1	RNA36042|ENCODE_912_754	lincRNA
VP_301	AC010127.5	ENST00000440322.1	RNA58680|asoverlaps_226_2387	other
VP_302	AC010132.10	ENST00000433315.1	RNA164735|XLOC_006421	lincRNA
VP_303	AC010136.2	ENST00000450996.1	RNA161942|XLOC_001865	antisense
VP_304	AC010145.4	ENST00000422415.2	RNA36859|ENCODE_1729_517	lincRNA
VP_305	AC010148.1	ENST00000413842.1	RNA50882|UCSC_10279_723	other
VP_306	AC010148.1	ENST00000435896.1;ENST00000427619.1	RNA161977|XLOC_002523	other
VP_307	AC010723.1	ENST00000435111.1	RNA165942|XLOC_008324	lincRNA
VP_308	AC010729.2	ENST00000413960.1	RNA35483|ENCODE_347_1746	lincRNA
VP_309	AC010729.3	ENST00000450397.1	RNA37477|ENCODE_2348_411;RNA161294|XLOC_001960	lincRNA
VP_310	AC010731.3	ENST00000415029.1	RNA161906|XLOC_001821	antisense
VP_311	AC010733.4	ENST00000439412.1	RNA177274|ENST00000439412	lincRNA
VP_312	AC010744.1	ENST00000448431.1	RNA37902|ENCODE_2774_303	lincRNA
VP_313	AC010745.1	ENST00000444804.1	RNA36342|ENCODE_1212_637	lincRNA
VP_314	AC010745.2	ENST00000420404.1	RNA35854|ENCODE_724_839	lincRNA
VP_315	AC010745.3	ENST00000439745.1	RNA37456|ENCODE_2327_415	lincRNA
VP_316	AC010745.4	ENST00000420130.1	RNA36084|ENCODE_954_740	lincRNA
VP_317	AC010880.1	ENST00000427950.1;ENST00000425176.1	RNA161358|XLOC_001368;RNA37356|ENCODE_2227_432;RNA37868|ENCODE_2740_317	lincRNA
VP_318	AC010890.1	ENST00000432414.1	RNA178030|ENST00000432414	antisense
VP_319	AC010890.1	ENST00000454699.1	RNA178029|ENST00000454699	antisense
VP_320	AC010890.1	ENST00000606428.1;ENST00000432414.1;ENST00000454699.1	RNA51338|UCSC_10846_560	antisense
VP_321	AC010967.3	ENST00000418451.1	RNA37818|ENCODE_2690_333	lincRNA
VP_322	AC010969.1	ENST00000340444.1	RNA45312|UCSC_3491_2412	antisense
VP_323	AC010971.1	ENST00000440455.1	RNA164757|XLOC_006093	lincRNA
VP_324	AC010976.2	ENST00000599001.1;ENST00000595561.1;ENST00000598065.1;ENST00000598696.1;ENST00000454503.2;ENST00000596439.1	RNA161734|XLOC_001663	antisense
VP_325	AC010982.2	ENST00000450325.1	RNA37140|ENCODE_2010_465	lincRNA
VP_326	AC010987.6	ENST00000457448.1	RNA36124|ENCODE_994_725	lincRNA
VP_327	AC011193.1	ENST00000441287.1;ENST00000447729.1	RNA37853|ENCODE_2725_321	lincRNA
VP_328	AC011193.1	ENST00000441287.1	RNA160736|XLOC_012176;RNA37846|ENCODE_2718_323	lincRNA
VP_329	AC011286.1	ENST00000413385.1	RNA35799|ENCODE_668_880	lincRNA
VP_330	AC011286.1	ENST00000455068.1	RNA36648|ENCODE_1518_561	lincRNA
VP_331	AC011288.2	ENST00000411542.1;ENST00000443947.1	RNA36561|ENCODE_1431_575	lincRNA
VP_332	AC011288.2	ENST00000411542.1	RNA164662|XLOC_005988;RNA36816|ENCODE_1686_526	lincRNA
VP_333	AC011290.4	ENST00000439751.2	RNA164726|XLOC_006414	antisense
VP_334	AC011298.2	ENST00000407635.2	RNA162005|XLOC_001920	lincRNA
VP_335	AC011306.1	ENST00000451034.1	RNA36158|ENCODE_1028_712	lincRNA
VP_336	AC011306.2	ENST00000446139.1	RNA35774|ENCODE_643_900	lincRNA
VP_337	AC011518.2	ENST00000592668.1;ENST00000593038.1	RNA161176|XLOC_013040	lincRNA
VP_338	AC011525.4	ENST00000590611.2	RNA161169|XLOC_013037;RNA48517|UCSC_7418_1426	lincRNA
VP_339	AC011747.3	ENST00000418358.1	RNA35669|ENCODE_537_1036	lincRNA
VP_340	AC011747.4	ENST00000436187.1	RNA37916|ENCODE_2789_296	lincRNA
VP_341	AC011747.4	ENST00000454224.1	RNA35148|ENCODE_2_8839	lincRNA
VP_342	AC011752.1	ENST00000417609.1;ENST00000451511.1	RNA37641|ENCODE_2513_379	lincRNA
VP_343	AC011752.1	ENST00000417609.1	RNA36522|ENCODE_1392_582	lincRNA
VP_344	AC011752.1	ENST00000451476.1	RNA36968|ENCODE_1838_494	lincRNA
VP_345	AC011893.3;LOC100507600	ENST00000437007.1;NR_045486	RNA59060|asoverlaps_717_1157	antisense
VP_346	AC011897.2	ENST00000418481.1;ENST00000450715.1	RNA37983|ENCODE_2856_264	lincRNA
VP_347	AC011897.2	ENST00000450715.1	RNA37771|ENCODE_2643_346	lincRNA
VP_348	AC011899.9;LOC100506585	ENST00000438047.1;NR_038966	RNA43178|UCSC_866_4298	antisense
VP_349	AC011901.2	ENST00000413043.1	RNA161794|XLOC_002358	lincRNA
VP_350	AC011995.1	ENST00000452701.1	RNA36571|ENCODE_1441_574	lincRNA
VP_351	AC011995.3	ENST00000437610.1	RNA36548|ENCODE_1418_578	lincRNA
VP_352	AC012074.2	ENST00000431557.1	RNA37430|ENCODE_2301_419	lincRNA
VP_353	AC012075.2	ENST00000446580.1	RNA36841|ENCODE_1711_520	lincRNA
VP_354	AC012307.3;LOC285033	ENST00000432267.2;NR_046322	RNA47089|UCSC_5678_1835	antisense;other
VP_355	AC012309.5	ENST00000592712.1	RNA37161|ENCODE_2031_462;RNA47573|UCSC_6284_1698	lincRNA
VP_356	AC012314.20	ENST00000426213.1	RNA161228|XLOC_013405	antisense
VP_357	AC012354.6	ENST00000425325.2	RNA35264|ENCODE_122_2681	lincRNA
VP_358	AC012360.6	ENST00000415627.1	RNA178687|ENST00000415627	antisense
VP_359	AC012360.6	ENST00000457290.2	RNA178688|ENST00000457290	antisense
VP_360	AC012361.1	ENST00000447260.1	RNA35538|ENCODE_403_1498	lincRNA
VP_361	AC012368.1	ENST00000423539.1	RNA36630|ENCODE_1500_563	lincRNA
VP_362	AC012370.3	ENST00000593355.1;ENST00000605491.1	RNA161523|XLOC_002134	lincRNA
VP_363	AC012442.6	ENST00000436885.1	RNA36806|ENCODE_1676_529	lincRNA
VP_364	AC012445.1	ENST00000442831.1	RNA36429|ENCODE_1299_607	lincRNA
VP_365	AC012451.1	ENST00000412312.1	RNA37733|ENCODE_2605_357	lincRNA
VP_366	AC012457.2	ENST00000431650.1	RNA37137|ENCODE_2007_466	antisense
VP_367	AC012462.2	ENST00000447835.1	RNA161921|XLOC_001846	lincRNA
VP_368	AC012485.2	ENST00000437372.1	RNA36631|ENCODE_1501_563	antisense
VP_369	AC012494.1	ENST00000439259.1	RNA35648|ENCODE_516_1103	lincRNA
VP_370	AC012506.1	ENST00000423706.1	RNA36823|ENCODE_1693_525	lincRNA
VP_371	AC012506.2	ENST00000415245.1	RNA35782|ENCODE_651_892	lincRNA
VP_372	AC012506.3	ENST00000426527.1	RNA36788|ENCODE_1658_533	lincRNA
VP_373	AC012506.4	ENST00000430051.1;ENST00000421563.1	RNA36579|ENCODE_1449_572;RNA36748|ENCODE_1618_541	lincRNA
VP_374	AC012593.1	ENST00000453451.1	RNA36530|ENCODE_1400_580	lincRNA
VP_375	AC012668.2	ENST00000417485.2	RNA161924|XLOC_001849	lincRNA
VP_376	AC013248.2	ENST00000455092.1	RNA38018|ENCODE_2891_232	lincRNA
VP_377	AC013268.5	ENST00000336905.3;ENST00000419296.1	RNA177783|ENST00000419296	lincRNA
VP_378	AC013268.5	ENST00000336905.3	RNA177784|ENST00000336905	lincRNA
VP_379	AC013394.2;LOC100507217	ENST00000555520.1;ENST00000554133.1;ENST00000557682.2;NR_037602;NR_037601;NR_037600	RNA34460|NRED_592_1979	other;senseoverlap
VP_380	AC013401.1	ENST00000414394.1	RNA161881|XLOC_001792	lincRNA
VP_381	AC013401.2	ENST00000422017.1;ENST00000433550.1	RNA161882|XLOC_002441	lincRNA
VP_382	AC013402.2	ENST00000414442.1	RNA178661|ENST00000414442	lincRNA
VP_383	AC013402.2	ENST00000429464.1	RNA178660|ENST00000429464	lincRNA
VP_384	AC013402.2	ENST00000451400.1	RNA178659|ENST00000451400	lincRNA
VP_385	AC013402.3	ENST00000438566.1	RNA37213|ENCODE_2083_451	lincRNA
VP_386	AC013402.4	ENST00000424257.1	RNA37323|ENCODE_2194_437	lincRNA
VP_387	AC013402.5	ENST00000456999.1	RNA36640|ENCODE_1510_561	lincRNA
VP_388	AC013436.6	ENST00000425077.1	RNA164737|XLOC_006426	antisense
VP_389	AC013448.1	ENST00000422118.1	RNA35913|ENCODE_783_808	lincRNA
VP_390	AC013448.2	ENST00000440341.1	RNA35964|ENCODE_834_787	lincRNA
VP_391	AC013472.3	ENST00000380387.3	RNA46599|UCSC_5101_1966	other
VP_392	AC013480.2	ENST00000451514.1	RNA37769|ENCODE_2641_346	antisense
VP_393	AC013727.1	ENST00000455716.1	RNA36526|ENCODE_1396_580	lincRNA
VP_394	AC013727.2	ENST00000447761.1	RNA36726|ENCODE_1596_545	lincRNA
VP_395	AC013733.3	ENST00000440371.1	RNA161865|XLOC_001777	antisense
VP_396	AC013733.4	ENST00000449835.1	RNA161866|XLOC_002419	lincRNA
VP_397	AC015849.16	ENST00000587668.1;ENST00000587132.1	RNA43129|UCSC_812_4399	lincRNA
VP_398	AC015969.3	ENST00000366218.2	RNA178131|ENST00000366218	antisense
VP_399	AC015971.2	ENST00000426549.1	RNA58799|asoverlaps_381_1960	antisense
VP_400	AC015977.6	ENST00000420852.1	RNA36611|ENCODE_1481_567	antisense
VP_401	AC016682.1	ENST00000437118.1	RNA161787|XLOC_001704	lincRNA
VP_402	AC016683.6	ENST00000431844.2	RNA177848|ENST00000431844	other
VP_403	AC016683.6	ENST00000437551.1	RNA177844|ENST00000437551	other
VP_404	AC016683.6	ENST00000555766.1;ENST00000437551.1;ENST00000456685.1	RNA177842|ENST00000553759;RNA177841|ENST00000456685	other
VP_405	AC016683.6	ENST00000555766.1;ENST00000437551.1	RNA177852|ENST00000555766	other
VP_406	AC016683.6	ENST00000609210.1;ENST00000451179.1	RNA177845|ENST00000451179	other
VP_407	AC016683.6;LOC654433	ENST00000436293.2;ENST00000445745.1;ENST00000333145.5;ENST00000422956.2;NR_015377	RNA39104|RefSeq_1065_2680	antisense;other
VP_408	AC016683.6;LOC654433	ENST00000510859.1;ENST00000436293.2;ENST00000445745.1;ENST00000333145.5;ENST00000422956.2;ENST00000556070.1;ENST00000451179.1;NR_015377	RNA177846|ENST00000556070	antisense;other
VP_409	AC016683.6;LOC654433	ENST00000609210.1;ENST00000510859.1;ENST00000436293.2;ENST00000445745.1;ENST00000333145.5;ENST00000553869.2;ENST00000422956.2;ENST00000556070.1;ENST00000451179.1;NR_015377	RNA177843|ENST00000553869	antisense;other
VP_410	AC016700.3	ENST00000457870.1;ENST00000424748.1	RNA161546|XLOC_002151	other
VP_411	AC016710.1	ENST00000421326.1	RNA37134|ENCODE_2004_466	lincRNA
VP_412	AC016722.3	ENST00000453936.1	RNA161468|XLOC_002089	antisense
VP_413	AC016722.4	ENST00000429761.1	RNA177231|ENST00000429761	antisense
VP_414	AC016730.1	ENST00000420828.1	RNA35867|ENCODE_737_832	lincRNA
VP_415	AC016735.2	ENST00000422351.1	RNA35360|ENCODE_222_2156	lincRNA
VP_416	AC016735.2	ENST00000425212.1;ENST00000449766.1;ENST00000422351.1	RNA35973|ENCODE_843_786	lincRNA
VP_417	AC016735.2	ENST00000449766.1	RNA35926|ENCODE_796_803	lincRNA
VP_418	AC016735.3	ENST00000438736.1	RNA36598|ENCODE_1468_569	lincRNA
VP_419	AC016745.3	ENST00000422178.1	RNA36901|ENCODE_1771_508	antisense
VP_420	AC016747.3	ENST00000417691.1	RNA177277|ENST00000417691	other
VP_421	AC016747.3;LOC339803	ENST00000422740.1;ENST00000417691.1;ENST00000420918.2;NR_036496	RNA177278|ENST00000422740	other;lincRNA
VP_422	AC016747.3;LOC339803	ENST00000443946.1;ENST00000422740.1;ENST00000417691.1;ENST00000420918.2;NR_036496	RNA177279|ENST00000443946	other;lincRNA
VP_423	AC016747.3;LOC339803	ENST00000542553.1;ENST00000420918.2;NR_036496	RNA39196|RefSeq_1161_2554;RNA177276|ENST00000420918;RNA177280|ENST00000542553	other;lincRNA
VP_424	AC016751.2	ENST00000458254.1	RNA161845|XLOC_002402	lincRNA
VP_425	AC016751.3	ENST00000453206.1	RNA161844|XLOC_001762	antisense
VP_426	AC016768.1	ENST00000421581.1	RNA36147|ENCODE_1017_717	lincRNA
VP_427	AC016768.1	ENST00000432612.1	RNA161387|XLOC_002018;RNA36789|ENCODE_1659_533	lincRNA
VP_428	AC016768.1	ENST00000440785.1	RNA36914|ENCODE_1784_506	lincRNA
VP_429	AC016831.7	ENST00000447430.1	RNA47872|UCSC_6636_1618;RNA178558|ENST00000447430	lincRNA
VP_430	AC016903.1	ENST00000444017.1	RNA161902|XLOC_002470	lincRNA
VP_431	AC016903.2	ENST00000456384.1	RNA161903|XLOC_001815	lincRNA
VP_432	AC016909.1	ENST00000424510.1	RNA47628|UCSC_6347_1683	antisense
VP_433	AC016912.3	ENST00000418415.1	RNA36596|ENCODE_1466_570	lincRNA
VP_434	AC017002.1	ENST00000455309.1	RNA161677|XLOC_001625;RNA36033|ENCODE_903_757	lincRNA
VP_435	AC017048.1	ENST00000412153.1	RNA51502|UCSC_11060_494	lincRNA
VP_436	AC017048.2	ENST00000431455.1	RNA161849|XLOC_002407	lincRNA
VP_437	AC017048.3;LOC375295	ENST00000295549.4;NR_040001	RNA49434|UCSC_8513_1156;RNA161850|XLOC_002408	lincRNA
VP_438	AC017048.3;LOC375295	ENST00000339037.3;ENST00000295549.4;NR_040001	RNA177693|ENST00000339037	lincRNA
VP_439	AC017048.4	ENST00000443670.1	RNA50960|UCSC_10369_700	lincRNA
VP_440	AC017053.1	ENST00000425125.1	RNA36541|ENCODE_1411_579	lincRNA
VP_441	AC017060.1	ENST00000451792.1	RNA37277|ENCODE_2148_442	lincRNA
VP_442	AC017074.1	ENST00000439382.1	RNA161686|XLOC_001633	lincRNA
VP_443	AC017076.5	ENST00000414795.1;ENST00000366140.2	RNA36915|ENCODE_1785_506;RNA35936|ENCODE_806_799	antisense
VP_444	AC018359.3	ENST00000442567.2	RNA162662|XLOC_003080	lincRNA
VP_445	AC018462.2	ENST00000425966.2	RNA47653|UCSC_6377_1674	antisense
VP_446	AC018470.4;LOC285084	ENST00000420866.1;NR_038897	RNA161840|XLOC_001759;RNA177660|ENST00000420866	lincRNA
VP_447	AC018470.4;LOC285084	ENST00000436820.1;ENST00000420866.1;NR_038897	RNA177661|ENST00000436820	lincRNA
VP_448	AC018495.3	ENST00000440266.2	RNA162620|XLOC_002575	lincRNA
VP_449	AC018647.3	ENST00000449644.1	RNA47743|UCSC_6483_1651	lincRNA
VP_450	AC018647.3	ENST00000458087.3;ENST00000432866.3	RNA49706|UCSC_8837_1083	lincRNA
VP_451	AC018685.1	ENST00000414065.1	RNA36718|ENCODE_1588_547	lincRNA
VP_452	AC018685.2	ENST00000457813.1	RNA37689|ENCODE_2561_368	lincRNA
VP_453	AC018705.5;LOC100129427	ENST00000454521.1;NR_033845	RNA39935|RefSeq_1956_1776	antisense
VP_454	AC018717.1	ENST00000456031.1	RNA161891|XLOC_002451	lincRNA
VP_455	AC018730.1	ENST00000413121.1	RNA36340|ENCODE_1210_637	antisense
VP_456	AC018730.1	ENST00000443988.1	RNA36247|ENCODE_1117_675	antisense
VP_457	AC018730.1	ENST00000447876.1	RNA36428|ENCODE_1298_607	antisense
VP_458	AC018730.3	ENST00000433433.1	RNA178676|ENST00000433433	antisense
VP_459	AC018730.3	ENST00000434764.1;ENST00000433433.1	RNA178677|ENST00000434764	antisense
VP_460	AC018730.4	ENST00000454183.1	RNA178675|ENST00000454183	antisense
VP_461	AC018737.3	ENST00000422238.1	RNA36312|ENCODE_1182_650	lincRNA
VP_462	AC018737.3	ENST00000422649.1;ENST00000435895.1;ENST00000422238.1;ENST00000438722.1	RNA37751|ENCODE_2623_350	lincRNA
VP_463	AC018737.3	ENST00000435895.1	RNA36020|ENCODE_890_766	lincRNA
VP_464	AC018737.3	ENST00000438722.1	RNA35944|ENCODE_814_794	lincRNA
VP_465	AC018742.1;LOC645949	ENST00000435682.1;NR_038837	RNA35375|ENCODE_237_2098	lincRNA
VP_466	AC018766.4	ENST00000596624.1	RNA34815|NRED_948_1394	antisense
VP_467	AC018799.1	ENST00000419786.1	RNA49758|UCSC_8899_1070	lincRNA
VP_468	AC018832.1	ENST00000428171.1	RNA162615|XLOC_002571	lincRNA
VP_469	AC018866.1	ENST00000444963.1	RNA161706|XLOC_002298	lincRNA
VP_470	AC018890.4	ENST00000416004.1	RNA161842|XLOC_002400	lincRNA
VP_471	AC018890.6	ENST00000412835.1	RNA48574|UCSC_7488_1410;RNA177663|ENST00000412835	antisense
VP_472	AC018890.6	ENST00000442996.1	RNA45347|UCSC_3532_2397;RNA177662|ENST00000442996	antisense
VP_473	AC019055.1	ENST00000432822.1	RNA37269|ENCODE_2140_443	lincRNA
VP_474	AC019064.1	ENST00000414796.1	RNA36970|ENCODE_1840_494	lincRNA
VP_475	AC019100.3	ENST00000445083.1	RNA36413|ENCODE_1283_611	antisense
VP_476	AC019117.1	ENST00000419463.1	RNA35857|ENCODE_727_837	lincRNA
VP_477	AC019117.2	ENST00000439046.1	RNA36499|ENCODE_1369_589	lincRNA
VP_478	AC019117.2	ENST00000454003.1	RNA37587|ENCODE_2459_388	lincRNA
VP_479	AC019118.2	ENST00000457478.1	RNA35316|ENCODE_175_2344	lincRNA
VP_480	AC019118.3	ENST00000419347.1;ENST00000425776.1	RNA37448|ENCODE_2319_416	lincRNA
VP_481	AC019118.3	ENST00000425776.1	RNA161281|XLOC_001950;RNA36144|ENCODE_1014_718	lincRNA
VP_482	AC019118.4	ENST00000454530.1	RNA37337|ENCODE_2208_435	lincRNA
VP_483	AC019172.2	ENST00000451101.1	RNA36148|ENCODE_1018_717	lincRNA
VP_484	AC020571.3	ENST00000430904.1	RNA177762|ENST00000430904	antisense
VP_485	AC020571.3	ENST00000433933.1	RNA48583|UCSC_7498_1407;RNA177763|ENST00000433933	antisense
VP_486	AC020595.1	ENST00000456446.1	RNA161864|XLOC_002418	lincRNA
VP_487	AC020601.1	ENST00000458351.1	RNA35591|ENCODE_459_1269	lincRNA
VP_488	AC020743.3	ENST00000457592.1	RNA164759|XLOC_006438	lincRNA
VP_489	AC020743.4	ENST00000440351.1	RNA164761|XLOC_006440	lincRNA
VP_490	AC021016.6	ENST00000425481.1;ENST00000441749.1	RNA53434|H-InvDB_703_541	other
VP_491	AC022201.4	ENST00000452525.1	RNA36551|ENCODE_1421_577	antisense
VP_492	AC022311.1;LOC727982	ENST00000412134.1;NR_034134	RNA35265|ENCODE_123_2663;RNA161288|XLOC_001956;RNA46112|UCSC_4490_2112	lincRNA
VP_493	AC022311.1;LOC727982	ENST00000421212.1;ENST00000432314.1;ENST00000412134.1;NR_034134	RNA36909|ENCODE_1779_507;RNA36365|ENCODE_1235_627	lincRNA
VP_494	AC022431.3	ENST00000431789.1	RNA163779|XLOC_004832	senseoverlap
VP_495	AC022816.2	ENST00000436469.1	RNA35925|ENCODE_795_804	lincRNA
VP_496	AC023115.1	ENST00000445514.1	RNA36795|ENCODE_1665_531	lincRNA
VP_497	AC023115.2	ENST00000450294.1	RNA36145|ENCODE_1015_717	lincRNA
VP_498	AC023115.2	ENST00000452716.1	RNA161536|XLOC_001512;RNA35656|ENCODE_524_1074	lincRNA
VP_499	AC023115.2	ENST00000593336.1;ENST00000598583.1;ENST00000450294.1;ENST00000452716.1	RNA51013|UCSC_10434_681	lincRNA
VP_500	AC023115.4	ENST00000450944.1	RNA36572|ENCODE_1442_574	lincRNA
VP_501	AC023128.1	ENST00000432431.1	RNA35934|ENCODE_804_799	lincRNA
VP_502	AC023137.2	ENST00000448241.1	RNA37890|ENCODE_2762_308	lincRNA
VP_503	AC023469.2	ENST00000425983.1	RNA161792|XLOC_001708	antisense
VP_504	AC023490.1	ENST00000544204.1;ENST00000448747.1	RNA37740|ENCODE_2612_354	lincRNA
VP_505	AC023669.1	ENST00000414915.1	RNA164745|XLOC_006082	lincRNA
VP_506	AC023672.2	ENST00000424355.1	RNA37588|ENCODE_2460_388	lincRNA
VP_507	AC024028.1	ENST00000437145.1	RNA37322|ENCODE_2193_437	lincRNA
VP_508	AC024084.1	ENST00000440744.2	RNA164941|XLOC_006269	lincRNA
VP_509	AC024132.1	ENST00000382007.1	RNA163158|XLOC_003914	lincRNA
VP_510	AC024560.2	ENST00000424493.1	RNA163065|XLOC_003407	lincRNA
VP_511	AC024592.9	ENST00000589276.1	RNA49318|UCSC_8381_1186	antisense
VP_512	AC024619.2	ENST00000426489.1;ENST00000436028.1	RNA38024|ENCODE_2897_224;RNA36961|ENCODE_1831_495	senseoverlap
VP_513	AC024704.2	ENST00000435407.1	RNA37449|ENCODE_2320_416	lincRNA
VP_514	AC025165.8	ENST00000444467.1;ENST00000356672.3	RNA58714|asoverlaps_267_2217	antisense
VP_515	AC025171.1	ENST00000399543.1	RNA35575|ENCODE_443_1344;RNA35303|ENCODE_162_2423	antisense
VP_516	AC025335.1;LOC284023	ENST00000324348.7;NR_024349	RNA177376|ENST00000324348;RNA39217|RefSeq_1182_2525	antisense;lincRNA
VP_517	AC026202.5	ENST00000443087.1	RNA162610|XLOC_003025	lincRNA
VP_518	AC026904.1	ENST00000430626.1	RNA35193|ENCODE_48_3549	lincRNA
VP_519	AC027269.2	ENST00000455947.1	RNA177955|ENST00000455947	lincRNA
VP_520	AC034110.1	ENST00000415242.1	RNA45513|UCSC_3739_2337	lincRNA
VP_521	AC051649.16	ENST00000455671.1	RNA37875|ENCODE_2747_315	lincRNA
VP_522	AC051649.6	ENST00000418612.1	RNA36130|ENCODE_1000_722	lincRNA
VP_523	AC053503.4	ENST00000420563.1	RNA58937|asoverlaps_560_1576;RNA58962|asoverlaps_594_1479;RNA177938|ENST00000420563	antisense
VP_524	AC060834.3	ENST00000447999.1	RNA36390|ENCODE_1260_618	lincRNA
VP_525	AC061992.2	ENST00000586321.1	RNA35935|ENCODE_805_799	lincRNA
VP_526	AC062020.1	ENST00000432894.1	RNA36514|ENCODE_1384_584	lincRNA
VP_527	AC062020.2	ENST00000435441.1	RNA35927|ENCODE_797_801	lincRNA
VP_528	AC062021.1	ENST00000429008.1	RNA36662|ENCODE_1532_557	lincRNA
VP_529	AC062028.1	ENST00000447433.1	RNA177578|ENST00000447433	lincRNA
VP_530	AC062029.1	ENST00000606164.1;ENST00000453008.2	RNA48839|UCSC_7818_1324;RNA178451|ENST00000453008	antisense
VP_531	AC062031.1	ENST00000414967.1	RNA36060|ENCODE_930_747	lincRNA
VP_532	AC063976.3	ENST00000457890.1	RNA37621|ENCODE_2493_381	lincRNA
VP_533	AC064834.1	ENST00000413290.1	RNA161886|XLOC_001796	lincRNA
VP_534	AC064834.2	ENST00000452381.1	RNA161887|XLOC_001797	lincRNA
VP_535	AC064865.1	ENST00000454965.1	RNA37762|ENCODE_2634_348	lincRNA
VP_536	AC064875.2;LOC100506474	ENST00000425974.1;NR_038434	RNA161337|XLOC_001992;RNA46720|UCSC_5241_1939	other;lincRNA
VP_537	AC066593.1;LOC389023	ENST00000432658.1;NR_036580	RNA40969|RefSeq_3069_730	antisense
VP_538	AC067956.1	ENST00000414512.1	RNA161949|XLOC_001872	lincRNA
VP_539	AC067959.1	ENST00000435237.1	RNA37003|ENCODE_1873_488	lincRNA
VP_540	AC067959.1	ENST00000457901.1	RNA36919|ENCODE_1789_504	lincRNA
VP_541	AC067960.1	ENST00000441053.1	RNA161709|XLOC_002299	lincRNA
VP_542	AC067961.1	ENST00000431435.1	RNA161962|XLOC_001887	lincRNA
VP_543	AC068039.4	ENST00000416361.1	RNA34392|NRED_524_2102	antisense
VP_544	AC068057.1	ENST00000453322.1	RNA36163|ENCODE_1033_709	lincRNA
VP_545	AC068057.2	ENST00000421071.1	RNA37029|ENCODE_1899_482	lincRNA
VP_546	AC068057.2;LOC284998	ENST00000425879.1;ENST00000424321.1;NR_038231	RNA161645|XLOC_002240;RNA35372|ENCODE_234_2112	lincRNA
VP_547	AC068057.2;LOC284998	ENST00000425879.1;NR_038231	RNA35300|ENCODE_159_2434	lincRNA
VP_548	AC068134.6	ENST00000437095.1	RNA161974|XLOC_002521	lincRNA
VP_549	AC068138.1	ENST00000423838.1	RNA35627|ENCODE_495_1134	lincRNA
VP_550	AC068196.1	ENST00000456895.1	RNA161862|XLOC_002417	lincRNA
VP_551	AC068282.3	ENST00000433673.1	RNA35262|ENCODE_120_2690	lincRNA
VP_552	AC068286.1	ENST00000416173.1	RNA37133|ENCODE_2003_467	lincRNA
VP_553	AC068483.1	ENST00000413403.1	RNA36289|ENCODE_1159_660	lincRNA
VP_554	AC068490.1	ENST00000430520.1	RNA36539|ENCODE_1409_579	lincRNA
VP_555	AC068492.1	ENST00000448672.1	RNA37119|ENCODE_1989_469	lincRNA
VP_556	AC068499.10	ENST00000596473.1	RNA161116|XLOC_012991	antisense
VP_557	AC068535.2	ENST00000416008.1	RNA37108|ENCODE_1978_471	lincRNA
VP_558	AC068535.3	ENST00000449772.1	RNA36975|ENCODE_1845_493	lincRNA
VP_559	AC068535.4	ENST00000430551.2	RNA161641|XLOC_002238	lincRNA
VP_560	AC068538.4	ENST00000424342.1;ENST00000414647.1	RNA36862|ENCODE_1732_517;RNA37308|ENCODE_2179_438	lincRNA
VP_561	AC068580.7	ENST00000449749.1	RNA37802|ENCODE_2674_338	lincRNA
VP_562	AC068610.3	ENST00000435981.1	RNA35613|ENCODE_481_1187	lincRNA
VP_563	AC068610.3	ENST00000467677.1;ENST00000419905.1;ENST00000435981.1	RNA36064|ENCODE_934_746	lincRNA
VP_564	AC068610.5	ENST00000419883.1	RNA36624|ENCODE_1494_565	lincRNA
VP_565	AC068831.10	ENST00000501381.3;ENST00000417221.4;ENST00000557804.1;ENST00000556904.1	RNA174946|ENST00000417221	antisense
VP_566	AC068831.10	ENST00000501381.3;ENST00000556904.1	RNA174945|ENST00000556904	antisense
VP_567	AC068831.10	ENST00000501381.3	RNA47863|UCSC_6625_1622	antisense
VP_568	AC068858.1;LOC221122	ENST00000525114.1;NR_026681	RNA40485|RefSeq_2543_1238;RNA159001|XLOC_009117	lincRNA
VP_569	AC069277.2	ENST00000414438.1	RNA174250|ENST00000414438;RNA162613|XLOC_002569	lincRNA
VP_570	AC069277.2	ENST00000414603.1	RNA174251|ENST00000414603	lincRNA
VP_571	AC069277.2	ENST00000432743.1;ENST00000342990.3	RNA174252|ENST00000342990	lincRNA
VP_572	AC069277.2	ENST00000432743.1	RNA174253|ENST00000432743	lincRNA
VP_573	AC069277.2	ENST00000433639.1	RNA174249|ENST00000433639	lincRNA
VP_574	AC069394.1	ENST00000446520.1	RNA36681|ENCODE_1551_553	lincRNA
VP_575	AC069513.4	ENST00000423600.1	RNA47661|UCSC_6387_1672;RNA178520|ENST00000423600	lincRNA
VP_576	AC072062.1	ENST00000420134.1;ENST00000607412.1	RNA177890|ENST00000420134	antisense
VP_577	AC072062.1	ENST00000607412.1	RNA161919|XLOC_001836	antisense
VP_578	AC073046.25	ENST00000441217.1	RNA37577|ENCODE_2449_390	lincRNA
VP_579	AC073071.1	ENST00000412410.1	RNA164878|XLOC_006560	lincRNA
VP_580	AC073094.4	ENST00000453798.1	RNA37348|ENCODE_2219_433	lincRNA
VP_581	AC073115.6	ENST00000416708.1	RNA164744|XLOC_006080	lincRNA
VP_582	AC073128.10	ENST00000419511.1	RNA49994|UCSC_9180_1008	antisense
VP_583	AC073130.1	ENST00000457033.1	RNA35416|ENCODE_279_1958	other
VP_584	AC073133.1;LOC285889	ENST00000436670.1;NR_038232	RNA35260|ENCODE_118_2698	lincRNA
VP_585	AC073133.2	ENST00000426187.1	RNA37355|ENCODE_2226_432	lincRNA
VP_586	AC073218.1	ENST00000422558.1	RNA36616|ENCODE_1486_567	lincRNA
VP_587	AC073218.2	ENST00000453774.1	RNA35607|ENCODE_475_1205	lincRNA
VP_588	AC073218.2	ENST00000604250.1;ENST00000423663.1	RNA35644|ENCODE_512_1109	lincRNA
VP_589	AC073236.3	ENST00000416982.1	RNA35270|ENCODE_129_2624	lincRNA
VP_590	AC073236.3	ENST00000453187.1;ENST00000454441.2	RNA37367|ENCODE_2238_430	lincRNA
VP_591	AC073236.3	ENST00000454441.2	RNA35694|ENCODE_562_1007	lincRNA
VP_592	AC073257.1	ENST00000432474.1	RNA161703|XLOC_002297	lincRNA
VP_593	AC073257.2	ENST00000413991.1	RNA161702|XLOC_002296	lincRNA
VP_594	AC073283.4	ENST00000413185.2	RNA177236|ENST00000413185	lincRNA
VP_595	AC073283.4	ENST00000419035.1	RNA46876|UCSC_5419_1892	lincRNA
VP_596	AC073283.4	ENST00000441997.1	RNA177233|ENST00000441997	lincRNA
VP_597	AC073283.4	ENST00000448713.1	RNA177232|ENST00000448713	lincRNA
VP_598	AC073283.4	ENST00000450550.1	RNA177235|ENST00000450550	lincRNA
VP_599	AC073284.4	ENST00000448086.1	RNA161920|XLOC_001839	lincRNA
VP_600	AC073316.2	ENST00000414126.1	RNA37439|ENCODE_2310_418	lincRNA
VP_601	AC073321.3	ENST00000449783.1	RNA161933|XLOC_002484	antisense
VP_602	AC073409.1	ENST00000451749.1	RNA37976|ENCODE_2849_269	lincRNA
VP_603	AC073479.1	ENST00000444416.1;ENST00000431188.1	RNA44789|UCSC_2828_2695;RNA177453|ENST00000431188	other
VP_604	AC073479.1	ENST00000450794.1	RNA177457|ENST00000450794	other
VP_605	AC073479.1	ENST00000456327.1	RNA177452|ENST00000456327	other
VP_606	AC073628.1	ENST00000443419.1	RNA161566|XLOC_001542;RNA36345|ENCODE_1215_635	lincRNA
VP_607	AC073636.1	ENST00000457756.1;ENST00000432925.1	RNA161854|XLOC_002411	lincRNA
VP_608	AC073834.3	ENST00000357045.4	RNA177702|ENST00000357045	antisense
VP_609	AC073869.19	ENST00000437751.1	RNA35437|ENCODE_301_1861;RNA43417|UCSC_1149_3871	lincRNA
VP_610	AC073869.19;LOC389043	ENST00000437751.1;NR_036499	RNA38892|RefSeq_835_3055	lincRNA
VP_611	AC073928.2	ENST00000417715.1	RNA37266|ENCODE_2137_444	lincRNA
VP_612	AC073987.1	ENST00000422683.1	RNA36337|ENCODE_1207_638	lincRNA
VP_613	AC074019.1	ENST00000442062.1	RNA37389|ENCODE_2260_427	lincRNA
VP_614	AC074117.10	ENST00000412749.1;ENST00000453289.1	RNA177695|ENST00000453289	antisense
VP_615	AC074117.10	ENST00000412749.1	RNA177696|ENST00000412749	antisense
VP_616	AC074183.4	ENST00000439105.1	RNA164838|XLOC_006513	lincRNA
VP_617	AC074286.1	ENST00000430416.1;ENST00000456746.1	RNA49564|UCSC_8671_1121	senseoverlap
VP_618	AC074286.1	ENST00000447413.1	RNA49314|UCSC_8374_1187	senseoverlap
VP_619	AC074286.1;LOC100130691	ENST00000456746.1;ENST00000397057.2;NR_026966	RNA38310|RefSeq_222_5206	senseoverlap
VP_620	AC074289.1	ENST00000449678.1	RNA177297|ENST00000449678	antisense
VP_621	AC074289.1	ENST00000451350.1;ENST00000413030.2	RNA177295|ENST00000413030	antisense
VP_622	AC074289.1	ENST00000451350.1;ENST00000426365.1;ENST00000413030.2	RNA177296|ENST00000426365	antisense
VP_623	AC074289.1	ENST00000451350.1;ENST00000436950.1;ENST00000449678.1;ENST00000426365.1;ENST00000413030.2	RNA177298|ENST00000436950	antisense
VP_624	AC074289.1	ENST00000451350.1	RNA48380|UCSC_7253_1471;RNA177299|ENST00000451350	antisense
VP_625	AC074363.1	ENST00000442316.1	RNA161822|XLOC_001742	lincRNA
VP_626	AC074389.5	ENST00000421380.1	RNA37317|ENCODE_2188_437	lincRNA
VP_627	AC074389.9	ENST00000415399.1	RNA36344|ENCODE_1214_636	lincRNA
VP_628	AC074389.9	ENST00000453348.1	RNA36339|ENCODE_1209_637	lincRNA
VP_629	AC074391.1	ENST00000377977.3	RNA177304|ENST00000377977	lincRNA
VP_630	AC074391.1	ENST00000412986.1	RNA161527|XLOC_001505	lincRNA
VP_631	AC074391.1	ENST00000414811.1	RNA177305|ENST00000414811	lincRNA
VP_632	AC074391.1	ENST00000441506.1	RNA177306|ENST00000441506	lincRNA
VP_633	AC074391.1	ENST00000536804.1;ENST00000377977.3;ENST00000606978.1	RNA177308|ENST00000536804	lincRNA
VP_634	AC074391.1	ENST00000606556.1;ENST00000606978.1	RNA49598|UCSC_8711_1113	lincRNA
VP_635	AC074391.1	ENST00000607539.1;ENST00000606556.1	RNA50924|UCSC_10325_710	lincRNA
VP_636	AC078842.3	ENST00000438969.2	RNA164945|XLOC_006620	lincRNA
VP_637	AC078842.4	ENST00000447529.1	RNA47093|UCSC_5682_1835	lincRNA
VP_638	AC078851.1	ENST00000415918.1	RNA37908|ENCODE_2781_298	lincRNA
VP_639	AC078852.1	ENST00000504748.1	RNA53441|H-InvDB_710_539	senseoverlap
VP_640	AC078941.1	ENST00000414404.1	RNA36588|ENCODE_1458_571	lincRNA
VP_641	AC078941.1	ENST00000447453.1	RNA36048|ENCODE_918_750	lincRNA
VP_642	AC079150.3	ENST00000429916.1	RNA161797|XLOC_001713	lincRNA
VP_643	AC079154.1	ENST00000438816.1	RNA161726|XLOC_002306	antisense
VP_644	AC079163.1	ENST00000418416.1	RNA37498|ENCODE_2369_407	lincRNA
VP_645	AC079584.2	ENST00000426716.1	RNA37149|ENCODE_2019_464	lincRNA
VP_646	AC079586.1	ENST00000375987.3	RNA35352|ENCODE_213_2213	lincRNA
VP_647	AC079610.2	ENST00000360083.3	RNA177889|ENST00000360083	lincRNA
VP_648	AC079612.2	ENST00000446029.1	RNA37763|ENCODE_2635_348	lincRNA
VP_649	AC079630.2	ENST00000417422.1;ENST00000457989.1	RNA159313|XLOC_009712;RNA36651|ENCODE_1521_559	lincRNA
VP_650	AC079630.2	ENST00000457989.1	RNA37116|ENCODE_1986_470	lincRNA
VP_651	AC079630.4	ENST00000412812.1	RNA159314|XLOC_010053	antisense
VP_652	AC079776.1	ENST00000450531.1	RNA161745|XLOC_002319	lincRNA
VP_653	AC079776.3	ENST00000450840.1	RNA177968|ENST00000450840	lincRNA
VP_654	AC079779.5	ENST00000416685.1;ENST00000591158.1;ENST00000590678.1;ENST00000587073.1;ENST00000457938.1;ENST00000592090.1;ENST00000591178.1;ENST00000588334.1;ENST00000585703.1;ENST00000590255.1;ENST00000588842.1	RNA36495|ENCODE_1365_590	lincRNA
VP_655	AC079779.5	ENST00000591158.1;ENST00000590678.1;ENST00000587073.1;ENST00000457938.1;ENST00000592090.1;ENST00000591178.1;ENST00000588334.1;ENST00000585703.1;ENST00000590255.1;ENST00000588842.1	RNA161248|XLOC_001927;RNA37252|ENCODE_2123_445	lincRNA
VP_656	AC079779.6	ENST00000430529.1	RNA35845|ENCODE_715_845	lincRNA
VP_657	AC079779.6	ENST00000436808.2	RNA161249|XLOC_001302;RNA35830|ENCODE_700_852	lincRNA
VP_658	AC079779.7	ENST00000437798.1	RNA35163|ENCODE_17_4775	antisense
VP_659	AC079799.2	ENST00000430696.2	RNA164836|XLOC_006158	antisense
VP_660	AC079807.4	ENST00000447571.1	RNA35458|ENCODE_322_1808	lincRNA
VP_661	AC079896.1	ENST00000455845.1	RNA37001|ENCODE_1871_488	lincRNA
VP_662	AC079922.3	ENST00000457336.1	RNA46411|UCSC_4860_2022	lincRNA
VP_663	AC079922.3;FLJ42351	ENST00000457336.1;NR_033871	RNA41173|RefSeq_3293_514	lincRNA
VP_664	AC079988.3	ENST00000432984.1	RNA36732|ENCODE_1602_544	lincRNA
VP_665	AC080094.1	ENST00000421181.1	RNA38051|ENCODE_2924_201	lincRNA
VP_666	AC083864.3	ENST00000446024.1	RNA164717|XLOC_006044	lincRNA
VP_667	AC083867.4	ENST00000413567.1	RNA164946|XLOC_006273	lincRNA
VP_668	AC083884.8	ENST00000434256.1	RNA59043|asoverlaps_697_1212	other
VP_669	AC084018.1	ENST00000535643.1	RNA49966|UCSC_9149_1014	lincRNA
VP_670	AC084149.1	ENST00000438443.1	RNA35940|ENCODE_810_797	lincRNA
VP_671	AC084149.2	ENST00000437233.1	RNA37943|ENCODE_2816_284	lincRNA
VP_672	AC084193.1	ENST00000450290.1	RNA36013|ENCODE_883_769	lincRNA
VP_673	AC084219.4;LOC100379224	ENST00000592946.1;NR_033341	RNA34036|NRED_167_3265;RNA34037|NRED_168_3256;RNA34811|NRED_944_1397	antisense
VP_674	AC084809.3	ENST00000444464.1	RNA36885|ENCODE_1755_512;RNA160728|XLOC_012170	lincRNA
VP_675	AC087073.1	ENST00000435357.1	RNA36440|ENCODE_1310_604	lincRNA
VP_676	AC087294.2	ENST00000439136.2	RNA160708|XLOC_012143	antisense
VP_677	AC087393.1	ENST00000456235.1	RNA36051|ENCODE_921_750	lincRNA
VP_678	AC087430.1	ENST00000451707.1	RNA162605|XLOC_002566	lincRNA
VP_679	AC090044.1	ENST00000420823.1	RNA43360|UCSC_1084_3948	lincRNA
VP_680	AC090044.1	ENST00000442809.1;ENST00000420823.1	RNA174243|ENST00000442809	lincRNA
VP_681	AC090044.2	ENST00000423193.1	RNA162604|XLOC_002565	lincRNA
VP_682	AC090505.1	ENST00000427064.1	RNA163045|XLOC_002986	lincRNA
VP_683	AC090505.4	ENST00000422271.1	RNA163044|XLOC_003386	lincRNA
VP_684	AC090587.4	ENST00000430222.1	RNA158917|XLOC_009035	senseoverlap
VP_685	AC090587.5	ENST00000415809.1	RNA158916|XLOC_009363	antisense
VP_686	AC090939.1	ENST00000414047.1	RNA162622|XLOC_003047	other
VP_687	AC090952.5	ENST00000424242.1	RNA162632|XLOC_003057	antisense
VP_688	AC091199.1	ENST00000420946.1	RNA37060|ENCODE_1930_478	lincRNA
VP_689	AC091705.1	ENST00000412197.1	RNA38043|ENCODE_2916_209	lincRNA
VP_690	AC091770.3	ENST00000456513.1	RNA164754|XLOC_006437	lincRNA
VP_691	AC091814.2	ENST00000412084.1	RNA35701|ENCODE_569_979	lincRNA
VP_692	AC091814.3	ENST00000420905.1	RNA175494|ENST00000420905	lincRNA
VP_693	AC091878.1;LOC285696	ENST00000399760.2;NR_027253	RNA38779|RefSeq_717_3316;RNA174240|ENST00000399760	antisense
VP_694	AC091962.3	ENST00000509568.1	RNA164037|XLOC_005057	lincRNA
VP_695	AC092155.4	ENST00000416111.1	RNA35733|ENCODE_602_932	antisense
VP_696	AC092155.4	ENST00000444672.1	RNA36574|ENCODE_1444_573	antisense
VP_697	AC092159.3	ENST00000439196.1	RNA36584|ENCODE_1454_571	antisense
VP_698	AC092168.3	ENST00000414965.1	RNA36632|ENCODE_1502_562	lincRNA
VP_699	AC092168.4	ENST00000443030.1	RNA38017|ENCODE_2890_236	lincRNA
VP_700	AC092198.1	ENST00000447651.1	RNA35261|ENCODE_119_2691	lincRNA
VP_701	AC092295.4	ENST00000446262.1	RNA161196|XLOC_013056	antisense
VP_702	AC092295.7	ENST00000494214.2;ENST00000475219.2	RNA59087|asoverlaps_750_1047	antisense
VP_703	AC092431.3	ENST00000415342.1	RNA37429|ENCODE_2300_420	lincRNA
VP_704	AC092484.1	ENST00000420548.1	RNA35866|ENCODE_736_833	lincRNA
VP_705	AC092535.3	ENST00000417557.1	RNA45957|UCSC_4294_2165	antisense
VP_706	AC092570.2	ENST00000427042.1	RNA161626|XLOC_001593	lincRNA
VP_707	AC092580.3	ENST00000414654.1	RNA37118|ENCODE_1988_469	lincRNA
VP_708	AC092580.4	ENST00000417930.1	RNA38010|ENCODE_2883_243	lincRNA
VP_709	AC092594.1	ENST00000418165.1	RNA36680|ENCODE_1550_553	lincRNA
VP_710	AC092594.1	ENST00000424895.1	RNA35419|ENCODE_283_1949	lincRNA
VP_711	AC092594.1	ENST00000432142.1;ENST00000424895.1	RNA36587|ENCODE_1457_571	lincRNA
VP_712	AC092594.1	ENST00000449124.1	RNA36374|ENCODE_1244_626	lincRNA
VP_713	AC092620.3	ENST00000453636.1	RNA36235|ENCODE_1105_680	lincRNA
VP_714	AC092625.1	ENST00000442706.1	RNA161800|XLOC_002362	lincRNA
VP_715	AC092635.1	ENST00000434509.1	RNA37188|ENCODE_2058_455	lincRNA
VP_716	AC092657.2	ENST00000436266.1	RNA164746|XLOC_006083	lincRNA
VP_717	AC092667.2	ENST00000434301.1	RNA63919|RNAz_4639_216	antisense
VP_718	AC092669.2;AC092669.6	ENST00000437790.1;ENST00000449673.1	RNA36000|ENCODE_870_774	lincRNA
VP_719	AC092669.3	ENST00000428647.1	RNA35502|ENCODE_366_1679	lincRNA
VP_720	AC092669.6	ENST00000412313.1	RNA35674|ENCODE_542_1024	lincRNA
VP_721	AC092669.6	ENST00000449673.1	RNA35768|ENCODE_637_905;RNA161530|XLOC_001507	lincRNA
VP_722	AC092687.3	ENST00000452909.1	RNA161325|XLOC_001345	lincRNA
VP_723	AC092835.2	ENST00000425953.1	RNA178517|ENST00000425953	lincRNA
VP_724	AC092835.2	ENST00000444043.2	RNA178518|ENST00000444043	lincRNA
VP_725	AC093063.3	ENST00000456368.1	RNA37937|ENCODE_2810_289	lincRNA
VP_726	AC093159.1	ENST00000416845.1	RNA161503|XLOC_001493;RNA37402|ENCODE_2273_424	lincRNA
VP_727	AC093326.1	ENST00000427398.1	RNA36891|ENCODE_1761_510	lincRNA
VP_728	AC093326.2	ENST00000454477.1	RNA36287|ENCODE_1157_660	lincRNA
VP_729	AC093326.3	ENST00000444079.1	RNA36025|ENCODE_895_762	lincRNA
VP_730	AC093375.1	ENST00000428651.1	RNA47413|UCSC_6067_1745	lincRNA
VP_731	AC093391.2	ENST00000444649.1;ENST00000599279.1;ENST00000596410.1;ENST00000601586.1;ENST00000595624.1;ENST00000601196.1;ENST00000593405.1;ENST00000594735.1;ENST00000593462.1	RNA161758|XLOC_001682	antisense
VP_732	AC093415.2	ENST00000366441.2	RNA178417|ENST00000366441	other
VP_733	AC093415.2	ENST00000420870.1	RNA178412|ENST00000420870	other
VP_734	AC093415.2	ENST00000430620.1;ENST00000366441.2;ENST00000608505.1;ENST00000429532.1	RNA178416|ENST00000429532;RNA178418|ENST00000430620	other
VP_735	AC093415.2	ENST00000438136.1	RNA178410|ENST00000438136	other
VP_736	AC093415.2	ENST00000445429.1;ENST00000439246.1;ENST00000420870.1	RNA44038|UCSC_1899_3263;RNA178413|ENST00000439246;RNA178414|ENST00000445429	other
VP_737	AC093415.2	ENST00000449586.1	RNA178406|ENST00000449586	other
VP_738	AC093415.2	ENST00000450990.1	RNA178411|ENST00000450990	other
VP_739	AC093415.2	ENST00000594579.1;ENST00000430620.1;ENST00000366441.2;ENST00000608505.1;ENST00000429532.1;ENST00000457661.1;ENST00000445429.1;ENST00000439246.1;ENST00000420870.1;ENST00000450990.1;ENST00000438136.1	RNA178415|ENST00000457661	other
VP_740	AC093590.1	ENST00000453035.1;ENST00000439734.1	RNA45662|UCSC_3932_2279	lincRNA
VP_741	AC093609.1	ENST00000434020.1	RNA161446|XLOC_002070;RNA35720|ENCODE_589_952	lincRNA
VP_742	AC093627.10	ENST00000471299.1;ENST00000484550.1	RNA35792|ENCODE_661_885	lincRNA
VP_743	AC093627.10	ENST00000479592.1;ENST00000484550.1	RNA36493|ENCODE_1363_591	lincRNA
VP_744	AC093627.10	ENST00000484550.1	RNA35156|ENCODE_10_5008;RNA47033|UCSC_5609_1849;RNA164625|XLOC_005953	lincRNA
VP_745	AC093627.10	ENST00000492208.1	RNA36679|ENCODE_1549_553	lincRNA
VP_746	AC093627.11	ENST00000497017.1	RNA36605|ENCODE_1475_568	lincRNA
VP_747	AC093627.7	ENST00000465755.1	RNA36029|ENCODE_899_759	lincRNA
VP_748	AC093627.9	ENST00000462565.1	RNA36278|ENCODE_1148_662	lincRNA
VP_749	AC093627.9	ENST00000480919.1;ENST00000462565.1	RNA36917|ENCODE_1787_505	lincRNA
VP_750	AC093627.9	ENST00000487884.1;ENST00000497320.1	RNA36958|ENCODE_1828_496;RNA37377|ENCODE_2248_429	lincRNA
VP_751	AC093639.1	ENST00000441026.1	RNA161869|XLOC_001779	lincRNA
VP_752	AC093642.3	ENST00000429456.1	RNA45941|UCSC_4277_2170	lincRNA
VP_753	AC093642.6	ENST00000446593.1	RNA36641|ENCODE_1511_561	lincRNA
VP_754	AC093702.1	ENST00000423433.1	RNA37692|ENCODE_2564_367	lincRNA
VP_755	AC093822.1	ENST00000457385.1	RNA37632|ENCODE_2504_380	lincRNA
VP_756	AC093843.1	ENST00000424395.1	RNA161952|XLOC_001874	lincRNA
VP_757	AC093850.2	ENST00000415479.1	RNA161926|XLOC_001851	lincRNA
VP_758	AC093901.1	ENST00000414886.1	RNA35988|ENCODE_858_778	lincRNA
VP_759	AC093901.1	ENST00000449075.1	RNA36533|ENCODE_1403_580	lincRNA
VP_760	AC093901.1	ENST00000449819.1;ENST00000449075.1	RNA37174|ENCODE_2044_458	lincRNA
VP_761	AC093911.1	ENST00000419129.1	RNA161857|XLOC_001771	lincRNA
VP_762	AC095067.1	ENST00000429010.1	RNA164752|XLOC_006089	lincRNA
VP_763	AC096554.1	ENST00000458182.1	RNA36804|ENCODE_1674_529	lincRNA
VP_764	AC096559.1	ENST00000412294.1	RNA35356|ENCODE_218_2183	lincRNA
VP_765	AC096559.1	ENST00000412606.1;ENST00000412294.1	RNA36546|ENCODE_1416_578	lincRNA
VP_766	AC096559.1	ENST00000429878.1	RNA161332|XLOC_001353;RNA36654|ENCODE_1524_558	lincRNA
VP_767	AC096559.1	ENST00000438292.1	RNA37279|ENCODE_2150_442	lincRNA
VP_768	AC096559.1	ENST00000449986.1;ENST00000451644.1	RNA37058|ENCODE_1928_478;RNA36383|ENCODE_1253_623	lincRNA
VP_769	AC096559.1	ENST00000450916.1	RNA37849|ENCODE_2721_321	lincRNA
VP_770	AC096559.2	ENST00000414086.1	RNA37537|ENCODE_2409_399	lincRNA
VP_771	AC096570.1	ENST00000433429.1	RNA37295|ENCODE_2166_440	lincRNA
VP_772	AC096570.2	ENST00000419013.1	RNA36599|ENCODE_1469_569	lincRNA
VP_773	AC096574.5	ENST00000417947.1	RNA35385|ENCODE_248_2057	lincRNA
VP_774	AC096579.13	ENST00000452230.1	RNA48665|UCSC_7597_1383	other
VP_775	AC096579.7	ENST00000430694.1	RNA49246|UCSC_8284_1209	other
VP_776	AC096655.2;LOC729121	ENST00000457647.2;NR_024439	RNA161667|XLOC_002254;RNA40175|RefSeq_2206_1581	lincRNA
VP_777	AC096669.1	ENST00000413708.1	RNA36395|ENCODE_1265_616	lincRNA
VP_778	AC096669.1	ENST00000422203.2	RNA36314|ENCODE_1184_649	lincRNA
VP_779	AC096669.1	ENST00000443833.1;ENST00000413708.1	RNA37857|ENCODE_2729_319	lincRNA
VP_780	AC096669.2	ENST00000414300.1	RNA36419|ENCODE_1289_609	lincRNA
VP_781	AC096669.3	ENST00000439893.1;ENST00000443205.1	RNA36527|ENCODE_1397_580	lincRNA
VP_782	AC096669.3	ENST00000443205.1	RNA161664|XLOC_001619;RNA35528|ENCODE_392_1539	lincRNA
VP_783	AC096670.3	ENST00000376593.2	RNA44295|UCSC_2216_3026	antisense
VP_784	AC097495.2	ENST00000457602.1;ENST00000415138.1	RNA37330|ENCODE_2201_436;RNA36568|ENCODE_1438_574	antisense
VP_785	AC097495.3	ENST00000415448.1	RNA35678|ENCODE_546_1017	lincRNA
VP_786	AC097499.1	ENST00000430692.1	RNA36267|ENCODE_1137_668	lincRNA
VP_787	AC097532.2	ENST00000440802.1	RNA37847|ENCODE_2719_322	lincRNA
VP_788	AC097662.2	ENST00000396588.2	RNA58715|asoverlaps_268_2214	antisense
VP_789	AC097662.2	ENST00000439598.2	RNA46650|UCSC_5161_1956;RNA58645|asoverlaps_179_2581	antisense
VP_790	AC097721.2	ENST00000414911.1	RNA178093|ENST00000414911	lincRNA
VP_791	AC097721.2	ENST00000431985.1	RNA50307|UCSC_9568_925;RNA178092|ENST00000431985	lincRNA
VP_792	AC097724.3	ENST00000428036.1;ENST00000452212.1	RNA37010|ENCODE_1880_486	antisense
VP_793	AC097724.3	ENST00000444501.1;ENST00000428036.1	RNA36128|ENCODE_998_723	antisense
VP_794	AC097724.3	ENST00000452212.1	RNA161405|XLOC_002035;RNA36120|ENCODE_990_726	antisense
VP_795	AC098828.2	ENST00000430429.1	RNA36063|ENCODE_933_746	lincRNA
VP_796	AC098973.1	ENST00000432163.1	RNA44573|UCSC_2554_2833	lincRNA
VP_797	AC098973.2	ENST00000414382.1	RNA162652|XLOC_002603	lincRNA
VP_798	AC099342.1	ENST00000453564.1	RNA37657|ENCODE_2529_376	lincRNA
VP_799	AC099342.1	ENST00000455373.1;ENST00000446399.1	RNA35635|ENCODE_503_1124;RNA35697|ENCODE_565_991	lincRNA
VP_800	AC099344.2	ENST00000430897.1	RNA35658|ENCODE_526_1061	lincRNA
VP_801	AC099344.3	ENST00000454489.1	RNA36371|ENCODE_1241_626	lincRNA
VP_802	AC099552.2	ENST00000418523.1	RNA164982|XLOC_006304;RNA37182|ENCODE_2052_456	lincRNA
VP_803	AC099552.3	ENST00000454149.2	RNA164978|XLOC_006302;RNA37691|ENCODE_2563_367	lincRNA
VP_804	AC099684.1	ENST00000425277.1	RNA47416|UCSC_6070_1744	antisense
VP_805	AC099754.1	ENST00000435884.1	RNA162650|XLOC_003070	lincRNA
VP_806	AC100830.3	ENST00000560387.1	RNA160266|XLOC_011286	antisense
VP_807	AC100848.1	ENST00000417298.1	RNA36338|ENCODE_1208_637	lincRNA
VP_808	AC100848.1	ENST00000452004.2	RNA37595|ENCODE_2467_387	lincRNA
VP_809	AC102953.4	ENST00000445345.1	RNA164635|XLOC_005963	antisense
VP_810	AC102953.6	ENST00000416100.1	RNA38012|ENCODE_2885_242	antisense
VP_811	AC103564.7	ENST00000437330.1	RNA36636|ENCODE_1506_562	lincRNA
VP_812	AC104024.1	ENST00000428142.1	RNA35353|ENCODE_214_2201	lincRNA
VP_813	AC104088.1	ENST00000445613.1	RNA54569|H-InvDB_1894_318	lincRNA
VP_814	AC104135.2	ENST00000418001.1	RNA36024|ENCODE_894_763	lincRNA
VP_815	AC104135.3	ENST00000418204.1;ENST00000377469.1;ENST00000435984.1	RNA35187|ENCODE_42_3662;RNA36625|ENCODE_1495_565	lincRNA
VP_816	AC104135.3	ENST00000418204.1	RNA37290|ENCODE_2161_441	lincRNA
VP_817	AC104135.4	ENST00000453951.1	RNA35592|ENCODE_460_1266	lincRNA
VP_818	AC104389.16	ENST00000418080.1	RNA36837|ENCODE_1707_522	antisense
VP_819	AC104623.2	ENST00000443066.2;ENST00000446357.1	RNA36724|ENCODE_1594_546	antisense
VP_820	AC104623.2	ENST00000443066.2	RNA36729|ENCODE_1599_545	antisense
VP_821	AC104653.1	ENST00000420579.1	RNA36545|ENCODE_1415_578	lincRNA
VP_822	AC104653.1	ENST00000446401.1;ENST00000420579.1	RNA37574|ENCODE_2446_390	lincRNA
VP_823	AC104654.2	ENST00000427054.1	RNA36331|ENCODE_1201_640	lincRNA
VP_824	AC104654.2	ENST00000436551.1	RNA36014|ENCODE_884_769	lincRNA
VP_825	AC104655.3	ENST00000436841.1	RNA35939|ENCODE_809_797	lincRNA
VP_826	AC104655.3	ENST00000438148.1	RNA37457|ENCODE_2328_415	lincRNA
VP_827	AC104655.3	ENST00000452037.1;ENST00000436841.1	RNA36869|ENCODE_1739_515	lincRNA
VP_828	AC104695.3	ENST00000445878.1;ENST00000427929.1	RNA44537|UCSC_2517_2850;RNA177721|ENST00000445878	antisense
VP_829	AC104695.4	ENST00000439700.1	RNA35836|ENCODE_706_849	lincRNA
VP_830	AC104777.1	ENST00000421624.1	RNA161790|XLOC_002356	lincRNA
VP_831	AC104777.2	ENST00000441356.1	RNA161789|XLOC_002355	lincRNA
VP_832	AC104781.1	ENST00000449838.1	RNA37550|ENCODE_2422_397	antisense
VP_833	AC104782.3	ENST00000441036.1	RNA36523|ENCODE_1393_581	lincRNA
VP_834	AC104782.3	ENST00000452354.1	RNA35125|NRED_1266_330;RNA35124|NRED_1265_339;RNA161620|XLOC_001589;RNA34056|NRED_187_3115	lincRNA
VP_835	AC104801.1	ENST00000448117.1	RNA161835|XLOC_001755	lincRNA
VP_836	AC104820.2	ENST00000435411.1	RNA161863|XLOC_001776;RNA47357|UCSC_5993_1765	lincRNA
VP_837	AC105053.3;LOC284950	ENST00000366278.2;NR_038888	RNA35496|ENCODE_360_1711	antisense;lincRNA
VP_838	AC105053.4	ENST00000455121.3	RNA178302|ENST00000455121	lincRNA
VP_839	AC105253.1	ENST00000448901.1	RNA35174|ENCODE_28_4209	lincRNA
VP_840	AC105339.1	ENST00000440479.1	RNA160321|XLOC_011552;RNA44991|UCSC_3077_2569	lincRNA
VP_841	AC105344.2	ENST00000426904.1	RNA176156|ENST00000426904	lincRNA
VP_842	AC105344.2	ENST00000441063.1	RNA176157|ENST00000441063	lincRNA
VP_843	AC105344.2	ENST00000457803.1	RNA176158|ENST00000457803	lincRNA
VP_844	AC105344.2;LOC348761	ENST00000414876.1;NR_033879	RNA49107|UCSC_8123_1250;RNA161973|XLOC_002517;RNA38697|RefSeq_630_3509;RNA176152|ENST00000414876	lincRNA
VP_845	AC105344.2;LOC348761	ENST00000434094.1;ENST00000446741.1;ENST00000414876.1;NR_033879	RNA176154|ENST00000434094;RNA176153|ENST00000446741	lincRNA
VP_846	AC105344.2;LOC348761	ENST00000457803.1;ENST00000441063.1;ENST00000426904.1;ENST00000418330.1;ENST00000434094.1;ENST00000446741.1;ENST00000414876.1;NR_033879	RNA176155|ENST00000418330	lincRNA
VP_847	AC105393.1	ENST00000431911.1	RNA36704|ENCODE_1574_549	lincRNA
VP_848	AC105393.2	ENST00000449621.1;ENST00000449119.1	RNA37409|ENCODE_2280_424	lincRNA
VP_849	AC105393.2	ENST00000449621.1	RNA161251|XLOC_001304;RNA36462|ENCODE_1332_598	lincRNA
VP_850	AC105398.3	ENST00000446073.1	RNA161406|XLOC_002037	antisense
VP_851	AC105760.2	ENST00000418430.1	RNA176178|ENST00000418430	antisense
VP_852	AC105760.3	ENST00000244820.2	RNA34290|NRED_421_2306	antisense
VP_853	AC106053.1	ENST00000431697.1	RNA37688|ENCODE_2560_368	lincRNA
VP_854	AC106706.1	ENST00000439479.1	RNA163043|XLOC_002981	lincRNA
VP_855	AC106869.2	ENST00000426892.1;ENST00000444361.1	RNA161470|XLOC_001462;RNA36492|ENCODE_1362_591;RNA36646|ENCODE_1516_561	lincRNA
VP_856	AC106875.1	ENST00000435175.1;ENST00000455754.1	RNA35659|ENCODE_527_1059	senseoverlap
VP_857	AC106875.1	ENST00000435175.1	RNA35618|ENCODE_486_1170	senseoverlap
VP_858	AC107057.1	ENST00000425763.1	RNA37858|ENCODE_2730_319	lincRNA
VP_859	AC107057.2	ENST00000458264.1	RNA37126|ENCODE_1996_468	antisense
VP_860	AC107070.1	ENST00000425949.1;ENST00000588264.1;ENST00000590981.1	RNA35545|ENCODE_412_1475	lincRNA
VP_861	AC107070.1	ENST00000457371.1;ENST00000431730.1	RNA37568|ENCODE_2440_391;RNA37622|ENCODE_2494_381	lincRNA
VP_862	AC107079.1	ENST00000416509.1	RNA36265|ENCODE_1135_669	lincRNA
VP_863	AC107399.2	ENST00000416680.1	RNA163329|XLOC_004051	lincRNA
VP_864	AC107622.1	ENST00000455626.1	RNA162643|XLOC_002595	lincRNA
VP_865	AC108004.2	ENST00000576171.1	RNA35966|ENCODE_836_787	lincRNA
VP_866	AC108025.2	ENST00000420221.1	RNA38011|ENCODE_2884_243	antisense
VP_867	AC108025.2	ENST00000453678.1	RNA35660|ENCODE_528_1058	antisense
VP_868	AC108051.1	ENST00000431897.1	RNA37320|ENCODE_2191_437	lincRNA
VP_869	AC108051.2	ENST00000435291.1	RNA36705|ENCODE_1575_549	lincRNA
VP_870	AC108051.3	ENST00000453878.1	RNA37056|ENCODE_1926_478	lincRNA
VP_871	AC108056.1	ENST00000442020.1	RNA163331|XLOC_003660	lincRNA
VP_872	AC108066.1	ENST00000437261.1	RNA161914|XLOC_001834	lincRNA
VP_873	AC108142.1	ENST00000505537.1	RNA175631|ENST00000505537	antisense
VP_874	AC108142.1	ENST00000507869.1	RNA46047|UCSC_4409_2129	antisense
VP_875	AC108142.1	ENST00000509012.1	RNA175629|ENST00000509012	antisense
VP_876	AC108142.1	ENST00000513752.1	RNA175633|ENST00000513752	antisense
VP_877	AC108142.1;MGC45800	ENST00000505873.1;ENST00000315302.2;NR_027107	RNA175635|ENST00000505873	antisense;lincRNA
VP_878	AC108142.1;MGC45800	ENST00000508968.1;ENST00000511052.1;ENST00000505873.1;ENST00000315302.2;ENST00000513752.1;NR_027107	RNA175632|ENST00000508968;RNA175634|ENST00000511052	antisense;lincRNA
VP_879	AC108448.3	ENST00000455154.1	RNA37922|ENCODE_2795_293	antisense
VP_880	AC108488.3;LOC100506054	ENST00000426725.1;NR_038431	RNA177393|ENST00000426725	antisense
VP_881	AC108488.3;LOC100506054	ENST00000438436.1;NR_038430;NR_038429	RNA49301|UCSC_8355_1191;RNA161284|XLOC_001323;RNA49466|UCSC_8552_1147;RNA177392|ENST00000438436	antisense
VP_882	AC108488.4	ENST00000422961.1	RNA50694|UCSC_10057_789;RNA161283|XLOC_001952	lincRNA
VP_883	AC108868.5	ENST00000431411.1	RNA36673|ENCODE_1543_554	lincRNA
VP_884	AC108868.6	ENST00000451464.1	RNA36888|ENCODE_1758_511	lincRNA
VP_885	AC109589.1	ENST00000448977.1	RNA161889|XLOC_002448	lincRNA
VP_886	AC109642.1	ENST00000421976.2	RNA51017|UCSC_10438_679;RNA35355|ENCODE_217_2186;RNA48238|UCSC_7090_1512	lincRNA
VP_887	AC109826.1	ENST00000419865.2	RNA35745|ENCODE_614_926;RNA36709|ENCODE_1579_548	lincRNA
VP_888	AC110769.3	ENST00000420161.1	RNA35901|ENCODE_771_815;RNA49438|UCSC_8519_1155	lincRNA
VP_889	AC112518.3	ENST00000436089.1	RNA163256|XLOC_003573	lincRNA
VP_890	AC112721.2	ENST00000409910.1	RNA161990|XLOC_002531	lincRNA
VP_891	AC113167.1	ENST00000505109.1	RNA163884|XLOC_004465	lincRNA
VP_892	AC113167.2	ENST00000512941.1	RNA163885|XLOC_004466	lincRNA
VP_893	AC113331.9	ENST00000428160.1	RNA35809|ENCODE_678_869	lincRNA
VP_894	AC113607.2	ENST00000445279.1	RNA161267|XLOC_001937;RNA36197|ENCODE_1067_694	lincRNA
VP_895	AC113607.2	ENST00000449405.1	RNA37690|ENCODE_2562_368	lincRNA
VP_896	AC113607.3	ENST00000427019.1	RNA161268|XLOC_001938	antisense
VP_897	AC113608.1	ENST00000448379.1	RNA37007|ENCODE_1877_487	lincRNA
VP_898	AC113610.1	ENST00000429317.1	RNA161788|XLOC_002354	lincRNA
VP_899	AC113617.1	ENST00000426240.1	RNA163330|XLOC_003658	lincRNA
VP_900	AC114730.2	ENST00000442867.1	RNA36586|ENCODE_1456_571	antisense
VP_901	AC114730.3	ENST00000413820.1	RNA59039|asoverlaps_688_1245	antisense
VP_902	AC114752.1	ENST00000448204.1	RNA37936|ENCODE_2809_289	lincRNA
VP_903	AC114763.1	ENST00000412593.1	RNA35877|ENCODE_747_826	lincRNA
VP_904	AC114776.3	ENST00000414159.2	RNA35168|ENCODE_22_4394	lincRNA
VP_905	AC114813.1	ENST00000455174.2	RNA161730|XLOC_002308	lincRNA
VP_906	AC114814.3	ENST00000449362.1	RNA36277|ENCODE_1147_663	lincRNA
VP_907	AC114814.4	ENST00000444926.1	RNA36211|ENCODE_1081_691	lincRNA
VP_908	AC116609.1	ENST00000433724.1	RNA36976|ENCODE_1846_493	lincRNA
VP_909	AC116609.1	ENST00000456255.1	RNA37583|ENCODE_2455_389	lincRNA
VP_910	AC116609.2	ENST00000425850.1	RNA36777|ENCODE_1647_535	lincRNA
VP_911	AC116609.3	ENST00000431542.1	RNA37995|ENCODE_2868_256	lincRNA
VP_912	AC118345.1	ENST00000411785.1	RNA37693|ENCODE_2565_366	lincRNA
VP_913	AC118653.2	ENST00000442627.1	RNA160830|XLOC_012298;RNA36647|ENCODE_1517_561	lincRNA
VP_914	AC118653.2	ENST00000450826.1;ENST00000442627.1	RNA37354|ENCODE_2225_432	lincRNA
VP_915	AC122136.2	ENST00000443971.1	RNA161927|XLOC_001852	lincRNA
VP_916	AC123023.1	ENST00000455974.1	RNA162661|XLOC_002613	lincRNA
VP_917	AC124789.1	ENST00000579633.1;ENST00000582649.1	RNA160748|XLOC_012457	other
VP_918	AC124861.1	ENST00000457178.1	RNA37376|ENCODE_2247_429	lincRNA
VP_919	AC124997.1	ENST00000422117.1	RNA160175|XLOC_011405;RNA35293|ENCODE_152_2491	lincRNA
VP_920	AC128709.2	ENST00000420213.1	RNA163062|XLOC_003011	lincRNA
VP_921	AC128709.3	ENST00000438408.1	RNA163060|XLOC_003402	lincRNA
VP_922	AC128709.4	ENST00000445908.1	RNA163061|XLOC_003403	lincRNA
VP_923	AC129929.5	ENST00000413483.1;ENST00000427151.1	RNA158908|XLOC_009358	other
VP_924	AC130710.1	ENST00000426539.1	RNA35649|ENCODE_517_1096	lincRNA
VP_925	AC130710.1	ENST00000442387.2	RNA37091|ENCODE_1961_474	lincRNA
VP_926	AC131025.8	ENST00000518014.1	RNA42878|UCSC_511_5115;RNA175985|ENST00000518014	lincRNA
VP_927	AC133528.2	ENST00000433036.1	RNA37452|ENCODE_2323_415	antisense
VP_928	AC133785.1	ENST00000429282.1	RNA161748|XLOC_002322;RNA44583|UCSC_2565_2824	antisense
VP_929	AC133785.1	ENST00000446213.2	RNA177997|ENST00000446213	antisense
VP_930	AC137932.6	ENST00000562995.1	RNA49262|UCSC_8306_1204	antisense
VP_931	AC137934.1	ENST00000568739.1;ENST00000569162.1	RNA47878|UCSC_6643_1617	lincRNA
VP_932	AC138655.6	ENST00000449451.2	RNA46484|UCSC_4963_2000	antisense
VP_933	AC139100.3	ENST00000588950.1	RNA58771|asoverlaps_345_2035	antisense
VP_934	AC139712.4	ENST00000443926.1	RNA36333|ENCODE_1203_639	lincRNA
VP_935	AC140542.2	ENST00000570024.1	RNA48837|UCSC_7815_1325	lincRNA
VP_936	AC141928.1	ENST00000511928.1	RNA163086|XLOC_003862	lincRNA
VP_937	AC142119.1	ENST00000412381.1	RNA36327|ENCODE_1197_642;RNA161353|XLOC_001999	lincRNA
VP_938	AC142119.1	ENST00000428280.1	RNA35826|ENCODE_696_853	lincRNA
VP_939	AC144450.1	ENST00000438247.1	RNA35969|ENCODE_839_786	antisense
VP_940	AC144450.2	ENST00000366424.2	RNA35507|ENCODE_371_1641	lincRNA
VP_941	AC144521.1	ENST00000425799.2	RNA162640|XLOC_002593	other
VP_942	AC144521.1	ENST00000596139.1;ENST00000600177.1;ENST00000599762.1;ENST00000595865.1;ENST00000596307.1	RNA162639|XLOC_002592	other
VP_943	AC144525.1	ENST00000441444.1	RNA36488|ENCODE_1358_592	lincRNA
VP_944	AC145110.1	ENST00000517491.1;ENST00000523123.1	RNA44597|UCSC_2584_2815;RNA45565|UCSC_3806_2316	lincRNA
VP_945	AC145123.2	ENST00000522374.1	RNA165346|XLOC_006951	antisense
VP_946	AC147651.1	ENST00000434541.1	RNA37428|ENCODE_2299_420	lincRNA
VP_947	AC156455.1	ENST00000423999.2;ENST00000540968.1;ENST00000538790.1	RNA177772|ENST00000540968	other
VP_948	AC156455.1	ENST00000423999.2	RNA177773|ENST00000423999	other
VP_949	AC156455.1	ENST00000535337.1;ENST00000538790.1	RNA177774|ENST00000535337	other
VP_950	AC156455.1	ENST00000538790.1	RNA177771|ENST00000538790	other
VP_951	AC159540.1	ENST00000607984.1;ENST00000608565.1;ENST00000593408.2;ENST00000492960.2	RNA34102|NRED_233_2913	lincRNA
VP_952	AC159540.2	ENST00000480208.1	RNA161614|XLOC_001584	lincRNA
VP_953	AC159540.3	ENST00000422600.1	RNA36668|ENCODE_1538_555	lincRNA
VP_954	ACTG1	NR_037688	RNA39884|RefSeq_1900_1837	senseoverlap
VP_955	ACTG1P4	NR_024438	RNA39756|RefSeq_1760_1983	other
VP_956	ACTN1-AS1	ENST00000553944.1	RNA160030|XLOC_010859	antisense
VP_957	ACVR2B-AS1	ENST00000441531.1;NR_028389	RNA34207|NRED_338_2534;RNA34215|NRED_346_2511;RNA178483|ENST00000441531	antisense
VP_958	ADAM1	NR_036636	RNA39022|RefSeq_974_2840	lincRNA
VP_959	ADAM21P1	NR_003951	RNA39667|RefSeq_1664_2049	lincRNA
VP_960	ADAM3A	NR_024106;NR_001569;NR_024107	RNA49019|UCSC_8022_1275;RNA39138|RefSeq_1100_2633;RNA39260|RefSeq_1228_2482;RNA39333|RefSeq_1305_2387	lincRNA
VP_961	ADAM5P	NR_001448	RNA40030|RefSeq_2055_1705;RNA47791|UCSC_6541_1639;RNA48214|UCSC_7057_1521;RNA48427|UCSC_7308_1455	lincRNA
VP_962	ADAM6	ENST00000452053.1;NR_002224	RNA39879|RefSeq_1895_1842	lincRNA
VP_963	ADAM9	NR_027878;NR_027639;NR_027638	RNA38530|RefSeq_449_3992;RNA38539|RefSeq_459_3956;RNA38548|RefSeq_469_3911;RNA44894|UCSC_2955_2627	senseoverlap
VP_964	ADAMTS9-AS2	ENST00000460833.1	RNA177411|ENST00000460833	antisense
VP_965	ADAMTS9-AS2	ENST00000474768.1	RNA177410|ENST00000474768	antisense
VP_966	ADAMTS9-AS2	ENST00000481312.1;NR_038264	RNA45915|UCSC_4250_2179;RNA177409|ENST00000481312	antisense
VP_967	ADAMTS9-AS2	ENST00000485174.1	RNA177412|ENST00000485174	antisense
VP_968	ADARB2-AS1	ENST00000421697.2;NR_033387	RNA41053|RefSeq_3162_644	antisense
VP_969	ADAT1	NR_036460	RNA38663|RefSeq_593_3603	senseoverlap
VP_970	ADCY10P1	NR_026938	RNA38398|RefSeq_313_4569	other
VP_971	AE000661.37	ENST00000514473.2	RNA46674|UCSC_5189_1951	other
VP_972	AE000661.37	ENST00000535351.1;ENST00000545670.1;ENST00000541008.1	RNA175861|ENST00000535351	other
VP_973	AE000661.37	ENST00000537850.1	RNA175862|ENST00000537850	other
VP_974	AE000661.37	ENST00000541008.1	RNA175859|ENST00000541008	other
VP_975	AE000661.37	ENST00000545498.1	RNA175858|ENST00000545498	other
VP_976	AE000661.37	ENST00000545670.1;ENST00000514473.2	RNA175860|ENST00000545670	other
VP_977	AE000661.37	ENST00000556777.1	RNA175863|ENST00000556777	other
VP_978	AF003626.1	ENST00000424539.1	RNA37282|ENCODE_2153_442	lincRNA
VP_979	AF003626.1	ENST00000437772.1	RNA36848|ENCODE_1718_520	lincRNA
VP_980	AF015262.2	ENST00000455028.1	RNA36189|ENCODE_1059_698	lincRNA
VP_981	AF064858.10	ENST00000440714.1	RNA162398|XLOC_014081;RNA37923|ENCODE_2796_292	lincRNA
VP_982	AF064858.11	ENST00000419664.1	RNA36899|ENCODE_1769_509	lincRNA
VP_983	AF064858.6	ENST00000415824.1;ENST00000380931.2	RNA37492|ENCODE_2363_407	lincRNA
VP_984	AF064858.7	ENST00000433952.1	RNA35516|ENCODE_380_1598	lincRNA
VP_985	AF064858.8	ENST00000417335.1	RNA35555|ENCODE_423_1412	lincRNA
VP_986	AF064860.7	ENST00000419826.2;ENST00000457325.1	RNA36186|ENCODE_1056_700	lincRNA
VP_987	AF064860.7	ENST00000457325.1	RNA162404|XLOC_013946;RNA35527|ENCODE_391_1542	lincRNA
VP_988	AF096876.1	ENST00000565564.1	RNA53601|H-InvDB_873_478	lincRNA
VP_989	AF124730.4	ENST00000430001.1	RNA37835|ENCODE_2707_327	antisense
VP_990	AF127577.11	ENST00000436429.1	RNA35879|ENCODE_749_824	antisense
VP_991	AF127577.12	ENST00000449746.1	RNA37244|ENCODE_2114_446	lincRNA
VP_992	AF127577.8	ENST00000430391.1	RNA35981|ENCODE_851_781	antisense
VP_993	AF127936.3	ENST00000454128.2;ENST00000455253.2	RNA36072|ENCODE_942_743;RNA35899|ENCODE_769_816	lincRNA
VP_994	AF127936.7	ENST00000432230.3	RNA47522|UCSC_6209_1716	lincRNA
VP_995	AF131215.3	ENST00000500944.2;ENST00000526648.2	RNA48477|UCSC_7369_1437	senseoverlap
VP_996	AF131216.5	ENST00000525867.1	RNA50362|UCSC_9635_907	antisense
VP_997	AF131217.1	ENST00000430247.1;ENST00000433310.2	RNA36228|ENCODE_1098_683	lincRNA
VP_998	AF131217.1	ENST00000433310.2	RNA35775|ENCODE_644_900	lincRNA
VP_999	AF131217.1	ENST00000452028.1	RNA37275|ENCODE_2146_443	lincRNA
VP_1000	AF146191.4	ENST00000501825.2	RNA175704|ENST00000501825	lincRNA
VP_1001	AF146191.4	ENST00000506276.1	RNA175701|ENST00000506276	lincRNA
VP_1002	AF146191.4	ENST00000508156.1	RNA175703|ENST00000508156	lincRNA
VP_1003	AF146191.4	ENST00000511785.1	RNA175702|ENST00000511785	lincRNA
VP_1004	AF212831.2	ENST00000430064.1	RNA37648|ENCODE_2520_377	lincRNA
VP_1005	AF213884.2	ENST00000563833.1	RNA53552|H-InvDB_822_499	antisense
VP_1006	AF240627.2	ENST00000416002.1	RNA35800|ENCODE_669_879	lincRNA
VP_1007	AF241725.4	ENST00000428205.1	RNA36420|ENCODE_1290_609	lincRNA
VP_1008	AF241725.6	ENST00000416182.1	RNA37036|ENCODE_1906_480	lincRNA
VP_1009	AFAP1-AS1	ENST00000608442.1;NR_026892	RNA38185|RefSeq_93_6794	antisense
VP_1010	AFG3L1P	NR_003227;NR_003226	RNA38836|RefSeq_777_3168;RNA38960|RefSeq_907_2929;RNA44159|UCSC_2047_3152;RNA44363|UCSC_2307_2965;RNA44671|UCSC_2685_2768;RNA45601|UCSC_3859_2298	lincRNA
VP_1011	AFG3L1P	NR_003227;NR_003228;NR_003226	RNA39793|RefSeq_1797_1941;RNA49011|UCSC_8013_1277;RNA55654|H-InvDB_3040_206	lincRNA
VP_1012	AGBL5-AS1	ENST00000444217.1	RNA37493|ENCODE_2364_407	antisense
VP_1013	AGPAT4-IT1	NR_024277	RNA39863|RefSeq_1876_1851	senseoverlap
VP_1014	AJ006998.2	ENST00000449602.1	RNA35696|ENCODE_564_1000	lincRNA
VP_1015	AJ009632.3	ENST00000433588.1	RNA35565|ENCODE_433_1376	lincRNA
VP_1016	AK2	NR_037591	RNA38593|RefSeq_518_3789	senseoverlap
VP_1017	AK2	NR_037592	RNA38992|RefSeq_943_2877	senseoverlap
VP_1018	AKR1CL1	NR_027916	RNA39598|RefSeq_1589_2127	senseoverlap
VP_1019	AKR7A2P1	NR_002796	RNA40418|RefSeq_2473_1324	antisense
VP_1020	AL022344.4	ENST00000411439.1	RNA36850|ENCODE_1720_519	lincRNA
VP_1021	AL035610.1	ENST00000426534.1	RNA35478|ENCODE_342_1754;RNA162349|XLOC_013900	other
VP_1022	AL035610.2	ENST00000433303.1	RNA37962|ENCODE_2835_276	lincRNA
VP_1023	AL035610.2	ENST00000437194.1	RNA37268|ENCODE_2139_443	lincRNA
VP_1024	AL035610.2	ENST00000453420.1	RNA35167|ENCODE_21_4486	lincRNA
VP_1025	AL109763.1	ENST00000455391.1	RNA162306|XLOC_014013	senseoverlap
VP_1026	AL109763.2	ENST00000414582.1;ENST00000355189.3;ENST00000437492.1	RNA36258|ENCODE_1128_673;RNA36400|ENCODE_1270_615	lincRNA
VP_1027	AL132709.1	ENST00000556035.1;ENST00000555103.1;ENST00000448840.2;ENST00000555599.1	RNA36845|ENCODE_1715_520	lincRNA
VP_1028	AL132709.5	ENST00000414488.1	RNA35928|ENCODE_798_800	lincRNA
VP_1029	AL132709.5	ENST00000427085.2	RNA36416|ENCODE_1286_610	lincRNA
VP_1030	AL132709.5	ENST00000434716.2	RNA36088|ENCODE_958_739	lincRNA
VP_1031	AL132709.5	ENST00000443252.3;ENST00000556637.1	RNA36868|ENCODE_1738_516	lincRNA
VP_1032	AL132709.8	ENST00000423708.3	RNA36911|ENCODE_1781_506	lincRNA
VP_1033	AL132709.8	ENST00000442197.1	RNA36376|ENCODE_1246_625	lincRNA
VP_1034	AL132796.1	ENST00000421617.1	RNA37053|ENCODE_1923_479	lincRNA
VP_1035	AL133249.1	ENST00000416279.1	RNA37440|ENCODE_2311_418	lincRNA
VP_1036	AL133493.2	ENST00000424569.1;ENST00000441095.1	RNA36251|ENCODE_1121_674	lincRNA
VP_1037	AL133493.2	ENST00000424569.1	RNA35892|ENCODE_762_821;RNA162458|XLOC_013985	lincRNA
VP_1038	AL157359.3	ENST00000449840.1	RNA37406|ENCODE_2277_424	lincRNA
VP_1039	AL157359.4	ENST00000440372.1	RNA35975|ENCODE_845_784	lincRNA
VP_1040	AL157902.3	ENST00000440801.1	RNA158156|XLOC_000980	antisense
VP_1041	AL162151.4	ENST00000423922.1	RNA36643|ENCODE_1513_561	antisense
VP_1042	AL162759.1	ENST00000418927.1	RNA36445|ENCODE_1315_602	lincRNA
VP_1043	AL163953.2	ENST00000436530.1	RNA36121|ENCODE_991_726	lincRNA
VP_1044	AL163953.3	ENST00000425648.1	RNA36682|ENCODE_1552_553	lincRNA
VP_1045	AL353997.3	ENST00000444070.1	RNA45035|UCSC_3133_2550	other
VP_1046	AL672294.1	ENST00000417047.1	RNA158482|XLOC_000653	antisense
VP_1047	AL773604.8	ENST00000417820.1	RNA162444|XLOC_013973	antisense
VP_1048	AL928742.12	ENST00000420153.1;ENST00000412518.1	RNA51862|UCSC_11461_357	lincRNA
VP_1049	AL928742.12	ENST00000427543.1	RNA52090|UCSC_11716_230	lincRNA
VP_1050	ALDH1L1-AS2	ENST00000500525.1;ENST00000500232.2	RNA45758|UCSC_4057_2236;RNA177338|ENST00000500232	antisense
VP_1051	ALDH1L1-AS2	ENST00000500525.1;ENST00000502278.1;ENST00000500232.2	RNA177339|ENST00000502278	antisense
VP_1052	ALG2	NR_024532	RNA38931|RefSeq_877_2989	senseoverlap
VP_1053	ALOX12P2	NR_002710	RNA49759|UCSC_8900_1070;RNA39060|RefSeq_1014_2768;RNA45816|UCSC_4127_2215	antisense
VP_1054	AMZ2P1	NR_026903	RNA35199|ENCODE_54_3425;RNA43507|UCSC_1257_3756;RNA45130|UCSC_3243_2511;RNA45968|UCSC_4306_2161	lincRNA
VP_1055	ANKRD10-IT1	ENST00000426991.1	RNA43658|UCSC_1442_3596	senseoverlap
VP_1056	ANKRD18DP	NR_003291	RNA38979|RefSeq_929_2897;RNA44870|UCSC_2926_2642	lincRNA
VP_1057	ANKRD19P	NR_026868	RNA39407|RefSeq_1384_2307	lincRNA
VP_1058	ANKRD20A11P	NR_027270	RNA40628|RefSeq_2700_1089	lincRNA
VP_1059	ANKRD20A8P	NR_003366	RNA38641|RefSeq_569_3670	lincRNA
VP_1060	ANKRD20A9P	NR_027995	RNA38103|RefSeq_2_37567	lincRNA
VP_1061	ANKRD26P1	NR_026556	RNA38233|RefSeq_141_6123;RNA42863|UCSC_491_5194	lincRNA
VP_1062	ANKRD26P3	NR_027248	RNA38616|RefSeq_543_3726	lincRNA
VP_1063	ANKRD26P3;RP11-408E5.5	ENST00000437057.1;ENST00000428785.1;NR_027248	RNA37530|ENCODE_2402_400;RNA37752|ENCODE_2624_349	lincRNA
VP_1064	ANKRD30BL	NR_027019	RNA40003|RefSeq_2028_1724	senseoverlap
VP_1065	ANKRD30BP2	NR_026916	RNA43448|UCSC_1186_3838	lincRNA
VP_1066	ANKRD36BP1	NR_026844	RNA39866|RefSeq_1879_1850	antisense
VP_1067	ANKRD36BP2	NR_015424	RNA39990|RefSeq_2014_1730;RNA178455|ENST00000393515;RNA178454|ENST00000427055	lincRNA
VP_1068	ANP32A-IT1	NR_026808	RNA38793|RefSeq_734_3281	senseoverlap
VP_1069	ANP32AP1	NR_003144	RNA40960|RefSeq_3060_738	lincRNA
VP_1070	ANXA2P1	NR_001562	RNA40403|RefSeq_2456_1343	antisense
VP_1071	ANXA2P2	NR_003573	RNA40431|RefSeq_2486_1310	lincRNA
VP_1072	ANXA2P3	NR_001446	RNA40391|RefSeq_2444_1350	lincRNA
VP_1073	AOC4	NR_002773	RNA39649|RefSeq_1646_2073	lincRNA
VP_1074	AOX2P	NR_001557	RNA50116|UCSC_9329_978;RNA38614|RefSeq_541_3733	lincRNA
VP_1075	AP000146.2	ENST00000441666.1	RNA37291|ENCODE_2162_441	lincRNA
VP_1076	AP000146.2	ENST00000444178.1;ENST00000441666.1;ENST00000454182.1	RNA162336|XLOC_014032;RNA37888|ENCODE_2760_309;RNA37999|ENCODE_2872_252	lincRNA
VP_1077	AP000221.1	ENST00000419694.1	RNA35666|ENCODE_534_1046	lincRNA
VP_1078	AP000233.3	ENST00000426609.1	RNA37930|ENCODE_2803_291	lincRNA
VP_1079	AP000235.3	ENST00000424017.1	RNA37054|ENCODE_1924_479	lincRNA
VP_1080	AP000253.1	ENST00000449339.1	RNA49045|UCSC_8051_1268;RNA175106|ENST00000449339	lincRNA
VP_1081	AP000281.2	ENST00000427911.1	RNA37606|ENCODE_2478_384	antisense
VP_1082	AP000282.3	ENST00000424837.1	RNA36559|ENCODE_1429_576	lincRNA
VP_1083	AP000289.6	ENST00000421051.1	RNA35568|ENCODE_436_1361	lincRNA
VP_1084	AP000290.7	ENST00000450830.1	RNA37227|ENCODE_2097_449	antisense
VP_1085	AP000302.58	ENST00000450928.1	RNA36272|ENCODE_1142_666	antisense
VP_1086	AP000343.2	ENST00000450776.1	RNA37775|ENCODE_2647_346	lincRNA
VP_1087	AP000344.3	ENST00000428415.1	RNA37806|ENCODE_2678_337	lincRNA
VP_1088	AP000345.1	ENST00000320372.9	RNA48547|UCSC_7455_1419;RNA178514|ENST00000320372	lincRNA
VP_1089	AP000345.1	ENST00000539460.1;ENST00000320372.9	RNA178515|ENST00000539460	lincRNA
VP_1090	AP000402.3	ENST00000446404.1	RNA36751|ENCODE_1621_540	lincRNA
VP_1091	AP000431.2	ENST00000424219.1	RNA37120|ENCODE_1990_469	lincRNA
VP_1092	AP000432.2	ENST00000416641.1	RNA36864|ENCODE_1734_516	lincRNA
VP_1093	AP000439.1	ENST00000545202.1	RNA45401|UCSC_3598_2376	lincRNA
VP_1094	AP000459.7	ENST00000433101.1	RNA35817|ENCODE_686_861	lincRNA
VP_1095	AP000462.1	ENST00000539685.1	RNA176210|ENST00000539685	other
VP_1096	AP000462.1	ENST00000540545.1	RNA176211|ENST00000540545	other
VP_1097	AP000462.1	ENST00000543182.1	RNA176209|ENST00000543182	other
VP_1098	AP000462.2	ENST00000535704.1	RNA176208|ENST00000535704	lincRNA
VP_1099	AP000462.3	ENST00000545593.1	RNA176207|ENST00000545593	lincRNA
VP_1100	AP000469.2	ENST00000416218.1	RNA35397|ENCODE_260_2007	lincRNA
VP_1101	AP000470.2	ENST00000448063.1	RNA36201|ENCODE_1071_693	lincRNA
VP_1102	AP000472.2	ENST00000416327.1	RNA35942|ENCODE_812_795	lincRNA
VP_1103	AP000472.2	ENST00000419467.1;ENST00000420255.1	RNA37148|ENCODE_2018_465	lincRNA
VP_1104	AP000472.2	ENST00000420255.1	RNA35778|ENCODE_647_897	lincRNA
VP_1105	AP000472.3	ENST00000452500.1	RNA36800|ENCODE_1670_530	lincRNA
VP_1106	AP000473.5	ENST00000438762.1;ENST00000413645.1	RNA36700|ENCODE_1570_550;RNA36927|ENCODE_1797_503	lincRNA
VP_1107	AP000473.6	ENST00000444868.2	RNA37315|ENCODE_2186_437	lincRNA
VP_1108	AP000474.1	ENST00000441465.1	RNA36234|ENCODE_1104_680	lincRNA
VP_1109	AP000475.2	ENST00000430060.1;ENST00000425979.1	RNA37031|ENCODE_1901_482	lincRNA
VP_1110	AP000475.2	ENST00000430060.1	RNA162321|XLOC_013878;RNA36028|ENCODE_898_760	lincRNA
VP_1111	AP000476.1	ENST00000415182.1	RNA35358|ENCODE_220_2176	lincRNA
VP_1112	AP000476.1	ENST00000423581.1	RNA36969|ENCODE_1839_494	lincRNA
VP_1113	AP000476.1	ENST00000453784.2	RNA35239|ENCODE_96_2909	lincRNA
VP_1114	AP000477.2	ENST00000447405.1	RNA35989|ENCODE_859_778	lincRNA
VP_1115	AP000477.3	ENST00000415269.1	RNA38034|ENCODE_2907_217	lincRNA
VP_1116	AP000477.3	ENST00000434859.1	RNA162332|XLOC_013885;RNA35840|ENCODE_710_847	lincRNA
VP_1117	AP000479.1	ENST00000526436.1	RNA44460|UCSC_2424_2901;RNA44648|UCSC_2653_2781	lincRNA
VP_1118	AP000569.9	ENST00000607953.1	RNA162374|XLOC_014063	lincRNA
VP_1119	AP000662.4	ENST00000530595.1	RNA44635|UCSC_2635_2790	senseoverlap
VP_1120	AP000688.15	ENST00000445464.1	RNA37761|ENCODE_2633_348	lincRNA
VP_1121	AP000688.29	ENST00000422473.1	RNA35317|ENCODE_176_2336;RNA162383|XLOC_013931	lincRNA
VP_1122	AP000688.8	ENST00000457157.2	RNA35909|ENCODE_779_811	lincRNA
VP_1123	AP000696.2	ENST00000457669.1	RNA35628|ENCODE_496_1133	lincRNA
VP_1124	AP000705.7	ENST00000444130.1	RNA37338|ENCODE_2209_435	lincRNA
VP_1125	AP000770.1	ENST00000439483.1	RNA37686|ENCODE_2558_369	lincRNA
VP_1126	AP000770.1	ENST00000444123.1	RNA36516|ENCODE_1386_583	lincRNA
VP_1127	AP000797.3	ENST00000539305.1	RNA176215|ENST00000539305	lincRNA
VP_1128	AP000797.4	ENST00000537491.1	RNA176221|ENST00000537491	lincRNA
VP_1129	AP000797.4	ENST00000539222.1	RNA176222|ENST00000539222	lincRNA
VP_1130	AP000855.4	ENST00000433210.1	RNA36343|ENCODE_1213_636	lincRNA
VP_1131	AP000946.2	ENST00000443479.1	RNA37472|ENCODE_2343_412	lincRNA
VP_1132	AP000959.2	ENST00000441759.1	RNA35702|ENCODE_570_977	lincRNA
VP_1133	AP000997.1	ENST00000424313.2	RNA176214|ENST00000424313	lincRNA
VP_1134	AP001042.1	ENST00000416842.1	RNA37006|ENCODE_1876_487	lincRNA
VP_1135	AP001046.5	ENST00000442815.1	RNA175165|ENST00000442815	lincRNA
VP_1136	AP001046.6	ENST00000435702.1	RNA162425|XLOC_013961	lincRNA
VP_1137	AP001053.11	ENST00000437258.1	RNA50177|UCSC_9404_960	antisense
VP_1138	AP001056.1	ENST00000411956.1	RNA162437|XLOC_013966	lincRNA
VP_1139	AP001057.1	ENST00000437557.1	RNA162440|XLOC_013967	antisense
VP_1140	AP001058.3	ENST00000423967.1	RNA162441|XLOC_014115	lincRNA
VP_1141	AP001062.7	ENST00000448927.1	RNA33941|NRED_71_4384	antisense
VP_1142	AP001065.15	ENST00000449713.1	RNA35763|ENCODE_632_912	lincRNA
VP_1143	AP001065.2	ENST00000423310.1	RNA175182|ENST00000423310	antisense
VP_1144	AP001065.2	ENST00000456880.1	RNA175183|ENST00000456880	antisense
VP_1145	AP001171.1	ENST00000436373.1	RNA35815|ENCODE_684_864	lincRNA
VP_1146	AP001189.4	ENST00000447519.1	RNA58974|asoverlaps_606_1453	antisense
VP_1147	AP001258.4	ENST00000501817.2	RNA46550|UCSC_5043_1980;RNA177963|ENST00000501817;RNA159019|XLOC_009445	lincRNA
VP_1148	AP001258.4	ENST00000532845.1	RNA177965|ENST00000532845	lincRNA
VP_1149	AP001258.4	ENST00000533220.1	RNA177966|ENST00000533220	lincRNA
VP_1150	AP001347.6	ENST00000428809.1	RNA48606|UCSC_7524_1402	antisense
VP_1151	AP001347.6	ENST00000432621.1;ENST00000428809.1	RNA49754|UCSC_8894_1071	antisense
VP_1152	AP001422.3	ENST00000414189.1	RNA36424|ENCODE_1294_608	lincRNA
VP_1153	AP001422.3	ENST00000436845.1;ENST00000414189.1	RNA37414|ENCODE_2285_423	lincRNA
VP_1154	AP001432.14	ENST00000440629.1	RNA175144|ENST00000440629	lincRNA
VP_1155	AP001464.4	ENST00000457565.1	RNA37844|ENCODE_2716_323	lincRNA
VP_1156	AP001471.1	ENST00000454245.1	RNA162464|XLOC_014132	antisense
VP_1157	AP001476.2	ENST00000451618.1	RNA35354|ENCODE_215_2198;RNA47631|UCSC_6351_1682	lincRNA
VP_1158	AP001476.3	ENST00000435738.1	RNA37738|ENCODE_2610_355	lincRNA
VP_1159	AP001476.4	ENST00000429512.1	RNA37458|ENCODE_2329_415	lincRNA
VP_1160	AP001595.1	ENST00000435878.1	RNA36866|ENCODE_1736_516	lincRNA
VP_1161	AP001604.3	ENST00000420186.2	RNA44936|UCSC_3011_2602	lincRNA
VP_1162	AP001607.1	ENST00000426418.1	RNA37128|ENCODE_1998_468	lincRNA
VP_1163	AP001610.9	ENST00000415820.1	RNA162405|XLOC_014086	lincRNA
VP_1164	AP001626.1	ENST00000419628.1	RNA47313|UCSC_5943_1775	lincRNA
VP_1165	AP001626.2	ENST00000424890.1	RNA44587|UCSC_2569_2822	antisense
VP_1166	AP001628.6	ENST00000431150.1	RNA162417|XLOC_014097	lincRNA
VP_1167	AP001628.7	ENST00000420273.1	RNA162415|XLOC_014096	lincRNA
VP_1168	AP001630.5	ENST00000428410.1	RNA162420|XLOC_014099	antisense
VP_1169	AP001631.9	ENST00000424933.1	RNA162421|XLOC_014100	antisense
VP_1170	AP001891.1	ENST00000452629.1	RNA35747|ENCODE_616_921	lincRNA
VP_1171	AP002856.4	ENST00000441665.1	RNA36347|ENCODE_1217_635	lincRNA
VP_1172	AP002856.5	ENST00000416553.1	RNA36513|ENCODE_1383_584	lincRNA
VP_1173	AP002856.6	ENST00000447864.1	RNA36634|ENCODE_1504_562	lincRNA
VP_1174	AP002856.7	ENST00000441638.1	RNA36597|ENCODE_1467_569	lincRNA
VP_1175	AP003025.2	ENST00000414466.1	RNA43165|UCSC_850_4335	antisense
VP_1176	AP003774.1	ENST00000447028.1	RNA36261|ENCODE_1131_672	antisense
VP_1177	AP003774.5	ENST00000449694.2	RNA37876|ENCODE_2748_314	lincRNA
VP_1178	AP003774.5	ENST00000569737.1	RNA51353|UCSC_10861_557	lincRNA
VP_1179	AP003774.6	ENST00000457725.1	RNA35698|ENCODE_566_985	lincRNA
VP_1180	AP005273.1	ENST00000444862.1	RNA36838|ENCODE_1708_522	lincRNA
VP_1181	AP005530.2	ENST00000572608.1	RNA37767|ENCODE_2639_347;RNA160879|XLOC_012737	lincRNA
VP_1182	AP006216.10	ENST00000439104.1	RNA159164|XLOC_009286	antisense
VP_1183	AP006216.11	ENST00000366405.2	RNA159165|XLOC_009566	lincRNA
VP_1184	AP006216.5	ENST00000457746.1	RNA37821|ENCODE_2693_333	antisense
VP_1185	AP006748.1	ENST00000418874.1	RNA162406|XLOC_014087	lincRNA
VP_1186	AP4B1-AS1	ENST00000419536.1;NR_037864	RNA58889|asoverlaps_490_1733;RNA176863|ENST00000419536	antisense
VP_1187	APCDD1L-AS1	ENST00000424205.1;ENST00000439558.1	RNA175490|ENST00000439558;RNA175491|ENST00000424205	other
VP_1188	APCDD1L-AS1	ENST00000447767.1;ENST00000448374.1	RNA175486|ENST00000448374	other
VP_1189	APCDD1L-AS1	ENST00000447767.1	RNA44628|UCSC_2624_2794;RNA175488|ENST00000447767	other
VP_1190	APCDD1L-AS1;LOC149773	ENST00000427140.1;NR_034147	RNA39617|RefSeq_1610_2097;RNA175484|ENST00000427140	other;lincRNA
VP_1191	APCDD1L-AS1;LOC149773	ENST00000427794.1;ENST00000447767.1;ENST00000420279.1;ENST00000448374.1;ENST00000445984.1;ENST00000427140.1;NR_034147	RNA175489|ENST00000427794	other;lincRNA
VP_1192	APITD1-CORT	NR_037187	RNA40392|RefSeq_2445_1349	senseoverlap
VP_1193	APLNR	NR_027991	RNA39791|RefSeq_1795_1943	senseoverlap
VP_1194	APLP2	NR_024516;NR_024515	RNA38763|RefSeq_701_3346;RNA38796|RefSeq_737_3274	senseoverlap
VP_1195	APOC1P1	NR_028412;NR_028413;NR_028414	RNA51761|UCSC_11352_391;RNA40783|RefSeq_2866_939;RNA40953|RefSeq_3051_754;RNA41065|RefSeq_3175_631	lincRNA
VP_1196	AQP4-AS1	ENST00000578701.1	RNA45959|UCSC_4296_2164	antisense
VP_1197	AQP7P3	NR_026558	RNA50730|UCSC_10101_771;RNA51194|UCSC_10664_614	lincRNA
VP_1198	ARGFXP2	NR_002222	RNA40515|RefSeq_2574_1204	antisense
VP_1199	ARHGAP19-SLIT1	NR_037909	RNA46873|UCSC_5414_1894	senseoverlap
VP_1200	ARHGAP26-AS1	ENST00000433595.1	RNA50130|UCSC_9346_975	antisense
VP_1201	ARHGAP5-AS1	ENST00000553596.1;NR_027263	RNA40458|RefSeq_2514_1281	antisense
VP_1202	ARHGEF26-AS1	ENST00000491862.1;NR_037901	RNA44942|UCSC_3019_2598	antisense
VP_1203	ARHGEF7-AS2	ENST00000425094.2	RNA176062|ENST00000425094	antisense
VP_1204	ARMCX4	NR_028407	RNA38279|RefSeq_189_5408	senseoverlap
VP_1205	ARMCX4	NR_045861;NR_045864;NR_045862;NR_028407	RNA44095|UCSC_1970_3205;RNA43406|UCSC_1137_3884;RNA43443|UCSC_1179_3842	senseoverlap
VP_1206	ARMCX4	NR_045861;NR_045864;NR_045862;NR_045863;NR_028407	RNA44051|UCSC_1916_3250	senseoverlap
VP_1207	ARMCX4	NR_045863	RNA44775|UCSC_2812_2703	senseoverlap
VP_1208	ARRDC3-AS1	NR_027435	RNA39237|RefSeq_1204_2502	other
VP_1209	ASAP1-IT1	NR_002765	RNA40537|RefSeq_2600_1179	senseoverlap
VP_1210	ASB17	NR_026546	RNA40686|RefSeq_2761_1045	senseoverlap
VP_1211	ASB9P1	NR_033769	RNA40121|RefSeq_2149_1625	antisense
VP_1212	ASH1L-AS1	ENST00000452809.1;ENST00000594351.1;NR_027023	RNA39767|RefSeq_1771_1964	other
VP_1213	ATF2	NR_045769	RNA46110|UCSC_4486_2113	senseoverlap
VP_1214	ATP11A-AS1	ENST00000446442.1	RNA45883|UCSC_4215_2191	antisense
VP_1215	ATP1A1OS	ENST00000493908.1;NR_027645	RNA41019|RefSeq_3126_668	antisense
VP_1216	ATP1A1OS	ENST00000608511.1;NR_027646	RNA41141|RefSeq_3259_562	antisense
VP_1217	ATP1A1OS	NR_024125;NR_024124	RNA34725|NRED_857_1572;RNA34738|NRED_870_1542	antisense
VP_1218	ATP1A1OS	NR_024126;NR_024125;NR_024124	RNA35002|NRED_1143_905	antisense
VP_1219	ATP6V0CP3	NR_037141	RNA41083|RefSeq_3195_619	lincRNA
VP_1220	ATP6V0E2-AS1	ENST00000464939.1	RNA175647|ENST00000464939	antisense
VP_1221	ATP6V0E2-AS1	NR_027040	RNA38887|RefSeq_830_3069	antisense
VP_1222	ATP8B5P	NR_003581	RNA39015|RefSeq_967_2850	lincRNA
VP_1223	ATP8B5P	NR_003582	RNA43361|UCSC_1085_3948;RNA39227|RefSeq_1193_2515	lincRNA
VP_1224	ATXN1L	NR_024612	RNA41196|RefSeq_3321_483	senseoverlap
VP_1225	ATXN8OS	ENST00000424524.1	RNA159772|XLOC_010422	antisense
VP_1226	ATXN8OS	NR_002717	RNA33833|lncRNAdb_40_1472	antisense
VP_1227	AURKAPS1	NR_001587	RNA40214|RefSeq_2249_1537	senseoverlap
VP_1228	AY269186.2	ENST00000426697.1	RNA162602|XLOC_003014	lincRNA
VP_1229	AZGP1P1	NR_036679	RNA40536|RefSeq_2598_1181	lincRNA
VP_1230	BACE1-AS	NR_037803	RNA33845|lncRNAdb_52_807	antisense
VP_1231	BACH1-AS1	ENST00000449923.1	RNA162354|XLOC_014048	lincRNA
VP_1232	BACH1;BACH1-IT1	ENST00000504298.1;NR_027655	RNA39071|RefSeq_1027_2743	senseoverlap
VP_1233	BACH1-IT2	ENST00000436529.2	RNA162355|XLOC_013905	lincRNA
VP_1234	BACH1-IT3	ENST00000429843.1	RNA162356|XLOC_013906	senseoverlap
VP_1235	BASP1P1	NR_033774	RNA40565|RefSeq_2629_1152	lincRNA
VP_1236	BCAR4	ENST00000573037.1;ENST00000571259.1;NR_024050	RNA41020|RefSeq_3127_667	lincRNA
VP_1237	BCAR4	ENST00000573319.1;NR_024049	RNA40432|RefSeq_2487_1309;RNA176456|ENST00000505806	lincRNA
VP_1238	BCDIN3D-AS1	ENST00000548872.1;NR_027499;NR_027501	RNA58679|asoverlaps_225_2387;RNA38876|RefSeq_818_3088;RNA38879|RefSeq_821_3084	antisense
VP_1239	BCDIN3D-AS1	ENST00000549124.1;ENST00000548872.1;NR_027499;NR_027501;NR_027500	RNA40149|RefSeq_2178_1598	antisense
VP_1240	BCORP1	NR_002923;NR_033732	RNA38642|RefSeq_570_3668;RNA38717|RefSeq_650_3461	lincRNA
VP_1241	BDNF-AS	ENST00000499568.2;ENST00000499008.3;ENST00000530686.1;NR_002832;NR_033312	RNA177682|ENST00000530686	antisense
VP_1242	BDNF-AS	ENST00000499568.2;ENST00000500662.2;ENST00000502161.2;NR_033313;NR_033315;NR_033312	RNA39683|RefSeq_1680_2036;RNA40298|RefSeq_2341_1437;RNA177687|ENST00000500662;RNA177688|ENST00000499568	antisense
VP_1243	BDNF-AS	ENST00000501663.2;ENST00000499008.3;ENST00000501176.2;NR_002832;NR_033314	RNA40271|RefSeq_2311_1476;RNA39391|RefSeq_1367_2320;RNA177685|ENST00000499008;RNA177690|ENST00000501663;RNA177684|ENST00000501176	antisense
VP_1244	BDNF-AS	ENST00000502161.2;NR_033313	RNA40459|RefSeq_2515_1279;RNA177686|ENST00000502161	antisense
VP_1245	BDNF-AS	ENST00000530313.1	RNA177689|ENST00000530313	antisense
VP_1246	BDNF-AS	ENST00000532965.1	RNA177683|ENST00000532965	antisense
VP_1247	BFSP2-AS1	ENST00000515542.1	RNA35007|NRED_1148_894	antisense
VP_1248	BHLHE40-AS1	ENST00000434530.1;ENST00000420832.1	RNA45458|UCSC_3666_2356;RNA174246|ENST00000434530;RNA48343|UCSC_7210_1481	antisense
VP_1249	BHLHE40-AS1	ENST00000438479.1;ENST00000434530.1;ENST00000420832.1	RNA174247|ENST00000438479	antisense
VP_1250	BHLHE40-AS1;LOC100507582	ENST00000441386.2;ENST00000438479.1;NR_037903	RNA174248|ENST00000441386	antisense;lincRNA
VP_1251	BK250D10.8	NR_024355	RNA40238|RefSeq_2277_1506	lincRNA
VP_1252	BLOC1S1	NR_037655	RNA41180|RefSeq_3302_505	senseoverlap
VP_1253	BMP1	NR_033404	RNA39056|RefSeq_1010_2776	senseoverlap
VP_1254	BMS1P20;LOC96610	ENST00000426066.1;NR_027293	RNA39728|RefSeq_1730_2011	other;lincRNA
VP_1255	BMS1P4;RP11-574K11.28;RP11-574K11.29	ENST00000580623.1;ENST00000415917.2;ENST00000580790.1;NR_026592	RNA39771|RefSeq_1775_1960	other;lincRNA
VP_1256	BOK-AS1	ENST00000434306.1;NR_033346	RNA40885|RefSeq_2979_826	antisense
VP_1257	BOLA3-AS1	ENST00000533563.1;ENST00000423477.2;ENST00000529783.1;NR_045637;NR_045634;NR_045636	RNA51514|UCSC_11076_490	antisense
VP_1258	BOLA3-AS1	ENST00000533563.1;ENST00000423477.2;NR_045634;NR_045636	RNA47655|UCSC_6379_1674;RNA47728|UCSC_6465_1654	antisense
VP_1259	BOLA3-AS1	NR_045634;NR_045636	RNA161557|XLOC_001532	antisense
VP_1260	BPESC1	ENST00000418282.1;NR_026783	RNA38695|RefSeq_628_3514	lincRNA
VP_1261	BPIFA4P	NR_026760	RNA36589|ENCODE_1459_570;RNA35609|ENCODE_477_1203;RNA51347|UCSC_10855_558	lincRNA
VP_1262	BRD7P3	NR_002730	RNA39271|RefSeq_1239_2461	antisense
VP_1263	BREA2;RP11-429J17.2	ENST00000531565.1;NR_015445	RNA40721|RefSeq_2801_1002	antisense;lincRNA
VP_1264	BRE-AS1	NR_028308	RNA40073|RefSeq_2101_1659	other
VP_1265	BRWD1-AS1	ENST00000423274.2	RNA36210|ENCODE_1080_691	antisense
VP_1266	BRWD1-IT2	ENST00000603064.1;NR_033800	RNA40702|RefSeq_2780_1028	lincRNA
VP_1267	BSN-AS2	ENST00000421598.1;NR_038866	RNA44933|UCSC_3007_2603;RNA45441|UCSC_3648_2362	lincRNA
VP_1268	BSN-AS2	ENST00000433882.1;ENST00000421598.1;NR_038866	RNA178573|ENST00000433882	lincRNA
VP_1269	BTF3P11	NR_026983	RNA41060|RefSeq_3169_640;RNA35073|NRED_1214_628;RNA35071|NRED_1212_636	lincRNA
VP_1270	BTN2A3P	NR_027795	RNA39259|RefSeq_1227_2483	lincRNA
VP_1271	BVES-AS1	ENST00000369122.3;NR_037157	RNA40016|RefSeq_2041_1715	antisense
VP_1272	BX322557.10;LOC642852	ENST00000400362.2;ENST00000454115.2;NR_026943	RNA53932|H-InvDB_1214_397;RNA175195|ENST00000454115	other;lincRNA
VP_1273	BX322557.10;LOC642852	ENST00000400362.2;NR_026943	RNA175196|ENST00000400362	other;lincRNA
VP_1274	BX322557.13	ENST00000445242.1	RNA37637|ENCODE_2509_379	lincRNA
VP_1275	BX322559.3	ENST00000456613.1	RNA37860|ENCODE_2732_319	antisense
VP_1276	C10orf71-AS1	ENST00000437677.1	RNA158680|XLOC_008817	antisense
VP_1277	C11orf36;MRGPRG-AS1	ENST00000541883.1;ENST00000420873.2;ENST00000434798.1;NR_027138	RNA39919|RefSeq_1940_1790	antisense
VP_1278	C11orf95	ENST00000433688.1	RNA34228|NRED_359_2476;RNA34372|NRED_504_2134;RNA34518|NRED_650_1878;RNA34823|NRED_957_1371;RNA34382|NRED_514_2124	lincRNA
VP_1279	C14orf162	NR_024630	RNA40353|RefSeq_2399_1388	senseoverlap
VP_1280	C14orf23	NR_026731	RNA38853|RefSeq_795_3141	senseoverlap
VP_1281	C15orf40	NR_027649	RNA40717|RefSeq_2797_1009	senseoverlap
VP_1282	C16orf82	ENST00000418886.1;ENST00000505035.1	RNA174269|ENST00000505035;RNA174270|ENST00000418886	lincRNA
VP_1283	C17orf109	NR_028439	RNA38444|RefSeq_361_4350	senseoverlap
VP_1284	C17orf62	NR_036518;NR_036517;NR_036514;NR_036516	RNA39644|RefSeq_1639_2077;RNA39696|RefSeq_1693_2028;RNA39750|RefSeq_1754_1986;RNA39807|RefSeq_1813_1912	senseoverlap
VP_1285	C17orf62	NR_036519	RNA41017|RefSeq_3124_672	senseoverlap
VP_1286	C17orf69	NR_026905	RNA39269|RefSeq_1237_2463	senseoverlap
VP_1287	C17orf69	NR_026906	RNA40780|RefSeq_2862_942	senseoverlap
VP_1288	C17orf76-AS1	ENST00000472367.1;ENST00000478103.2	RNA177493|ENST00000472367	lincRNA
VP_1289	C17orf76-AS1	ENST00000475953.1;ENST00000481898.1;NR_045028;NR_027161;NR_027160;NR_027667;NR_027159;NR_027162;NR_045027;NR_027164;NR_045022;NR_027169;NR_027158;NR_027167;NR_045021;NR_027165;NR_045029;NR_027166;NR_027170;NR_027163;NR_027168	RNA177490|ENST00000481898	lincRNA
VP_1290	C17orf76-AS1	ENST00000483140.1;ENST00000475953.1;ENST00000481898.1;NR_045028;NR_027161;NR_027160;NR_027667;NR_027159;NR_027162;NR_045027;NR_027164;NR_045022;NR_027169;NR_027158;NR_027167;NR_045021;NR_027165;NR_045029;NR_027166;NR_027170;NR_027163;NR_027168	RNA40352|RefSeq_2398_1389;RNA40407|RefSeq_2461_1336;RNA40411|RefSeq_2465_1332;RNA40474|RefSeq_2531_1257;RNA40507|RefSeq_2566_1213;RNA40602|RefSeq_2667_1123;RNA40654|RefSeq_2729_1070;RNA40658|RefSeq_2733_1066;RNA40714|RefSeq_2794_1013;RNA40737|RefSeq_2817;RNA177505|ENST00000483140	lincRNA
VP_1291	C17orf76-AS1	ENST00000483140.1;ENST00000481027.1;ENST00000470491.2;ENST00000475953.1;ENST00000582911.1;ENST00000497774.1;ENST00000481898.1;NR_045028;NR_027161;NR_027160;NR_027667;NR_027159;NR_027162;NR_045027;NR_027164;NR_045022;NR_027169;NR_027158;NR_027167;NR_045021;NR_027165;NR_045029;NR_027166;NR_027170;NR_027163;NR_027168	RNA177491|ENST00000481027	lincRNA
VP_1292	C17orf76-AS1	ENST00000483140.1;ENST00000481027.1;ENST00000470491.2;ENST00000477249.2;ENST00000475953.1;ENST00000582911.1;ENST00000497774.1;ENST00000481898.1;NR_045028;NR_027161;NR_027160;NR_027667;NR_027159;NR_027162;NR_045027;NR_027164;NR_045022;NR_027169;NR_027158;NR_027167;NR_045021;NR_027165;NR_045029;NR_027166;NR_027170;NR_027163;NR_027168	RNA177503|ENST00000477249	lincRNA
VP_1293	C17orf76-AS1	ENST00000483588.2;ENST00000472367.1;ENST00000478103.2	RNA177494|ENST00000483588	lincRNA
VP_1294	C17orf76-AS1	ENST00000484836.1;ENST00000483140.1;ENST00000480811.1;ENST00000491009.1;ENST00000460249.1;ENST00000481027.1;ENST00000581913.1;ENST00000470491.2;ENST00000477249.2;ENST00000475953.1;ENST00000492250.1;ENST00000584926.1;ENST00000582911.1;ENST00000497774.1;ENST00000481898.1;ENST00000475947.2;ENST00000580180.1;ENST00000487066.1;NR_045028;NR_027161;NR_027160;NR_027667;NR_027159;NR_027162;NR_045027;NR_02…	RNA177499|ENST00000492250	lincRNA
VP_1295	C17orf76-AS1	ENST00000484836.1;ENST00000483140.1;ENST00000480811.1;ENST00000491009.1;ENST00000460249.1;ENST00000481027.1;ENST00000581913.1;ENST00000470491.2;ENST00000477249.2;ENST00000475953.1;ENST00000584926.1;ENST00000582911.1;ENST00000497774.1;ENST00000481898.1;ENST00000475947.2;ENST00000580180.1;ENST00000487066.1;NR_045028;NR_027161;NR_027160;NR_027667;NR_027159;NR_027162;NR_045027;NR_027164;NR_045022;NR_…	RNA177501|ENST00000491009;RNA177502|ENST00000460249;RNA177504|ENST00000484836;RNA177506|ENST00000480811;RNA177497|ENST00000487066;RNA177498|ENST00000475947;RNA177500|ENST00000470491	lincRNA
VP_1296	C17orf76-AS1	ENST00000491009.1;ENST00000460249.1;ENST00000492250.1;NR_045024;NR_027179;NR_045026	RNA41235|RefSeq_3367_369	lincRNA
VP_1297	C17orf76-AS1	ENST00000578757.1;ENST00000497774.1	RNA177495|ENST00000497774	lincRNA
VP_1298	C17orf76-AS1	ENST00000583400.2;NR_027171;NR_045025;NR_027174;NR_027176;NR_027173;NR_027175;NR_027178;NR_045023;NR_027177;NR_027172	RNA40527|RefSeq_2587_1191;RNA40821|RefSeq_2907_901;RNA40824|RefSeq_2910_898;RNA40828|RefSeq_2915_895;RNA40883|RefSeq_2977_828;RNA40886|RefSeq_2981_825;RNA41063|RefSeq_3172_635	lincRNA
VP_1299	C1orf126	NR_027136	RNA38164|RefSeq_72_6979	antisense
VP_1300	C1orf126;TMEM51-AS1	ENST00000310916.3;ENST00000404665.2;NR_027136	RNA177069|ENST00000310916	antisense;other
VP_1301	C1orf126;TMEM51-AS1	ENST00000404665.2;NR_027136	RNA177068|ENST00000404665	antisense;other
VP_1302	C1orf132	ENST00000608023.1	RNA158342|XLOC_001181;RNA45738|UCSC_4028_2247;RNA46277|UCSC_4696_2062;RNA34195|NRED_326_2560	other
VP_1303	C1orf133;SERTAD4-AS1	ENST00000480052.1;ENST00000437764.1;ENST00000475406.1;NR_024337	RNA40909|RefSeq_3006_800	antisense
VP_1304	C1orf140	NR_024236	RNA38412|RefSeq_328_4492	lincRNA
VP_1305	C1orf52	NR_024113	RNA38745|RefSeq_681_3390	senseoverlap
VP_1306	C1RL-AS1	ENST00000382215.3	RNA46202|UCSC_4596_2086	antisense
VP_1307	C1RL-AS1	ENST00000545775.1;ENST00000541775.1;NR_026947	RNA38297|RefSeq_207_5272	antisense
VP_1308	C20orf166-AS1	ENST00000475015.1;ENST00000412495.1;NR_033263	RNA39283|RefSeq_1251_2449	antisense
VP_1309	C20orf173	NR_026933	RNA39602|RefSeq_1593_2120	senseoverlap
VP_1310	C20orf203	ENST00000608990.1;ENST00000360785.4	RNA43420|UCSC_1153_3868;RNA178132|ENST00000360785	lincRNA
VP_1311	C21orf15;CYP4F35P	ENST00000578285.1;ENST00000582957.1;NR_026755;NR_026756	RNA40460|RefSeq_2516_1279	lincRNA
VP_1312	C21orf59	NR_036552	RNA40386|RefSeq_2439_1354	senseoverlap
VP_1313	C21orf91-OT1	ENST00000430401.1;NR_038870	RNA51672|UCSC_11254_430	lincRNA
VP_1314	C21orf91-OT1	ENST00000439392.1;ENST00000430401.1;NR_038870;NR_038871	RNA51500|UCSC_11058_495	lincRNA
VP_1315	C22orf45;ADORA2A-AS1	ENST00000427813.2;NR_028483	RNA39945|RefSeq_1967_1767	antisense
VP_1316	C22orf45;ADORA2A-AS1	ENST00000543438.1;ENST00000326341.4;NR_028484	RNA39183|RefSeq_1148_2568;RNA49397|UCSC_8473_1167	antisense
VP_1317	C3orf74	NR_027331	RNA38905|RefSeq_849_3019	senseoverlap
VP_1318	C3P1	NR_027300	RNA38606|RefSeq_532_3763	lincRNA
VP_1319	C6orf147	NR_027005	RNA40293|RefSeq_2336_1444	senseoverlap
VP_1320	C9orf135-AS1	ENST00000439418.1	RNA165481|XLOC_007727;RNA176033|ENST00000439418	lincRNA
VP_1321	C9orf135-AS1;LOC494558	ENST00000453410.1;ENST00000439418.1;NR_038833	RNA50137|UCSC_9354_973;RNA176034|ENST00000453410	lincRNA
VP_1322	C9orf135-AS1;LOC494558	ENST00000526458.1;ENST00000453410.1;ENST00000439418.1;NR_038833	RNA176035|ENST00000526458	lincRNA
VP_1323	C9orf53	NR_024274	RNA41090|RefSeq_3203_616	senseoverlap
VP_1324	CA5BP1	NR_026551	RNA40730|RefSeq_2810_994	senseoverlap
VP_1325	CABLES1	NR_023359	RNA38559|RefSeq_480_3890	senseoverlap
VP_1326	CACNA1C-AS1	ENST00000501371.1;NR_045725	RNA58724|asoverlaps_279_2190	antisense
VP_1327	CACNA1G-AS1	ENST00000505495.1;ENST00000505793.1;NR_038439	RNA177282|ENST00000505495	antisense
VP_1328	CACNA1G-AS1	ENST00000505793.1;NR_038439	RNA48495|UCSC_7392_1432;RNA177281|ENST00000505793	antisense
VP_1329	CACNA1G-AS1	ENST00000508920.1;ENST00000505495.1;ENST00000505793.1;NR_038439	RNA177283|ENST00000508920	antisense
VP_1330	CACNA2D3-AS1	ENST00000471265.1	RNA58754|asoverlaps_318_2078	antisense
VP_1331	CAHM	ENST00000604200.1;NR_037593	RNA40837|RefSeq_2925_886	lincRNA
VP_1332	CALML3-AS1	ENST00000542093.1;ENST00000543008.1	RNA47054|UCSC_5633_1845	antisense
VP_1333	CASC11	ENST00000502463.3	RNA43997|UCSC_1848_3296	lincRNA
VP_1334	CASC11	ENST00000518376.1	RNA178533|ENST00000518376	lincRNA
VP_1335	CASC11	ENST00000519071.1	RNA178532|ENST00000519071	lincRNA
VP_1336	CASC15	ENST00000444265.2	RNA48303|UCSC_7163_1495	lincRNA
VP_1337	CASC15	ENST00000605917.1	RNA64277|RNAz_4998_204	lincRNA
VP_1338	CASC15	ENST00000606197.1	RNA53664|H-InvDB_938_455	lincRNA
VP_1339	CASC15	ENST00000606336.1	RNA49190|UCSC_8218_1226	lincRNA
VP_1340	CASC2	ENST00000426021.1	RNA43864|UCSC_1688_3405;RNA175002|ENST00000426021	lincRNA
VP_1341	CASC2	ENST00000435944.1;NR_026939;NR_026940	RNA38798|RefSeq_739_3273;RNA38835|RefSeq_776_3173;RNA175001|ENST00000435944	lincRNA
VP_1342	CASC2	ENST00000439517.1;ENST00000435944.1;NR_026939;NR_026940	RNA175005|ENST00000439517	lincRNA
VP_1343	CASC2	ENST00000454781.1;NR_026941	RNA39328|RefSeq_1300_2396;RNA175003|ENST00000454781	lincRNA
VP_1344	CASC2	ENST00000454857.1;ENST00000435944.1;ENST00000414722.1;NR_026939	RNA175000|ENST00000414722	lincRNA
VP_1345	CASC2	ENST00000454857.1	RNA175004|ENST00000454857	lincRNA
VP_1346	CASC6	ENST00000437768.1	RNA36104|ENCODE_974_733	lincRNA
VP_1347	CASC7	ENST00000560295.1	RNA33921|NRED_51_4979;RNA34294|NRED_425_2289;RNA33977|NRED_107_3780;RNA34132|NRED_263_2750;RNA34260|NRED_391_2361	lincRNA
VP_1348	CASC8	ENST00000523825.1;ENST00000502082.1;ENST00000501396.1	RNA48545|UCSC_7453_1420;RNA50693|UCSC_10055_790;RNA50291|UCSC_9548_930;RNA178523|ENST00000523825	antisense
VP_1349	CASC8;LOC727677	ENST00000502056.1;NR_024393	RNA40328|RefSeq_2373_1412	antisense;lincRNA
VP_1350	CASC9	ENST00000523313.1;ENST00000521147.1;ENST00000522183.1;ENST00000504531.2	RNA49481|UCSC_8570_1142	lincRNA
VP_1351	CASK-AS1	ENST00000451126.1	RNA58147|UCRs_462_202	antisense
VP_1352	CATSPER2P1	NR_002318	RNA40099|RefSeq_2127_1639	lincRNA
VP_1353	CBR3-AS1	ENST00000432988.1;ENST00000427491.1;NR_038894	RNA59170|asoverlaps_860_735;RNA175140|ENST00000427491	antisense
VP_1354	CBR3-AS1	ENST00000432988.1	RNA58514|asoverlaps_19_4667;RNA175141|ENST00000432988	antisense
VP_1355	CBX3P2	NR_033754	RNA41178|RefSeq_3299_510	lincRNA
VP_1356	CCAT1	ENST00000500112.1	RNA46043|UCSC_4403_2131	lincRNA
VP_1357	CCDC144C	NR_023380	RNA38478|RefSeq_396_4204	lincRNA
VP_1358	CCDC147-AS1	ENST00000435434.1	RNA158798|XLOC_008937	antisense
VP_1359	CCDC148-AS1	ENST00000412781.2;NR_038850	RNA59144|asoverlaps_826_834	antisense
VP_1360	CCDC162P	NR_028595	RNA40979|RefSeq_3080_715	lincRNA
VP_1361	CCDC26	ENST00000446592.3;ENST00000523151.1	RNA165316|XLOC_007221;RNA48957|UCSC_7953_1289	lincRNA
VP_1362	CCM2	NR_030770	RNA39892|RefSeq_1910_1830	senseoverlap
VP_1363	CCNDBP1	NR_027514;NR_045998;NR_027513;NR_045999	RNA45007|UCSC_3098_2560;RNA39306|RefSeq_1276_2424;RNA39321|RefSeq_1293_2407	senseoverlap
VP_1364	CCT6P1	NR_003110	RNA34845|NRED_979_1315;RNA34909|NRED_1043_1169	lincRNA
VP_1365	CD27-AS1	ENST00000399492.2;ENST00000545339.1;ENST00000417058.2;ENST00000535639.1;NR_015382	RNA175398|ENST00000417058;RNA175399|ENST00000545339;RNA175400|ENST00000399492	antisense
VP_1366	CD27-AS1	ENST00000535639.1;NR_015382	RNA39353|RefSeq_1326_2364	antisense
VP_1367	CD27-AS1	ENST00000537003.1;ENST00000447687.2;ENST00000536388.1;ENST00000504270.2	RNA175401|ENST00000504270;RNA175402|ENST00000536388;RNA175403|ENST00000447687;RNA175404|ENST00000537003	antisense
VP_1368	CD27-AS1	ENST00000538616.1;ENST00000537003.1;ENST00000399492.2;ENST00000545339.1;ENST00000535639.1;NR_015382	RNA175405|ENST00000538616	antisense
VP_1369	CDKN2B-AS1	ENST00000422420.1	RNA35743|ENCODE_612_927	antisense
VP_1370	CDKN2B-AS1	ENST00000428597.1;ENST00000580576.1;ENST00000584351.1;ENST00000468603.2;NR_003529	RNA33852|lncRNAdb_59_503	antisense
VP_1371	CDKN2B-AS1	ENST00000455933.2;ENST00000582301.1;ENST00000580467.1;ENST00000583719.1;ENST00000584351.1	RNA44843|UCSC_2897_2660;RNA50055|UCSC_9258_992	antisense
VP_1372	CDKN2B-AS1	ENST00000582072.1;ENST00000581051.1;ENST00000577551.1;ENST00000428597.1;ENST00000580576.1;ENST00000585267.1;NR_003529	RNA33804|lncRNAdb_11_3857	antisense
VP_1373	CDRT15P1	NR_003261	RNA40620|RefSeq_2691_1101	lincRNA
VP_1374	CDRT15P2	NR_033865	RNA41131|RefSeq_3249_571	lincRNA
VP_1375	CDRT7	ENST00000568256.1;NR_033371	RNA40942|RefSeq_3040_767;RNA160691|XLOC_012121	lincRNA
VP_1376	CEACAM22P	NR_027754	RNA38909|RefSeq_853_3016	lincRNA
VP_1377	CEBPA-AS1;LOC80054	ENST00000592982.2;NR_026887	RNA161180|XLOC_013042;RNA39517|RefSeq_1504_2201	antisense;lincRNA
VP_1378	CECR3	ENST00000428828.1;NR_038398	RNA35425|ENCODE_289_1915	lincRNA
VP_1379	CECR5-AS1	ENST00000431923.1;NR_024483;NR_024482	RNA41072|RefSeq_3184_626;RNA41246|RefSeq_3379_340	antisense
VP_1380	CECR7	ENST00000414401.1	RNA36722|ENCODE_1592_546	lincRNA
VP_1381	CECR7	ENST00000609596.1;ENST00000441006.1;NR_015352	RNA35256|ENCODE_114_2726	lincRNA
VP_1382	CELP	NR_001275	RNA40741|RefSeq_2821_985	lincRNA
VP_1383	CEP170P1	NR_003135	RNA40652|RefSeq_2727_1070	lincRNA
VP_1384	CERS6-AS1;LOC100861402	ENST00000425636.2;NR_045787;NR_045786	RNA58590|asoverlaps_114_2905	antisense
VP_1385	CES1P1	NR_003276	RNA39465|RefSeq_1448_2247	lincRNA
VP_1386	CES1P2	NR_033740	RNA40157|RefSeq_2186_1595	lincRNA
VP_1387	CES5AP1	NR_037839	RNA40842|RefSeq_2930_880	lincRNA
VP_1388	CETN4P	NR_024041	RNA41066|RefSeq_3177_629	lincRNA
VP_1389	CFL1P1	NR_028492	RNA39603|RefSeq_1594_2120;RNA61757|RNAz_2471_253	lincRNA
VP_1390	CFLAR-AS1	ENST00000415011.2;ENST00000474886.2;NR_040030	RNA59088|asoverlaps_751_1042	antisense
VP_1391	CHEK2P2	NR_038836	RNA50496|UCSC_9798_864	lincRNA
VP_1392	CHL1-AS1	ENST00000417612.1	RNA59115|asoverlaps_789_946;RNA59116|asoverlaps_790_942	antisense
VP_1393	CHL1	NR_045572	RNA45011|UCSC_3103_2559	senseoverlap
VP_1394	CHODL-AS1	ENST00000447175.1;NR_024354	RNA41206|RefSeq_3334_461	lincRNA
VP_1395	CHODL-AS1	ENST00000447175.1	RNA35640|ENCODE_508_1117	lincRNA
VP_1396	CHST9-AS1;AQP4-AS1	ENST00000568797.1;NR_026908	RNA39331|RefSeq_1303_2392	antisense
VP_1397	CIDEA	NR_036468	RNA40208|RefSeq_2243_1543	senseoverlap
VP_1398	CIDECP	NR_002786	RNA40906|RefSeq_3003_803	lincRNA
VP_1399	CIRBP-AS1	NR_027271	RNA40384|RefSeq_2437_1356	antisense
VP_1400	CITF22-1A6.3	ENST00000610245.1	RNA176560|ENST00000499173	lincRNA
VP_1401	CITF22-49D8.1;NR_038922	ENST00000434707.1;NR_038922	RNA35171|ENCODE_25_4364	other;lincRNA
VP_1402	CKMT2-AS1;LOC100131067	ENST00000501927.2;ENST00000502041.2;ENST00000500148.2;NR_034122;NR_034123;NR_034121	RNA34250|NRED_381_2404	antisense
VP_1403	CKMT2-AS1;LOC100131067	ENST00000502041.2;ENST00000500148.2;NR_034122;NR_034123;NR_034121	RNA34137|NRED_268_2730;RNA34328|NRED_459_2224;RNA34321|NRED_452_2239;RNA34413|NRED_545_2064	antisense
VP_1404	CLCA3P	NR_024604	RNA38739|RefSeq_675_3412	lincRNA
VP_1405	CLDN10-AS1	ENST00000416909.1	RNA176031|ENST00000416909	antisense
VP_1406	CLEC2D	NR_036693	RNA38302|RefSeq_212_5251	senseoverlap
VP_1407	CLEC4GP1	NR_002931	RNA39797|RefSeq_1801_1935;RNA46823|UCSC_5357_1910;RNA47133|UCSC_5730_1824	lincRNA
VP_1408	CLIC5	NR_045673;NR_045672	RNA53728|H-InvDB_1005_436	senseoverlap
VP_1409	CLK2P	NR_002711	RNA39905|RefSeq_1924_1812	lincRNA
VP_1410	CLRN1-AS1	ENST00000465576.1;ENST00000476886.1;NR_024066	RNA39671|RefSeq_1668_2045;RNA48825|UCSC_7801_1327	antisense
VP_1411	CLTB	NR_045724	RNA47630|UCSC_6349_1682	senseoverlap
VP_1412	CMAHP	NR_002174	RNA39267|RefSeq_1235_2468;RNA58200|CombinedLit_67_1965	lincRNA
VP_1413	CMAHP	NR_027626	RNA39914|RefSeq_1935_1795	lincRNA
VP_1414	CN5H6.4	NR_024009	RNA40231|RefSeq_2269_1518	lincRNA
VP_1415	COL18A1-AS1	ENST00000485206.1;ENST00000397787.1;NR_027498;NR_028082	RNA38729|RefSeq_665_3425;RNA39370|RefSeq_1344_2341	antisense
VP_1416	COL25A1	NR_045756	RNA43291|UCSC_999_4088	senseoverlap
VP_1417	COL6A4P1	NR_027927	RNA39462|RefSeq_1444_2249	lincRNA
VP_1418	COL6A4P2	NR_027898	RNA38124|RefSeq_29_9162	lincRNA
VP_1419	COX10-AS1	ENST00000423323.1	RNA35230|ENCODE_87_2998	other
VP_1420	COX11	NR_027942;NR_027941	RNA40593|RefSeq_2658_1128;RNA44753|UCSC_2782_2717;RNA40611|RefSeq_2677_1114	senseoverlap
VP_1421	COX7A2	NR_029466	RNA40952|RefSeq_3050_754	senseoverlap
VP_1422	CPB2-AS1	ENST00000415033.2	RNA175328|ENST00000415033	antisense
VP_1423	CPB2-AS1	ENST00000606991.1;NR_046226;NR_046227	RNA43755|UCSC_1558_3508;RNA44082|UCSC_1955_3218	antisense
VP_1424	CPEB2-AS1	ENST00000501916.1	RNA47202|UCSC_5810_1806	lincRNA
VP_1425	CPEB2-AS1;LOC441009	ENST00000500394.2;NR_038857	RNA47853|UCSC_6615_1624;RNA175678|ENST00000500394	lincRNA
VP_1426	CPS1-IT1	NR_002763	RNA39409|RefSeq_1386_2305	senseoverlap
VP_1427	CREBZF	NR_028024;NR_028025;NR_028027;NR_028026	RNA38204|RefSeq_112_6509;RNA38221|RefSeq_129_6296;RNA38385|RefSeq_300_4618;RNA38410|RefSeq_325_4505	senseoverlap
VP_1428	CRNDE	ENST00000501177.3	RNA51257|UCSC_10742_591	lincRNA
VP_1429	CRNDE	ENST00000502066.2;ENST00000560029.1;ENST00000559598.2;ENST00000501177.3;NR_034106;NR_034105	RNA40695|RefSeq_2773_1034;RNA40807|RefSeq_2891_921;RNA51026|UCSC_10448_674;RNA51113|UCSC_10552_643;RNA176470|ENST00000501177	lincRNA
VP_1430	CROCCP2	ENST00000412962.1;ENST00000540383.1;NR_026752	RNA46818|UCSC_5352_1912;RNA177094|ENST00000412962;RNA44709|UCSC_2730_2746	lincRNA
VP_1431	CROCCP2	ENST00000540383.1;NR_026752	RNA45929|UCSC_4264_2173;RNA48600|UCSC_7517_1404;RNA39947|RefSeq_1970_1765	lincRNA
VP_1432	CROCCP3	NR_023386	RNA38281|RefSeq_191_5368	lincRNA
VP_1433	CRSP8P	NR_003665	RNA40378|RefSeq_2429_1362	lincRNA
VP_1434	CRYBB2P1	NR_033733;NR_033734	RNA40244|RefSeq_2283_1501;RNA40357|RefSeq_2404_1382	lincRNA
VP_1435	CRYM-AS1	ENST00000444326.1;ENST00000338573.5;NR_026675	RNA174265|ENST00000338573	lincRNA
VP_1436	CSDAP1	NR_027011	RNA39960|RefSeq_1983_1758	lincRNA
VP_1437	CSN1S2AP	NR_003720	RNA40926|RefSeq_3024_777	lincRNA
VP_1438	CSN1S2BP	NR_033311	RNA41222|RefSeq_3351_432	lincRNA
VP_1439	CSNK1A1P1	NR_027320	RNA40047|RefSeq_2072_1690	antisense
VP_1440	CSNK1G2-AS1	ENST00000586395.1;ENST00000314315.3;NR_033400	RNA40429|RefSeq_2484_1313	antisense
VP_1441	CSTF3-AS1;LOC338739	ENST00000500025.2;ENST00000531870.1;NR_034027	RNA177755|ENST00000531870	antisense
VP_1442	CSTF3-AS1;LOC338739	ENST00000500025.2;NR_034027	RNA39660|RefSeq_1657_2060;RNA177756|ENST00000500025	antisense
VP_1443	CSTT	NR_001279	RNA162098|XLOC_013491;RNA40557|RefSeq_2620_1157	lincRNA
VP_1444	CT49	ENST00000505196.1	RNA174237|ENST00000505196	lincRNA
VP_1445	CT49	ENST00000505877.1	RNA174235|ENST00000505877	lincRNA
VP_1446	CT49	ENST00000513051.1	RNA174236|ENST00000513051	lincRNA
VP_1447	CT64;LOC647107	ENST00000470546.1;NR_033945	RNA40226|RefSeq_2264_1519	lincRNA
VP_1448	CTA-109P11.1	ENST00000450247.1	RNA37079|ENCODE_1949_475	lincRNA
VP_1449	CTA-126B4.7	ENST00000428765.1	RNA36581|ENCODE_1451_572	lincRNA
VP_1450	CTA-150C2.13	ENST00000450216.1	RNA36239|ENCODE_1109_678	lincRNA
VP_1451	CTA-211A9.5	ENST00000417083.1;ENST00000446336.1;ENST00000421253.1;ENST00000440816.1;ENST00000435162.1;ENST00000449017.1;ENST00000450963.1;ENST00000444388.1	RNA178610|ENST00000417083	lincRNA
VP_1452	CTA-211A9.5	ENST00000421253.1	RNA178607|ENST00000421253	lincRNA
VP_1453	CTA-211A9.5	ENST00000437071.1;ENST00000435162.1	RNA178609|ENST00000437071;RNA178608|ENST00000435162	lincRNA
VP_1454	CTA-211A9.5	ENST00000440816.1;ENST00000437071.1;ENST00000435162.1;ENST00000450963.1	RNA178603|ENST00000450963	lincRNA
VP_1455	CTA-211A9.5	ENST00000440816.1;ENST00000437071.1;ENST00000435162.1	RNA178602|ENST00000440816	lincRNA
VP_1456	CTA-211A9.5	ENST00000444388.1	RNA178604|ENST00000444388	lincRNA
VP_1457	CTA-211A9.5	ENST00000446336.1;ENST00000444388.1	RNA178606|ENST00000446336	lincRNA
VP_1458	CTA-211A9.5	ENST00000449017.1	RNA178605|ENST00000449017	lincRNA
VP_1459	CTA-212D2.2	ENST00000447508.1	RNA164469|XLOC_005470	antisense
VP_1460	CTA-221G9.7	ENST00000454253.1	RNA37028|ENCODE_1898_482	lincRNA
VP_1461	CTA-268H5.14	ENST00000609206.1	RNA162567|XLOC_014395	lincRNA
VP_1462	CTA-280A3__B.2	ENST00000457518.1	RNA37672|ENCODE_2544_372	lincRNA
VP_1463	CTA-29F11.1	ENST00000564152.1	RNA53085|H-InvDB_344_658	antisense
VP_1464	CTA-31J9.2	ENST00000452888.1	RNA37681|ENCODE_2553_370	lincRNA
VP_1465	CTA-342B11.1	ENST00000430449.1	RNA37100|ENCODE_1970_473	lincRNA
VP_1466	CTA-342B11.2	ENST00000436395.1;ENST00000416995.1	RNA162518|XLOC_014212;RNA37911|ENCODE_2784_298	lincRNA
VP_1467	CTA-373H7.7	ENST00000382641.1	RNA44913|UCSC_2977_2613	lincRNA
VP_1468	CTA-384D8.31	ENST00000434237.1	RNA162598|XLOC_014287	antisense
VP_1469	CTA-384D8.33	ENST00000609758.1	RNA162599|XLOC_014288	lincRNA
VP_1470	CTA-384D8.35	ENST00000609178.1	RNA162597|XLOC_014418	lincRNA
VP_1471	CTA-392C11.1	ENST00000521030.1	RNA165123|XLOC_007065	lincRNA
VP_1472	CTA-397C4.2	ENST00000415702.1	RNA36358|ENCODE_1228_630	lincRNA
VP_1473	CTA-503F6.2	ENST00000427360.1	RNA37891|ENCODE_2763_308	lincRNA
VP_1474	CTA-520D8.2	ENST00000441809.2	RNA35693|ENCODE_561_1007	lincRNA
VP_1475	CTA-796E4.4	ENST00000434510.1	RNA37729|ENCODE_2601_357	antisense
VP_1476	CTA-929C8.5	ENST00000449126.1	RNA37967|ENCODE_2840_274	lincRNA
VP_1477	CTA-929C8.6	ENST00000426467.1	RNA162504|XLOC_014197;RNA35155|ENCODE_9_5052	lincRNA
VP_1478	CTA-929C8.7	ENST00000454387.1	RNA36547|ENCODE_1417_578	lincRNA
VP_1479	CTA-929C8.8	ENST00000413244.1	RNA36585|ENCODE_1455_571;RNA162505|XLOC_014198	lincRNA
VP_1480	CTA-941F9.9	ENST00000422971.1	RNA51374|UCSC_10889_548	antisense
VP_1481	CTA-992D9.7	ENST00000430468.1	RNA37094|ENCODE_1964_473	lincRNA
VP_1482	CTAGE10P	NR_003268	RNA60311|RNAz_1023_308;RNA38943|RefSeq_889_2972	lincRNA
VP_1483	CTAGE11P	NR_027466	RNA39140|RefSeq_1102_2629	lincRNA
VP_1484	CTB-107G13.1	ENST00000422488.1	RNA58612|asoverlaps_140_2741;RNA178407|ENST00000422488	antisense
VP_1485	CTB-111F10.1	ENST00000415249.1	RNA164846|XLOC_006522	lincRNA
VP_1486	CTB-111H14.1	ENST00000475791.1	RNA164872|XLOC_006555	senseoverlap
VP_1487	CTB-111H14.1	ENST00000592441.1;ENST00000485282.1;ENST00000490856.1	RNA50969|UCSC_10379_698	senseoverlap
VP_1488	CTB-113D17.1;LOC100506497	ENST00000609389.1;NR_038965	RNA43850|UCSC_1668_3417	antisense
VP_1489	CTB-113P19.1	ENST00000510576.2	RNA58789|asoverlaps_369_1983;RNA175994|ENST00000510576	antisense
VP_1490	CTB-113P19.1	ENST00000518905.1	RNA175995|ENST00000518905	antisense
VP_1491	CTB-113P19.4	ENST00000564471.1	RNA48078|UCSC_6882_1562	antisense
VP_1492	CTB-114C7.4	ENST00000511921.1	RNA164062|XLOC_005078	lincRNA
VP_1493	CTB-129O4.1	ENST00000504573.1	RNA164107|XLOC_004678	antisense
VP_1494	CTB-12O2.1	ENST00000524295.1	RNA43666|UCSC_1453_3591	lincRNA
VP_1495	CTB-131B5.5	ENST00000607850.1	RNA42710|UCSC_298_5951	other
VP_1496	CTB-174D11.1	ENST00000507304.1	RNA48314|UCSC_7179_1489	antisense
VP_1497	CTB-175P5.4	ENST00000596763.1;ENST00000593573.1;ENST00000600643.1	RNA51306|UCSC_10804_572	lincRNA
VP_1498	CTB-175P5.4	ENST00000600643.1	RNA44315|UCSC_2246_3007;RNA46146|UCSC_4524_2100	lincRNA
VP_1499	CTB-176F20.3	ENST00000600671.1	RNA33913|NRED_43_5139	antisense
VP_1500	CTB-178M22.1	ENST00000517408.1	RNA45908|UCSC_4243_2181	antisense
VP_1501	CTB-187M2.3	ENST00000582654.1	RNA160702|XLOC_012416;RNA37346|ENCODE_2217_434	lincRNA
VP_1502	CTB-191D16.1	ENST00000512989.1;ENST00000504394.1	RNA163422|XLOC_004118	other
VP_1503	CTB-1H10.1	ENST00000507391.1	RNA164023|XLOC_004595	lincRNA
VP_1504	CTB-1I21.1	ENST00000502421.1	RNA163999|XLOC_004569	lincRNA
VP_1505	CTB-22K21.2	ENST00000502435.1	RNA59221|asoverlaps_932_536	antisense
VP_1506	CTB-27N1.1	ENST00000506431.2	RNA50515|UCSC_9817_858	lincRNA
VP_1507	CTB-32O4.2	ENST00000587859.1	RNA161158|XLOC_013028	lincRNA
VP_1508	CTB-33O18.3;LOC285593	ENST00000517299.1;NR_027108	RNA164080|XLOC_004642;RNA39932|RefSeq_1953_1781	antisense;lincRNA
VP_1509	CTB-33O18.3;LOC285593	ENST00000519897.1;NR_027109	RNA40327|RefSeq_2372_1412	antisense;lincRNA
VP_1510	CTB-35F21.3	ENST00000506892.1	RNA164004|XLOC_005021	lincRNA
VP_1511	CTB-43E15.2	ENST00000521373.1	RNA164081|XLOC_004643	lincRNA
VP_1512	CTB-73N10.1	ENST00000513657.1	RNA164021|XLOC_004593	lincRNA
VP_1513	CTB-89H12.4	ENST00000499521.2	RNA45749|UCSC_4044_2242	other
VP_1514	CTB-92J24.3	ENST00000596326.1	RNA47997|UCSC_6786_1585	antisense
VP_1515	CTB-92J24.3	ENST00000598914.1	RNA34994|NRED_1135_931	antisense
VP_1516	CTBP1-AS2;CTBP1-AS1	ENST00000581398.1;ENST00000578730.1;NR_033339	RNA44755|UCSC_2785_2716	antisense;other
VP_1517	CTBP1-AS2;CTBP1-AS1	ENST00000581398.1;NR_033339	RNA38958|RefSeq_905_2930	antisense;other
VP_1518	CTC-203F4.2	ENST00000602502.1	RNA58782|asoverlaps_361_2015	antisense
VP_1519	CTC-228N24.2	ENST00000507509.1	RNA163975|XLOC_004992	lincRNA
VP_1520	CTC-228N24.3	ENST00000501173.2	RNA175895|ENST00000501173	lincRNA
VP_1521	CTC-228N24.3	ENST00000501652.1	RNA175892|ENST00000501652	lincRNA
VP_1522	CTC-228N24.3	ENST00000501702.2	RNA175898|ENST00000501702	lincRNA
VP_1523	CTC-228N24.3	ENST00000508353.1	RNA175894|ENST00000508353	lincRNA
VP_1524	CTC-228N24.3	ENST00000508878.1	RNA175893|ENST00000508878	lincRNA
VP_1525	CTC-228N24.3	ENST00000512185.1;ENST00000606855.1	RNA175897|ENST00000512185	lincRNA
VP_1526	CTC-228N24.3	ENST00000514409.1;ENST00000499346.2	RNA175891|ENST00000514409	lincRNA
VP_1527	CTC-228N24.3	ENST00000514573.1;ENST00000501173.2;ENST00000501652.1	RNA45754|UCSC_4052_2238;RNA46419|UCSC_4872_2019	lincRNA
VP_1528	CTC-228N24.3	ENST00000514573.1	RNA175896|ENST00000514573	lincRNA
VP_1529	CTC-228N24.3;FLJ33630	ENST00000501702.2;NR_015360	RNA38948|RefSeq_894_2953	lincRNA
VP_1530	CTC-241F20.3;LOC100505812	ENST00000602172.1;NR_040599	RNA46703|UCSC_5222_1943;RNA176759|ENST00000499475	antisense;senseoverlap
VP_1531	CTC-254B4.1	ENST00000513273.1	RNA163924|XLOC_004951	lincRNA
VP_1532	CTC-255N20.1	ENST00000504297.1	RNA164025|XLOC_005047	antisense
VP_1533	CTC-260E6.6	ENST00000592022.1	RNA161118|XLOC_013256	antisense
VP_1534	CTC-261N6.1	ENST00000511940.1;ENST00000510946.1	RNA163866|XLOC_004450	lincRNA
VP_1535	CTC-276P9.1	ENST00000507035.1	RNA163990|XLOC_005009	lincRNA
VP_1536	CTC-276P9.3	ENST00000509530.1	RNA163991|XLOC_005010	lincRNA
VP_1537	CTC-277H1.7	ENST00000573063.1	RNA47005|UCSC_5576_1857	other
VP_1538	CTC-281M20.4	ENST00000507398.1	RNA164090|XLOC_004652	lincRNA
VP_1539	CTC-293G12.1	ENST00000511592.1	RNA163910|XLOC_004939	lincRNA
VP_1540	CTC-304I17.5	ENST00000583224.1	RNA160730|XLOC_012173	lincRNA
VP_1541	CTC-308K20.1	ENST00000518818.1	RNA176083|ENST00000518818	antisense
VP_1542	CTC-308K20.1;LOC100268168	ENST00000520067.1;NR_026682;NR_026683	RNA40160|RefSeq_2189_1594	antisense
VP_1543	CTC-308K20.1;LOC100268168	ENST00000520067.1;NR_026683	RNA40759|RefSeq_2840_967;RNA176082|ENST00000520067	antisense
VP_1544	CTC-313D10.1	ENST00000506392.1	RNA163935|XLOC_004512	lincRNA
VP_1545	CTC-321K16.4;LOC340074	ENST00000508452.1;NR_027127	RNA39677|RefSeq_1674_2042	lincRNA
VP_1546	CTC-325J23.3	ENST00000515871.1	RNA163858|XLOC_004905	lincRNA
VP_1547	CTC-329D1.2	ENST00000507521.1	RNA50344|UCSC_9613_914	antisense
VP_1548	CTC-338M12.1	ENST00000503314.1	RNA164115|XLOC_005114	antisense
VP_1549	CTC-338M12.2	ENST00000513771.1	RNA164114|XLOC_005113	lincRNA
VP_1550	CTC-339F2.2	ENST00000507813.1	RNA163941|XLOC_004960	lincRNA
VP_1551	CTC-340A15.2	ENST00000486913.3	RNA47943|UCSC_6721_1599	antisense
VP_1552	CTC-347C20.2	ENST00000512573.1;ENST00000506293.1	RNA163822|XLOC_004874	lincRNA
VP_1553	CTC-349C3.2;LOC340073	ENST00000505663.1;NR_037895	RNA45970|UCSC_4308_2159	antisense;lincRNA
VP_1554	CTC-360P9.2	ENST00000590021.1	RNA161171|XLOC_013297	lincRNA
VP_1555	CTC-360P9.3	ENST00000590719.1;ENST00000585739.1	RNA161172|XLOC_013038	lincRNA
VP_1556	CTC-360P9.5	ENST00000593211.1	RNA161170|XLOC_013296	lincRNA
VP_1557	CTC-369A16.3;CTC-369A16.2	ENST00000510853.2;ENST00000510004.1	RNA163960|XLOC_004533	lincRNA
VP_1558	CTC-378H22.1;LOC100505622	ENST00000527895.1;NR_038332	RNA51011|UCSC_10431_683	antisense;lincRNA
VP_1559	CTC-378H22.2	ENST00000559786.1	RNA46658|UCSC_5171_1955	antisense
VP_1560	CTC-400I9.1	ENST00000567374.1	RNA51775|UCSC_11368_385	lincRNA
VP_1561	CTC-419K13.1	ENST00000507781.1	RNA163841|XLOC_004888	lincRNA
VP_1562	CTC-428G20.3	ENST00000507241.1	RNA34324|NRED_455_2237	lincRNA
VP_1563	CTC-430J12.2	ENST00000503317.1	RNA164086|XLOC_004646	lincRNA
VP_1564	CTC-448D22.1	ENST00000515364.1	RNA163952|XLOC_004966	lincRNA
VP_1565	CTC-458G6.2	ENST00000507491.1	RNA163896|XLOC_004928	lincRNA
VP_1566	CTC-459F4.3	ENST00000590628.1	RNA50605|UCSC_9934_827;RNA176736|ENST00000444167	lincRNA
VP_1567	CTC-459F4.5	ENST00000589471.1	RNA161152|XLOC_013284	lincRNA
VP_1568	CTC-459I6.1	ENST00000505694.1	RNA163859|XLOC_004907	antisense
VP_1569	CTC-465D4.1	ENST00000543778.1	RNA175581|ENST00000543778	lincRNA
VP_1570	CTC-467M3.3	ENST00000508719.1	RNA163880|XLOC_004918	lincRNA
VP_1571	CTC-472C24.1	ENST00000508636.1	RNA163944|XLOC_004963	lincRNA
VP_1572	CTC-484P3.3	ENST00000513849.1	RNA46716|UCSC_5237_1939	antisense
VP_1573	CTC-493L21.1	ENST00000506471.1	RNA46172|UCSC_4563_2093	lincRNA
VP_1574	CTC-493L21.2	ENST00000507653.1	RNA163869|XLOC_004453	lincRNA
VP_1575	CTC-498J12.1	ENST00000479830.2	RNA163814|XLOC_004861	lincRNA
VP_1576	CTC-498M16.2	ENST00000506041.2	RNA163878|XLOC_004916;RNA58917|asoverlaps_531_1643	lincRNA
VP_1577	CTC-498M16.4	ENST00000504034.2	RNA163879|XLOC_004917	lincRNA
VP_1578	CTC-499B15.7	ENST00000589227.1	RNA58657|asoverlaps_192_2515	antisense
VP_1579	CTC-505O3.2	ENST00000512900.1	RNA163939|XLOC_004515	lincRNA
VP_1580	CTC-523E23.11	ENST00000603718.1	RNA161185|XLOC_013308	lincRNA
VP_1581	CTC-523E23.14	ENST00000603717.1	RNA161187|XLOC_013310	lincRNA
VP_1582	CTC-523E23.1	ENST00000561778.2	RNA51739|UCSC_11330_401	lincRNA
VP_1583	CTC-523E23.5	ENST00000601776.1	RNA161184|XLOC_013045;RNA42836|UCSC_452_5302	lincRNA
VP_1584	CTC-523E23.6	ENST00000595783.1	RNA47741|UCSC_6481_1652;RNA176741|ENST00000541350	lincRNA
VP_1585	CTC-525D6.1;LOC284395	ENST00000582581.1;NR_040029	RNA176739|ENST00000535449;RNA44970|UCSC_3049_2582	other;lincRNA
VP_1586	CTC-529L17.1	ENST00000513812.1	RNA163893|XLOC_004472	lincRNA
VP_1587	CTC-529L17.2	ENST00000503489.1	RNA163895|XLOC_004927	lincRNA
VP_1588	CTC-529P8.1	ENST00000507318.1;ENST00000515304.1;ENST00000515519.1	RNA175968|ENST00000515304	lincRNA
VP_1589	CTC-529P8.1	ENST00000507318.1	RNA44233|UCSC_2139_3091	lincRNA
VP_1590	CTC-529P8.1	ENST00000507373.1	RNA175970|ENST00000507373	lincRNA
VP_1591	CTC-529P8.1	ENST00000509139.1	RNA175967|ENST00000509139	lincRNA
VP_1592	CTC-529P8.1	ENST00000512007.1	RNA175971|ENST00000512007	lincRNA
VP_1593	CTC-529P8.1	ENST00000515519.1	RNA175966|ENST00000515519	lincRNA
VP_1594	CTC-537E7.1	ENST00000515504.1	RNA163809|XLOC_004414	lincRNA
VP_1595	CTC-546K23.1	ENST00000596736.1;ENST00000433406.3	RNA163955|XLOC_004529	lincRNA
VP_1596	CTC-548K16.1	ENST00000588275.1	RNA50756|UCSC_10134_763	lincRNA
VP_1597	CTC-550B14.6	ENST00000585492.1	RNA48971|UCSC_7970_1286	other
VP_1598	CTC-552D5.1	ENST00000514240.1	RNA163953|XLOC_004969	lincRNA
VP_1599	CTC-558O2.1	ENST00000522615.1	RNA58554|asoverlaps_68_3469	antisense
VP_1600	CTC-564N23.2	ENST00000512650.1	RNA163848|XLOC_004435	antisense
VP_1601	CTC-573M9.1	ENST00000514867.1	RNA163976|XLOC_004544	senseoverlap
VP_1602	CTC-573N18.1	ENST00000507681.1	RNA164108|XLOC_004679	lincRNA
VP_1603	CTC-782O7.1	ENST00000587877.1	RNA160975|XLOC_012831;RNA46257|UCSC_4671_2069	lincRNA
VP_1604	CTC-806A22.1	ENST00000504620.1	RNA164019|XLOC_005039	lincRNA
VP_1605	CTD-2001C12.1	ENST00000499025.1	RNA48062|UCSC_6864_1568;RNA175803|ENST00000499025	lincRNA
VP_1606	CTD-2001C12.1	ENST00000504833.1	RNA175804|ENST00000504833	lincRNA
VP_1607	CTD-2001E22.1	ENST00000504182.2	RNA163654|XLOC_004730	senseoverlap
VP_1608	CTD-2003C8.2	ENST00000503469.2	RNA158932|XLOC_009372;RNA49600|UCSC_8713_1112;RNA177407|ENST00000503469	lincRNA
VP_1609	CTD-2003C8.2	ENST00000533941.1	RNA177408|ENST00000533941	lincRNA
VP_1610	CTD-2006K23.1	ENST00000577560.1;ENST00000569279.1	RNA160843|XLOC_012307	lincRNA
VP_1611	CTD-2008L17.1	ENST00000588803.1	RNA160998|XLOC_012684	lincRNA
VP_1612	CTD-2008L17.2	ENST00000382897.2	RNA160999|XLOC_012850	lincRNA
VP_1613	CTD-2008N3.1	ENST00000503415.1	RNA163623|XLOC_004264	lincRNA
VP_1614	CTD-2008P7.1	ENST00000564762.1	RNA58609|asoverlaps_136_2751;RNA50836|UCSC_10222_739	lincRNA
VP_1615	CTD-2012I17.1	ENST00000504882.1	RNA163377|XLOC_003695	lincRNA
VP_1616	CTD-2013M15.1	ENST00000510987.1	RNA163755|XLOC_004376	lincRNA
VP_1617	CTD-2015G9.1	ENST00000563331.1	RNA51463|UCSC_11007_514	lincRNA
VP_1618	CTD-2017D11.1	ENST00000597683.1;ENST00000594934.1	RNA46584|UCSC_5083_1970;RNA47774|UCSC_6519_1643	lincRNA
VP_1619	CTD-2020K17.1	ENST00000585471.1	RNA48109|UCSC_6919_1556;RNA176575|ENST00000498986	antisense
VP_1620	CTD-2023M8.1	ENST00000512978.1	RNA163679|XLOC_004747	lincRNA
VP_1621	CTD-2023N9.3	ENST00000509844.1	RNA163782|XLOC_004397	lincRNA
VP_1622	CTD-2024I7.13;LOC100505658	ENST00000502205.2;NR_038333	RNA45189|UCSC_3324_2477	antisense
VP_1623	CTD-2024P10.2	ENST00000606491.1	RNA163714|XLOC_004775	lincRNA
VP_1624	CTD-2029E14.1	ENST00000505396.1	RNA163615|XLOC_004259	lincRNA
VP_1625	CTD-2031P19.3	ENST00000500093.2	RNA45647|UCSC_3912_2283	antisense
VP_1626	CTD-2033C11.1	ENST00000602982.1	RNA163797|XLOC_004848	lincRNA
VP_1627	CTD-2034I21.2	ENST00000576842.1	RNA160486|XLOC_011718	lincRNA
VP_1628	CTD-2036P10.3	ENST00000500850.2;ENST00000567456.1	RNA58524|asoverlaps_33_4064;RNA176340|ENST00000500850	lincRNA
VP_1629	CTD-2036P10.3	ENST00000500850.2	RNA43156|UCSC_841_4349;RNA58774|asoverlaps_349_2033	lincRNA
VP_1630	CTD-2037K23.2	ENST00000421004.3	RNA48727|UCSC_7682_1358;RNA176233|ENST00000421004	lincRNA
VP_1631	CTD-2037K23.2	ENST00000513755.1	RNA176232|ENST00000513755	lincRNA
VP_1632	CTD-2044J15.1	ENST00000503989.1	RNA174230|ENST00000503989	lincRNA
VP_1633	CTD-2044J15.1	ENST00000514788.1;ENST00000503989.1	RNA174231|ENST00000514788	lincRNA
VP_1634	CTD-2046I8.1	ENST00000505404.1	RNA163627|XLOC_004268	lincRNA
VP_1635	CTD-2050B12.2;DKFZP434H168	ENST00000567381.1;NR_026889	RNA39811|RefSeq_1818_1909	antisense
VP_1636	CTD-2050E21.1	ENST00000340585.6	RNA164017|XLOC_005037	lincRNA
VP_1637	CTD-2050E21.2	ENST00000514942.2	RNA164018|XLOC_004592	lincRNA
VP_1638	CTD-2061E9.1	ENST00000512849.1	RNA163700|XLOC_004762	lincRNA
VP_1639	CTD-2066L21.1	ENST00000511054.1	RNA163708|XLOC_004331	lincRNA
VP_1640	CTD-2066L21.2	ENST00000511840.1	RNA163709|XLOC_004772	lincRNA
VP_1641	CTD-2071N1.1	ENST00000559749.1	RNA160304|XLOC_011317	antisense
VP_1642	CTD-2072I24.1	ENST00000511758.1	RNA163648|XLOC_004282	lincRNA
VP_1643	CTD-2074D8.1	ENST00000507526.1	RNA163687|XLOC_004754	lincRNA
VP_1644	CTD-2078B5.2	ENST00000603514.1;ENST00000604954.1	RNA163730|XLOC_004350	lincRNA
VP_1645	CTD-2083E4.6	ENST00000512642.1	RNA163587|XLOC_004692	antisense
VP_1646	CTD-2089N3.1	ENST00000510349.1	RNA163759|XLOC_004815	lincRNA
VP_1647	CTD-2090I13.1	ENST00000445817.1	RNA46655|UCSC_5168_1956	lincRNA
VP_1648	CTD-2091N23.1	ENST00000515153.1	RNA163897|XLOC_004929	lincRNA
VP_1649	CTD-2116N20.1	ENST00000510261.1	RNA163796|XLOC_004847	lincRNA
VP_1650	CTD-2118P12.1	ENST00000565798.2	RNA50854|UCSC_10246_732;RNA50879|UCSC_10276_724	lincRNA
VP_1651	CTD-2125J1.1	ENST00000565706.1	RNA160191|XLOC_011421	lincRNA
VP_1652	CTD-2126E3.1;FLJ26850	ENST00000527209.1;NR_027257	RNA40299|RefSeq_2342_1436;RNA175116|ENST00000527209	senseoverlap
VP_1653	CTD-2127H9.1	ENST00000512519.1	RNA175815|ENST00000512519	lincRNA
VP_1654	CTD-2127H9.1	ENST00000513480.1	RNA175814|ENST00000513480	lincRNA
VP_1655	CTD-2130F23.2	ENST00000503870.1	RNA163724|XLOC_004342	lincRNA
VP_1656	CTD-2131I18.1	ENST00000513561.1	RNA163984|XLOC_004555	lincRNA
VP_1657	CTD-2135D7.2	ENST00000570663.1;ENST00000575137.1	RNA58510|asoverlaps_14_4956	antisense
VP_1658	CTD-2135D7.4	ENST00000575767.1	RNA50429|UCSC_9721_884	lincRNA
VP_1659	CTD-2135J3.3	ENST00000506149.2	RNA176138|ENST00000506149	antisense
VP_1660	CTD-2135J3.3	ENST00000519568.1	RNA176139|ENST00000519568	antisense
VP_1661	CTD-2139B15.2	ENST00000511821.1	RNA50498|UCSC_9800_864	lincRNA
VP_1662	CTD-2139B15.5	ENST00000511182.1	RNA163675|XLOC_004745	lincRNA
VP_1663	CTD-2140B24.6	ENST00000606110.1	RNA159595|XLOC_009969	antisense
VP_1664	CTD-2147F2.1	ENST00000559321.1	RNA160377|XLOC_011373	lincRNA
VP_1665	CTD-2154B17.1	ENST00000503953.1	RNA163661|XLOC_004735	lincRNA
VP_1666	CTD-2154H6.1	ENST00000507948.1	RNA163918|XLOC_004943	lincRNA
VP_1667	CTD-2161F6.3	ENST00000503757.1	RNA50729|UCSC_10100_772	lincRNA
VP_1668	CTD-2162K18.3	ENST00000588717.1	RNA58716|asoverlaps_270_2208	lincRNA
VP_1669	CTD-2170G1.2	ENST00000506550.1	RNA49108|UCSC_8124_1249	lincRNA
VP_1670	CTD-2171N6.1	ENST00000589125.1	RNA160994|XLOC_012848;RNA44257|UCSC_2171_3067	lincRNA
VP_1671	CTD-2184C24.2	ENST00000532515.1	RNA44540|UCSC_2520_2850	antisense
VP_1672	CTD-2185K10.1	ENST00000487624.1	RNA162714|XLOC_002678	lincRNA
VP_1673	CTD-2187J20.1	ENST00000515077.1	RNA163803|XLOC_004410	lincRNA
VP_1674	CTD-2192J16.11	ENST00000414548.1	RNA161103|XLOC_012972	lincRNA
VP_1675	CTD-2193G5.1	ENST00000503367.1	RNA163919|XLOC_004944	lincRNA
VP_1676	CTD-2194D22.1	ENST00000503386.1	RNA163599|XLOC_004248	antisense
VP_1677	CTD-2194D22.2	ENST00000509455.1	RNA163600|XLOC_004706	lincRNA
VP_1678	CTD-2194D22.4	ENST00000514569.1	RNA163601|XLOC_004249	antisense
VP_1679	CTD-2194L12.2	ENST00000513673.1	RNA163722|XLOC_004788	lincRNA
VP_1680	CTD-2194L12.3	ENST00000510938.1	RNA163723|XLOC_004789	lincRNA
VP_1681	CTD-2196P11.2	ENST00000511734.1	RNA163727|XLOC_004345	lincRNA
VP_1682	CTD-2199O4.1	ENST00000506299.1	RNA163656|XLOC_004291	lincRNA
VP_1683	CTD-2201E18.3	ENST00000314957.3	RNA44967|UCSC_3046_2584;RNA175824|ENST00000314957	senseoverlap
VP_1684	CTD-2201E18.3	ENST00000503152.1	RNA175826|ENST00000503152	senseoverlap
VP_1685	CTD-2201E18.3;LOC648987	ENST00000503152.1;ENST00000499871.2;ENST00000314957.3;NR_034086	RNA39552|RefSeq_1541_2160;RNA175825|ENST00000499871	lincRNA;senseoverlap
VP_1686	CTD-2203K17.1	ENST00000507251.1	RNA163710|XLOC_004773	antisense
VP_1687	CTD-2207A17.1	ENST00000508853.1	RNA163726|XLOC_004344	lincRNA
VP_1688	CTD-2210P24.1	ENST00000530051.1;ENST00000532307.1	RNA159007|XLOC_009123	lincRNA
VP_1689	CTD-2210P24.3	ENST00000531982.1	RNA159011|XLOC_009434	antisense
VP_1690	CTD-2213F21.2	ENST00000502430.2	RNA49242|UCSC_8280_1210;RNA178250|ENST00000502430	antisense
VP_1691	CTD-2213F21.2	ENST00000550431.1;ENST00000549844.1	RNA178249|ENST00000549844;RNA178251|ENST00000550431	antisense
VP_1692	CTD-2215E18.3	ENST00000505796.1	RNA163904|XLOC_004934	lincRNA
VP_1693	CTD-2218G20.2;LOC340113	ENST00000505518.1;NR_033832	RNA163707|XLOC_004330;RNA39730|RefSeq_1732_2008	lincRNA
VP_1694	CTD-2227I18.1	ENST00000511861.1	RNA163774|XLOC_004392	lincRNA
VP_1695	CTD-2228K2.7	ENST00000534918.1	RNA58871|asoverlaps_471_1767	other
VP_1696	CTD-2231E14.4	ENST00000585520.1	RNA161115|XLOC_012984	lincRNA
VP_1697	CTD-2232E5.2	ENST00000514662.1	RNA163882|XLOC_004920	lincRNA
VP_1698	CTD-2233C11.2	ENST00000511579.1	RNA163711|XLOC_004774	lincRNA
VP_1699	CTD-2234B20.1	ENST00000507674.1	RNA163685|XLOC_004315	lincRNA
VP_1700	CTD-2240E14.4	ENST00000589622.1	RNA58804|asoverlaps_387_1950	antisense
VP_1701	CTD-2244C20.2	ENST00000511474.1	RNA163793|XLOC_004406	lincRNA
VP_1702	CTD-2247C11.1	ENST00000509057.1	RNA163628|XLOC_004717	lincRNA
VP_1703	CTD-2247C11.4	ENST00000511514.1	RNA163630|XLOC_004718	lincRNA
VP_1704	CTD-2247C11.5	ENST00000507950.1	RNA163631|XLOC_004719	lincRNA
VP_1705	CTD-2249K22.1	ENST00000512859.1	RNA58031|UCRs_346_218	lincRNA
VP_1706	CTD-2251F13.1	ENST00000508469.2	RNA159941|XLOC_010987	lincRNA
VP_1707	CTD-2251F13.1	ENST00000548124.1	RNA178187|ENST00000548124	lincRNA
VP_1708	CTD-2256P15.4	ENST00000606194.1	RNA58651|asoverlaps_185_2551	antisense
VP_1709	CTD-2260A17.1	ENST00000602972.1;ENST00000512856.1	RNA59094|asoverlaps_762_993	antisense
VP_1710	CTD-2267D19.2	ENST00000581080.1	RNA58847|asoverlaps_444_1823	antisense
VP_1711	CTD-2270L9.2	ENST00000561624.2	RNA50641|UCSC_9979_813	senseoverlap
VP_1712	CTD-2275D24.3	ENST00000506612.1	RNA163840|XLOC_004887	lincRNA
VP_1713	CTD-2275D24.4	ENST00000507890.1	RNA163838|XLOC_004886	lincRNA
VP_1714	CTD-2281E23.1;LOC286083	ENST00000521186.1;NR_033895	RNA38917|RefSeq_862_3010	lincRNA
VP_1715	CTD-2281M20.1	ENST00000506769.1	RNA163949|XLOC_004965	lincRNA
VP_1716	CTD-2284J15.1	ENST00000521326.1	RNA48327|UCSC_7193_1485	other
VP_1717	CTD-2287N17.1	ENST00000513859.1	RNA163622|XLOC_004714	lincRNA
VP_1718	CTD-2291D10.1	ENST00000564534.1	RNA47083|UCSC_5671_1836	lincRNA
VP_1719	CTD-2292M14.1	ENST00000511395.1	RNA163835|XLOC_004884	lincRNA
VP_1720	CTD-2296D1.1	ENST00000504494.1	RNA163644|XLOC_004279	lincRNA
VP_1721	CTD-2296D1.2	ENST00000514869.1	RNA163645|XLOC_004726	lincRNA
VP_1722	CTD-2308B18.3	ENST00000503145.1	RNA163963|XLOC_004981	lincRNA
VP_1723	CTD-2308B18.4	ENST00000502809.1	RNA163962|XLOC_004534	lincRNA
VP_1724	CTD-2311B13.7;CTD-2314B22.1;LA16c-83F12.6	ENST00000453395.1;ENST00000547577.2;ENST00000546734.2	RNA36379|ENCODE_1249_624	lincRNA
VP_1725	CTD-2313F11.1	ENST00000608929.1;ENST00000608466.1;ENST00000607910.1;ENST00000608975.1;ENST00000596909.2;ENST00000595218.1;ENST00000371487.3	RNA163769|XLOC_004823	other
VP_1726	CTD-2313F11.2	ENST00000512349.1	RNA163770|XLOC_004385	lincRNA
VP_1727	CTD-2313F11.3	ENST00000445660.2	RNA163771|XLOC_004386	lincRNA
VP_1728	CTD-2313N18.5	ENST00000511954.1	RNA47983|UCSC_6770_1588	other
VP_1729	CTD-2316B1.1	ENST00000504287.1	RNA163871|XLOC_004455	lincRNA
VP_1730	CTD-2316B1.2	ENST00000511417.1	RNA163872|XLOC_004914	lincRNA
VP_1731	CTD-2318H23.1	ENST00000513925.1	RNA163625|XLOC_004266	lincRNA
VP_1732	CTD-2319I12.1	ENST00000590012.1;ENST00000592556.1;ENST00000590346.1;ENST00000589987.1;ENST00000588180.1	RNA160808|XLOC_012538	other
VP_1733	CTD-2319I12.4	ENST00000586143.1	RNA52826|H-InvDB_79_1023	other
VP_1734	CTD-2324F15.2	ENST00000502644.1	RNA174225|ENST00000502644	lincRNA
VP_1735	CTD-2325B11.1	ENST00000507299.1	RNA163355|XLOC_004062	lincRNA
VP_1736	CTD-2329C7.2	ENST00000589967.1	RNA161181|XLOC_013043	lincRNA
VP_1737	CTD-2333K2.1	ENST00000506058.1	RNA163912|XLOC_004491	lincRNA
VP_1738	CTD-2333M24.1	ENST00000504244.1	RNA163680|XLOC_004750	lincRNA
VP_1739	CTD-2334D19.1	ENST00000511422.1	RNA163954|XLOC_004528	lincRNA
VP_1740	CTD-2335O3.3	ENST00000509423.1	RNA163761|XLOC_004379	lincRNA
VP_1741	CTD-2337I7.1	ENST00000526091.1;ENST00000534593.1	RNA46934|UCSC_5488_1879	lincRNA
VP_1742	CTD-2339F6.1	ENST00000518934.1	RNA45223|UCSC_3368_2457	lincRNA
VP_1743	CTD-2340E1.2	ENST00000501405.2	RNA163915|XLOC_004494	lincRNA
VP_1744	CTD-2342N23.3	ENST00000606279.1	RNA165325|XLOC_006933	lincRNA
VP_1745	CTD-2350C19.1	ENST00000583956.1	RNA58801|asoverlaps_383_1956	antisense
VP_1746	CTD-2354A18.1;LOC100505817	ENST00000563172.1;NR_038340	RNA49402|UCSC_8478_1165	other;lincRNA
VP_1747	CTD-2357A8.3	ENST00000590023.1	RNA160858|XLOC_012582	lincRNA
VP_1748	CTD-2366F13.1	ENST00000512301.1	RNA175849|ENST00000512301	antisense
VP_1749	CTD-2366F13.1;LOC257396	ENST00000499459.2;ENST00000502171.2;NR_034107	RNA163765|XLOC_004382;RNA39364|RefSeq_1337_2351;RNA175848|ENST00000502171;RNA175850|ENST00000499459	antisense
VP_1750	CTD-2374C24.1	ENST00000517758.1	RNA51581|UCSC_11150_464	lincRNA
VP_1751	CTD-2377D24.6	ENST00000478824.1	RNA160771|XLOC_012227	lincRNA
VP_1752	CTD-2377D24.8	ENST00000575202.1	RNA160770|XLOC_012226	lincRNA
VP_1753	CTD-2382E5.1	ENST00000499478.2	RNA160223|XLOC_011228;RNA58656|asoverlaps_191_2518;RNA175671|ENST00000499478	antisense
VP_1754	CTD-2383M3.1	ENST00000501397.1	RNA178691|ENST00000501397	antisense
VP_1755	CTD-2384A14.1	ENST00000548775.1	RNA178139|ENST00000548775	lincRNA
VP_1756	CTD-2384A14.1	ENST00000550827.1	RNA178141|ENST00000550827	lincRNA
VP_1757	CTD-2384A14.1	ENST00000550990.1	RNA178140|ENST00000550990	lincRNA
VP_1758	CTD-2384A14.1	ENST00000551588.1	RNA178143|ENST00000551588	lincRNA
VP_1759	CTD-2384A14.2	ENST00000552028.1	RNA178178|ENST00000552028	lincRNA
VP_1760	CTD-2384B11.2	ENST00000507514.1	RNA175910|ENST00000507514	antisense
VP_1761	CTD-2506J14.1	ENST00000499910.2	RNA175230|ENST00000499910;RNA49594|UCSC_8707_1114	lincRNA
VP_1762	CTD-2506J14.1	ENST00000554260.1	RNA175229|ENST00000554260	lincRNA
VP_1763	CTD-2506J14.1	ENST00000554862.1	RNA175228|ENST00000554862	lincRNA
VP_1764	CTD-2509G16.2	ENST00000531609.1	RNA48466|UCSC_7353_1441	lincRNA
VP_1765	CTD-2514K5.2;MGC16275	ENST00000499670.2;NR_026914	RNA178133|ENST00000499670;RNA39253|RefSeq_1221_2485	antisense
VP_1766	CTD-2514K5.2;MGC16275	ENST00000531617.1;ENST00000499670.2;NR_026914	RNA178135|ENST00000531617	antisense
VP_1767	CTD-2514K5.2;MGC16275	ENST00000532794.1;ENST00000499670.2;NR_026914	RNA178134|ENST00000532794	antisense
VP_1768	CTD-2516F10.2	ENST00000504206.2	RNA43103|UCSC_784_4472	antisense
VP_1769	CTD-2516F10.2	ENST00000514126.2	RNA44776|UCSC_2813_2703	antisense
VP_1770	CTD-2521M24.9	ENST00000500836.2	RNA46228|UCSC_4635_2077;RNA47217|UCSC_5825_1804	lincRNA
VP_1771	CTD-2523D13.2	ENST00000533253.1	RNA159171|XLOC_009299	antisense
VP_1772	CTD-2525I3.6	ENST00000594379.1	RNA58819|asoverlaps_407_1905	antisense
VP_1773	CTD-2530H12.1;LOC283214	ENST00000499390.2;NR_046090	RNA159089|XLOC_009505;RNA48279|UCSC_7137_1502;RNA177440|ENST00000499390	antisense
VP_1774	CTD-2532K18.1	ENST00000502684.1	RNA164088|XLOC_004650	lincRNA
VP_1775	CTD-2532K18.2	ENST00000510150.1	RNA164089|XLOC_004651	lincRNA
VP_1776	CTD-2536I1.1	ENST00000555332.1	RNA174929|ENST00000555332	lincRNA
VP_1777	CTD-2536I1.1	ENST00000556899.1	RNA174931|ENST00000556899	lincRNA
VP_1778	CTD-2536I1.1;LOC400456	ENST00000508732.2;NR_034095	RNA40363|RefSeq_2411_1378;RNA174930|ENST00000508732	lincRNA
VP_1779	CTD-2538C1.2	ENST00000592431.1	RNA161179|XLOC_013301	lincRNA
VP_1780	CTD-2540L5.6	ENST00000500016.1	RNA44406|UCSC_2356_2941	lincRNA
VP_1781	CTD-2540M10.1	ENST00000566108.1	RNA160451|XLOC_011676	lincRNA
VP_1782	CTD-2547L16.1	ENST00000505114.2	RNA175006|ENST00000505114	antisense
VP_1783	CTD-2547L16.1	ENST00000517747.1	RNA175008|ENST00000517747	antisense
VP_1784	CTD-2547L16.1	ENST00000517798.1;ENST00000517747.1;ENST00000499554.2;ENST00000505114.2	RNA175007|ENST00000499554	antisense
VP_1785	CTD-2547L16.1	ENST00000517798.1;ENST00000521775.1;ENST00000517747.1;ENST00000499554.2	RNA175009|ENST00000521775	antisense
VP_1786	CTD-2555A7.2	ENST00000537498.1	RNA176490|ENST00000537498	lincRNA
VP_1787	CTD-2555O16.4	ENST00000609125.1	RNA58827|asoverlaps_420_1868	antisense
VP_1788	CTD-2561B21.10	ENST00000576859.1	RNA147061|p0165_imsncRNA256	lincRNA
VP_1789	CTD-2561B21.5	ENST00000576234.1	RNA176590|ENST00000545206	antisense
VP_1790	CTD-2561J22.5	ENST00000594557.1	RNA43019|UCSC_677_4674	other
VP_1791	CTD-2568A17.5;MGC45922	ENST00000326989.5;NR_038359	RNA50269|UCSC_9519_935	lincRNA
VP_1792	CTD-2574D22.2	ENST00000450909.3	RNA176464|ENST00000450909	antisense
VP_1793	CTD-2586B10.1	ENST00000593792.1	RNA161093|XLOC_012949	lincRNA
VP_1794	CTD-2587H24.10	ENST00000585911.1	RNA161230|XLOC_013154	lincRNA
VP_1795	CTD-2587H24.5	ENST00000591665.1	RNA58916|asoverlaps_530_1643	antisense
VP_1796	CTD-2619J13.14	ENST00000444227.1;ENST00000593393.1	RNA161245|XLOC_013429	lincRNA
VP_1797	CTD-2619J13.8	ENST00000599109.1	RNA43972|UCSC_1817_3325	other
VP_1798	CTD-2621I17.6	ENST00000587218.1	RNA161234|XLOC_013163	lincRNA
VP_1799	CTD-2623N2.11	ENST00000591174.1	RNA161097|XLOC_013218	lincRNA
VP_1800	CTD-2623N2.5	ENST00000590046.1	RNA161096|XLOC_012959	lincRNA
VP_1801	CTD-2630F21.1;LOC728752	ENST00000592087.1;NR_036504	RNA40324|RefSeq_2368_1414	antisense
VP_1802	CTD-2643K12.3	ENST00000558874.1	RNA58572|asoverlaps_87_3187	lincRNA
VP_1803	CTD-2653D5.1	ENST00000526566.2	RNA58669|asoverlaps_210_2438	antisense
VP_1804	CTD-2666L21.1	ENST00000415793.1	RNA175064|ENST00000415793;RNA51883|UCSC_11483_347	lincRNA
VP_1805	CTD-2666L21.1	ENST00000426044.1;ENST00000440004.1;ENST00000415793.1	RNA175065|ENST00000440004	lincRNA
VP_1806	CTD-2666L21.1	ENST00000426044.1	RNA175066|ENST00000426044	lincRNA
VP_1807	CTD-3018O17.3	ENST00000594119.1	RNA51222|UCSC_10697_604	other
VP_1808	CTD-3023L14.2	ENST00000522661.1	RNA165034|XLOC_006698	lincRNA
VP_1809	CTD-3028N15.1	ENST00000556389.1	RNA159975|XLOC_011011;RNA50811|UCSC_10197_745;RNA178530|ENST00000506005	antisense
VP_1810	CTD-3046C4.1	ENST00000521061.1	RNA165171|XLOC_007101	lincRNA
VP_1811	CTD-3046C4.1	ENST00000521221.1	RNA47365|UCSC_6005_1762	lincRNA
VP_1812	CTD-3060P21.1	ENST00000574885.1	RNA58642|asoverlaps_175_2596	antisense
VP_1813	CTD-3064M3.1;LOC731779	ENST00000518232.1;ENST00000521073.1;NR_024441	RNA40911|RefSeq_3008_796;RNA165341|XLOC_006947	antisense;lincRNA
VP_1814	CTD-3064M3.4	ENST00000501440.1	RNA178697|ENST00000501440	antisense
VP_1815	CTD-3065J16.9	ENST00000524499.1	RNA59070|asoverlaps_727_1123	antisense
VP_1816	CTD-3080P12.3	ENST00000514376.1	RNA47377|UCSC_6020_1757	antisense
VP_1817	CTD-3105H18.7	ENST00000420038.1	RNA161102|XLOC_012971	antisense
VP_1818	CTD-3138B18.5	ENST00000597230.1	RNA48079|UCSC_6883_1562;RNA176771|ENST00000499062	antisense
VP_1819	CTD-3179P9.1	ENST00000509367.1	RNA163947|XLOC_004524	lincRNA
VP_1820	CTD-3179P9.2	ENST00000503877.1	RNA49265|UCSC_8312_1202	lincRNA
VP_1821	CTD-3184A7.4	ENST00000449500.1	RNA162275|XLOC_013615	antisense
VP_1822	CTD-3187F8.14	ENST00000600074.1	RNA58836|asoverlaps_430_1852	antisense
VP_1823	CTD-3193O13.1	ENST00000564226.1	RNA59227|asoverlaps_939_523	antisense
VP_1824	CTD-3195I5.1	ENST00000571336.1	RNA46137|UCSC_4515_2102	lincRNA
VP_1825	CTD-3195I5.5	ENST00000572988.1	RNA160654|XLOC_012359	lincRNA
VP_1826	CTD-3247F14.2	ENST00000566457.1	RNA165075|XLOC_007024	senseoverlap
VP_1827	CTSL1P8	NR_033405	RNA41136|RefSeq_3254_569	lincRNA
VP_1828	CTSL3	NR_027917	RNA41036|RefSeq_3144_657	lincRNA
VP_1829	CXADRP3	ENST00000581457.1;NR_024076	RNA40134|RefSeq_2163_1610	lincRNA
VP_1830	CXCR2P1	NR_002712	RNA39583|RefSeq_1573_2136	lincRNA
VP_1831	CXorf65	NR_033212	RNA40854|RefSeq_2944_863	senseoverlap
VP_1832	CXXC1P1	NR_033924	RNA34506|NRED_638_1897	lincRNA
VP_1833	CYCSP52	NR_001560	RNA41249|RefSeq_3384_310	antisense
VP_1834	CYMP	NR_003599	RNA40482|RefSeq_2540_1241	lincRNA
VP_1835	CYP1B1-AS1	ENST00000413828.2;NR_027252	RNA39965|RefSeq_1988_1753	lincRNA
VP_1836	CYP2B7P1	NR_001278	RNA38975|RefSeq_925_2910	lincRNA
VP_1837	CYP2D7P1	NR_002570	RNA40057|RefSeq_2082_1680;RNA47458|UCSC_6123_1735	lincRNA
VP_1838	CYP2G1P	NR_040249	RNA45139|UCSC_3255_2508	lincRNA
VP_1839	CYP3A5	NR_033810	RNA39018|RefSeq_970_2845	senseoverlap
VP_1840	CYP4A22-AS1	ENST00000444042.2	RNA37700|ENCODE_2572_363	lincRNA
VP_1841	CYP4F24P	NR_033864	RNA39265|RefSeq_1233_2470	lincRNA
VP_1842	CYP4F30P	NR_023391	RNA39463|RefSeq_1445_2249;RNA45668|UCSC_3939_2277	lincRNA
VP_1843	CYP4F35P	ENST00000582957.1;NR_026756	RNA34094|NRED_225_2940	lincRNA
VP_1844	CYP4Z2P	NR_002788	RNA39151|RefSeq_1115_2608	lincRNA
VP_1845	D21S2088E;AP000459.4	ENST00000262354.4;NR_040254	RNA35487|ENCODE_351_1725;RNA162326|XLOC_014026	lincRNA
VP_1846	DACT3-AS1	ENST00000500689.1;NR_040041	RNA48903|UCSC_7893_1304	antisense
VP_1847	DACT3-AS1	ENST00000525008.1;NR_040042	RNA175107|ENST00000525008	antisense
VP_1848	DACT3-AS1	ENST00000525352.1;ENST00000500689.1;NR_040041	RNA175109|ENST00000525352	antisense
VP_1849	DANCR	ENST00000425653.1;ENST00000411630.2;NR_024031	RNA40861|RefSeq_2951_855;RNA175948|ENST00000411630;RNA175950|ENST00000425653	lincRNA
VP_1850	DANCR	ENST00000441504.1	RNA175949|ENST00000441504	lincRNA
VP_1851	DANCR	ENST00000444958.1	RNA175951|ENST00000444958	lincRNA
VP_1852	DBF4B	NR_036623	RNA38743|RefSeq_679_3398	senseoverlap
VP_1853	DBIL5P2	NR_036635	RNA40044|RefSeq_2069_1692	lincRNA
VP_1854	DBIL5P	NR_024120	RNA39108|RefSeq_1069_2677	antisense
VP_1855	DCAF13P3	NR_027642	RNA39294|RefSeq_1262_2437	other
VP_1856	DCTN1-AS1	ENST00000412957.1;ENST00000427343.1;ENST00000426715.1;ENST00000418990.1;ENST00000416630.1	RNA178241|ENST00000412957	antisense
VP_1857	DCTN1-AS1	ENST00000416630.1	RNA178237|ENST00000416630	antisense
VP_1858	DCTN1-AS1	ENST00000418990.1	RNA178238|ENST00000418990	antisense
VP_1859	DCTN1-AS1	ENST00000437991.1;ENST00000412957.1;ENST00000427343.1;NR_024463	RNA178240|ENST00000427343	antisense
VP_1860	DCTN1-AS1	ENST00000437991.1;ENST00000426715.1;NR_024463	RNA178239|ENST00000426715	antisense
VP_1861	DCTN1-AS1	ENST00000437991.1;NR_024463	RNA178242|ENST00000437991;RNA39570|RefSeq_1560_2144	antisense
VP_1862	DCTN5	NR_037573	RNA38147|RefSeq_53_7430	senseoverlap
VP_1863	DDR1-AS1	ENST00000458361.1	RNA35177|ENCODE_31_3994	antisense
VP_1864	DDX11-AS1	ENST00000500527.1;NR_038927	RNA46700|UCSC_5219_1944;RNA177134|ENST00000500527	antisense
VP_1865	DDX11-AS1	ENST00000535870.1	RNA177135|ENST00000535870	antisense
VP_1866	DDX12P	NR_033399	RNA38550|RefSeq_471_3909	lincRNA
VP_1867	DDX39A	NR_038336;NR_046366	RNA48666|UCSC_7598_1383	senseoverlap
VP_1868	DDX49	NR_033677	RNA39948|RefSeq_1971_1765	senseoverlap
VP_1869	DEFA10P	NR_029386	RNA165030|XLOC_006989;RNA35133|NRED_1274_291	lincRNA
VP_1870	DEFB122	NR_045677	RNA36942|ENCODE_1812_499	lincRNA
VP_1871	DET1	NR_026645	RNA39786|RefSeq_1790_1946	senseoverlap
VP_1872	DGCR10	ENST00000609839.1;NR_026651	RNA40796|RefSeq_2879_927	lincRNA
VP_1873	DGCR11	ENST00000609958.1;NR_024157	RNA34332|NRED_463_2214;RNA34906|NRED_1040_1172;RNA34930|NRED_1064_1097	senseoverlap
VP_1874	DGCR5	ENST00000421572.1	RNA36607|ENCODE_1477_568	lincRNA
VP_1875	DGCR5	ENST00000424407.1	RNA36015|ENCODE_885_768	lincRNA
VP_1876	DGCR5	ENST00000438934.1;NR_002733;NR_045121	RNA35154|ENCODE_8_5492	lincRNA
VP_1877	DGCR9	ENST00000609630.1;NR_024159	RNA39313|RefSeq_1285_2415	lincRNA
VP_1878	DGKK	ENST00000376025.2	RNA175034|ENST00000376025	other
VP_1879	DGKK	ENST00000546288.1;ENST00000376025.2	RNA175035|ENST00000546288	other
VP_1880	DHPS	NR_038192	RNA49203|UCSC_8234_1221	senseoverlap
VP_1881	DHRS4-AS1	ENST00000556379.1;NR_023924;NR_023921;NR_023922;NR_023923	RNA38899|RefSeq_842_3038;RNA39025|RefSeq_977_2838;RNA39059|RefSeq_1013_2770;RNA39069|RefSeq_1025_2747	other
VP_1882	DHX9	NR_033302	RNA38376|RefSeq_291_4673	senseoverlap
VP_1883	DIAPH2-AS1	ENST00000542084.1;ENST00000445414.1	RNA35063|NRED_1204_667	antisense
VP_1884	DIAPH3-AS1	ENST00000432995.1;ENST00000422052.1;ENST00000435636.1	RNA59201|asoverlaps_910_610	antisense
VP_1885	DICER1-AS1	ENST00000439999.1;ENST00000435343.1;ENST00000439819.1;ENST00000554631.1;NR_015415	RNA175170|ENST00000554631;RNA175171|ENST00000439819;RNA175172|ENST00000435343;RNA175173|ENST00000439999	antisense
VP_1886	DICER1-AS1	NR_015415	RNA50707|UCSC_10072_785;RNA40907|RefSeq_3004_803;RNA45526|UCSC_3758_2331	antisense
VP_1887	DIO2-AS1	ENST00000553979.1;NR_038355	RNA58923|asoverlaps_539_1627	antisense
VP_1888	DIO3OS	ENST00000553575.1;ENST00000556120.1;ENST00000557109.1;NR_002770	RNA33806|lncRNAdb_13_3454;RNA50090|UCSC_9298_985;RNA50943|UCSC_10348_706	lincRNA
VP_1889	DIO3OS	ENST00000554694.1;ENST00000557532.1;ENST00000557661.1;ENST00000555174.1;ENST00000554735.1;ENST00000554441.1;ENST00000556266.1	RNA50916|UCSC_10316_712	lincRNA
VP_1890	DIO3OS	ENST00000557661.1;ENST00000555174.1;ENST00000554735.1;ENST00000554441.1;ENST00000556266.1	RNA33825|lncRNAdb_32_1746	lincRNA
VP_1891	DIRC3	NR_026597	RNA38551|RefSeq_472_3906;RNA43350|UCSC_1070_3969	senseoverlap
VP_1892	DISC2	NR_002227	RNA38557|RefSeq_478_3892	antisense
VP_1893	DKFZP434A062	NR_026964	RNA38358|RefSeq_273_4782	senseoverlap
VP_1894	DKFZP434L187;AC026150.5	ENST00000562624.2;NR_026771	RNA33954|NRED_84_4192	lincRNA
VP_1895	DKFZp451B082	NR_033862	RNA164555|XLOC_005909;RNA38341|RefSeq_255_4931	lincRNA
VP_1896	DKFZP564C196;SMG7-AS1	ENST00000421703.1;NR_040063	RNA34326|NRED_457_2232;RNA177001|ENST00000421703	other;lincRNA
VP_1897	DKFZp566F0947	NR_026894	RNA41164|RefSeq_3283_529	lincRNA
VP_1898	DKFZP586I1420	NR_002186	RNA39070|RefSeq_1026_2745	lincRNA
VP_1899	DKFZp686D0853;LINC00890	ENST00000569275.1;NR_033974	RNA165851|XLOC_008046;RNA38392|RefSeq_307_4595	lincRNA
VP_1900	DKFZp686K1684	NR_033971	RNA40077|RefSeq_2105_1656	senseoverlap
VP_1901	DLEU2	ENST00000425586.1	RNA175928|ENST00000425586	antisense
VP_1902	DLEU2	ENST00000443587.1;ENST00000433070.2;ENST00000458725.1;ENST00000235290.3	RNA175931|ENST00000416253	antisense
VP_1903	DLEU2	ENST00000443587.1	RNA175929|ENST00000443587	antisense
VP_1904	DLEU2	ENST00000449579.1;ENST00000421758.1	RNA50919|UCSC_10319_712;RNA175926|ENST00000421758;RNA175927|ENST00000449579	antisense
VP_1905	DLEU2	ENST00000458725.1;ENST00000235290.3	RNA50134|UCSC_9351_974;RNA50158|UCSC_9381_967;RNA49365|UCSC_8437_1176;RNA49037|UCSC_8041_1271;RNA48619|UCSC_7539_1398	antisense
VP_1906	DLEU2L	NR_002771	RNA40076|RefSeq_2104_1657	senseoverlap
VP_1907	DLEU2	NR_002612	RNA39061|RefSeq_1015_2768;RNA58182|CombinedLit_32_3068	antisense
VP_1908	DLG1-AS1	ENST00000430666.1;ENST00000414529.1;NR_038289	RNA178674|ENST00000414529	antisense
VP_1909	DLG1-AS1	ENST00000430666.1;NR_038289	RNA178673|ENST00000430666	antisense
VP_1910	DLGAP1-AS1;FLJ35776	ENST00000574411.1;ENST00000317114.1;ENST00000576606.1;ENST00000575606.1;NR_024101	RNA44419|UCSC_2371_2931;RNA40733|RefSeq_2813_993	antisense
VP_1911	DLGAP1-AS2	ENST00000572856.1	RNA45742|UCSC_4034_2246;RNA176512|ENST00000445581	antisense
VP_1912	DLGAP1-AS3;LOC201477	ENST00000583571.1;ENST00000577649.1;NR_038895	RNA49076|UCSC_8087_1258	antisense
VP_1913	DLX6-AS1	ENST00000430027.3;NR_015448	RNA48386|UCSC_7259_1470	antisense
VP_1914	DLX6-AS1	ENST00000431497.2	RNA48635|UCSC_7559_1393	antisense
VP_1915	DLX6-AS1	ENST00000452769.2;ENST00000437331.2;ENST00000605417.1;ENST00000431497.2;ENST00000430027.3;NR_015448	RNA39745|RefSeq_1749_1990	antisense
VP_1916	DLX6-AS1	ENST00000452769.2;ENST00000437331.2;ENST00000605417.1;ENST00000431497.2;ENST00000430027.3	RNA46231|UCSC_4638_2077	antisense
VP_1917	DLX6-AS1	ENST00000605417.1	RNA96397|EvoFold_219_259	antisense
VP_1918	DMKN	NR_033746	RNA40689|RefSeq_2765_1044	senseoverlap
VP_1919	DNAJA1P5	NR_033424	RNA39931|RefSeq_1952_1782	antisense
VP_1920	DNAJB8-AS1	ENST00000471626.1;NR_037890	RNA162859|XLOC_002806	antisense
VP_1921	DNAJC27-AS1	ENST00000421842.1;ENST00000422449.1;ENST00000421904.1	RNA177658|ENST00000422449	lincRNA
VP_1922	DNAJC27-AS1	ENST00000421842.1	RNA177659|ENST00000421842	lincRNA
VP_1923	DNAJC27-AS1	ENST00000421904.1	RNA177653|ENST00000421904	lincRNA
VP_1924	DNAJC27-AS1	ENST00000428614.1;ENST00000445389.1	RNA177655|ENST00000445389;RNA177657|ENST00000428614	lincRNA
VP_1925	DNAJC27-AS1	ENST00000434897.1;NR_034113	RNA38375|RefSeq_290_4676;RNA161395|XLOC_001398;RNA177656|ENST00000434897	lincRNA
VP_1926	DNAJC27-AS1	ENST00000451291.1	RNA177654|ENST00000451291	lincRNA
VP_1927	DNAJC3-AS1	ENST00000499499.2	RNA44465|UCSC_2429_2900;RNA159850|XLOC_010698	lincRNA
VP_1928	DNM1P35	ENST00000501931.1;NR_024595	RNA44115|UCSC_1992_3188	antisense
VP_1929	DNM1P46	NR_003260	RNA38577|RefSeq_502_3831;RNA44250|UCSC_2161_3075	lincRNA
VP_1930	DNMBP-AS1	NR_024130	RNA39126|RefSeq_1088_2651	antisense
VP_1931	DOC2GP	NR_033791	RNA41221|RefSeq_3350_434	lincRNA
VP_1932	DOCK4-AS1	ENST00000452714.1	RNA45198|UCSC_3336_2471	antisense
VP_1933	DPH6-AS1;ATPBD4-AS1	ENST00000501169.2;NR_038251	RNA48361|UCSC_7231_1475	other;lincRNA
VP_1934	DPRXP4	NR_002221	RNA41023|RefSeq_3130_665	senseoverlap
VP_1935	DPY19L1P1	NR_036680	RNA39816|RefSeq_1824_1901	antisense
VP_1936	DPY19L2P2	NR_003561	RNA38626|RefSeq_554_3698	lincRNA
VP_1937	DPY19L2P2	NR_027768	RNA43292|UCSC_1000_4088;RNA43463|UCSC_1206_3820;RNA38443|RefSeq_360_4359	lincRNA
VP_1938	DPY19L2P3	NR_036482	RNA40060|RefSeq_2085_1677	lincRNA
VP_1939	DPY19L2P4	NR_003551	RNA39709|RefSeq_1709_2018	lincRNA
VP_1940	DSCAM-AS1	ENST00000444046.1;NR_038900	RNA49451|UCSC_8534_1150	antisense
VP_1941	DSCAM-AS1	ENST00000455354.1;ENST00000422749.1;NR_038899;NR_038898	RNA49337|UCSC_8401_1182	antisense
VP_1942	DSCAM-AS1	ENST00000455354.1;ENST00000444046.1;ENST00000422749.1;ENST00000427451.1;NR_038899;NR_038898;NR_038900;NR_038896	RNA47796|UCSC_6548_1637	antisense
VP_1943	DSCR10	ENST00000432141.1;NR_027695	RNA40856|RefSeq_2946_860	lincRNA
VP_1944	DSCR10	ENST00000538415.1;ENST00000432141.1;NR_027695	RNA175146|ENST00000538415	lincRNA
VP_1945	DSCR4-IT1	ENST00000417138.1	RNA162390|XLOC_014071	senseoverlap
VP_1946	DSCR9;AP001432.14	ENST00000440629.1;ENST00000543267.1;ENST00000454482.2;NR_026719	RNA175143|ENST00000543267	lincRNA
VP_1947	DSCR9	ENST00000454482.2;ENST00000584840.1;ENST00000585273.1;ENST00000578829.1;NR_026719	RNA41210|RefSeq_3338_458;RNA51104|UCSC_10542_646;RNA51270|UCSC_10757_588;RNA51350|UCSC_10858_557	lincRNA
VP_1948	DSCR9	ENST00000454482.2;NR_026719	RNA49458|UCSC_8542_1148	lincRNA
VP_1949	DSTNP2	NR_033796	RNA40671|RefSeq_2746_1057	senseoverlap
VP_1950	DTYMK	NR_033255	RNA40608|RefSeq_2673_1118	senseoverlap
VP_1951	DUSP5P	NR_002834	RNA39264|RefSeq_1232_2472	lincRNA
VP_1952	DYNLL1-AS1	ENST00000500741.2	RNA177761|ENST00000500741	antisense
VP_1953	DYNLL1-AS1;LOC100506668	ENST00000500741.2;NR_038854	RNA49289|UCSC_8341_1194	antisense
VP_1954	DYX1C1-CCPG1	ENST00000568310.1	RNA47894|UCSC_6663_1611	senseoverlap
VP_1955	DZANK1-AS1;LINC00851	ENST00000594642.1;ENST00000423033.1;NR_034167	RNA40972|RefSeq_3073_726;RNA162063|XLOC_013472	antisense;lincRNA
VP_1956	ECEL1P2	NR_028501	RNA40446|RefSeq_2501_1295	lincRNA
VP_1957	EDNRB-AS1	ENST00000422405.1	RNA36453|ENCODE_1323_601	lincRNA
VP_1958	EEF1DP3	NR_027062	RNA41125|RefSeq_3242_575	lincRNA
VP_1959	EFCAB6-AS1	ENST00000431327.3	RNA58788|asoverlaps_368_1997	antisense
VP_1960	EGFEM1P	NR_021485	RNA38572|RefSeq_495_3842	lincRNA
VP_1961	EGOT	ENST00000414938.1;NR_004428	RNA33832|lncRNAdb_39_1529	lincRNA
VP_1962	EGOT	ENST00000414938.1	RNA174244|ENST00000414938	lincRNA
VP_1963	EHHADH-AS1	ENST00000444571.1	RNA163009|XLOC_002954	antisense
VP_1964	EIF2B5-AS1	ENST00000421870.1	RNA163005|XLOC_003355	antisense
VP_1965	EIF2B5-IT1	ENST00000451348.1	RNA163004|XLOC_002950	senseoverlap
VP_1966	EIF3IP1	NR_003024	RNA40739|RefSeq_2819_987	lincRNA
VP_1967	EIF3J-AS1;LOC645212	ENST00000313807.4;NR_034171;NR_034170	RNA39864|RefSeq_1877_1851;RNA40355|RefSeq_2402_1386	lincRNA
VP_1968	ELOVL2-AS1	ENST00000456190.1;NR_038964	RNA175687|ENST00000456190	antisense
VP_1969	ELOVL2-AS1	ENST00000456616.1;ENST00000607275.1;ENST00000606532.1;NR_038962;NR_038963	RNA175686|ENST00000456616	antisense
VP_1970	ELOVL2-AS1	ENST00000456616.1;NR_038962;NR_038963;NR_038964	RNA47134|UCSC_5731_1823	antisense
VP_1971	ELP2	NR_040110	RNA45253|UCSC_3407_2442	senseoverlap
VP_1972	EMBP1	NR_003955	RNA38471|RefSeq_389_4231	lincRNA
VP_1973	EMCN-IT1	ENST00000515150.1	RNA163298|XLOC_004026	senseoverlap
VP_1974	EMCN-IT2	ENST00000514427.1	RNA163297|XLOC_004025	senseoverlap
VP_1975	EMCN-IT3	ENST00000515728.1	RNA163296|XLOC_004024	senseoverlap
VP_1976	EMR4P	NR_024075	RNA39077|RefSeq_1035_2732	lincRNA
VP_1977	EMX2OS	NR_002791	RNA33800|lncRNAdb_7_7282	antisense
VP_1978	ENO1-AS1	ENST00000442636.1	RNA157814|XLOC_000044	antisense
VP_1979	ENTPD1-AS1	ENST00000444375.1	RNA158776|XLOC_008914	antisense
VP_1980	ENTPD1-AS1	ENST00000454638.1	RNA34090|NRED_221_2950;RNA34095|NRED_226_2933	antisense
VP_1981	ENTPD1-AS1	ENST00000458228.1	RNA34032|NRED_163_3282	antisense
VP_1982	ENTPD1-AS1;LOC728558	ENST00000416301.1;NR_038444	RNA33947|NRED_77_4256;RNA33949|NRED_79_4240	antisense
VP_1983	ENTPD3-AS1	ENST00000420850.1;ENST00000452768.1;ENST00000425156.1;ENST00000439293.1;NR_040100	RNA178494|ENST00000420850	antisense
VP_1984	ENTPD3-AS1	ENST00000425156.1;NR_040100	RNA178496|ENST00000425156	antisense
VP_1985	ENTPD3-AS1	ENST00000439293.1	RNA178497|ENST00000439293	antisense
VP_1986	ENTPD3-AS1	ENST00000452768.1;ENST00000425156.1;NR_040100	RNA178495|ENST00000452768	antisense
VP_1987	EPB41L4A-AS1	ENST00000413221.2;NR_015370	RNA40525|RefSeq_2585_1194	lincRNA
VP_1988	EPB41L4A-AS1	ENST00000413221.2	RNA175834|ENST00000413221	lincRNA
VP_1989	EPB41L4A-AS1	ENST00000427306.2	RNA175835|ENST00000427306	lincRNA
VP_1990	EPB41L4A-AS1	ENST00000442823.2	RNA175836|ENST00000442823	lincRNA
VP_1991	EPB41L4A-AS1	ENST00000508590.1;ENST00000442823.2;ENST00000427306.2;ENST00000413221.2;NR_015370	RNA51027|UCSC_10449_674;RNA175837|ENST00000508590	lincRNA
VP_1992	EPHA1-AS1	ENST00000421648.1	RNA175440|ENST00000421648	antisense
VP_1993	EPOR	NR_033663	RNA39097|RefSeq_1058_2691	senseoverlap
VP_1994	ERC2-IT1	NR_024615	RNA39455|RefSeq_1436_2258	other
VP_1995	ERICH1-AS1	ENST00000520816.1	RNA175757|ENST00000520816	antisense
VP_1996	ERICH1-AS1	ENST00000522092.1	RNA50646|UCSC_9986_811	antisense
VP_1997	ERICH1-AS1	ENST00000524139.1	RNA47418|UCSC_6073_1743;RNA175758|ENST00000524139	antisense
VP_1998	ERVK13-1	ENST00000564160.1;ENST00000569465.1;ENST00000568395.1;ENST00000564340.1;NR_040023	RNA50145|UCSC_9366_970	lincRNA
VP_1999	ERVK3-1	ENST00000413518.1	RNA43018|UCSC_676_4675;RNA48626|UCSC_7548_1396;RNA48704|UCSC_7653_1365	other
[truncated: 11,590 more rows]
