# Supplementary material for: Transcriptome profiling of esophageal squamous cell carcinoma reveals a long noncoding RNA acting as a tumor suppressor
Source: Oncotarget. 2015 May 19;6(19):17065–80. doi: 10.18632/oncotarget.4185 (PMC4627292; doi:10.18632/oncotarget.4185)
Supplement: Supplementary file 3 [file oncotarget-06-17065-s003.xlsx]

## Sheet: Combined_microarray_data_mRNA
Probe	Mean_Norm	Mean_Tumor	pValue	FDR	FoldChange	X91N	X92N	X94N	X96N	X97N	X101N	X106N	X108N	X119N	X120N	X122N	X131N	X132N	X134N	X135N	X142N	X148N	X136N	X146N	X29N	X228N	X229N	X231N	X234N	X201N	X217N	X268N	X290N	X236N	X239N	X241N	X243N	X245N	X246N	X247N	X249N	X251N	X253N	X256N	X258N	X259N	X260N	X261N	X262N
CB_000001	13.338	12.732	1.07e-05	2.57e-05	-1.522	12.205	13.127	13.416	14.149	12.958	12.807	12.809	13.058	13.585	12.209	13.327	13.559	12.308	13.146	13.927	12.64	11.994	12.127	12.527	15.446	13.48	14.162	13.395	13.561	14.138	13.685	13.755	15.639	13.846	14.457	13.816	13.547	13.549	13.788	13.263	12.402	14.044	13.825	12.582	14.095	13.964	13.55	14.36	14.124
CB_000002	6.553	6.272	0.148508	0.193311	-1.215	5.14	6.522	8.427	7.485	6.174	4.945	6.871	6.315	6.531	6.345	5.712	6.099	4.48	5.595	7.296	5.984	5.611	5.539	5.245	8.084	7.913	6.803	6.534	7.644	7.998	6.882	7.831	8.929	6.889	6.556	7.246	7.97	7.499	8.038	5.619	5.545	6.041	7.704	6.132	8.588	8.361	7.843	8.105	8.909
CB_000003	7.369	7.17	0.00150857	0.00278395	-1.148	7.442	7.125	7.017	6.977	6.809	7.168	8.83	7.101	7.949	7.932	8.269	8.172	7.244	7.342	6.785	7.001	6.679	6.849	7.153	6.261	6.938	7.089	7.066	6.995	6.902	7.341	7.08	7.072	8.1	7.476	7.382	7.556	7.779	8.023	8	7.821	7.424	7.451	7.876	7.702	6.807	7.166	7.031	6.835
CB_000004	6.169	5.937	0.0617838	0.0875603	-1.174	5.762	6.243	6.636	5.251	7.096	6.095	6.07	5.959	4.267	3.931	6.751	6.882	7.64	6.272	6.171	5.601	6.753	5.505	6.95	6.489	5.732	6.469	6.201	5.667	6.589	7.219	6.174	7.496	6.183	6.805	5.375	6.636	5.584	6.603	6.05	4.8	6.033	7.291	6.941	7.023	7.777	7.678	6.558	7.08
CB_000005	8.1	7.043	6.74e-21	5.13e-20	-2.08	8.663	8.797	8.375	8.498	6.177	7.689	6.401	8.941	9.332	8.893	9.768	9.218	8.807	8.718	8.453	8.363	7.408	7.434	7.268	6.68	8.057	8.169	8.043	7.918	6.961	6.944	7.566	7.653	8.503	8.336	8.363	8.391	7.762	7.615	9.264	6.603	7.702	7.503	7.992	8.681	7.666	8.036	8.231	8.208
CB_000006	8.816	8.978	0.0217223	0.0334776	1.119	9.287	8.886	8.694	8.69	8.837	9.031	12.039	9.071	9.024	9.074	8.805	8.573	8.417	8.669	8.441	8.813	8.482	9.372	8.741	8.686	8.762	8.85	8.992	9.128	8.694	8.872	8.7	8.764	8.728	8.653	8.68	9.162	8.11	8.139	8.624	8.855	8.31	7.766	8.014	8.008	7.745	8.109	8.065	7.959
CB_000007	6.787	6.993	0.0789877	0.109427	1.154	8.037	7.05	6.86	6.671	5.745	7.511	9.303	7.181	6.69	6.719	7.184	8.874	6.139	7.138	6.734	7.227	7.165	8.161	8.288	7.036	6.359	6.381	6.511	6.366	6.268	6.149	6.826	5.688	7.052	6.514	6.522	6.655	6.319	6.284	6.593	6.13	6.226	6.915	5.967	6.173	5.872	6.82	5.591	6.115
CB_000008	8.908	9.12	0.058664	0.083493	1.159	9.177	9.785	7.766	8.509	9.812	9.08	8.729	8.724	9.884	9.974	8.879	9.477	8.982	9.435	9.278	9.437	9.88	9.374	9.247	9.586	8.418	7.895	8.303	7.761	8.677	8.871	8.61	8.796	8.961	8.114	9.127	8.2	8.294	7.472	9.953	8.55	8.633	9.26	9.662	8.16	9.11	8.511	8.064	8.541
CB_000009	16.234	16.276	0.519285	0.580875	1.03	16.676	16.378	15.586	16.074	16.436	16.281	15.635	14.128	16.528	16.223	16.155	15.829	16.192	16.223	16.688	14.439	16.214	15.771	16.26	15.262	16.186	16.566	16.183	16.057	16.78	16.61	16.099	16.575	16.8	16.924	17.082	16.648	16.131	16.571	16.272	16.486	16.585	16.615	16.626	16.8	15.343	16.653	16.615	15.273
CB_000010	4	4.108	0.38159	0.445397	1.078	3.872	4.092	3.642	4.186	4.583	4.161	8.999	4.107	5.784	5.776	5.24	3.765	3.808	4.196	3.938	3.9	4.002	6.419	3.631	4.611	3.767	3.626	4.107	3.914	3.085	3.068	4.761	3.62	4.379	4.424	4.348	3.207	3.493	3.095	4.605	4.657	3.172	3.326	3.692	3.15	5.273	3.111	4.782	3.086
CB_000011	6.868	7.223	3.6e-07	9.99e-07	1.279	7.648	6.881	6.878	6.593	6.52	6.65	8.826	7.087	7.134	7.47	6.923	6.911	6.837	6.439	6.608	7.02	5.962	6.986	6.848	6.923	7.237	6.762	6.998	7.029	6.156	6.326	7.339	7	7.175	6.798	7.129	7.215	7.108	6.934	7.315	7.399	6.905	5.964	7.049	6.513	5.352	6.269	6.235	6.297
CB_000012	11.23	11.218	0.87374	0.897124	-1.008	11.52	11.693	10.768	11.053	10.964	11.016	12.027	10.951	11.512	12.304	11.054	11.596	11.392	10.942	10.641	10.906	11.301	11.641	11.296	11.039	10.88	10.098	10.811	10.714	10.801	10.835	11.236	11.169	11.613	10.934	10.827	11.705	11.129	11.476	11.608	11.504	11.479	10.821	10.939	10.59	10.831	10.722	11.264	10.35
CB_000013	10.116	8.81	5.28e-23	4.61e-22	-2.473	9.912	10.09	10.236	9.593	7.484	8.958	10.445	10.098	10.346	10.355	10.805	11.05	10.174	10.811	10.218	10.184	11.282	11.05	11.02	8.66	10.664	9.726	10.295	9.505	9.355	10.086	10.249	9.101	10.416	9.94	9.798	8.426	8.608	9.229	10.18	8.217	9.075	9.639	9.713	10.243	9.084	9.822	9.749	9.805
CB_000014	8.519	7.627	5.38e-09	1.76e-08	-1.856	10.233	8.491	7.216	7.664	8.938	9.788	6.589	8.908	5.828	8.106	7.758	6.671	8.836	10.36	9.71	10.449	10.666	9.869	9.379	9.121	8.2	8.084	8.678	7.848	8.126	8.851	7.468	8.001	6.841	7.422	8.85	7.51	6.568	6.287	7.74	7.523	7.129	8.622	9.192	7.792	8.948	8.126	8.394	8.54
CB_000015	9.637	9.331	0.00101364	0.00191277	-1.237	10.201	10.785	9.572	8.973	11.964	9.879	13.455	10.07	11.364	11.056	9.903	10.332	9.375	9.965	9.195	9.181	9.43	10.069	9.494	8.495	9.64	9.834	9.833	9.476	9.017	8.995	9.113	8.689	11.314	9.527	9.481	9.443	10.211	9.615	10.082	9.414	9.726	9.198	9.45	9.169	8.848	9.02	8.753	8.46
CB_000016	8.24	7.56	2.62e-11	1.03e-10	-1.602	8.133	8.657	8.053	8.693	8.019	7.698	6.43	9.934	6.922	7.862	8.146	7.182	7.976	8.389	7.673	9.234	9.597	8.826	7.654	6.953	9.01	7.54	7.947	7.593	9.17	8.499	8.6	7.706	6.886	7.515	9.094	6.89	7.426	7.31	8.407	7.746	6.556	7.497	8.209	7.768	8.164	8.575	7.971	8.108
CB_000017	6.207	5.909	0.0388653	0.0572406	-1.23	5.288	6.194	6.965	6.835	6.495	7.358	3.262	8.054	3.159	5.264	6.07	5.046	6.287	6.407	6.584	5.992	7.198	6.753	6.823	5.229	6.274	5.745	5.804	5.125	7.53	6.148	7.392	6.308	4.421	5.157	5.721	5.19	5.705	5.211	5.603	4.679	4.554	5.384	3.241	4.753	6.47	7.316	6.297	6.694
CB_000018	4.033	4.136	0.3171	0.379443	1.073	4.679	4.205	3.469	3.699	3.761	4.77	6.954	4.207	4.794	4.121	4.608	4.433	3.527	4.928	3.57	4.299	4.055	5.91	3.576	4.483	3.906	3.653	3.504	3.593	3.41	3.323	5.426	3.868	4.177	3.665	3.821	3.225	4.026	3.534	3.143	4.327	3.04	3.671	3.69	3.275	4.003	3.544	6.605	3.435
CB_000019	8.866	9.424	3.57e-12	1.5e-11	1.473	8.984	8.633	8.464	8.485	8.892	8.578	10.369	9.108	10.342	10.174	9.394	9.565	8.539	8.544	8.145	8.706	7.957	8.27	8.372	7.846	8.217	8.191	8.471	8.311	8.602	8.282	8.442	8.55	9.414	9.13	8.788	9.297	8.986	9.064	9.581	9.889	9.171	9.08	9.183	9.401	8.399	8.594	8.681	8.249
CB_000020	9.202	9.35	0.110372	0.148049	1.109	10.208	9.521	8.646	8.505	9.84	9.571	6.722	9.059	8.675	9.907	10.336	9.406	9.259	9.872	9.45	10.238	10.534	9.718	9.454	10.306	8.91	8.653	9.045	8.523	9.058	9.414	8.67	9.302	9.068	8.967	9.632	8.689	9.346	8.728	8.985	8.14	8.561	9.439	9.852	8.731	9.363	8.872	8.977	8.687
CB_000021	14.497	14.988	4.1e-07	1.13e-06	1.406	15.396	15.414	15.156	14.809	14.68	14.975	15.795	14.328	11.651	15.18	14.632	13.97	14.841	15.179	14.622	15.535	14.851	15.125	15.029	15.259	14.737	14.658	14.667	14.591	13.527	13.793	14.587	13.391	13.603	13.891	14.228	14.016	14.106	13.689	14.184	13.623	13.342	13.894	14.128	13.703	14.384	14.432	14.448	14.198
CB_000022	6.352	6.612	0.000325913	0.000656127	1.198	6.634	6.167	6.129	6.691	6.673	6.852	4.328	7.804	7.59	6.221	7.031	5.839	6.596	6.873	6.22	6.607	7.168	6.48	5.614	6.435	5.687	6.379	6.105	6.013	6.591	6.432	5.994	5.523	6.681	6.228	6.511	6.182	7.021	6.24	6.557	6.706	6.743	7.32	6.235	6.463	6.39	6.8	5.567	6.079
CB_000023	4.674	5.562	2.59e-07	7.29e-07	1.851	5.678	4.156	4.859	4.449	4.564	5.033	7	6.605	3.955	3.506	4.213	3.517	4.403	4.776	5.199	4.823	5.235	6.432	5.273	4.027	5.21	3.62	4.158	3.704	5.48	4.243	5.694	4.153	3.274	4.431	4.599	3.95	5.234	4.352	3.989	3.523	5.701	7.351	4.11	4.554	5.577	5.264	4.636	3.211
CB_000024	7.397	7.301	0.499437	0.561859	-1.069	8.052	7.118	7.529	6.891	7.807	8.173	7.758	8.733	6.253	6.876	7.487	6.902	7.426	7.845	7.105	7.722	8.24	8.225	7.982	7.721	7.631	7.077	7.108	6.382	6.8	6.648	7.13	6.633	7.159	7.257	7.297	6.861	6.683	6.026	7.513	5.746	6.353	7.326	7.31	6.947	7.557	7.117	6.004	6.58
CB_000025	6.924	5.075	2.15e-31	3.15e-30	-3.603	6.189	6.719	7.487	6.943	8.008	7.434	5.971	9.643	6.746	7.773	7.151	7.633	7.246	7.139	7.456	7.203	7.986	7.458	6.193	5.681	7.188	5.786	6.903	5.429	7.483	6.515	7.337	6.441	6.014	6.384	7.029	5.313	7.838	5.454	6.88	5.734	6.009	6.707	7.736	6.706	6.768	8.106	5.982	7.333
CB_000026	4.327	4.351	0.853078	0.880386	1.017	4.616	5.814	4.236	4.835	6.137	5.553	9.276	5.343	4.075	4.084	3.604	3.267	4.063	3.975	4.969	4.944	4.983	6.549	5.678	4.07	3.899	4.222	5.726	4.255	3.053	2.997	4.115	3.348	3.352	3.478	3.255	4	3.877	3.317	4.201	4.248	3.896	3.896	4.355	4.989	3.203	3.138	4.626	3.613
CB_000027	6.823	5.809	8.32e-11	3.15e-10	-2.02	7.439	7.333	7.176	6.662	7.279	7.165	4.525	7.362	4.28	4.317	6.822	5.654	7.479	7.867	7.57	7.256	8.228	7.003	7.341	7.191	7.192	7.013	7.085	7.097	7.494	7.7	6.754	7.624	5.282	7.047	6.589	5.242	5.833	6.24	5.643	3.656	6.611	7.285	7.241	5.473	7.708	7.265	7.725	7.826
CB_000028	6.98	7.072	0.298687	0.359979	1.065	7.064	6.822	6.449	6.031	7.539	7.326	3.995	7.418	6.724	7.135	7.799	6.053	5.713	7.377	7.451	7.759	8.224	6.954	7.368	7.179	6.768	6.7	7.333	6.564	7.492	6.774	6.479	7.303	6.105	6.176	6.89	5.918	6.534	6.427	6.827	6.346	6.667	6.954	6.818	6.093	7.329	7.054	6.428	6.878
CB_000029	9.011	9.355	0.000670506	0.00129588	1.27	9.917	9.031	8.533	8.502	8.605	8.87	12.729	9.354	10.901	10.963	9.386	9.202	8.822	8.934	8.51	9.13	8.845	10.453	9.648	8.446	8.557	8.35	8.591	8.527	8.082	8.191	8.416	8.252	9.137	8.61	8.63	9.019	8.821	8.496	9.267	8.976	8.649	8.43	8.56	8.474	8.411	8.337	8.337	8.199
CB_000030	7.461	7.513	0.426475	0.49041	1.037	7.59	7.563	7.505	6.939	7.734	7.866	7.75	7.976	7.589	7.886	8.223	7.418	7.633	8.359	7.838	8	8.843	8.051	7.85	7.914	7.062	6.989	7.339	6.954	7.301	7.265	6.646	6.994	7.293	6.961	7.283	6.783	6.817	6.74	7.327	7.29	6.819	7.21	7.406	7.176	7.457	7.269	6.867	7.285
CB_000031	9.034	9.149	0.159663	0.2063	1.083	9.118	8.7	9.028	8.408	9.422	8.838	6.916	8.294	8.905	8.845	9.139	9.324	8.914	8.956	9.211	8.532	9.122	8.449	8.768	9.736	9.114	8.69	8.561	8.745	8.777	9.33	8.516	9.138	8.814	9.804	9.283	8.993	9.07	9.747	9.33	9.582	9.385	9.335	9.476	9.323	9.25	9.13	9.028	9.18
CB_000032	8.648	9.326	1.38e-10	5.13e-10	1.6	8.839	9.05	8.058	8.95	9.076	9.559	8.874	8.96	6.935	9.287	8.539	8.554	8.669	9.465	8.525	9.896	9.521	9.968	9.627	9.392	8.312	8.321	8.287	8.193	8.755	9.345	8.098	9.186	7.277	8.137	8.737	7.439	7.725	7.71	7.681	8.107	7.385	8.21	8.06	7.841	8.914	8.481	8.504	8.614
CB_000033	10.703	10.146	2.7e-09	9.05e-09	-1.472	11.51	10.297	10.4	9.774	9.729	10.983	12.258	10.272	11.577	12.311	11.146	11.24	11.021	11.122	9.905	10.282	11.339	11.107	10.904	10.148	10.057	9.996	9.655	9.928	9.614	10.156	9.408	9.805	11.689	9.522	10.207	10.472	10.443	10.109	12.072	10.599	10.638	10.577	10.554	10.992	10.318	10.385	9.475	10.022
CB_000034	12.369	12.316	0.261492	0.320116	-1.038	12.455	12.45	12.498	12.263	12.41	12.415	11.995	11.515	12.159	12.75	12.674	12.335	12.429	12.252	12.217	12.007	12.386	12.298	12.254	12.142	12.375	12.392	12.22	12.3	11.748	12.484	11.488	12.787	12.291	12.832	12.088	12.489	12.839	13.142	13.062	13.023	12.092	12.552	12.946	12.413	12.566	11.992	12.347	12.361
CB_000035	12.241	10.5	6.81e-30	9.14e-29	-3.344	11.845	12.128	10.198	13.382	14.655	12.806	13.174	13.089	11.8	12.148	11.044	12.2	11.886	12.926	13.55	11.439	10.793	11.792	12.359	13.02	12.214	13.32	11.033	14.261	12.032	13.865	12.273	11.068	13.589	12.123	12.306	13.064	13.269	11.183	13.295	10.014	12.417	10.383	11.897	11.573	10.367	12.935	10.394	11.163
CB_000036	7.823	7.969	0.118617	0.158015	1.106	8.165	7.715	7.291	7.852	8.256	7.144	11.106	8.126	8.375	8.743	8.424	8.322	7.644	7.563	7.56	8.397	7.905	9.588	8.601	7.15	7.622	7.601	8.432	7.783	7.302	7.036	8.161	7.205	7.999	7.417	7.438	7.586	7.888	7.104	7.723	7.71	7.449	7.167	7.279	7.991	6.959	7.341	7.753	7.217
CB_000037	7.691	6.399	2.44e-33	4.02e-32	-2.449	7.86	7.658	7.764	7.554	6.069	7.318	7.574	7.909	9.531	7.973	7.899	8.428	8.125	8.015	8.239	7.557	7.407	7.379	7.294	6.924	8.129	8.324	8.752	8.508	7.587	7.403	7.941	7.417	9.454	8.472	8.581	8.6	8.761	7.397	8.564	6.077	8.022	7.49	7.463	7.65	7.862	7.554	8.011	7.105
CB_000038	6.213	6.088	0.36722	0.431088	-1.09	5.989	6.265	6.919	6.576	5.457	5.39	7.702	5.68	6.586	6.156	5.983	6.328	5.615	6.198	6.229	5.259	4.377	6.214	6.89	6.699	6.42	6.996	6.397	6.401	6.9	6.529	6.831	8.841	6.926	7.336	6.613	6.445	6.322	6.349	5.708	4.533	6.459	7.416	6.35	7.082	7.163	6.82	7.087	7.986
CB_000039	7.543	7.755	0.027044	0.0409671	1.159	7.039	7.21	7.881	8.419	6.666	6.492	6.084	7.256	7.809	8.057	7.835	8.048	7.045	7.043	7.77	6.826	7.219	6.991	6.997	8.012	7.662	7.694	7.423	7.853	8.043	8.052	7.891	9.267	8.52	8.511	8.453	7.753	8.036	8.473	7.775	7.697	8.155	8.06	7.376	8.228	7.579	8.094	7.812	8.156
CB_000040	5.933	5.549	0.0035597	0.00624387	-1.305	4.902	5.855	6.436	6.778	6.655	5.252	4.656	5.923	5.446	4.31	5.353	5.479	5.278	5.322	6.891	4.012	4.65	3.85	5.921	6.791	6.506	6.367	6.224	5.977	6.781	6.63	6.118	8.301	5.413	7.256	6.627	5.765	6.056	6.212	4.898	4.199	5.093	6.821	6.154	5.89	6.339	7.746	7.036	7.332
CB_000041	12.529	12.41	0.314943	0.377193	-1.085	12.498	13.027	12.746	13.478	12.884	13.68	14.252	13.412	11.636	11.686	11.136	11.604	12.369	12.986	12.914	13.25	12.603	12.964	12.947	13.57	13.354	13.882	13.678	14.095	12.101	12.584	12.44	13.079	11.835	11.944	11.407	12.274	11.578	11.593	11.446	10.752	11.669	11.368	11.08	11.297	10.974	11.454	12.085	11.127
CB_000042	7.529	7.651	0.150875	0.196125	1.088	8.228	7.25	7.112	7.406	6.812	7.431	8.91	7.457	7.47	7.648	7.003	7.683	7.429	7.494	7.398	7.411	7.278	7.624	8.673	7.44	7.022	7.182	7.116	6.687	7.646	7.449	8.001	8.413	7.34	7.675	7.868	6.736	6.904	7.603	7.427	6.642	7.107	8.237	7.208	7.444	8.578	6.766	7.502	7.961
CB_000043	6.043	5.89	0.0404173	0.059322	-1.112	5.907	5.94	6.408	6.762	6.161	5.335	4.608	6.466	6.245	5.485	6.414	7.156	6.492	6.35	6.57	6.323	5.264	5.601	5.462	5.793	6.294	6.308	6.526	6.846	4.827	5.295	5.91	6.141	6.036	6.654	6.716	6.916	5.262	5.714	6.253	6.287	5.751	5.93	5.66	5.584	4.616	5.544	5.916	6.535
CB_000044	8.906	9.106	0.0214829	0.0331347	1.149	8.79	8.62	8.728	8.775	8.904	8.482	10.965	8.778	9.835	9.754	9.238	9.168	8.347	8.66	8.483	8.614	7.97	8.832	8.503	8.758	8.631	8.646	8.715	8.789	8.417	8.239	8.84	9.831	9.564	9.137	9.197	8.953	8.476	8.87	8.861	8.754	8.676	8.777	8.368	8.813	8.306	8.526	8.752	8.983
CB_000045	5.492	5.421	0.411115	0.475206	-1.051	5.523	5.836	5.44	5.862	5.52	5.829	6.563	5.759	5.354	5.837	6.066	4.782	4.765	5.342	5.578	4.975	4.563	4.974	4.889	6.051	5.363	5.8	5.438	5.252	5.175	4.026	4.917	5.632	5.703	6.017	5.812	5.215	5.485	6.042	5.638	3.847	5.377	4.121	4.417	5.865	4.132	5.417	5.172	5.686
CB_000046	8.919	8.275	1.56e-06	4.07e-06	-1.563	8.315	9.01	9.43	10.064	8.012	8.019	9.032	8.478	10.276	8.89	8.972	9.974	8.52	8.09	9.122	8.101	6.797	7.721	7.889	9.555	9.45	9.332	9.419	9.418	9.462	9.045	9.309	10.852	9.794	10.151	9.264	10.043	9.604	10.041	9.171	8.239	9.248	9.634	8.663	9.981	9.47	9.106	9.081	9.616
CB_000047	6.199	6.188	0.893318	0.913539	-1.008	6.416	6.356	5.894	6.269	5.852	6.145	7.875	6.58	6.523	6.413	6.585	6.282	6.526	5.711	6.592	6.328	5.489	6.635	6.042	6.691	6.3	6.432	6.267	6.06	6.329	6.369	5.967	7.88	5.337	6.746	6.068	5.686	5.461	5.369	5.81	4.952	5.872	5.045	5.237	5.397	5.557	5.593	6.404	5.965
CB_000048	9.006	8.577	0.00533636	0.00911193	-1.346	8.73	9.58	9.429	9.63	9.206	8.512	9.935	9.186	9.955	8.42	8.882	9.238	9.056	8.299	9.218	7.586	8.011	8.384	8.262	9.936	9.518	9.497	8.272	8.845	10.198	9.285	9.436	11.485	10.015	10.403	9.706	9.535	9.243	9.901	8.746	7.82	9.513	9.633	9.006	9.417	9.351	9.754	9.568	10.583
CB_000049	13.128	13.442	0.246984	0.304162	1.243	9.986	11.962	12.992	15.824	14.158	12.995	10.339	9.714	12.33	9.058	11.965	12.428	11.041	12.773	14.118	9.376	11.948	8.487	13.042	16.615	13.374	14.876	13.218	13.049	15.368	15.144	15.028	16.178	13.274	15.296	12.33	15.205	13.619	15.692	14.41	10.642	15.216	12.889	11.976	13.515	12.622	15.365	15.037	13.613
CB_000050	5.946	5.789	0.0915219	0.125066	-1.115	6.438	5.412	6.034	5.905	4.28	5.739	5.431	7.663	7.005	5.615	5.848	6.044	7.66	5.44	5.886	5.841	5.056	5.708	5.65	4.75	7.37	7.203	6.476	6.74	5.64	5.772	6.686	6.424	8.727	7.803	7.811	6.251	6.221	6.282	7.136	4.935	6.624	5.03	4.775	5.464	5.902	6.418	4.973	5.655
CB_000051	3.639	5.035	4.98e-21	3.82e-20	2.632	3.272	3.18	3.326	3.507	3.968	3.175	3.186	3.764	2.96	3.505	3.464	4.522	4.017	3.67	3.657	4.174	4.197	3.177	3.327	5.007	3.242	3.408	3.106	3.221	4.445	3.931	3.87	4.196	3.917	4.708	3.234	3.082	4.14	5.233	3.572	3.677	2.867	3.443	2.925	2.993	4.22	4.122	4.085	4.342
CB_000052	5.495	6.381	3.69e-19	2.52e-18	1.848	5.73	5.767	4.723	4.973	5.029	5.451	5.959	6.138	5.501	5.975	5.499	5.243	5.381	5.497	5.515	6.256	5.93	6.183	6.112	6.142	5.307	5.491	5.239	5.886	5.011	5.44	5.475	6.084	5.567	6.497	5.215	5.601	4.447	6.633	5.871	6.537	4.477	4.641	5.457	4.888	3.527	4.428	4.21	4.86
CB_000053	4.3	4.172	0.155093	0.201059	-1.093	3.473	3.837	4.227	4.236	5.455	3.976	3.178	4.261	4.017	4.133	4.901	4.629	3.423	3.966	3.548	3.597	3.11	3.137	3.569	3.212	3.928	4.149	4.245	4.061	3.497	3.594	4.135	4.341	4.922	4.501	3.674	3.999	5.193	5.031	5.228	3.937	4.357	3.923	4.976	4.859	4.773	3.968	4.126	4.417
CB_000054	4.547	4.447	0.368739	0.432615	-1.071	4.807	4.166	4.061	4.349	5.087	4.97	7.568	4.213	5.765	5.676	4.505	2.936	4.45	4.022	3.975	4.818	5.112	6.192	4.578	4.406	4.726	4.47	4.364	4.652	4.767	4.06	3.852	5.495	5.044	3.695	4.06	4.389	4.58	4.027	4.83	4.628	4.255	6.501	3.107	3.668	3	3.002	2.944	3.305
CB_000055	7.048	7.021	0.782237	0.819807	-1.019	7.129	7.229	6.874	6.606	7.584	8.155	9.091	7.675	7.717	7.922	6.371	6.873	6.777	7.048	6.665	6.819	6.267	7.012	6.836	6.977	6.503	6.177	6.689	6.52	6.211	6.997	8.161	5.958	7.438	6.463	6.5	7.393	6.152	6.183	8.739	8.021	6.818	5.961	6.55	6.334	6.03	5.402	6.304	5.263
CB_000056	13.893	14.006	0.345591	0.409096	1.082	14.357	14.213	13.549	13.062	14.058	14.856	16.111	15.036	12.641	14.118	13.132	12.703	13.733	14.302	13.791	15.448	14.908	15.062	14.64	14.758	13.967	13.553	13.985	13.66	13.456	13.823	14.094	10.88	12.79	12.378	13.193	13.019	12.804	12.025	13.309	12.916	12.438	12.514	12.806	12.859	13.312	14.073	13.624	13.484
CB_000057	12.82	13.161	0.194512	0.246152	1.266	10.342	12.198	12.804	16.259	13.973	11.998	10.848	9.948	10.362	9.308	11.712	12.418	11.197	12.294	14.465	9.717	10.965	8.829	12.931	16.793	13.737	15.428	13.526	13.286	14.463	15.268	14.754	15.189	12.993	16.504	12.438	14.672	13.412	14.612	13.625	10	14.901	13.037	12.195	12.796	12.269	15.431	14.552	13.41
CB_000058	8.902	8.404	4.07e-10	1.46e-09	-1.413	9.404	9.041	8.576	8.885	7.58	8.442	11.727	9.733	9.94	10.066	8.791	9.159	9.391	8.924	8.252	9.616	8.717	9.732	8.891	8.377	9.209	8.869	9.595	8.793	9.067	8.577	9.351	8.338	9.086	8.89	8.798	9.137	9.267	8.361	9.375	8.193	8.922	7.938	8.911	9.291	8.048	8.809	8.675	8.199
CB_000059	6.078	6.47	0.00257031	0.00459812	1.312	6.168	6.597	5.254	5.51	5.49	6.803	6.371	5.66	4.053	5.121	6.797	4.482	6.187	6.88	6.504	6.783	8.006	7.35	7.261	7.287	5.632	5.36	5.662	5.297	5.951	6.256	4.702	5.944	4.361	5.597	5.742	5.561	5.321	4.985	6.339	5.554	5.051	6.288	6.594	5.567	6.086	5.317	6.49	5.899
CB_000060	7.959	8.596	1.01e-05	2.41e-05	1.555	7.188	7.709	7.403	7.765	7.224	7.777	6.894	7.698	6.837	6.162	7.781	6.672	7.768	6.758	7.734	8.55	8.611	7.062	8.445	8.169	8.576	8.503	7.78	8.35	8.601	8.87	8.597	8.198	6.955	8.136	8.979	7.5	6.557	7.155	7.394	6.457	7.446	7.773	7.259	7.75	8.16	8.497	9.353	8.413
CB_000061	11.159	10.792	2.7e-09	9.05e-09	-1.29	11.328	11.194	10.73	10.736	11.08	11.01	9.93	11.772	10.938	11.402	11.626	11.629	11.715	11.324	11.021	11.672	11.387	11.171	10.72	10.296	11.19	10.99	11.147	10.828	10.834	10.54	10.806	10.924	11.462	11.358	11.565	11.564	11.313	11.112	11.949	10.746	11.184	11.347	11.406	11.134	10.895	11.001	10.937	10.943
CB_000062	12.17	12.69	0.0123556	0.0198608	1.434	10.704	12.174	11.569	14.198	13.035	11.859	13.008	10.086	9.802	10.01	9.979	10.531	11.02	11.743	12.722	10.192	11.172	9.9	11.629	15.186	12.626	13.685	12.511	12.53	13.52	13.878	12.803	14.732	11.763	14.383	12.042	12.481	12.151	13.864	11.876	9.158	12.311	11.815	10.404	11.657	10.896	13.899	12.062	12.93
CB_000063	8.669	8.007	3.35e-11	1.31e-10	-1.582	8.284	8.153	8.377	8.222	8.234	8.48	8.63	8.249	9.469	9.288	8.807	8.583	9.411	9.04	8.49	8.205	8.545	8.423	8.535	8.012	8.452	8.529	8.647	8.33	8.395	8.199	8.287	8.157	9.566	8.518	8.204	8.902	9.455	8.759	9.27	11.647	9.391	8.969	9.628	8.913	8.991	8.944	8.567	9.18
CB_000064	8.885	8.264	4.5e-11	1.74e-10	-1.538	8.886	8.809	9.506	9.096	9.172	9.197	7.156	9.216	7.367	9.334	8.844	8.638	8.821	8.109	8.46	8.54	8.42	8.375	8.741	8.197	8.496	8.577	8.52	8.548	9.798	9.269	8.798	9.725	9.303	8.406	8.719	9.367	9.742	9.002	9.217	10.338	9.484	9.54	9.084	9.13	9.139	9.761	9.005	8.96
CB_000065	8.768	9.025	4.95e-06	1.22e-05	1.195	9.128	8.91	8.447	8.474	8.342	8.822	9.908	8.578	9.378	9.641	8.905	9.24	8.412	8.659	8.288	8.842	8.616	8.743	8.802	8.627	8.415	8.216	8.704	8.314	8.172	8.375	8.461	8.434	8.741	8.849	8.71	9.201	9.333	8.834	9.128	8.941	8.994	8.542	8.89	8.771	8.206	8.019	8.136	8.031
CB_000066	7.122	7.225	0.224812	0.279907	1.074	7.358	7.343	7.331	6.955	7.395	7.074	7.788	7.416	8.464	8.48	7.283	7.674	7.074	6.621	6.299	6.678	5.945	6.717	6.126	5.914	7.034	7.034	6.938	6.978	6.632	6.574	6.387	6.327	8.117	7.35	7.368	7.153	7.57	7.392	8.003	7.859	7.517	7.003	7.291	7.157	6.509	6.498	6.633	6.392
CB_000067	9.602	9.721	0.311059	0.373033	1.086	9.887	9.682	9.234	9.326	10.111	10.264	10.143	10.906	7.743	9.097	8.741	7.896	9.26	10.661	10.168	10.944	11.051	10.751	9.725	10.335	9.494	9.465	9.603	9.2	10.155	9.931	9.476	9.334	8.304	8.421	9.728	7.924	8.848	8.225	8.754	7.997	7.921	8.551	8.168	8.487	9.469	9.824	8.771	9.649
CB_000068	8.208	8.284	0.312456	0.374541	1.054	7.867	7.742	8.711	8.552	8.542	8.339	7.691	10.104	8.823	9.302	8.622	8.451	8.839	8.157	8.423	9.16	8.198	8.731	7.908	8.133	8.014	7.85	8.218	7.529	9.017	7.98	8.672	7.291	7.914	7.6	8.75	7.537	8.769	7.975	7.84	8.529	8.08	7.899	8.16	8.17	8.506	9.091	7.718	8.273
CB_000069	7.526	7.603	0.349037	0.412557	1.055	7.743	7.267	7.424	7.034	9.145	7.711	7.013	7.712	8.428	8.166	7.826	8.049	7.298	7.248	6.471	6.954	6.909	7.115	6.721	6.245	6.753	7.051	6.981	6.689	7.075	7.074	6.772	6.877	8.083	7.447	7.616	7.547	8.093	7.837	8.392	8.261	7.677	7.65	7.844	7.603	6.6	7.044	6.937	7.294
CB_000070	14.551	14.532	0.834796	0.865142	-1.014	15.113	15.013	14.777	14.821	15.055	15.251	16.487	14.379	13.946	15.176	14.295	13.648	14.886	14.606	14.078	15.806	14.984	15.234	15.251	15.101	14.611	14.416	14.968	14.818	13.248	13.559	14.436	13.195	14.132	13.673	14.499	14.23	13.695	13.288	14.3	14.198	13.562	13.692	13.565	14.042	13.172	13.408	13.882	13.593
CB_000071	5.924	6.179	0.220581	0.275305	1.194	5.691	6.279	6.664	5.856	5.849	7.817	7.293	7.7	4.248	5.243	5.12	6.491	6.383	6.464	6.675	7.515	7.262	7.571	6.745	7.215	4.302	5.628	5.457	5.108	7.399	5.597	5.998	4.771	4	4.109	6.129	5.098	4.063	5.315	5.452	5.565	4.692	6.106	6.501	6.827	6.6	6.57	5.994	6.55
CB_000072	7.673	8.062	0.00375655	0.00656575	1.31	8.767	7.999	7.617	6.368	7.938	8.66	7.438	9.388	6.774	8.813	7.257	6.382	8.345	8.949	7.534	8.326	9.741	8.997	8.031	8.301	6.402	6.516	6.747	5.939	7.013	7.425	7.261	7.222	5.332	6.477	7.217	5.397	7.214	7.258	8.076	6.523	5.791	6.979	8.005	7.186	7.419	7.209	6.734	6.93
CB_000073	9.046	9.318	0.00974504	0.0159427	1.208	10.035	9.388	8.881	9.015	9.049	9.464	13.121	9.315	6.75	9.735	9.428	8.478	9.21	9.763	9.611	10.144	9.384	10.216	9.846	9.44	9.261	9.012	9.19	8.987	8.251	8.489	8.811	8.371	8.656	8.732	8.991	8.801	8.608	8.105	8.718	8.85	8.532	8.378	8.723	8.917	8.195	8.539	8.741	8.487
CB_000074	6.874	5.842	7.49e-08	2.21e-07	-2.046	8.689	7.245	8.249	6.65	5.707	6.089	4.8	6.757	5.565	7.636	7.94	9.527	9.397	10.189	9.413	11.211	7.258	6.318	5.837	6.141	8.76	8.983	9.219	10.305	6.255	6.139	6.813	5.933	7.906	8.757	9.989	8.291	6.051	5.444	9.161	6.75	5.649	5.429	5.924	6.343	6.004	5.959	5.764	6.01
CB_000075	10.1	10.434	0.00578007	0.00980955	1.261	10.629	9.826	9.438	9.316	9.865	10.984	12.309	10.991	10.588	11.666	10.629	10.939	9.91	10.937	10.386	11.681	11.718	11.537	10.647	10.639	9.381	9.178	9.667	9.075	9.288	9.489	9.304	8.669	9.534	8.856	9.576	9.1	9.437	9.031	10.439	9.803	9.464	9.448	9.944	9.692	9.417	9.438	9.087	9.121
CB_000076	4.105	4.088	0.839425	0.868927	-1.012	4.066	3.597	3.257	3.925	4.476	3.87	3.755	3.281	3.616	4.344	3.51	3.672	4.174	4.191	4.685	4.78	5.354	4.109	3.861	4.557	4.013	3.821	3.758	3.416	3.26	4.256	4.547	3.109	4.187	3.7	4.298	4.393	3.112	3.4	4.826	4.258	4.375	4.576	3.172	5.564	3.622	3.332	4.784	3.406
CB_000077	5.508	6.109	7.39e-08	2.18e-07	1.517	5.183	5.042	4.931	5.032	5.063	6.931	4.387	7.424	4.035	5.981	5.758	4.996	5.245	5.684	5.878	5.941	6.506	6.09	5.847	6.586	5.411	5.001	5.116	5.248	5.777	4.627	5.194	5.973	4.209	4.767	5.639	4.53	4.97	4.712	5.162	4.63	4.797	4.76	5.387	5.875	6.127	6.168	5.624	6.282
CB_000078	6.234	5.742	0.000106514	0.000227492	-1.406	6.89	6.688	5.131	5.239	6.869	6.799	3.288	6.389	6.633	6.406	5.874	6.066	6.378	6.517	7.529	7.138	7.465	6.14	7.408	7.565	5.65	5.646	5.18	5.522	6.082	6.971	4.423	6.035	5.637	5.039	5.229	5.646	5.109	5.579	7.019	5.702	6.245	6.071	7.041	6.545	6.287	5.949	6.779	6.805
CB_000079	5.545	6.219	9.16e-06	2.2e-05	1.596	6.608	6.419	4.717	4.404	5.498	5.929	10.221	6.114	6.369	6.803	4.94	4.503	5.106	5.495	5.308	6.138	5.706	7.275	7.239	5.581	4.817	5.237	5.743	5.536	5.029	4.474	5.644	3.783	4.22	4.305	5.01	2.993	5.061	5.238	5.337	4.345	4.748	5.732	3.175	2.944	6.671	4.967	4.665	3.755
CB_000080	4.759	4.999	0.0780293	0.108205	1.181	4.678	5.164	5.612	4.86	4.495	5.568	3.361	4.687	4.514	4.851	4.675	5.238	5.858	5.64	4.668	5.347	5.36	3.478	4.129	5.617	4.848	4.878	4.667	4.307	3.704	5.208	3.033	3.311	4.558	4.31	4.751	3.537	4.656	4.28	5.211	5.963	4.191	3.859	4.981	3.501	4.893	3.05	3.04	3.169
CB_000081	6.699	6.734	0.643588	0.696465	1.025	6.738	6.211	6.812	6.288	6.503	6.741	5.596	7.77	7.561	7.546	6.642	6.855	6.447	6.749	6.545	7.191	7.548	6.318	6.155	6.845	6.581	6.154	6.43	5.953	7.624	6.399	6.483	5.46	7.036	6.135	6.903	6.367	7.007	6.783	7.189	7.284	6.925	6.549	6.572	6.587	6.535	6.959	5.544	6.256
CB_000082	6.522	6.598	0.504056	0.566262	1.054	6.831	6.288	6.421	6.358	7.18	7.337	5.753	7.85	6.508	6.895	6.7	6.205	6.954	7.102	6.932	7.325	7.151	7.443	6.749	7.252	5.471	5.33	5.604	5.209	6.217	6.385	6.234	6.676	5.068	5.66	6.558	5.427	6.491	5.79	6.839	5.595	6.05	6.998	6.745	6.654	6.215	6.586	5.442	6.888
CB_000083	5.679	7.039	2.87e-21	2.24e-20	2.567	5.544	6.584	5.309	5.913	7.317	6.912	4.686	7.007	3.778	6.558	6.873	6.284	5.979	6.485	6.2	6.87	6.558	7.003	6.244	7.308	4.696	5.547	5.48	5.103	5.562	5.485	5.946	5.339	3.996	3.471	6.083	3.275	5.008	4.823	5.038	5.932	3.178	5.793	5.259	5.392	6.256	7.417	6.007	6.516
CB_000084	5.325	5.339	0.929972	0.943605	1.01	6.021	6.432	5.589	4.955	5.965	6.024	4.836	5.617	3.017	4.449	5.742	3.564	6.682	6.378	6.907	6.233	6.139	6.198	4.738	6.665	5.323	5.64	5.525	4.785	3.029	5.519	3.093	5.67	3.292	3.443	4.38	4.954	5.108	3.886	4.772	3.324	4.596	4.482	5.37	4.893	5.556	6.164	5.791	6.298
CB_000085	5.075	5.703	3.68e-08	1.12e-07	1.545	5.17	4.663	5.458	4.402	5.503	5.921	7.873	8.609	5.433	6.615	4.998	4.777	5.271	5.266	4.524	5.584	5.831	6.817	5.501	5.516	4.867	4.227	4.623	4.936	5.413	4.89	6.07	4.434	4.443	4.473	4.778	3.589	4.915	5.045	5.382	5.492	3.908	5.324	4.327	4.266	4.706	6.072	4.955	4.807
CB_000086	7.68	7.346	0.00287587	0.0051112	-1.261	8.354	8.011	7.33	7.181	7.796	8.209	6.696	7.736	8.814	9.81	8.051	8.104	8.192	8.735	7.975	8.265	9.17	8.201	7.862	8.072	6.969	6.678	7.138	6.613	6.798	7.221	6.249	6.892	7.055	6.135	7.268	6.889	7.135	6.883	8.846	7.747	7.627	7.836	8.323	7.622	7.475	7.185	6.603	7.558
CB_000087	6.484	6.593	0.252605	0.310324	1.078	7.676	6.322	6.064	6.426	6.457	6.849	7.898	7.44	7.886	8.346	6.759	6.733	7.06	7.116	6.879	7.416	7.842	7.809	6.667	6.842	5.065	5.19	6.255	5.625	6.128	6.378	5.771	6.106	5.969	5.01	6.396	5.369	5.63	5.874	6.872	6.73	5.875	6.242	6.726	6.633	6.517	6.718	7.028	6.492
CB_000088	3.524	4.616	8.1e-25	7.88e-24	2.133	3.217	3.487	3.193	3.001	3.136	3.326	3.102	3.532	3.113	3.417	3.853	3.339	3.441	3.143	4.696	4.845	3.661	3.406	2.97	3.192	3.134	3.034	3.271	2.96	3.035	3.051	3.055	3.113	3.175	2.924	3.489	3.654	2.923	3.064	4.589	3	3.338	3.061	3.361	4.381	2.932	3.013	3.058	3.486
CB_000089	7.556	6.333	4.09e-19	2.78e-18	-2.335	8.054	7.801	7.691	7.182	6.501	7.83	7.493	7.93	5.41	5.802	8.489	6.87	8.961	8.04	8.51	7.479	9.025	8.038	8.417	7.132	7.924	8.474	7.994	7.768	8.202	8.331	8.125	8.073	6.764	6.94	6.28	6.119	6.404	5.435	6.637	5.77	7.46	7.213	7.269	7.174	8.679	8.35	7.633	7.841
CB_000090	3.478	3.241	1.43e-05	3.36e-05	-1.178	3.04	3.132	3.242	3.235	3.199	3.006	3.088	3.185	3.074	3.01	3.133	3.96	3.085	3.075	3.088	2.986	3.723	3.198	3.811	3.131	3.639	3.335	3.258	3.131	3.27	3.264	5.027	5.234	3.277	3.105	3.08	4.176	3.153	3.198	3.185	4.835	3.424	3.245	3.218	5.52	3.461	3.943	3.488	3.422
CB_000091	11.576	12.011	6.88e-07	1.86e-06	1.352	11.817	11.65	11.01	11.017	11.318	11.417	14.648	11.281	12.464	13.369	12.124	11.777	11.506	11.708	11.258	12.764	11.953	12.884	12.031	11.882	10.873	11.003	11.273	10.938	10.554	10.622	11.393	10.409	11.594	11.228	11.46	11.41	11.277	11.309	12.143	11.843	11.318	11.316	11.439	11.477	10.751	10.85	11.139	10.925
CB_000092	6.574	5.577	1.28e-18	8.45e-18	-1.996	7.771	6.226	6.545	6.213	6.272	7.027	4.843	6.608	5.777	6.457	6.517	6.897	7.354	7.144	6.913	7.047	8.381	6.508	7.497	6.605	6.28	6.054	6.486	6.288	5.129	6.25	4.982	6.48	5.894	5.493	6.328	5.979	5.716	4.837	6.417	4.536	6.38	6.408	7.037	5.323	6.468	6.265	6.187	6.541
CB_000093	16.164	16.233	0.201957	0.254601	1.049	16.962	16.385	16.269	15.798	16.1	16.211	15.36	15.023	16.397	16.152	15.045	16.35	16.374	16.122	16.195	15.068	16.014	16.041	16.251	15.717	16.272	16.323	16.034	15.72	16.266	16.427	15.573	16.468	16.637	16.46	16.604	16.371	16.35	16.518	16.409	15.274	16.537	16.436	15.998	16.333	15.94	16.566	16.236	16.157
CB_000094	15.135	15.312	0.000597487	0.0011636	1.131	15.442	15.383	15.516	15.604	14.764	15.376	14.706	13.769	15.464	15.497	15.327	15.254	14.886	15.472	15.307	14.428	15.367	15.185	15.41	15.329	15.288	15.025	15.589	14.772	15.623	15.661	15.35	15.399	15.43	15.214	15.048	15.545	14.723	15.501	15.139	15.266	15.951	15.151	15.143	15.291	14.488	15.057	15.021	14.133
CB_000095	5.516	5.37	0.397613	0.461691	-1.107	4.499	4.415	7.044	6.104	4.874	4.032	3.989	5.574	6.077	4.787	4.771	6.31	4.697	4.176	5.724	3.587	3.257	3.547	5.114	5.76	6.18	6.469	5.816	6.218	5.729	5.822	5.082	7.746	5.302	6.496	5.373	6.311	5.805	6.868	4.595	8.679	7.354	5.909	5.389	7.427	7.208	6.49	6.429	7.617
CB_000096	5.075	4.799	0.00350883	0.00615959	-1.211	6.156	5.851	4.678	4.723	5.613	6.291	5.893	6.146	5.137	5.327	5.212	5.053	5.666	6.209	5.688	6.137	6.692	6.263	5.604	5.349	5.835	4.225	5.116	4.84	5.288	6.116	5.188	5.536	4.877	3.897	4.496	4.522	4.412	3.98	4.266	4.241	4.456	5.16	3.733	4.141	4.826	5.646	4.931	5.33
CB_000097	14.659	14.507	0.00661192	0.0111117	-1.111	14.684	14.706	14.896	14.375	14.408	14.405	13.489	14.742	15.336	14.743	15.018	15.548	14.676	14.491	14.323	14.017	14.186	14.253	14.44	14.084	14.716	14.476	14.5	14.91	14.296	14.459	14.546	14.763	14.771	14.87	14.89	14.947	14.835	15.028	15.385	15.065	14.954	14.781	14.965	14.908	14.872	14.628	14.402	15.101
CB_000098	15.986	16.722	5.7e-32	8.59e-31	1.665	15.722	15.93	15.667	15.251	16.261	16.146	16.798	14.937	16.057	17.06	16.079	16.284	15.9	15.655	15.241	16.61	16.357	16.417	16.658	16.551	15.909	15.571	15.658	15.69	14.686	14.937	15.89	14.654	16.2	15.715	16.233	16.084	16.275	15.828	16.49	15.854	16.162	16.181	15.838	15.855	15.974	15.845	15.895	16.01
CB_000099	6.276	7.045	4.75e-12	1.99e-11	1.705	6.249	6.302	6.251	5.972	6.76	7.307	9.474	7.325	5.037	6.207	7.471	6.655	6.406	7.217	6.686	7.014	7.224	7.699	6.946	7.305	6.123	6.466	6.745	6.401	5.442	5.388	6.273	6.179	4.48	5.816	6.098	5.949	5.092	5.243	5.843	6.687	5.559	6.186	5.838	4.323	5.544	5.967	5.008	6.027
CB_000100	9.178	9.077	0.458013	0.521526	-1.072	9.928	9.439	9.26	8.707	9.719	10.004	14.179	9.937	8.512	9.429	8.529	8.409	8.65	10.341	9.178	10.022	10.073	10.565	9.581	9.898	9.353	9.268	9.22	9.101	8.368	8.589	8.599	7.911	8.682	8.053	8.477	8.827	8.523	7.987	8.66	8.908	7.905	8.124	8.261	8.024	8.196	8.033	7.8	7.885
CB_000101	9.391	9.411	0.80412	0.838449	1.014	9.421	9.376	9.392	9.532	9.016	9.364	10.592	9.182	8.921	10.46	9.489	9.46	9.986	10.346	9.86	10.885	9.391	10.01	9.482	9.863	9.229	9.28	9.278	9.104	8.467	8.473	8.887	8.335	9.208	8.982	9.426	9.271	9.004	8.747	9.663	10.474	8.841	9.062	9.227	9.184	8.842	9.766	9.343	8.946
CB_000102	7.325	6.764	1.81e-06	4.71e-06	-1.475	6.743	7.033	8.295	8.323	7.275	7.689	7.009	7.698	6.917	7.626	8.045	9.235	8.167	7.601	7.671	6.811	7.137	7.241	7.273	7.213	7.104	7.991	7.073	7.378	7.476	7.349	7.281	7.351	7.656	7.23	6.775	7.232	7.713	7.126	7.001	9.723	6.57	7.935	6.802	7.261	8.048	9.516	8.109	7.708
CB_000103	13.558	13.935	0.103664	0.139855	1.298	11.127	12.709	13.256	16.494	14.788	13.408	11.789	11.575	11.383	10.365	11.125	12.385	11.556	13.33	14.957	11.258	12.051	10.474	13.739	17.027	13.456	15.822	14.332	13.8	15.118	15.486	15.367	16.746	13.188	16.846	13.152	15.581	13.855	15.651	13.781	10.359	15.214	12.851	12.163	13.533	12.245	16.275	15.352	14.638
CB_000104	8.474	8.574	0.274489	0.333972	1.072	8.961	8.125	8.246	7.845	8.089	8.925	11.647	10.087	8.718	8.933	8.877	8.283	8.801	8.447	8.377	8.705	9.158	9.62	9.239	8.435	8.306	8.067	8.123	7.648	8.154	7.491	8.027	7.477	7.7	7.949	8.512	7.774	8.693	7.868	8.568	7.691	7.934	8.01	9.131	8.427	7.82	8.482	7.533	7.537
CB_000105	10.118	9.268	6.07e-19	4.07e-18	-1.803	10.618	9.715	9.579	9.499	7.865	10.155	9.716	9.028	11.053	10.737	10.464	10.311	10.574	10.148	9.619	9.893	9.984	9.429	9.602	9.407	10.453	10.185	10.356	10.101	9.385	9.994	9.766	10.659	10.575	10.484	9.703	10.727	10.589	10.955	10.763	9.036	10.548	10.368	10.53	10.078	10.132	10.01	10.033	10.189
CB_000106	4.103	4.01	0.389075	0.452977	-1.066	4.403	3.778	3.095	4.064	3.154	4.379	4.971	3.374	4.796	4.518	4.014	4.105	3.835	4.698	4.165	5.022	4.152	3.99	4.325	4.195	3.002	3.371	4.211	3.777	4.161	3.963	3.644	4.601	2.968	3.685	4.229	2.959	3.993	3.319	4.706	3.438	2.995	6.278	3.311	3.123	4.123	3.887	4.026	4.067
CB_000107	7.19	7.737	2.64e-08	8.1e-08	1.461	6.355	6.865	7.43	7.462	8.615	6.548	5.51	6.103	6.806	5.532	7.333	6.899	6.208	6.735	7.642	6.257	6.207	6.172	6.82	8.131	7.32	7.561	7.009	7.275	7.208	7.21	7.217	8.166	7.261	8.086	7.08	7.89	7.645	7.861	6.987	8.264	8.1	7.739	7.432	7.82	8.638	7.638	7.919	8.404
CB_000108	12.352	11.459	3.7e-29	4.73e-28	-1.857	12.579	12.413	12.324	12.036	10.749	12.327	13.007	12.506	12.218	12.459	12.468	12.837	12.626	12.29	12.016	12.736	12.404	12.583	12.474	11.515	12.526	12.264	12.294	12.013	12.069	11.725	12.185	12.092	12.554	12.336	12.474	12.808	12.417	12.206	13.042	10.817	12.661	12.313	12.922	13.048	12.116	12.012	12.531	12.195
CB_000109	4.669	4.209	8.95e-07	2.39e-06	-1.375	4.016	5.829	4.913	5.359	5.426	4.695	4.394	5.243	4.88	5.493	4.617	4.992	5.637	5.019	4.358	5.383	5.676	4.697	5.002	4.342	4.807	4.075	4.463	4.915	4.823	5.056	5.191	3.139	6.118	3.461	4.525	3.235	4.227	3.382	4.784	4.479	4.422	3.51	4.704	3.966	4.917	4.45	4.248	5.309
CB_000110	6.315	6.256	0.727561	0.771791	-1.042	8.413	6.225	6.169	5.742	6.183	7.973	4.448	8.462	3.612	7.57	5.437	5.238	7.345	7.777	7.333	7.667	8.579	8.233	7.41	6.631	6.176	5.783	5.298	5.823	5.578	5.96	5.559	5.259	4.851	4.914	6.389	3.757	5.64	5.197	6.527	3.011	4.536	4.133	5.652	4.905	6.849	6.371	6.47	6.66
CB_000111	7.563	7.233	8.42e-05	0.000181999	-1.257	8.084	7.564	7.5	6.692	7.33	7.899	6.318	8.504	7.887	8.894	8.209	7.388	7.843	8.022	7.565	8.218	8.689	8.351	7.478	7.831	7.222	7.007	7.507	6.494	7.455	7.372	7.389	7.815	6.895	6.61	7.058	6.15	7.487	7.049	7.971	6.994	6.842	7.511	8.5	6.824	7.21	7.907	6.965	6.943
CB_000112	13.211	13.672	4.07e-07	1.13e-06	1.377	13.869	13.337	12.617	12.523	13.303	13.476	16.294	13.315	13.436	14.702	13.109	13.05	13.266	13.334	12.911	14.526	14.04	14.733	13.866	14.135	12.711	12.733	13.196	12.651	12.152	12.473	12.699	12.05	13.012	12.491	12.732	12.742	12.5	12.81	13.399	13.018	12.659	12.507	12.618	12.73	12.402	12.184	12.555	12.277
CB_000113	7.115	5.614	1.56e-16	8.98e-16	-2.83	7.737	7.183	7.222	7.277	8.285	8.766	8.133	7.81	6.73	8.485	6.275	9.201	8.067	8.387	6.909	7.476	9.688	6.569	8.255	7.829	6.456	5.539	5.988	6.373	7.099	7.687	5.433	4.92	7.748	6.594	5.802	6.516	7.925	6.725	8.129	4.504	6.769	6.067	8.704	6.534	7.18	7.763	5.918	6.702
CB_000114	8.542	8.955	2.3e-05	5.28e-05	1.331	8.92	8.338	8.434	7.489	8.811	9.425	9.564	9.505	9.047	10.538	8.881	8.758	9.027	9.345	8.821	8.816	10.049	9.136	8.971	8.85	8.142	7.716	8.013	7.788	8.254	8.404	7.797	7.361	7.664	7.733	7.934	7.623	8.6	8.119	9.005	8.2	8.047	7.789	9.021	8.617	8.361	7.527	8.014	7.875
CB_000115	4.713	4.59	0.314018	0.376206	-1.09	5.534	5.116	4.836	4.372	5.762	6.03	3.126	5.063	3.119	3.63	3.572	4.345	5.562	6.274	5.569	6.065	6.614	4.885	5.383	5.695	3.921	4.044	3.85	3.637	4.769	5.412	3.494	3.921	2.943	3.204	4.483	2.89	5.662	3.621	3.872	4.317	4.55	4.119	5.465	4.099	5.717	4.971	4.216	5.09
CB_000116	4.71	4.149	3.77e-09	1.25e-08	-1.476	4.634	4.397	4.999	4.542	3.154	3.505	6.926	3.878	6.052	5.234	5.196	4.857	4.814	5.171	4.643	4.89	5.303	5.641	5.187	4.269	4.722	4.468	5.112	5.45	4.422	4.37	5.251	2.957	4.604	4.461	4.118	4.353	3.456	4.629	5.498	3.64	4.435	4.613	4.946	6.635	5.533	5.393	4.705	5.302
CB_000117	12.401	12.331	0.538462	0.599324	-1.049	12.745	12.534	11.708	11.725	12.396	12.769	14.823	12.837	13.469	14.131	13.184	12.958	12.426	12.735	12.028	13.507	12.347	12.764	12.574	12.495	11.796	11.751	12.173	12.092	11.406	11.664	12.1	11.112	13.001	12.027	12.311	12.681	12.595	12.361	13.515	13.143	12.133	11.864	12.139	12.207	10.967	11.67	11.563	11.332
CB_000118	15.074	15.442	3.5e-10	1.26e-09	1.29	15.115	15.196	15.05	14.781	15.779	15.333	15.631	14.766	14.305	16.052	15.072	14.955	15.094	14.733	14.705	15.78	14.986	15.256	15.193	15.541	14.585	14.585	14.675	14.844	13.983	14.322	14.848	14.186	14.901	14.523	15.401	15.016	15.063	14.881	15.571	15.493	14.843	15.19	15.063	14.981	14.632	14.681	14.68	14.97
CB_000119	5.214	5.731	5.15e-09	1.69e-08	1.431	5.617	5.135	5.462	5.241	5.701	5.603	5.042	4.768	4.064	5.307	6.579	5.158	5.178	5.357	5.49	5.079	5.271	5.67	5.352	5.903	5.12	5.025	5.124	5.24	4.352	4.455	5.892	6.227	5.168	5.686	5.071	5.261	5.345	5.176	6.011	6.618	5.264	5.51	5.622	4.305	5.026	5.262	4.712	5.254
CB_000120	8.395	8.42	0.731328	0.775105	1.018	8.48	7.876	8.135	8.026	8.491	8.474	8.35	8.103	8.553	9.144	8.944	8.642	8.225	8.017	7.933	8.656	8.051	7.033	7.463	7.969	8.243	8.056	8.07	7.864	8.358	8.405	7.672	8.164	9.223	8.245	8.462	9.025	8.931	8.749	9.154	8.883	9.146	8.923	9.286	8.722	8.806	8	8.254	8.177
CB_000121	10.099	9.634	3.25e-08	9.92e-08	-1.38	10.314	9.587	10.252	9.554	10.37	10.421	10.093	10.938	11.154	11.906	10.439	10.585	10.428	10.728	10.367	11.1	11.184	11.082	10.035	9.649	10.125	9.918	10.095	9.049	9.961	9.838	9.312	8.607	10.086	8.966	10.265	9.428	10.156	9.154	10.352	9.536	9.701	9.657	9.74	9.746	9.292	10.511	9.225	9.464
CB_000122	8.648	7.657	3.98e-06	9.96e-06	-1.987	10.01	10.207	9.991	10.428	9.075	8.88	6.671	9.538	6.532	6.675	8.196	7.851	7.185	9.486	9.813	9.056	7.212	8.168	8.173	7.641	9.719	9.658	10.338	10.044	9.079	8.911	9.502	8.933	7.814	8.323	9.047	8.094	7.046	6.902	6.972	7.787	6.909	6.836	6.995	7.293	7.272	7.691	8.284	8.114
CB_000123	10.628	10.695	0.482158	0.545033	1.047	11.402	10.943	10.548	11.015	10.498	10.916	13.793	11.029	10.822	11.659	11.273	10.606	10.669	10.635	10.446	11.371	10.561	11.297	10.739	10.401	10.615	10.469	10.685	10.675	9.531	9.728	10.288	9.55	10.899	10.032	10.553	10.395	10.095	9.736	10.54	11.358	10.002	9.477	9.772	9.878	9.271	9.413	9.589	9.406
CB_000124	3.839	3.935	0.1843	0.234506	1.069	3.436	3.539	4.042	3.791	3.237	4.244	3.13	3.893	3.77	3.411	3.975	4.231	4.335	4.141	3.921	3.584	3.207	3.06	3.386	3.481	3.706	3.607	3.777	3.604	3.271	3.582	3.742	4.164	4.245	3.867	4.184	3.933	3.36	3.457	3.496	3.444	2.972	3.77	4.188	4.979	3.554	3.635	3.804	3.53
CB_000125	4.355	4.709	0.0133104	0.0212797	1.279	3.544	4.288	3.715	3.875	4.235	4.289	4.682	4.688	4.482	4.18	4.265	3.786	4.467	4.517	4.464	4.478	4.165	3.699	4.624	4.009	4.169	3.667	4.216	4.615	4.198	3.111	6.57	4.97	4.025	4	3.692	4.004	3.091	3.725	4.206	3.343	3.015	3.55	3.951	4.788	3.197	3.116	3.318	3.006
CB_000126	8.035	8.141	0.148563	0.193377	1.076	8.982	8.3	7.66	7.269	8.369	8.632	6.872	8.468	8.316	8.304	8.223	7.804	7.679	8.661	7.757	8.782	8.798	7.837	7.426	7.468	7.529	7.538	7.527	6.903	7.756	7.995	7.084	7.304	8.501	7.566	7.905	7.635	8.381	7.942	8.16	8.08	7.911	7.947	8.395	7.811	7.764	7.533	7.751	7.452
CB_000127	6.875	7.45	1.56e-08	4.91e-08	1.489	6.199	6.428	6.461	6.841	5.861	6.303	7.736	6.219	8.016	7.372	7.917	8.08	6.576	6.633	6.686	6.898	7.008	7.55	7.577	7.874	7.007	7.168	6.792	6.855	7.287	6.871	7.193	8.055	7.63	7.17	6.777	6.886	6.76	7.488	6.68	7.773	7.176	6.511	7.206	6.838	7.212	7.194	7.713	7.256
CB_000128	7.494	7.589	0.200432	0.252819	1.068	8.37	7.122	7.381	6.846	7.294	7.681	10.067	7.209	8.314	8.155	8.125	8.502	7.907	8.18	7.772	8.131	8.336	8.578	8.066	7.851	7.485	7.263	7.043	6.914	6.999	7.176	6.836	6.832	7.202	6.901	7.252	7.478	7.446	6.361	7.564	7.786	7.08	7.29	7.441	7.742	8.112	7.063	7.639	7.01
CB_000129	11.059	9.625	3.52e-27	3.98e-26	-2.701	11.294	10.462	10.746	10.646	8.607	10.761	9.348	10.833	11.592	10.691	11.305	12.465	11.816	11.04	10.786	10.909	11.209	11.564	11.016	9.47	11.293	11.539	11.428	11.009	11.153	10.694	10.878	11.622	11.46	11.033	11.477	11.852	11.177	10.364	11.82	9.823	11.915	11.813	11.58	12.076	11.519	11.209	11.279	11.413
CB_000130	7.645	6.423	3.54e-12	1.49e-11	-2.332	8.402	7.69	9.073	7.797	8.336	8.841	6.233	10.414	6.345	8.118	6.365	6.686	8.981	9.592	8.717	9.739	9.135	9.334	7.927	7.328	7.541	6.84	6.977	5.848	8.624	8.791	7.414	6.145	5.945	6.25	8.96	6.813	9.179	8.471	8.226	4.908	7.377	7.782	7.788	8.674	7.758	9.112	5.823	8.294
CB_000131	7.484	7.229	0.105211	0.141751	-1.193	8.087	8.015	8.466	8.476	7.242	6.741	5.034	7.432	4.234	5.533	7.236	7.117	8.77	8.704	9.113	7.855	7.026	7.05	7.991	7.72	8.558	8.401	8.907	8.772	7.668	7.798	7.617	8.265	6.834	8.626	8.443	8.068	7.768	7.967	7.032	7.231	7.258	7.573	6.958	7.752	7.262	7.935	8.344	8.288
CB_000132	11.961	12.035	0.371022	0.434804	1.052	12	11.522	12.002	12.254	11.455	11.519	11.825	10.988	12.725	12.181	12.027	12.064	12.393	11.555	11.944	11.309	10.835	11.285	11.643	12.225	12.194	12.05	11.904	11.95	11.58	11.882	11.643	12.368	12.615	12.657	12.126	12.717	12.247	12.576	11.989	12.46	12.374	12.471	12.671	12.527	12.186	12.167	12.183	12.562
CB_000133	8.677	8.573	0.208798	0.262259	-1.075	8.945	8.611	8.217	7.997	9.017	8.779	11.189	8.741	8.763	9.524	8.718	8.662	8.921	9.252	8.608	9.004	9.064	9.17	8.773	8.457	8.451	8.278	8.243	8.251	8.006	8.013	8.139	8.031	8.803	8.162	8.052	8.101	8.087	8.326	9.018	8.76	8.496	8.509	8.684	8.133	8.184	8.185	8.026	7.473
CB_000134	6.029	6.865	5.06e-10	1.81e-09	1.786	7.084	5.928	5.816	6.037	6.831	6.658	10.203	6.448	5.959	6.905	6.615	6.446	6.081	6.34	5.869	6.37	6.729	7.951	7.628	6.523	5.512	5.644	5.627	5.987	5.535	5.771	6.039	5.524	5.002	5.663	5.578	5.825	5.384	5.383	5.408	5.848	6.445	5.205	4.897	3.219	6.555	5.386	5.932	5.761
CB_000135	4.509	4.835	0.00101747	0.00191945	1.254	5.293	4.829	4.38	4.325	3.189	4.534	8.011	4.353	5.27	5.254	5.381	4.775	4.979	4.052	4.463	4.423	4.529	6.339	5.973	4.363	4.199	4.579	4.194	4.913	3.218	3.114	4.455	4.929	5.023	4.673	3.942	4.52	4.338	4.099	4.204	4.389	4.401	4.533	5.084	4.089	4.674	5.043	4.72	3.23
CB_000136	8.558	8.683	0.187678	0.23838	1.09	8.007	8.454	8.981	8.962	9.165	8.535	5.945	7.916	8.638	8.466	8.905	8.892	8.238	7.986	9.033	7.882	8.252	8.103	8.678	8.974	8.711	8.736	8.631	8.753	8.716	9.095	8.946	9.327	8.572	8.55	8.485	8.452	8.431	8.686	8.294	8.978	9.33	8.9	8.581	8.964	9.469	9.189	9.409	9.449
CB_000137	7.101	7.538	1.84e-06	4.77e-06	1.354	7.277	7.056	6.616	6.716	6.607	7.014	9.446	6.586	8.668	8.634	7.891	7.838	7.164	7.267	7.016	8.013	6.897	7.71	7.097	7.758	6.658	6.744	7.288	6.823	5.905	6.127	6.752	6.135	7.678	7.018	7.115	7.543	7.087	7.36	8.127	8.089	6.797	6.859	7.11	6.745	6.561	6.822	7.236	6.548
CB_000138	6.548	6.336	0.00107351	0.00201942	-1.158	6.034	6.203	6.671	7.156	6.409	6.234	5.078	6.168	6.632	6.637	6.242	6.574	6.486	6.075	6.209	5.312	5.526	4.999	5.457	5.843	6.471	6.537	6.538	6.59	6.189	6.408	6.203	6.66	6.975	6.986	6.66	6.576	6.86	6.811	6.876	7.193	6.843	6.769	6.567	6.982	7.084	6.961	6.939	7.142
CB_000139	7.401	7.409	0.911744	0.928851	1.006	8.162	7.606	7.282	6.533	6.805	7.715	9.039	8.173	8.682	8.79	7.564	7.898	7.622	7.744	7.198	7.71	8.279	8.057	7.539	7.332	6.588	6.606	6.853	6.595	7.143	7.041	7.408	7.42	7.334	6.967	7.068	7.007	6.703	7.423	8.033	6.875	7.034	6.858	7.956	7.526	7.32	6.6	6.897	7.19
CB_000140	5.702	6.556	6.21e-14	2.99e-13	1.807	6.289	4.869	5.194	5.501	4.602	6.109	6.259	5.574	3.487	4.764	6.438	3.655	5.922	5.976	5.44	6.178	7.402	6.409	6.493	6.297	5.159	4.715	5.658	5.088	6.512	6.161	5.282	5.142	4.654	5.433	5.461	5.476	5.463	5.646	5.906	4.971	5.313	6.324	6.556	5.367	6.702	6.266	6.109	6.025
CB_000141	8.077	7.974	0.095175	0.129574	-1.074	8.28	8.024	7.771	7.972	7.22	7.912	9.173	8.001	8.372	8.834	8.911	8.899	8.358	8.396	8.433	8.627	9.388	9.003	7.854	7.825	7.825	7.857	7.715	7.693	7.862	8.161	7.734	7.675	7.892	7.641	8.59	7.786	8.104	7.931	8.676	8.804	7.533	7.75	8.177	8.218	8.226	8.163	7.595	7.781
CB_000142	8.925	8.065	8.63e-25	8.39e-24	-1.815	8.821	8.731	8.208	7.652	8.549	8.904	9.872	7.732	9.064	9.383	8.815	8.303	9.01	8.674	9.448	9.52	8.844	8.964	8.432	8.657	8.802	8.8	8.77	8.997	9.855	8.791	9.077	8.421	9.673	7.99	8.95	9.366	9.665	9.645	8.979	9.957	9.921	9.812	9.152	9.654	9.712	9.352	9.508	9.582
CB_000143	12.954	13.173	0.0113331	0.0183383	1.164	13.002	13.311	12.929	13.356	12.563	12.869	13.84	13.059	14.102	14.168	13.479	13.967	12.921	13.272	13.168	13.296	12.202	12.285	12.189	12.473	12.809	12.783	13.176	13.574	12.433	12.794	12.766	13.02	13.998	13.149	13.326	14.145	13.463	13.689	13.896	13.711	13.339	12.535	13.404	12.758	11.761	12.491	12.908	12.462
CB_000144	4.37	4.175	0.0393233	0.0578407	-1.145	4.247	4.263	4.51	4.665	5.515	5.302	3.118	3.515	4.842	4.814	3.203	3.427	4.436	4.963	5.588	5.24	5.588	4.06	4.262	4.584	4.401	4.184	4.439	4.129	4.147	4.158	2.932	3.189	4.203	3.463	4.404	3.454	4.614	3.703	4.522	4.976	5.073	3.245	6.169	5.314	4.292	5.039	3.043	3.009
CB_000145	4.967	5.083	0.214482	0.268674	1.083	5.273	4.981	4.909	5.37	5.086	5.353	6.453	5.712	5.651	5.125	5.722	3.2	4.735	5.494	4.898	5.555	5.609	4.988	4.885	4.712	4.268	4.291	4.474	3.63	4.599	2.977	3.201	4.09	5.087	4.74	4.825	4.681	4.973	4.999	5.143	5.104	5.674	4.857	6.525	4.908	5.657	4.746	5.569	3.507
CB_000146	8.25	6.53	5.57e-36	1.08e-34	-3.295	9.026	8.08	9.278	8.56	7.348	8.52	5.238	8.21	8.631	7.842	7.804	8.103	8.861	9.047	8.381	7.795	8.945	7.849	8.485	6.736	8.539	8.803	8.494	7.959	8.849	8.295	8.77	6.964	7.61	7.589	8.323	7.674	8.014	7.062	7.584	5.814	8.842	7.795	7.264	8.392	8.905	8.439	8.692	8.838
CB_000147	11.567	11.596	0.749401	0.791108	1.02	11.739	11.576	11.325	11.309	10.502	11.554	13.097	11.562	12.334	12.2	11.682	11.842	11.45	11.762	11.295	11.364	11.844	11.752	11.875	11.299	11.209	11.019	11.224	10.854	11.095	11.359	11.372	11.018	11.37	11.661	11.411	10.978	11.407	10.899	11.996	10.872	11.333	11.637	11.541	11.842	11.765	11.874	11.593	12.017
CB_000148	6.692	5.824	3.97e-20	2.88e-19	-1.825	6.964	6.506	7.347	7.517	5.499	6.94	6.595	7.856	7.508	7.05	6.774	6.569	7.079	6.724	6.86	8.111	7.844	8.378	6.909	6.22	6.872	6.664	6.691	6.132	6.467	7.078	7.06	5.973	6.143	5.466	6.912	6.525	6.039	5.179	6.941	5.175	5.882	5.699	5.193	6.76	5.95	6.466	5.715	5.412
CB_000149	14.068	13.727	0.00525434	0.00897958	-1.266	15.067	14.947	14.828	14.713	14.566	14.857	14.709	14.08	13.913	13.766	13.089	13.521	14.177	14.811	14.379	14.345	14.8	14.668	15.154	13.443	14.153	13.925	14.568	14.082	14.676	14.748	14.427	13.296	13.559	13.102	13.066	12.9	13.283	12.904	13.299	13.373	13.371	12.244	13.047	12.696	12.115	13.593	13.503	13.663
CB_000150	7.89	8.35	2.87e-08	8.78e-08	1.376	7.968	8.146	7.716	7.356	8.833	8.051	8.413	8.031	6.396	7.402	7.457	8.019	6.996	7.649	7.696	8.313	8.154	7.999	8.294	8.757	8.035	7.375	7.685	7.687	8.276	8.211	7.909	8.234	6.88	8.327	7.681	7.968	7.508	7.646	7.642	6.034	7.81	8.283	7.984	8.312	8.15	7.599	8.075	8.092
CB_000151	5.116	3.864	1.54e-18	1.01e-17	-2.382	3.856	4.796	3.429	3.986	6.448	6.912	3.805	3.958	3.349	5.721	5.379	3.936	5.124	6.512	6.906	6.534	7.002	7.491	5.896	5.922	5.681	4.586	5.511	4.277	4.658	6.355	4.988	3.865	4.443	3.13	3.61	4.541	3.37	3.501	5.799	5.293	3.186	5.68	5.782	4.473	6.151	5.506	4.918	5.044
CB_000152	10.737	10.87	0.130515	0.172211	1.096	11.269	10.685	10.675	10.714	10.742	10.844	13.353	10.66	10.471	11.238	10.678	11.039	11.008	10.703	10.503	11.414	10.981	11.214	11.006	10.408	10.642	10.758	11.167	11.155	9.432	9.545	9.795	9.679	11.177	10.804	10.888	11.618	10.182	10.327	10.78	10.734	9.971	9.729	10.13	10.627	9.405	9.674	10.047	9.743
CB_000153	12.68	12.435	0.028107	0.0424587	-1.185	13.353	12.982	13.878	13.342	11.75	12.048	12.149	12.015	13.906	14.097	13.884	13.969	13.489	13.022	13.369	13.909	10.983	11.958	12.086	12.81	12.941	12.544	12.79	12.917	11.787	11.767	12.118	11.921	13.781	13.091	13.363	13.714	12.826	13.266	14.036	14.083	13.003	12.664	13.063	13.831	12.295	12.416	13.133	13.067
CB_000154	6.843	7.851	9.21e-32	1.37e-30	2.011	7.319	7.053	6.937	6.94	6.279	6.77	8.828	6.891	7.258	7.196	7.053	6.838	6.538	6.857	6.62	7.296	6.705	7.51	7.145	6.547	6.697	6.782	6.902	6.963	6.01	5.814	6.019	6.392	6.952	7.134	6.864	7.224	6.45	7.32	6.803	7.019	6.163	5.917	6.824	6.703	5.577	5.986	6.814	6.699
CB_000155	6.964	7.656	9.64e-10	3.36e-09	1.615	7.542	7.387	6.509	6.805	8.244	7.735	10.309	8.058	6.173	6.914	6.385	6.936	6.785	7.833	7.336	7.538	8.127	8.05	7.614	7.221	7.001	6.786	7.143	6.799	6.52	6.71	6.834	6.418	6.424	7.163	6.444	6.672	6.516	5.887	5.796	6.085	6.544	6.776	6.082	5.54	6.316	6.763	6.201	6.241
CB_000156	4.4	4.339	0.534086	0.595177	-1.043	4.77	4.657	5.256	4.982	3.963	4.571	3.374	4.796	4.86	5.094	4.598	3.31	5.205	4.876	5.096	4.8	4.646	4.164	4.697	5.23	4.335	4.264	4.52	4.044	4.622	3.173	3.548	3.609	4.761	4.373	4.589	3.587	4.511	4.187	4.756	3.423	4.789	3.831	3.263	4.789	3.167	3.148	3.232	3.26
CB_000157	12.7	13.658	2.58e-05	5.9e-05	1.942	10.736	13.27	12.181	15.242	13.419	12.112	12.578	10.363	11.376	10.307	11.632	11.823	11.098	12.518	13.992	9.801	12.835	10.03	12.007	16.786	12.865	13.679	12.838	12.699	13.702	14.29	13.443	15.436	12.916	15.787	12.135	14.567	12.459	15.354	13.551	10.638	14.457	12.865	11.793	12.374	11.61	14.184	13.627	12.159
CB_000158	4.491	4.416	0.506903	0.568905	-1.053	4.94	4.99	4.517	3.924	4.916	5.128	6.31	6.327	3.405	4.94	4.472	4.138	4.815	6.359	5.359	5.994	6.698	6.263	5.205	5.476	3.598	3.96	4.201	3.92	4.475	3.584	3.811	4.006	2.912	3.199	4.532	3.619	3.304	3.372	4.215	3.315	2.918	3.496	5.113	4.38	4.755	5.147	3.682	5.123
CB_000159	6.115	5.561	3.43e-08	1.04e-07	-1.467	7.059	5.337	6.188	5.495	6.071	6.714	4.719	6.325	6.003	7.037	6.266	6.311	5.755	6.508	6.647	6.131	7.498	6.145	6.519	6.482	5.698	5.777	5.777	5.475	5.397	5.916	5.482	6.649	5.574	5.57	5.734	6.007	6.523	5.756	5.927	6.001	6.702	6.269	6.635	6.968	6.928	6.876	6.336	5.321
CB_000160	4.068	5.021	2.5e-09	8.4e-09	1.936	3.864	4.517	4.24	3.969	3.149	3.854	3.146	4.163	3.278	4.243	3.875	2.916	3.993	4.76	4.236	4.1	3.9	3.098	4.636	4.821	5.144	4.373	4.158	5.163	4.929	4.519	4.197	4.996	3.62	3.747	3.423	4.735	3.61	5.309	3.957	5.942	5.161	4.142	5.649	5.311	4.887	3.479	4.449	5.579
CB_000161	10.02	10.204	0.00224832	0.00405379	1.136	10.606	10.18	10.412	10.18	9.442	9.687	10.986	9.98	10.366	10.536	10.196	10.844	10.341	10.202	10.233	10.382	9.263	9.799	9.59	9.812	10.3	10.242	10.345	10.323	9.39	9.327	9.757	9.636	10.843	10.299	10.496	10.561	9.956	9.821	10.25	10.543	9.709	9.59	9.814	10.342	9.46	9.395	9.774	9.605
CB_000162	15.125	11.606	1.28e-61	1.33e-59	-11.465	15.022	18.098	14.872	15.572	18.268	15.284	15.812	15.882	14.219	14.446	15.26	15.11	15.36	15.097	15.521	16.119	14.851	15.041	14.524	12.968	15.254	15.215	15.809	15.907	14.695	14.373	15.089	14.555	15.116	15.203	15.662	15.24	14.368	13.467	14.935	12.828	14.455	13.609	14.459	14.938	13.617	14.085	14.465	14.586
CB_000163	8.812	8.861	0.58814	0.646179	1.034	8.869	8.846	8.297	8.773	9.223	8.966	10.99	9.565	9.575	10.051	8.929	9.217	8.587	8.485	8.264	9.178	8.439	9.285	8.634	8.391	8.351	8.147	8.7	8.45	8.004	8.042	8.132	7.61	9.249	8.386	8.665	8.5	8.849	8.503	9.098	8.745	8.61	8.099	8.387	8.126	7.851	7.872	8.095	7.537
CB_000164	6.712	6.724	0.91463	0.931232	1.008	6.277	5.962	6.756	6.229	6.461	6.301	5.134	6.885	7.778	7.291	7.412	7.813	6.164	5.691	5.734	5.407	4.88	4.809	4.721	4.793	6.818	6.56	6.703	6.68	6.242	6.122	6.445	5.866	7.473	6.886	7.099	7.384	7.8	8.014	8.434	8.783	7.632	7.34	7.422	7.554	5.819	6.662	6.741	6.534
CB_000165	4.63	4.74	0.252053	0.309712	1.079	5.499	5.148	4.77	4.966	5.563	4.513	6.522	4.648	5.641	5.286	5.329	3.333	4.643	4.954	5.299	5.033	4.909	4.868	5.207	4.947	4.851	4.817	4.979	4.955	4.787	5.869	4.122	3.361	4.035	4.689	4.946	3.87	4.298	3.865	4.273	5.128	4.515	2.965	3	3.121	5.084	3.23	3.278	3.562
CB_000166	12.454	13.05	1.12e-05	2.68e-05	1.511	12.933	13.313	12.19	12.521	12.621	13.13	15.834	12.393	10.354	13.286	13.375	10.836	11.755	13.083	12.509	14.501	13.269	13.722	13.342	13.714	12.649	12.393	12.753	12.78	11.547	11.708	12.641	11.104	11.565	12.003	12.826	11.096	11.196	10.953	11.58	11.213	10.58	11.411	11.297	10.367	11.485	11.495	12.031	11.551
CB_000167	6.52	7.063	2.23e-07	6.31e-07	1.457	6.376	6.632	6.482	6.359	6.793	7.67	7.014	8.318	4.74	6.245	7.636	6.323	6.937	6.998	7.371	7.305	7.957	7.136	7.073	8.111	6.709	6.476	6.912	6.662	7.559	6.356	7.569	7.6	5.651	5.274	5.981	4.845	5.487	5.554	6.159	4.861	6.08	6.8	6.626	5.923	7.454	7.564	7.008	6.764
CB_000168	8.066	7.717	0.00123472	0.00230374	-1.273	8.057	7.968	7.586	7.468	8.354	7.942	5.886	10.424	8.418	9.228	8.397	7.508	8.692	8.075	8.111	8.941	9.17	8.757	7.809	7.47	7.706	7.469	7.278	6.984	8.86	8.532	8.721	7.079	7.665	6.593	8.108	7.468	8.078	7.493	9.285	6.264	7.649	7.728	8.483	7.99	7.077	8.805	6.509	7.979
CB_000169	6.845	6.954	0.229593	0.285123	1.078	6.434	6.762	6.948	6.38	6.868	6.875	5.994	6.562	6.734	7.87	7.417	8.57	7.211	7.561	6.986	6.675	7.838	6.896	6.268	7.196	6.416	6.172	6.812	5.817	6.68	6.523	6.468	7.029	7.183	6.679	6.304	6.889	6.077	7.13	7.286	7.399	6.798	7.78	6.789	7.779	7.391	6.989	6.97	7.014
CB_000170	4.235	5.083	8.22e-10	2.88e-09	1.801	4.261	4.598	4.502	4.458	3.657	4.67	4.9	4.434	4.933	4.247	3.907	5.01	3.764	3.928	4.769	4.39	3.31	3.752	4.325	4.103	3.625	4.334	3.517	4.215	4.349	3.365	3.2	3.602	4.103	4.762	3.407	3.139	4.815	4.193	4.067	3.647	3.346	5.077	3.699	2.994	4.792	4.296	6.026	3.968
CB_000171	13.501	13.942	0.000111576	0.000237837	1.357	14.27	14.09	13.338	13.231	13.866	14.127	16.358	13.599	12.511	14.882	13.919	12.707	13.412	14.018	13.444	15.234	14.26	14.922	14.143	14.665	12.999	13.171	13.442	13.04	12.27	12.461	13.096	11.957	12.716	12.617	13.301	12.65	12.763	12.507	13.637	13.112	12.433	12.775	12.97	12.718	12.411	12.384	12.743	12.499
CB_000172	11.607	11.727	0.286318	0.346724	1.087	12.334	11.827	11.199	11.251	11.003	11.433	14.278	11.745	12.914	13.884	12.442	11.964	11.78	12.292	11.675	13.026	11.704	12.245	11.523	11.738	11.139	11.005	11.472	11.278	10.4	10.494	10.922	9.905	12.34	11.13	11.386	12	11.727	11.481	12.563	12.818	11.816	11.001	11.555	11.461	10.589	10.834	11.097	10.822
CB_000173	7.247	7.337	0.537756	0.598757	1.065	6.499	6.523	8.118	6.967	8.609	8.527	5.554	8.301	3.701	6.577	6.355	7.353	6.512	6.659	8.624	7.626	7.411	7.468	8.378	8.803	7.924	8.547	8.345	8.33	8.147	7.846	8.126	7.828	7.009	6.829	6.988	6.582	7.186	6.547	5.581	5.044	6.833	6.96	6.642	6.557	7.577	7.451	7.865	7.637
CB_000174	7.346	6.908	2.59e-13	1.19e-12	-1.355	7.583	7.007	7.38	7.091	7.057	7.373	7.807	6.512	7.312	7.977	7.133	7.355	7.197	7.593	7.658	7.633	7.622	7.09	7.196	7.528	7.32	6.866	7.322	7.227	6.726	7.039	6.605	6.995	7.728	7.185	7.181	7.376	7.828	7.541	7.746	7.648	8.036	7.754	7.732	7.538	7.411	7.227	7.474	7.272
CB_000175	4.96	4.876	0.489142	0.551987	-1.06	5.514	4.835	5.63	5.738	5.602	6.292	6.025	4.944	4.213	5.455	4.632	3.788	6.252	5.842	5.468	4.944	5.736	6.223	5.303	5.669	5.228	5.411	4.841	4.594	6.735	5.101	4.888	5.106	3.836	3.785	4.266	4.818	5.527	3.886	3.585	7.221	3.832	4.637	5.101	3.552	3.072	7.041	5.574	5.472
CB_000176	10.134	9.61	0.000184128	0.00038189	-1.438	10.036	9.842	9.04	9.253	10.05	11.211	12.629	11.288	10.371	9.04	9.466	10.097	9.323	11.282	10.475	11.407	11.365	11.013	11.007	11.176	10.325	9.96	10.424	9.962	9.535	9.809	9.444	9.698	9.128	9.564	9.01	9.657	8.797	8.583	9.91	8.565	9.677	9.8	9.695	9.813	9.294	8.868	9.399	8.485
CB_000177	6.31	6.846	2.19e-05	5.05e-05	1.45	7.113	6.555	5.755	5.895	6.637	6.653	3.073	7.847	5.005	7.284	6.827	6.283	6.368	7.245	6.799	6.563	7.828	6.373	7.139	7.129	5.377	5.52	5.385	4.919	6.686	6.352	6.343	7.056	5.439	5.437	5.353	4.741	5.224	5.203	6.469	6.178	6.192	5.775	6.608	5.612	6.725	5.834	6.266	6.012
CB_000178	14.315	14.71	1.61e-05	3.77e-05	1.316	14.531	14.499	13.838	13.792	14.306	14.628	16.711	13.804	15.71	16.626	15.008	13.746	13.945	14.245	13.674	15.547	14.537	15.545	14.777	15.089	13.317	13.574	14.061	13.732	13.151	13.158	14.402	12.474	14.777	13.805	14.353	14.303	14.115	14.124	15.307	14.815	14	14.153	14.041	14.064	13.315	13.433	14.006	13.616
CB_000179	7.132	7.959	5.33e-11	2.05e-10	1.773	7.283	7.232	5.906	6.01	7.062	7.761	7.081	6.732	5.925	7.214	7.118	5.881	7.212	8.41	7.558	8.171	8.069	6.956	7.902	8.358	7.313	6.41	6.746	7.106	6.966	7.384	6.695	6.732	6.553	7.208	7.494	6.551	6.747	6.515	7.085	6.253	6.194	7.558	8.06	7.476	7.207	7.182	7.658	7.303
CB_000180	10.324	10.848	2.14e-10	7.87e-10	1.439	11.093	11.499	9.935	9.826	12.503	10.051	13.225	10.1	10.78	11.24	10.522	10.427	10.428	10.374	9.881	10.701	10.098	11.052	10.853	9.872	9.891	9.714	9.933	10.271	10.103	9.653	10.13	9.587	10.453	9.998	10.051	10.101	10.113	10.199	10.345	10.6	9.866	9.646	9.601	9.863	9.191	9.659	9.738	9.425
CB_000181	7.541	7.89	0.00864963	0.0142644	1.273	7.414	7.729	6.6	6.703	8.172	7.839	9.325	7.219	8.29	9.479	8.053	7.429	7.894	8.225	8.177	8.371	9.277	8.624	7.3	7.816	6.741	6.744	6.699	6.656	7.024	7.473	7.018	6.497	6.628	6.884	6.878	6.084	6.866	6.331	8.724	8.83	6.812	7.558	8.155	7.459	7.846	6.892	7.161	7.649
CB_000182	10.955	11.31	1.15e-06	3.03e-06	1.279	11.013	10.513	11.026	10.634	11.342	10.888	10.459	10.592	11.497	11.95	11.034	11.706	10.79	11.191	10.638	11.09	11.203	10.533	10.867	11.073	10.837	10.742	10.701	10.7	11.031	11.094	11.128	10.774	11.307	10.583	11.036	11.159	11.201	12.044	11.506	11.139	11.41	10.925	11.025	11.299	10.817	10.837	10.823	10.978
CB_000183	10.387	10.033	1.9e-05	4.42e-05	-1.278	11.259	10.268	10.3	10.046	10.343	10.7	13.944	10.615	9.854	11.126	10.791	10.07	10.131	10.633	10.664	11.076	11.331	11.486	10.657	10.326	10.041	10.13	10.113	9.624	10.193	10.264	9.877	10.107	9.492	9.732	10.002	9.487	10.132	9.259	10.12	10.17	9.554	9.859	9.73	10.017	10.272	10.477	10.139	10.09
CB_000184	8.302	8.275	0.645517	0.698174	-1.019	8.917	8.311	8.194	7.908	8.034	8.456	11.207	8.756	8.2	8.973	8.361	7.776	8.074	8.372	8.262	8.497	8.747	8.675	8.632	8.333	8.22	8.293	8.377	8.15	8.03	7.924	7.826	8.171	8.286	8.041	8.26	7.858	7.906	7.906	8.442	8.261	8.07	7.633	7.989	7.909	7.817	7.661	7.664	7.706
CB_000185	8.738	8.909	0.029499	0.0443931	1.125	8.334	8.491	8.331	8.495	8.88	9.266	8.271	9.978	8.38	9.731	8.578	8.843	8.41	9.153	9.292	8.966	9.014	9.068	8.428	10.362	8.49	8.466	8.261	8.152	9.301	8.371	9.051	8.274	8.703	8.103	8.535	8.196	9.322	8.509	9.04	9.84	8.718	8.67	8.968	9.072	8.931	9.721	7.709	8.641
CB_000186	11.74	12.576	1.77e-07	5.05e-07	1.785	13.178	12.694	12.129	13.154	12.748	12.72	12.011	12.388	9.329	10.546	10.385	9.94	12.332	13.151	13.072	13.117	12.067	11.935	12.351	13.089	13.22	12.901	12.849	12.802	12.39	12.589	12.832	11.583	10.531	11.922	12.22	11.311	10.756	10.221	8.867	9.649	9.981	10.026	9.67	9.953	10.355	10.762	10.254	10.841
CB_000187	11.501	11.852	7.49e-07	2.02e-06	1.275	11.38	11.118	11.391	11.372	11.089	11.561	11.348	11.168	12.664	12.492	11.937	12.737	11.708	11.63	11.423	11.398	11.727	11.581	11.064	11.41	11.496	11.777	11.662	11.778	10.958	10.677	10.589	10.744	11.794	10.955	11.26	11.587	11.336	11.282	12.063	11.994	11.808	11.485	11.737	11.765	11.216	11.206	11.223	11.091
CB_000188	4.537	4.836	0.000202324	0.000417679	1.23	6.002	4.163	4.267	4.506	4.455	4.366	3.071	4.66	4.206	3.629	4.486	4.563	5.165	4.572	4.795	3.935	4.031	3.172	4.714	5.158	4.583	4.405	3.945	4.688	3.857	4.267	4.087	3.278	4.696	4.926	4.345	5.376	4.806	4.715	4.29	4.528	4.586	4.882	4.615	4.204	5.16	4.002	3.479	5.059
CB_000189	12.815	12.933	0.237998	0.29437	1.085	13.661	13.081	12.725	12.562	12.361	13.197	16.192	13.248	13.107	14.376	13.408	12.846	12.615	13.195	12.59	14.195	13.577	14.237	13.552	13.265	12.295	12.305	12.638	12.45	11.802	11.777	12.207	11.947	12.393	11.931	12.351	12.621	11.915	12.291	13.361	12.317	12.55	12.188	12.424	12.65	12.103	11.751	12.904	12.058
CB_000190	9.01	8.994	0.796469	0.831893	-1.012	9.474	8.67	9.265	8.824	8.666	8.72	12.556	8.357	9.5	9.484	8.672	9.728	9.23	9.065	9.051	8.765	9.368	9.666	8.99	8.434	8.939	8.66	8.953	8.888	8.347	8.992	8.626	8.516	9.302	8.705	8.801	9.319	9.112	8.703	9.215	9.068	9.479	9.26	9.475	9.198	9.181	8.773	9.037	8.698
CB_000191	5.225	6.08	4.05e-06	1.01e-05	1.809	4.324	4.677	7.06	5.732	7.018	7.462	3.661	6.025	3.297	3.49	6.174	7.426	5.796	5.534	5.357	4.735	6.071	4.154	6.84	7.422	5.103	4.776	6.196	6.895	4.114	5.29	5.941	4.815	4.609	5.136	4.605	4.737	6.779	5.598	5.303	7.04	3.275	4.902	5.955	5.503	5.105	6.533	2.972	6.215
CB_000192	11.569	9.955	7.27e-23	6.29e-22	-3.063	12.532	11.711	11.495	10.605	10.578	11.727	13.592	13.596	10.052	12.492	11.348	12.175	11.63	12.646	12.46	13.422	13.076	12.95	12.301	9.26	11.476	11.099	11.553	11.873	11.631	10.884	12.223	11.56	11.136	10.956	11.567	10.416	10.465	9.314	12.231	9.2	12.155	11.068	10.547	11.39	10.884	10.958	10.287	10.592
CB_000193	12.607	12.67	0.584992	0.643245	1.045	12.752	12.055	12.958	12.949	12.967	13.369	14.451	14.063	11.518	14.192	12.928	12.536	13.482	12.885	12.467	14.52	12.648	13.896	12.355	12.874	11.97	11.568	11.845	11.13	13.65	11.972	14.112	10.936	11.315	11.888	13.578	11.586	12.744	12.146	12.151	13.87	11.414	12.263	12.045	12.285	12.321	13.439	11.175	11.834
CB_000194	14.232	15.254	7.95e-29	9.93e-28	2.03	14.89	14.717	13.316	13.811	14.113	14.656	16.245	13.113	14.687	15.857	15.056	13.749	14.121	14.085	13.718	15.249	14.783	15.242	15.198	15.384	13.77	13.517	14.043	13.95	12.686	12.839	14.093	12.53	14.644	13.993	13.889	13.832	13.702	14.152	14.764	13.98	13.075	13.978	13.677	13.07	13.434	13.375	13.982	13.298
CB_000195	6.308	6.327	0.788517	0.824999	1.014	6.768	6.326	6.117	6.309	6.115	5.936	7.396	6.091	7.003	6.652	6.456	6.936	6.336	5.869	5.861	5.388	5.725	5.843	6.086	5.117	6.437	6.04	6.158	6.18	6.617	6.336	6.52	5.612	6.963	6.655	6.591	6.791	6.825	6.147	6.775	5.988	6.636	6.119	6.128	6.229	5.836	5.869	5.882	5.323
CB_000196	8.524	10.72	4.97e-26	5.22e-25	4.582	9.053	9.022	8.193	8.662	8.484	9.107	13.084	8.785	6.79	8.99	8.81	7.081	7.444	9.439	8.99	10.261	9.368	10.493	9.626	11.479	8.397	8.768	8.708	8.735	8.081	8.273	9.366	8.082	6.565	9.614	7.925	6.94	6.706	12.236	6.928	7.578	6.597	7.221	8.734	6.481	7.448	7.169	7.837	7.689
CB_000197	9.207	9.433	0.0124502	0.0199953	1.169	9.941	9.553	9.148	8.966	9.895	9.329	13.201	9.395	10.215	10.109	9.255	9.371	8.884	9.227	8.818	9.132	8.769	9.87	9.831	8.851	8.648	8.736	8.945	8.745	8.32	8.352	8.736	8.217	9.689	8.882	8.889	9.028	8.965	8.999	9.537	9.661	8.953	8.618	8.853	8.701	8.139	8.433	8.585	8.191
CB_000198	14.398	14.596	0.0124174	0.0199495	1.147	14.943	14.933	14.607	14.569	14.661	14.872	16.344	14.492	13.534	15.684	15.073	14.11	14.354	14.752	14.389	15.554	14.434	14.855	14.791	14.932	14.412	14.352	14.619	14.591	13.571	13.921	14.511	13.275	14.402	14.001	14.723	14.403	14.511	14.23	14.84	14.334	13.965	14.015	14.08	13.845	13.521	13.876	14.349	13.997
CB_000199	6.296	5.971	0.00130116	0.00242149	-1.253	6.684	6.235	6.798	5.878	6.198	5.403	6.898	5.703	7.474	6.004	6.485	6.37	6.515	5.738	6.074	5.624	6.183	6.157	6.188	6.295	5.793	6.354	5.215	6.259	5.005	5.593	5.392	6.579	6.888	6.142	5.526	6.32	5.456	6.088	6.989	6.474	5.898	6.789	5.874	6.626	6.836	5.767	6.054	6.086
CB_000200	7.637	8.046	1.11e-05	2.65e-05	1.327	6.508	6.722	7.983	7.981	8.892	7.452	7.388	7.707	8.643	7.99	7.841	8.717	8.329	7.462	7.378	7.334	7.155	7.68	7.847	7.656	7.856	7.983	7.798	7.607	7.402	7.356	7.58	7.514	8.187	7.816	7.648	8.366	8.082	8.034	7.758	8.289	8.458	7.783	8.156	8.385	7.717	8.053	7.708	7.753
CB_000201	8.602	8.982	0.000166602	0.000347572	1.301	9.372	8.549	8.381	7.816	8.401	9.022	12.107	9.671	9.988	10.267	8.528	8.931	8.435	9.048	8.56	9.183	8.949	9.87	8.95	8.334	8.289	8.214	8.369	7.928	7.785	8.178	8.117	7.502	8.175	8.013	8.4	8.245	8.771	8.35	8.891	9.804	8.226	8.163	8.218	7.74	7.887	7.957	7.836	7.42
CB_000202	15.734	16.229	2.14e-21	1.68e-20	1.409	15.672	15.775	15.757	15.344	15.762	16.035	16.892	14.699	15.803	16.74	15.764	16.17	15.725	15.747	15.259	16.409	15.896	16.168	16.096	16.212	15.556	15.452	15.781	15.502	14.878	15.106	15.742	14.987	16.045	15.275	15.841	15.588	16.154	15.695	16.242	15.852	15.966	15.789	15.845	15.668	15.571	15.423	15.429	15.63
CB_000203	10.465	10.501	0.660643	0.712177	1.025	11.135	10.787	10.358	10.571	10.028	10.158	12.394	10.846	11.333	11.789	10.995	10.969	10.39	10.679	10.52	11.339	10.238	10.642	10.381	9.963	10.663	10.608	11.079	11.133	9.778	9.846	10.05	9.681	11.246	10.506	10.881	10.666	10.197	10.124	10.805	10.522	9.958	9.5	9.934	9.925	9.301	9.924	9.814	9.509
CB_000204	6.276	6.414	0.184524	0.234758	1.1	7.107	6.414	6.569	6.289	5.568	6.76	7.589	7.462	6.321	6.884	7.422	6.605	6.271	6.565	6.139	6.595	7.087	6.958	6.445	6.597	5.661	4.695	5.943	5.008	7.14	5.868	6.478	5.268	5.772	5.682	5.495	5.365	6.847	6.413	6.703	6.506	6.344	5.837	6.507	5.749	5.695	6.45	4.847	5.423
CB_000205	13.05	13.841	8.95e-46	3.32e-44	1.731	13.05	12.74	12.925	12.894	12.29	13.095	12.271	14.07	13.296	12.996	13.084	13.671	13.097	13.024	13	12.445	13.306	13.343	13.245	13.336	12.765	13.044	12.633	12.4	13.106	12.961	12.848	12.781	13.025	12.718	12.998	12.816	12.793	13.575	13.15	13.211	12.927	12.698	13.302	12.931	12.903	13.497	12.779	13.036
CB_000206	9.358	10.21	8.94e-09	2.87e-08	1.805	9.304	8.986	9.43	9.124	9.425	9.387	10.643	9.026	10.109	10.81	9.261	9.267	8.885	9.363	9.076	9.07	10.369	8.819	8.739	11.407	8.77	9.25	8.99	9.27	8.998	9.173	9.154	9.042	9.513	9.316	8.743	9.69	9.748	9.812	9.543	10.614	9.638	9.721	9.704	10.053	9.563	8.551	8.994	9.269
CB_000207	13.44	11.11	8.75e-58	7.06e-56	-5.028	13.889	13.908	14.304	13.717	12.601	14.03	14.826	14.53	12.826	13.166	14.151	12.795	13.762	14.196	14.192	15.079	14.309	13.592	13.543	11.72	13.933	14.524	14.124	14.268	13.291	13.753	13.689	12.899	13.652	13.084	13.563	13.056	13.433	11.858	13.086	12.085	12.855	12.509	13.263	13.191	12.783	12.813	13.989	12.484
CB_000208	7.916	7.784	0.247074	0.304256	-1.096	8.454	7.912	7.1	6.92	8.623	7.792	8.231	8.567	5.371	6.856	7.959	6.803	8.71	8.508	9.084	8.936	9.373	9.07	8.215	8.802	7.717	7.974	7.669	7.396	7.511	7.996	6.982	8.203	6.681	6.035	6.984	6.509	6.725	6.172	7.301	7.723	7.394	7.954	7.833	6.757	8.313	8.016	7.998	7.791
CB_000209	5.892	5.464	0.00163636	0.00300293	-1.345	6.676	7.2	5.68	6.137	7.702	5.846	6.158	6.071	3.737	4.056	5.774	5.809	6.742	6.626	6.538	6.122	6.41	5.524	6.122	7.32	6.057	5.801	6.006	5.498	5.843	5.779	4.499	6.286	4.331	5.101	6.07	5.263	5.012	5.067	4.562	4.614	4.139	5.835	7.534	6.089	6.434	6.216	5.025	6.143
CB_000210	8.679	9.173	3.85e-05	8.64e-05	1.409	8.921	8.827	7.808	7.961	9.906	9.698	11.446	9.285	9.205	9.613	8.823	8.557	8.248	9.294	8.091	8.792	8.654	8.684	8.865	9.336	8.217	7.988	8.264	8.105	7.749	7.678	7.99	7.83	8.369	7.81	7.717	8.14	7.94	8.175	8.987	8.45	8.372	8.8	8.635	7.988	7.598	7.201	7.748	7.128
CB_000211	11.288	10.465	1.68e-29	2.2e-28	-1.769	11.02	10.871	11.655	11.419	10.837	11.198	9.231	11.219	10.934	11.339	11.494	12.081	11.532	11.477	11.607	11.442	11.266	11.572	11.102	10.923	11.54	11.298	11.451	11.383	11.454	11.239	11.458	11.418	11.148	10.971	11.022	11.515	11.344	11.063	11.154	11.025	11.489	11.364	11.196	11.862	11.503	11.67	11.859	11.706
CB_000212	11.872	11.839	0.824296	0.855841	-1.023	13.024	11.907	10.715	10.809	10.776	12.432	12.147	12.953	13.746	13.979	12.713	12.536	11.666	12.456	11.101	13.751	13.374	13.156	12.259	11.814	10.796	10.623	11.301	10.658	10.791	10.907	10.307	9.918	11.941	10.51	11.885	11.633	11.337	11.675	12.949	11.996	11.836	11.499	12.149	11.636	11.235	10.423	10.548	10.463
CB_000213	9.785	9.413	0.000257798	0.000525095	-1.294	10.879	9.867	8.905	9.1	9.944	9.764	9.011	9.988	10.101	10.047	10.245	9.481	9.642	10.032	9.741	10.343	11.131	9.715	9.586	10.488	9.307	9.336	9.17	8.565	9.306	9.681	8.827	9.913	9.311	8.958	9.625	9.175	9.624	9.465	10.865	9.379	9.547	9.954	10.459	9.561	9.472	9.249	9.145	9.395
CB_000214	5.87	6.082	0.0321531	0.0480365	1.158	5.72	5.772	5.946	5.928	6.103	6.268	5.998	6.105	5.711	6.245	5.897	5.727	6.001	6.23	6.326	6.207	6.002	4.704	5.92	5.431	5.728	5.815	5.477	5.689	6.314	5.597	5.953	5.815	6.672	7.15	6.1	6.544	4.857	5.401	5.936	6.08	6.025	5.081	6.598	5.085	6.006	5.383	5.685	5.898
CB_000215	8.023	7.819	0.0608486	0.0863364	-1.152	7.374	7.768	7.972	7.782	7.504	7.106	5.31	7.294	9.308	8.062	7.606	8.982	7.901	7.877	8.403	7.862	7.876	7.403	8.418	8.237	8.882	8.679	8.764	8.284	8.157	8.181	7.28	8.521	8.847	8.382	7.944	8.884	8.23	9.371	8.323	9.646	9.121	9.248	9.03	9.562	8.868	8.52	8.74	8.943
CB_000216	4.543	4.312	0.131952	0.173917	-1.173	5.415	4.335	4.93	4.567	3.922	3.603	4.216	3.176	4.426	4.881	4.046	3.009	4.629	5.004	5.1	4.761	4.971	3.401	4.441	4.445	4.286	4.838	4.379	4.133	4.167	4.735	4.265	5.59	5.48	5.313	4.044	4.529	5.387	6.174	4.617	8.328	5.816	5.625	5.199	3.974	3.278	6.016	5.35	3.141
CB_000217	11.093	10.381	2.47e-06	6.33e-06	-1.639	11.381	11.784	11.394	11.895	8.74	12.102	12.891	10.174	10.831	11.089	10.493	10.121	11.277	12.675	11.728	10.393	10.573	10.839	10.588	11.094	13.427	13.433	12.602	13.311	10.543	11.846	9.987	10.2	11.241	10.748	12.67	10.611	10.718	10.378	10.63	8.421	10.124	10.021	9.765	9.795	10.637	11.017	10.744	9.734
CB_000218	6.18	6.322	0.10881	0.146146	1.103	5.802	6.562	6.337	6.548	5.77	6.188	3.578	6.522	4.708	4.734	6.182	7.163	6.723	6.512	6.745	7.11	6.455	5.958	6.48	7.014	6.451	6.235	5.61	6.483	6.876	6.816	6.311	6.97	5.485	6.278	6.179	6.064	5.813	5.958	6.009	6.41	5.585	6.219	5.572	7.041	7.018	6.9	6.824	6.813
CB_000219	4.361	4.724	0.000446787	0.000883383	1.286	5.692	3.813	3.899	4.098	4.113	4.063	3.939	4.551	3.977	4.231	4.692	6.193	4.435	5.069	4.786	4.806	4.882	4.496	5.041	4.315	4.304	4.409	4.012	4.632	3.194	3.153	3.15	5.191	4.44	4.539	4.544	5.487	4.558	5.361	3.513	4.395	3.742	4.256	2.969	3.81	2.982	3.088	4.549	3.142
CB_000220	8.081	7.722	6.23e-07	1.69e-06	-1.282	8.4	8.091	7.798	8.118	7.268	7.832	8.025	8.318	9.165	8.602	8.586	8.844	8.139	8.333	8.187	8.161	7.239	7.392	7.411	7.096	8.335	7.867	8.583	8.31	7.501	7.886	8.15	8.07	9.04	8.615	8.59	8.543	8.579	8.219	8.863	7.544	8.495	7.898	8.061	8.157	7.482	8.089	7.98	7.636
CB_000221	9.411	8.861	2.51e-07	7.05e-07	-1.464	9.205	10.016	10.344	9.933	8.148	9.291	9.234	9.21	10.374	9.6	10.3	10.817	10.212	8.625	10.054	9.994	9.615	9.843	10.134	8.003	9.285	9.293	9.03	10.165	9.602	9.694	9.375	8.67	10.139	9.111	9.093	9.212	9.629	9.628	9.651	7.682	9.381	8.754	9.383	8.876	8.753	9.562	9.209	9.068
CB_000222	3.481	4.426	1.45e-11	5.8e-11	1.925	4.302	3.399	3.013	3.051	3.194	3.633	6.323	3.251	2.997	3.108	3.461	4.211	3.926	3.204	3.484	4.344	3.019	5.545	3.794	2.922	3.522	3.25	3.26	3.289	4.17	3.448	3.524	4.282	2.903	3.049	3.049	3.279	3.62	3.713	2.997	3.213	2.919	3.121	3.33	3.151	3.696	3.396	3.163	3.111
CB_000223	3.487	3.889	1.32e-06	3.47e-06	1.321	3.145	3.143	3.178	3.144	3.199	2.977	5.357	4.343	3.4	3.666	3.489	3.48	3.492	3.334	3.142	3.853	3.604	4.196	2.998	2.987	3.109	3.646	3.101	3.331	3.593	3.433	3.297	3.144	3.131	3.135	3.128	2.991	3.425	3.099	4.282	3.055	3.173	4.474	3.356	2.954	3.254	3.46	3.305	3.929
CB_000224	8.941	9.67	1.32e-05	3.12e-05	1.657	10.097	9.782	7.962	9.126	9.779	10.327	11.356	9.73	5.096	8.252	8.971	6.566	7.252	9.81	9.613	11.003	10.92	10.575	9.87	10.089	9.204	9.46	9.11	8.792	9.205	9.892	8.892	9.456	6.929	8.062	8.77	7.531	6.693	6.999	7.094	8.038	6.984	8.56	7.42	7.125	9.01	8.765	7.941	9.093
CB_000225	8.912	8.641	0.00583475	0.00989171	-1.206	8.712	8.254	8.658	8.715	8.641	9.362	10.769	8.733	8.163	7.42	8.422	9.145	9.218	9.125	9.38	8.737	9.469	9.014	9.11	9.429	9.071	9.166	9.002	8.759	8.472	8.701	8.683	9.743	9.023	9.124	7.705	8.412	7.973	8.459	8.671	8.849	8.71	8.708	8.831	8.748	9.321	9.182	8.709	8.977
CB_000226	7.167	7.341	0.13627	0.178975	1.128	7.533	7.933	6.805	7.126	6.875	8.061	9.016	7.429	7.1	7.37	7.241	7.351	6.641	7.958	6.832	7.449	7.897	7.966	7.415	7.12	6.781	6.738	6.764	6.816	6.11	7.921	6.426	6.329	7.201	6.472	6.651	7.483	6.815	6.244	7.095	6.278	6.351	6.195	7.04	6.012	5.932	5.682	6.434	6.515
CB_000227	9.186	9.383	0.0230901	0.0354239	1.147	9.609	8.88	8.726	8.989	9.001	9.209	11.326	9.659	9.323	10.123	9.596	9.696	9.481	8.939	8.393	9.133	8.882	9.909	9.653	9.018	8.827	8.45	8.615	8.459	7.823	7.966	8.964	8.46	9.325	9.128	8.965	9.306	8.882	8.685	9.731	9.305	8.406	8.69	9.179	9.008	8.736	8.637	8.602	8.695
CB_000228	12.081	12.322	0.11825	0.157573	1.182	12.918	12.644	11.808	11.683	12.357	12.722	15.892	12.397	11.366	13.126	12.778	11.679	11.993	12.939	12.134	14.112	13.189	14.181	13.318	12.974	11.563	11.733	12.328	11.759	11.027	11.205	12.032	10.135	10.823	10.65	11.251	10.936	11	10.634	12.038	10.591	10.475	10.565	10.821	10.728	10.757	10.909	11.424	10.821
CB_000229	13.646	13.946	0.00199207	0.00361642	1.231	14.468	14.083	13.645	13.648	13.551	13.881	15.954	13.973	13.208	15.208	14.394	13.697	13.808	14.318	14.012	15.322	13.953	14.254	13.944	14.402	13.644	13.441	13.983	13.78	12.688	12.961	13.409	12.378	13.711	13.302	13.969	13.921	13.635	13.348	14.219	14.012	13.088	13.066	13.626	13.25	12.523	12.938	13.247	12.984
CB_000230	3.455	3.49	0.574219	0.633271	1.024	3.564	3.347	3.342	3.389	3.223	3.076	2.967	3.509	4.332	3.167	3.194	4.293	2.995	3.068	3.152	3.042	3.179	2.951	3.175	3.233	3.343	3.301	3.084	3.221	3.219	3.376	3.487	3.262	3.176	3.236	3.536	3.717	3.333	3.434	3.339	3.198	3.283	3.601	3.407	4.827	5.142	3.519	3.948	3.352
CB_000231	4.823	5.963	3.1e-06	7.84e-06	2.203	5.565	4.815	4.018	4.009	6.003	3.908	10.261	5.968	4.974	5.703	4.203	3.278	3.179	3.851	4.755	6.82	6.559	6.582	4.94	3.929	3.765	5.371	4.59	4.347	5.51	7.331	7.471	6.714	3.717	4.748	4.836	4.308	4.234	4.471	4.961	3.007	4.05	3.092	5.364	3.307	6.022	4.52	4.724	6.903
CB_000232	7.488	7.299	0.10452	0.14091	-1.14	7.659	7.445	7.717	7.444	9.873	7.494	7.333	6.964	8.837	8.002	7.384	7.136	7.648	8.153	7.797	7.423	7.041	7.237	7.063	7.174	7.406	7.348	7.217	7.557	7.539	7.666	6.6	7.522	8.565	7.674	7.606	8.203	7.962	8.439	8.028	8.92	8.22	7.966	7.799	8.335	7.995	7.336	7.907	8.112
CB_000233	9.188	9.103	0.439638	0.503522	-1.06	9.936	9.93	8.798	8.827	10.866	9.877	12.318	9.778	9.159	9.609	10.124	9.36	8.995	9.199	9.063	9.655	8.98	10.364	9.555	9.335	9.036	9.242	9.155	9.192	8.113	7.84	9.052	8.12	8.852	8.426	8.865	8.959	8.609	8.378	9.677	9.175	8.777	8.258	8.687	8.356	7.688	8.655	8.166	7.66
CB_000234	6.352	6.378	0.780319	0.818168	1.018	6.381	6.531	6.36	7.066	6.759	6.744	6.076	6.813	6.44	6.435	6.286	6.157	6.403	6.435	6.24	6.299	5.969	5.801	5.559	6.046	6.535	6.337	6.415	6.336	6.155	5.671	5.55	5.462	6.079	6.264	6.563	6.091	6.452	5.812	6.467	6.095	5.888	5.509	5.529	5.216	5.194	5.971	5.86	5.605
CB_000235	9.908	7.099	7.57e-37	1.55e-35	-7.01	9.856	9.728	8.655	9.558	9.76	10.087	8.839	7.634	9.494	10.214	9.504	8.487	10.367	9.554	11.411	11.812	10.247	8.516	9.643	10.476	9.615	10.563	9.78	10.271	10.155	10.731	8.439	9.443	9.803	7.863	10.002	10.095	9.415	10.386	9.67	11.531	10.952	10.971	10.204	9.806	11.494	9.623	9.759	10.735
CB_000236	6.771	7.259	1.9e-07	5.39e-07	1.403	6.463	6.741	6.31	5.946	7.304	6.837	8.534	6.843	6.624	6.918	7.334	6.203	6.049	7.062	7.155	7.401	7.983	7.356	7.004	7.865	6.988	6.114	6.971	6.349	6.86	6.721	6.049	6.319	6.427	6.677	6.241	6.853	5.614	6.155	6.452	6.125	6.516	7.047	7.497	6.62	7.705	6.007	7.297	6.525
CB_000237	7.541	7.603	0.635641	0.68917	1.044	7.068	7.217	7.13	6.894	7.317	7.217	6.527	6.17	8.103	7.184	6.746	8.12	7.498	7.005	7.758	7.308	6.967	6.291	7.068	7.461	7.455	7.922	7.305	7.841	7.878	8.361	7.253	8.168	8.253	7.759	7.478	8.677	7.732	8.978	7.517	9.412	9.139	8.774	8.033	9.25	8.389	7.251	8.138	8.23
CB_000238	10.601	10.615	0.949481	0.95974	1.01	7.75	9.84	9.723	12.448	11.751	9.583	8.304	7.59	10.868	11.125	9.066	10.683	9.598	10.163	12.272	9.939	9.229	9.19	9.09	11.457	11.456	12.653	11.704	13.555	12.782	13.486	12.231	10.177	12.655	9.895	9.899	12.94	12.47	10.682	12.341	13.432	12.064	10.204	13.002	10.752	10.45	11.375	10.99	10.656
CB_000239	3.824	3.814	0.914378	0.931017	-1.006	3.856	3.415	3.483	3.508	6.061	3.219	6.803	3.781	3.921	3.237	3.878	4.644	3.222	3.249	3.215	4.069	3.304	4.257	4.389	3.186	3.154	3.344	3.312	3.588	4.234	3.711	4.131	4.371	2.935	3.493	3.985	4.059	3.549	3.648	3.891	4.288	3.03	4.405	4.456	5.173	3.8	3.948	4.174	4.207
CB_000240	4.836	4.876	0.666165	0.716975	1.028	4.978	5.455	4.459	5.062	5.655	4.727	3.963	5.076	4.503	5.371	5.41	5.458	4.703	4.702	4.672	4.729	4.86	3.222	4.177	5.453	4.809	4.928	4.423	4.613	4.196	4.151	4.398	3.393	4.931	5.015	4.875	5.953	6.438	4.864	4.795	5.544	5.456	4.837	5.641	4.472	5.03	3.878	3.073	3.173
CB_000241	7.827	8.781	5.04e-08	1.51e-07	1.937	7.091	8.143	9.482	10.35	7.325	7.526	8.051	8.361	7.059	7.766	7.679	8.547	7.745	7.606	7.873	7.42	6.74	6.58	7.999	9.472	7.858	7.899	7.611	7.323	8.021	7.681	7.894	8.882	7.578	9.624	7.287	7.587	8.731	7.394	6.34	6.756	8.152	9.057	7.634	7.195	8.055	9.42	9.697	8.323
CB_000242	6.434	7.214	4.18e-17	2.5e-16	1.717	7.423	6.355	6.435	6.422	6.172	6.506	8.447	7.192	6.755	7.042	6.288	5.849	6.521	6.624	6.371	6.542	7.066	7.391	7.251	6.646	6.106	6.086	6.613	6.497	5.715	6.68	6.321	5.547	6.269	6.132	6.251	6.387	5.493	5.685	5.942	6.329	6.229	5.68	6.484	6.286	5.477	5.86	5.38	5.97
CB_000243	11.842	11.194	5.51e-12	2.29e-11	-1.567	11.648	11.533	11.818	11.427	11.914	11.388	10.655	11.088	13.788	12.315	11.629	12.514	12.037	11.154	11.123	11.086	11.34	10.913	11.282	10.83	11.691	11.957	11.786	11.714	11.415	11.83	11.092	12.024	12.892	11.854	11.196	12.856	12.233	11.93	12.523	13.177	13.047	12.452	12.63	12.701	11.869	11.401	11.796	11.611
CB_000244	8.58	8.258	0.000193498	0.000400543	-1.25	8.372	8.253	8.146	8.213	8.547	8.335	10.205	7.796	8.18	9.495	8.412	8.168	8.646	8.706	8.307	7.83	9.556	9.575	8.861	9.035	8.267	7.858	8.338	8.42	9.229	8.504	8.341	8.781	9.651	7.984	7.637	8.51	8.743	9.641	9.137	10.429	8.955	8.599	9.365	8.242	9.549	8.69	7.71	8.672
CB_000245	4.555	5.154	2.85e-08	8.74e-08	1.514	4.455	4.157	4.637	4.743	4.135	3.886	4.66	5.509	5.29	4.613	3.704	3.932	4.563	4.032	4.223	4.026	3.536	3.868	4.085	4.773	5.038	4.205	4.24	4.94	4.732	4.298	3.638	3.226	5.439	4.908	4.747	5.46	4.752	5.236	4.969	7.626	5.606	4.543	5.168	4.792	5.204	5.314	4.998	5.872
CB_000246	5.665	5.922	0.0115643	0.0186846	1.195	6.542	5.361	5.695	4.925	6.305	6.13	7.842	6.12	5.172	5.283	5.175	3.176	5.697	5.879	6.102	6.524	6.578	6.208	6.114	6.151	6.533	6.376	5.791	6.23	6.667	5.667	6.27	6.165	5.877	5.68	5.51	6.074	5.206	4.962	4.546	4.914	5.146	5.697	4.605	3.803	6.716	6.045	6.007	6.308
CB_000247	7.35	7.488	0.0955951	0.130073	1.1	7.768	7.273	7.238	7.171	7.087	7.383	7.77	7.808	8.319	7.962	7.377	7.627	7.753	7.919	7.621	7.721	7.784	7.112	7.267	7.201	7.371	7.35	7.462	7.407	6.293	6.476	6.338	6.411	7.76	7.177	7.427	7.466	6.594	6.779	7.563	6.804	6.941	6.666	7.209	7.16	6.622	5.895	6.556	6.145
CB_000248	8.961	9.276	0.000429419	0.000850697	1.244	9.72	8.779	8.701	8.748	8.989	9.284	11.76	9.49	9.33	9.968	9.154	8.934	9.397	9.305	8.568	9.2	9.072	9.534	9.195	8.97	8.827	8.862	8.729	8.79	8.476	8.495	8.194	8.22	8.899	8.65	8.678	8.451	8.345	8.159	8.741	8.511	8.405	8.065	8.278	7.998	7.696	7.994	7.817	7.735
CB_000249	3.377	3.252	0.121497	0.161443	-1.09	2.95	2.954	2.961	3.056	3.003	3.08	3.158	3.087	3.123	2.95	3.097	3.137	3.005	2.995	3.729	3.221	3.176	3.052	3.078	3.023	2.974	2.953	2.986	3.052	4.937	4.609	3.19	3.881	3.045	3.109	3.056	3.247	3.151	3.066	2.977	3.152	3.058	3.31	3.531	3.699	4.538	3.223	4.655	3.264
CB_000250	7.701	8.666	6.1e-14	2.95e-13	1.953	7.258	7.582	7.498	6.952	6.925	7.263	5.922	6.953	8.256	7.896	9.432	8.9	7.451	7.937	7.453	7.202	7.915	6.391	8.156	8.7	7.452	7.11	7.435	7.292	7.671	8.285	7.445	8.531	8.041	8.555	7.262	8.903	7.335	8.273	8.883	8.697	8.73	8.741	8.265	8.726	7.894	7.234	7.946	7.649
CB_000251	3.765	3.903	0.276001	0.335571	1.101	4.718	3.139	2.991	5.072	2.981	2.955	8.875	3.091	6.795	6.009	4.499	3.531	3.073	3.351	3.118	4.672	3.995	6.473	5.06	3.038	2.98	3.33	3.602	2.972	4.228	3.047	3.653	5.015	3.151	3.086	3.768	3.081	3.048	4.344	4.096	3.085	3.575	3.341	4.581	3.191	3.355	3.134	3.848	3.349
CB_000252	6.353	6.362	0.911983	0.929034	1.006	6.076	5.716	6.002	6.379	6.177	6.323	4.637	6.379	6.952	5.996	5.953	6.912	5.654	5.789	5.592	5.278	5.774	4.446	5.287	4.921	6.179	6.073	5.903	6.073	6.105	6.711	7.555	6.401	7.354	6.2	6.946	6.85	6.884	6.483	6.995	6.66	6.925	6.603	6.592	6.687	5.739	6.105	5.498	6.124
CB_000253	9.921	10.344	0.0133622	0.0213566	1.34	10.455	9.37	10.215	10.132	9.433	11.344	13.609	11.517	9.372	10.095	9.885	10.071	9.7	10.494	9.142	9.425	11.796	11.885	12.039	8.557	11.195	10.484	10.909	9.702	9.71	10.514	10.6	9.88	8.548	8.827	8.415	9.204	8.83	8.475	8.969	8.359	8.826	7.902	9.04	8.766	8.982	8.819	8.699	8.234
CB_000254	6.348	6.812	3.42e-07	9.52e-07	1.379	6.844	6.319	6.063	7.647	4.911	6.083	6.16	6.235	6.811	5.977	6.658	6.634	6.623	6.928	6.35	6.002	5.845	5.854	5.785	7.044	6.065	5.995	5.94	5.9	6.484	6.28	6.765	6.602	6.368	6.505	6.655	6.298	6.541	7.263	6.514	7.337	7.478	6.026	6.472	5.599	6.924	6.415	6.925	6.007
CB_000255	6.403	6.11	0.000589512	0.001149	-1.226	6.913	5.68	6.455	5.748	6.966	6.756	8.618	6.68	7.083	7.214	6.416	6.74	5.891	6.377	5.911	6.372	6.577	7.109	6.41	6.09	5.781	5.694	5.89	5.703	6.548	5.803	5.964	5.695	6.286	6.017	6.373	6.068	6.81	6.629	6.85	6.31	6.767	6.599	7.295	6.265	6.205	6.833	5.644	5.298
CB_000256	11.708	10.818	9e-20	6.36e-19	-1.852	11.685	11.366	11.273	11.195	11.264	11.323	10.71	11.453	12.346	11.77	11.801	12.29	11.738	11.361	11.384	11.481	11.084	11.027	11.17	10.714	12.399	12.863	12.977	13.002	11.579	11.822	11.986	11.673	12.695	11.715	12.027	12.278	12.087	11.924	12.335	12.076	12.475	11.786	11.888	12.237	11.604	10.739	11.803	11.384
CB_000257	7.242	6.606	4.24e-07	1.17e-06	-1.554	8.132	7.037	8.943	8.299	5.064	7.089	10.288	7.873	7.96	8.147	7.901	8.545	8.434	8.985	8.071	7.91	6.196	8.169	6.997	6.581	6.973	7.161	7.832	7.159	6.177	5.462	6.553	6.481	8.145	7.672	8.307	8.366	7.644	6.864	7.839	6.469	6.834	6.757	6.291	7.691	7.552	7.771	6.96	7.834
CB_000258	3.337	4.395	1.19e-31	1.77e-30	2.082	3.024	3.106	3.178	3.235	3.547	3.057	3.221	3.367	3.175	3.059	3.174	3.039	3.065	3.186	3.056	3.027	4.484	2.972	3.096	2.928	3.268	3.034	3.03	3.017	3.599	3.419	3.122	3.106	3.505	3.012	3.094	2.98	3.101	3.106	3.039	3.213	3.245	2.965	2.921	3.008	3.335	3.418	3.124	4.192
CB_000259	12.804	12.791	0.869493	0.893745	-1.01	12.291	12.865	12.845	12.634	11.753	12.339	11.392	13.413	14.627	12.734	12.785	13.286	12.604	11.981	12.376	12.389	12.446	12.747	12.53	12.218	12.77	12.788	12.408	12.573	12.401	12.661	12.929	12.964	13.441	12.415	12.447	13.018	12.908	12.838	13.524	12.11	13.789	13.149	13.856	13.434	11.992	12.493	12.709	12.078
CB_000260	7.502	7.366	0.197564	0.249577	-1.099	7.333	6.92	7.505	7.698	6.598	6.983	5.117	7.284	7.614	6.681	6.931	7.905	8.227	7.152	7.6	7.273	6.975	6.247	7.625	7.372	7.422	7.265	7.666	7.692	7.931	7.755	7.58	8.254	8.036	7.684	7.647	8.266	7.321	7.441	7.502	7.517	8.495	8.344	7.954	8.46	8.105	7.616	8.393	7.755
CB_000261	7.482	7.307	0.208594	0.262039	-1.129	7.044	6.475	8.002	7.836	5.999	7.387	8.245	7.774	7.611	6.861	9.055	7.348	6.693	7.569	8.447	5.86	6.781	6.758	7.033	9.385	7.891	7.856	6.834	7.828	8.383	7.049	8.322	9.196	8.028	7.302	6.21	7.88	5.539	7.284	6.962	7.943	7.857	6.25	6.016	7.831	7.636	8.05	7.475	8.069
CB_000262	8.098	7.846	0.000564211	0.0011023	-1.191	8.835	8.314	7.895	7.431	7.513	8.037	8.336	8.763	7.389	8.443	8.298	8.23	8.375	8.607	8.347	8.899	9.393	8.706	9.006	8.217	7.655	7.835	7.938	7.79	7.982	7.68	7.572	7.434	7.701	7.822	8.4	7.999	7.632	7.398	8.316	7.468	7.785	8.006	8.263	8.282	7.91	7.627	7.395	7.976
CB_000263	3.926	3.927	0.9901	0.992051	1.001	4.582	3.638	3.902	3.193	2.949	3.59	4.54	4.355	4.022	4.933	4.536	4.964	3.579	3.558	4.481	3.626	3.654	3.979	4.454	4.202	3.718	3.368	3.84	3.811	3.688	2.999	2.944	3.086	4.354	3.834	4.011	5.161	3.716	4.168	4.298	2.944	4.288	3.197	4.653	4.937	3.058	2.977	4.659	3.046
CB_000264	3.418	3.247	0.00633254	0.0106783	-1.126	3.219	3.062	3.602	3.217	3.262	3.455	3.198	3.209	3.607	3.025	3.789	3.117	3.084	3.069	3.002	3.104	3.156	2.941	3.722	3.059	3.624	3.185	3.009	3.402	3.35	3.244	3.09	3.02	3.539	3.021	3.619	3.083	3.057	3.079	3.04	3.132	3.534	2.978	3.019	3.103	3.182	3.231	3.064	3.832
CB_000265	3.407	3.294	0.0802996	0.111074	-1.081	3.088	3.049	3.034	3.119	3.054	3.222	3.071	4.267	3.504	3.089	3.116	2.939	3.483	3.007	2.952	2.967	3.268	3.073	3.112	2.986	3.201	3.24	2.943	3.02	3.198	3.015	3.002	2.943	4.853	3.273	3.298	3.45	3.277	3.137	3.721	3.459	4.132	3.681	3.783	3.973	3.35	3.088	3.085	3.268
CB_000266	6.615	5.368	2.18e-23	1.95e-22	-2.373	7.516	6.885	6.968	7.176	5.862	6.938	7.199	7.802	8.283	8.074	7.286	6.752	7.421	7.262	6.321	8.477	7.925	8.173	7.801	5.832	6.99	6.261	6.599	5.993	6.306	7.018	6.946	5.649	6.031	5.581	7.269	5.662	6.111	5.457	7.509	4.934	6.305	5.727	5.675	6.329	5.551	6.558	5.268	5.965
CB_000267	7.383	7.314	0.576659	0.635564	-1.049	8.16	7.68	7.855	7.686	7.953	7.845	5.728	7.471	4.151	6.635	7.821	7.115	7.405	8.644	8.397	8.75	8.795	8.105	6.996	8.661	7.534	7.346	7.184	6.915	7.243	7.415	6.6	7.065	5.447	6.697	7.451	6.535	6.792	6.055	6.875	6.624	6.084	6.795	7.067	6.851	8.099	8.308	7.488	8.111
CB_000268	9.55	9.779	0.0171258	0.0268561	1.172	10.151	9.815	9.638	9.833	9.727	9.597	11.562	9.961	9.165	9.906	9.603	8.93	9.585	9.879	9.498	10.04	9.205	9.732	9.495	9.406	9.974	9.938	10.191	10.212	8.7	8.841	8.965	8.733	9.647	9.64	9.615	9.706	8.795	8.651	9.144	9.451	8.336	8.058	8.477	8.599	8.28	8.439	8.57	8.511
CB_000269	4.594	4.628	0.678408	0.728002	1.024	4.808	4.764	4.959	4.326	4.032	4.513	3.403	4.263	4.73	5.124	5.187	3.477	4.716	4.807	4.47	5.223	5.352	6.739	5.005	4.958	4.949	4.014	4.556	4.269	3.938	3.912	3.948	4.273	5.758	4.402	5.115	4.648	5.005	3.727	4.806	4.887	4.197	4.662	4.499	3.415	4.251	4.126	4.193	4.502
CB_000270	14.401	15.13	1.33e-12	5.82e-12	1.657	14.929	14.86	14.018	14.52	14.487	15.24	16.894	13.642	13.332	15.524	14.1	13.341	14.314	14.599	14.205	15.801	15.139	15.815	15.323	15.735	13.93	14.129	14.367	13.856	12.666	13.241	14.302	12.967	13.859	13.886	14.226	13.935	13.548	13.654	14.264	13.902	13.269	14.299	13.699	13.45	13.834	13.644	14.11	13.798
CB_000271	6.426	6.667	7.82e-06	1.89e-05	1.181	6.76	6.378	6.706	6.417	6.419	5.87	6.41	6.264	7.291	6.875	6.788	7.148	6.796	6.44	6.67	6.493	6.573	6.109	6.79	6.06	6.506	6.209	6.574	6.286	5.376	5.846	6.033	6.342	6.794	6.652	6.753	6.819	6.364	6.166	6.403	6.696	6.741	6.051	6.008	6.492	6.485	5.751	6.419	6.332
CB_000272	4.789	5.969	1.62e-09	5.54e-09	2.266	6.717	6.13	5.299	5.22	3.46	5.628	7.404	5.704	4.821	6.272	6.228	5.006	4.412	5.463	3.65	6.143	5.55	5.755	7.725	5.495	3.065	3.506	4.322	4.287	3.705	3.993	5.824	3.249	3.115	4.095	3.885	2.933	3.129	3.624	3.815	3.21	3.678	3.588	4.17	3.311	3.887	3.753	3.723	4.028
CB_000273	9.944	8.067	1.04e-43	3.34e-42	-3.675	9.652	9.807	9.982	9.883	9.296	9.758	6.358	10.97	8.733	8.662	10.407	8.725	10.057	9.814	9.797	11.344	10.03	10.464	9.309	8.689	9.652	10.324	10.179	9.693	10.54	9.181	10.889	10.524	8.783	9.421	10.281	9.481	10.029	8.77	9.005	10.962	9.47	10.653	9.929	9.981	10.23	10.595	9.948	9.913
CB_000274	4.662	4.23	5.08e-06	1.25e-05	-1.349	6.699	4.321	4.679	4.359	3.562	4.902	3.467	5.278	3.7	4.636	3.597	4.883	5.634	5.004	4.803	5.107	4.819	3.883	4.729	5.297	4.616	4.165	4.779	5.916	4.444	3.871	4.069	5.214	3.498	4.494	5.273	3.637	4.156	3.688	3.609	3.913	4.279	5.582	5.093	4.718	4.206	4.59	4.278	5.778
CB_000275	7.65	8.039	4.59e-08	1.38e-07	1.309	7.72	7.399	7.237	7.313	6.984	7.578	6.49	8.151	7.782	7.517	8.042	8.143	7.911	8.456	8.157	8.326	8.938	7.753	7.805	7.828	7.517	7.629	7.439	7.238	8.03	7.631	7.557	7.841	7.33	7.567	7.576	7.444	6.962	8.323	7.924	6.809	8.016	7.468	7.81	8.07	7.837	7.64	7.885	7.384
CB_000276	7.697	7.755	0.451754	0.515437	1.041	7.851	7.868	7.482	6.972	8.299	7.47	6.666	7.5	8.852	8.781	7.751	7.949	7.722	7.219	6.772	6.781	7.308	6.531	6.672	6.812	7.413	7.269	7.208	7.195	7.469	7.581	7.345	7.421	8.394	7.867	7.636	7.831	8.054	7.725	8.405	8.454	8.182	7.78	7.813	8.127	7.735	7.334	7.663	7.345
CB_000277	9.659	9.766	0.502622	0.564859	1.077	10.753	11.01	11.553	11.044	9.872	10.502	10.985	10.577	8.121	7.578	8.892	6.898	10.251	10.79	10.984	10.294	9.577	9.873	10.295	10.487	10.167	10.51	10.858	10.228	9.426	9.104	9.307	9.401	7.662	9.005	9.194	8.399	8.293	8.903	7.676	8.398	7.692	8.636	8.591	9.06	10.172	9.33	9.727	9.851
CB_000278	14.534	14.593	0.348867	0.412409	1.042	14.892	14.765	14.653	14.18	14.938	14.798	14.314	14.92	13.515	14.271	14.712	13.519	15.085	14.812	14.752	14.612	14.84	14.686	14.557	14.972	14.796	14.215	14.821	14.77	14.279	14.275	14.247	14.418	14.079	14.172	13.95	14.327	13.672	13.922	13.869	13.614	14.196	14.057	13.95	14.014	13.906	13.999	13.969	13.888
CB_000279	4.392	4.094	0.0034195	0.00601408	-1.229	4.351	5.141	3.886	4.258	5.992	5.143	3.579	3.83	4.645	4.72	6.014	2.948	4.082	5.049	4.778	4.42	5.153	3.361	3.184	4.266	4.504	3.842	3.67	3.974	4.742	4.359	3.499	3.278	4.444	4.218	4.343	5.123	4.329	4.534	4.463	4.567	4.284	4.18	3.898	3.457	3.759	3.771	3.961	6.092
CB_000280	7.669	7.348	0.000261897	0.000533017	-1.25	8.438	7.75	7.473	7.037	6.686	7.348	8.219	7.473	8.385	8.231	8.325	7.889	7.775	7.198	7.362	7.383	7.395	7.28	7.673	7.075	7.326	7.107	7.266	7.194	7.262	7.933	7.893	7.505	7.991	7.549	7.073	7.902	7.553	7.474	8.196	6.577	8.235	7.781	8.136	8.425	7.914	7.288	7.952	7.241
CB_000281	7.389	6.778	1.95e-06	5.03e-06	-1.527	8.601	7.205	6.029	6.718	7.032	7.626	4.114	7.694	5.626	7.048	6.813	6.354	7.501	8.177	7.751	8.347	9.372	7.864	8.104	7.798	6.743	6.95	6.902	6.429	6.706	7.171	6.109	6.892	6.078	6.736	7.244	6.173	5.815	6.24	7.142	6.061	7.277	7.91	8.639	6.909	7.991	6.801	7.348	7.458
CB_000282	13.376	12.388	1.5e-13	7.03e-13	-1.984	14.544	13.912	13.119	13.071	11.866	14.255	16.009	14.254	11.929	13.626	13.605	13.256	14.01	14.055	13.566	15.262	13.915	14.61	13.945	12.768	12.742	12.114	13.668	12.791	12.986	12.899	13.49	12.03	12.609	12.796	13.732	12.105	13.002	12.16	13.998	11.031	12.38	12.789	12.503	12.684	12.758	12.902	12.894	12.375
CB_000283	7.448	8.418	4.85e-14	2.36e-13	1.959	8.336	7.53	7.465	7.246	6.825	7.33	11.747	8.099	8.199	9.087	8.048	7.654	7.648	7.548	7.426	8.629	7.821	9.133	7.94	8.024	6.823	6.93	7.155	7.106	7.047	6.918	7.405	7.072	6.96	6.718	6.505	6.959	7.065	7.261	7.72	7.28	6.692	6.634	7.322	6.668	6.58	7.713	7.079	7.562
CB_000284	8.779	9.19	5.68e-08	1.69e-07	1.329	9.412	8.585	8.534	8.161	8.845	8.763	8.187	9.318	9.36	9.322	8.676	8.445	8.821	8.706	8.403	8.549	9.136	8.668	8.138	9.247	8.293	8.602	8.5	7.936	8.735	8.513	8.344	8.766	8.883	8.263	8.974	8.482	9.192	8.464	9.197	8.683	8.827	8.447	8.845	8.329	8.247	9.192	8.325	8.165
CB_000285	9.587	9.491	0.45467	0.518171	-1.069	10.288	9.166	9.375	8.457	8.925	10.428	10.352	9.812	7.803	10.509	10.388	8.188	9.653	10.11	9.768	10.408	11.311	10.538	9.861	9.02	10.099	9.047	9.357	9.579	9.522	9.741	8.521	8.378	8.998	8.118	8.83	8.282	10.487	8.785	9.191	8.05	8.944	10.193	9.576	8.559	9.231	9.926	9.437	8.364
CB_000286	10.316	10.569	0.0484416	0.0700949	1.191	11.208	10.426	10.031	10.047	10.121	10.705	13.391	11.236	10.396	10.9	10.219	9.719	10.173	10.511	10.345	11.539	10.912	11.342	11.091	10.627	10.435	10.38	10.821	10.504	9.258	9.604	9.923	9.843	9.667	10.137	10.006	9.694	9.245	9.069	9.929	9.15	9.115	9.057	9.506	9.218	8.738	8.962	9.031	8.955
CB_000287	6.96	6.377	1.98e-09	6.73e-09	-1.498	7.377	7.172	6.723	6.461	7.144	7.128	6.199	7.205	6.131	6.872	7.828	6.734	6.552	7.072	7.393	7.488	7.961	7.232	7.209	7.948	6.619	6.61	7.037	6.432	6.817	7.175	6.116	6.734	6.187	5.951	6.565	6.253	6.898	6.647	7.038	7.596	6.947	7.658	7.672	7.281	7.678	7.142	6.43	7.119
CB_000288	10.219	9.642	1.36e-11	5.46e-11	-1.492	10.49	9.977	9.881	9.761	9.547	10.079	11.702	10.672	11.082	10.962	10.338	10.536	10.184	10.334	10.131	10.436	10.279	10.605	10.198	9.265	9.974	9.816	10.207	10.24	9.473	9.47	9.684	9.382	10.81	10.049	10.128	10.288	10.153	9.556	10.324	10.067	10.084	9.547	9.74	9.542	9.108	9.562	9.491	9.048
CB_000289	10.283	10.013	0.00517999	0.0088651	-1.206	10.547	9.86	10.067	9.927	9.727	9.447	13.907	10.112	10.742	11.313	10.536	10.898	9.916	9.83	10.015	10.215	10.45	11.416	9.77	9.937	10.065	10.469	10.573	10.538	10.152	10.583	10.525	10.412	10.679	10.103	10.523	10.706	10.689	9.46	11.012	11.122	10.444	10.035	10.457	10.521	9.725	10.261	9.628	9.065
CB_000290	7.947	7.515	1.04e-06	2.77e-06	-1.349	7.383	8.441	7.596	7.595	6.925	7.253	6.697	8.601	9.223	6.244	7.628	8.416	8.37	8.081	8.402	7.32	7.552	7.628	7.347	6.967	7.785	8.16	8.487	8.01	8.393	7.551	7.959	8.474	7.983	7.77	8.089	7.887	7.424	9.015	8.213	9.517	7.676	8.671	8.093	8.972	8.229	7.99	8.556	8.552
CB_000291	9.03	8.86	0.0595268	0.0846289	-1.125	8.796	8.855	9.012	8.922	8.094	9.117	9.245	9.452	8.924	8.715	9.345	9.32	9.975	9.02	9.188	9.019	9.274	8.512	8.675	9.308	9.022	9.274	9.021	8.628	8.937	9.058	8.78	9.643	8.6	9.383	9.078	8.399	9.119	9.225	8.855	7.321	8.131	9.849	9.156	8.742	9.089	9.325	9.183	8.883
CB_000292	8.566	8.674	0.119328	0.158866	1.078	8.89	8.261	8.618	8.365	7.95	8.766	9.556	9.211	9.411	10.483	9.369	9.223	8.632	8.866	8.651	9.129	8.987	9.418	9.236	8.702	8.243	8.116	8.254	8.248	8.201	8.096	8.663	8.203	8.482	8.4	8.419	8.238	8.671	8.767	8.813	8.789	8.505	8.313	8.65	8.5	8.323	8.678	8.352	8.04
CB_000293	7.288	6.892	0.00943188	0.0154619	-1.316	7.104	7.035	8.023	7.673	7.608	7.918	6.832	8.642	5.35	5.659	8.185	6.612	6.503	8.35	8.777	9.053	8.394	8.092	7.401	9.19	8.345	8.047	7.471	7.35	8.429	7.996	7.756	7.447	7.04	5.104	6.073	5.095	6.438	6.113	6.502	6.651	6.782	6.113	6.011	6.604	7.96	8.462	7.523	8.169
CB_000294	8.565	8.909	6.02e-05	0.000132214	1.269	8.436	9.205	7.635	8.411	10.793	8.249	9.377	8	9.751	9.794	8.33	8.194	7.932	8.14	7.464	8.03	7.998	8.158	8.364	8.073	8.24	7.775	7.874	8.183	8.292	8.442	8.166	7.9	9.123	8.293	7.963	8.764	8.736	8.859	9.431	9.121	8.701	8.271	9.052	8.173	7.789	8.314	7.909	7.615
CB_000295	8.614	9.949	2.45e-23	2.18e-22	2.522	7.873	8.399	8.654	8.62	8.306	8.415	6.17	7.175	7.644	7.181	8.656	8.795	9.083	8.731	8.509	8.226	8.97	8.023	8.389	9.081	8.442	8.796	8.606	8.505	8.697	8.874	8.712	9.558	7.864	9.187	8.262	8.793	9.429	10.04	8.631	10.07	8.995	9.778	9.093	9.357	9.627	9.282	8.844	9.517
CB_000296	6.91	5.465	3.54e-26	3.75e-25	-2.723	6.82	7.131	7.214	6.659	5.2	6.393	7.21	6.573	7.793	6.909	6.457	6.178	7.208	7.128	6.952	7.099	7.754	7.253	7.557	6.846	7.431	7.492	7.524	7.224	7.328	7.532	7.109	8.01	7.216	6.878	7.266	7.557	6.593	7.088	7.428	6.405	8.058	7.731	6.846	7.878	8.123	6.911	8.544	7.737
CB_000297	5.539	6.977	4.56e-06	1.13e-05	2.709	6.739	5.035	4.177	5.028	6.322	5.79	8.21	9.74	5.363	7.202	3.766	3.11	5.658	5.238	5.964	10.152	6.342	6.173	5.803	5.662	5.523	5.158	8.141	6.609	6.296	6.811	9.104	5.957	3.042	9.944	5.032	4.274	3.038	3.089	3.865	2.924	3.066	6.076	5.937	3.306	5.336	5.338	4.744	5.589
CB_000298	9.933	10.13	0.0498734	0.0719914	1.146	10.6	9.764	9.374	9.515	8.893	9.803	12.517	10.528	10.658	11.017	10.677	10.738	10.408	9.832	8.75	9.967	9.976	10.701	10.721	9.645	9.455	8.865	9.179	8.942	8.496	8.585	9.564	8.729	10.197	10.029	9.828	10.2	9.904	9.574	10.98	10.121	9.137	9.662	10.177	9.967	9.573	9.388	9.402	9.504
CB_000299	5.577	5.75	0.0416272	0.060963	1.127	6.018	5.769	5.038	5.715	5.328	5.761	5.624	5.75	5.655	5.502	5.747	5.983	5.822	5.604	5.188	5.196	5.849	5.711	6.338	6.073	5.787	5.637	5.613	5.489	4.938	5.283	4.558	5.956	6.2	5.478	5.905	5.755	5.261	4.48	5.358	5.429	4.617	4.457	4.601	5.502	4.523	4.825	4.619	4.249
CB_000300	12.69	13.416	2.03e-10	7.47e-10	1.655	13.39	13.43	12.75	12.67	13.014	12.835	16.109	12.694	10.101	13.507	12.986	12.633	13.074	13.036	12.764	13.991	13.399	14.513	13.846	13.96	12.455	12.646	12.748	12.514	11.917	12.268	12.604	11.872	11.498	11.529	11.662	11.984	12.094	12.012	12.685	12.33	11.625	11.99	12.172	11.751	12.089	11.917	12.609	11.984
CB_000301	10.351	10.773	3.02e-06	7.65e-06	1.34	10.337	10.091	10.088	10.037	10.502	10.61	11.742	11.006	10.867	11.149	10.73	10.53	10.003	10.215	10.211	10.739	10.154	10.737	10.612	9.968	9.835	9.877	10.232	10.375	9.874	9.873	10.46	9.844	10.556	10.038	10.34	10.422	10.431	10.242	10.827	10.88	10.201	9.724	10.155	10.104	9.308	9.788	9.828	9.816
CB_000302	8.963	8.77	0.096437	0.131117	-1.143	9.357	7.834	8.844	8.361	9.379	8.861	8.674	8.855	10.522	9.781	9.128	9.785	8.977	8.125	8.616	8.326	8.536	8.941	9.227	8.483	8.604	9.079	8.897	8.644	9.103	9.351	9.134	9.344	9.686	9.146	8.788	9.228	9.322	9.184	9.489	9.901	9.824	9.171	9.163	9.917	9.366	9.282	8.929	8.933
CB_000303	7.932	8.248	7.69e-06	1.86e-05	1.245	8.655	8.145	7.801	8.047	7.367	7.846	9.025	8.283	8.658	8.844	8.441	8.316	7.737	7.639	7.4	7.791	7.422	8.362	8.518	7.92	7.718	7.409	7.734	7.674	7.211	7.028	7.629	7.523	8.496	7.869	8.071	8.365	7.666	7.811	8.225	7.482	7.489	7.521	7.618	7.765	7.153	7.205	7.256	7.236
CB_000304	6.068	5.886	0.0716489	0.100206	-1.134	7.426	6.268	6.907	6.497	5.25	5.977	6.39	6.92	6.005	8.06	6.822	6.626	7.729	7.103	7.174	7.149	5.369	5.283	6.091	6.341	6.338	6.039	6.361	6.403	5.996	5.899	6.191	5.637	7.14	6.53	6.964	7.155	6.42	6.732	7.095	7.641	6.343	6.41	5.979	6.74	5.527	6.083	6.217	5.566
CB_000305	6.897	7.542	8.51e-16	4.69e-15	1.564	7.332	6.614	6.542	7.304	6.534	6.219	8.344	6.816	7.18	7.262	7.499	7.433	6.818	6.471	7.017	7.075	6.276	7.3	7.284	6.505	6.783	6.375	6.585	6.615	6.637	6.251	6.957	7.227	7.317	7.479	7.005	8.08	6.814	7.258	7.09	9.297	6.356	7.585	6.59	6.963	6.782	6.464	6.952	7.106
CB_000306	4.889	5.183	0.00587482	0.00995117	1.226	4.32	4.698	5.268	5.319	4.663	4.337	7.6	4.42	3.946	6.048	3.643	4.673	5.261	5.192	4.76	4.989	5.805	6.255	3.898	5.167	4.551	4.461	5.108	4.781	5.993	5.53	4.471	6.176	3.666	4.619	3.872	4.533	4.751	4.998	3.194	4.438	5.191	4.524	3.306	6.775	4.912	4.991	6.258	5.902
CB_000307	6.412	6.644	0.0603891	0.0857403	1.175	7.062	6.62	5.95	5.681	6.335	6.451	11.239	6.881	6.606	7.486	5.645	5.811	6.205	6.887	6.105	6.894	6.814	8.238	7.524	6.748	5.908	6.051	6.59	6.242	6.086	5.689	6.294	4.536	6.308	6.197	6.322	5.789	5.802	5.91	6.178	6.166	5.807	4.984	6.096	3.363	6.508	5.385	5.263	5.327
CB_000308	9.242	9.18	0.57012	0.629357	-1.043	8.428	9.736	9.249	8.899	11.005	9.285	8.057	7.354	10.324	9.421	8.927	8.897	9.324	9.009	9.88	9.36	9.041	8.268	8.791	9.273	9.506	9.713	9.474	9.675	8.891	9.519	8.499	9.349	9.273	9.064	9.118	9.228	9.098	9.329	9.224	9.53	9.64	9.267	8.94	9.378	9.678	8.502	9.615	9.306
CB_000309	11.822	11.961	0.108955	0.146327	1.101	12.01	12.003	11.767	11.659	11.631	11.671	12.74	12.475	11.744	12.201	12.402	12.088	12.22	11.883	11.902	12.469	11.901	12.109	11.745	11.469	11.65	11.621	11.748	11.836	11.17	10.972	11.396	11.085	11.939	11.606	11.864	11.945	11.505	11.39	12.091	11.989	11.484	11.102	11.573	11.698	10.827	11.115	11.214	11.125
CB_000310	7.571	7.773	0.119731	0.15937	1.15	8.686	7.76	6.637	6.301	6.392	7.232	12.809	6.996	7.986	8.058	6.617	8.26	6.692	7.757	7.285	9.574	8.624	9.785	8.415	7.953	6.992	7.118	7.264	7.278	7.644	7.759	7.578	7.284	6.544	5.978	6.405	6.925	6.284	6.508	8.002	7.334	6.963	7.166	6.82	7.04	7.126	6.9	7.863	7.02
CB_000311	5.464	5.383	0.482833	0.545726	-1.058	5.541	5.444	5.349	5.605	5.833	5.068	4.696	5.388	6.112	5.586	5.796	5.462	4.825	4.927	5.788	4.517	4.955	5.27	6.175	4.483	5.592	5.811	5.111	6.222	6.176	6.223	6.788	3.854	7.444	5.95	5.729	7.958	6.609	5.349	6.261	7.808	5.838	2.973	6.233	2.917	4.515	4.7	3.153	4.065
CB_000312	12.078	12.788	3.23e-16	1.83e-15	1.636	12.406	11.823	12.406	11.972	11.743	11.762	11.435	11.363	13.231	12.835	12.16	13.308	12.221	11.98	11.943	12.01	12.246	11.935	12.011	12.948	11.892	11.921	11.727	11.643	11.57	11.5	11.401	12.114	12.746	12.669	11.854	12.501	12.069	12.769	12.75	13.213	12.586	12.451	12.656	12.809	12.253	11.926	12.081	11.957
CB_000313	7.761	7.923	0.180902	0.230619	1.119	6.453	7.242	7.953	8.278	7.948	7.24	3.532	7.22	8.079	7.522	8.332	8.692	7.535	6.927	7.871	6.865	7.208	6.622	7.343	7.468	7.231	7.259	7.221	7.637	8.354	8.343	8.365	8.411	7.841	7.489	7.75	8.842	8.76	8.902	8.583	9.899	9.074	8.705	8.781	9.085	8.484	8.818	8.569	8.744
CB_000314	6.872	6.987	0.0800937	0.110826	1.083	6.636	6.785	6.63	6.362	6.387	6.581	8.581	6.729	7.759	7.949	7.045	7.512	6.752	6.584	6.282	6.677	6.917	7.716	6.393	6.297	6.73	6.636	6.785	6.479	6.163	6.234	6.072	5.938	7.479	6.79	6.935	8.433	6.97	6.906	7.331	7.022	7.209	6.552	6.714	6.806	6.675	6.404	6.5	6.549
CB_000315	15.953	15.67	0.00180832	0.00329958	-1.217	16.147	16.134	15.949	15.858	16.066	16.511	17.058	15.315	15.174	16.206	16.368	15.129	16.337	15.896	15.672	16.846	16.448	16.513	16.906	16.61	16.178	15.753	16.59	16.532	14.788	15.168	16.016	14.661	15.366	15.472	15.758	15.361	15.357	14.444	15.695	15.156	15.282	15.491	15.436	15.239	15.281	15.28	15.426	15.015
CB_000316	8.958	8.771	0.0594281	0.0845017	-1.138	9.368	8.986	8.431	7.969	8.602	8.989	8.057	8.968	9.883	10.197	9.93	9.09	8.629	8.887	8.469	8.346	9.104	7.869	8.903	9.074	8.728	8.563	8.918	8.758	8.304	8.83	8.728	9.044	9.805	8.684	8.288	8.465	9.376	9.335	9.75	8.606	9.355	8.727	8.99	8.603	8.516	8.105	8.4	8.081
CB_000317	10.95	10.958	0.923972	0.938656	1.005	10.597	10.329	10.121	10.458	10.876	10.723	11.538	11.08	12.273	12.33	11.307	11.662	10.727	10.471	10.265	10.202	9.823	9.582	9.463	9.948	10.166	10.288	10.316	10.255	10.6	10.542	10.903	10.828	12.145	11.137	11.154	11.747	11.809	11.603	12.196	12.035	11.775	11.232	11.475	11.618	10.593	10.987	10.816	10.53
CB_000318	8.829	8.712	0.283183	0.343391	-1.085	8.045	8.299	8.403	8.787	7.525	8.403	7.02	8.776	9.11	8.083	9.24	9.925	8.475	8.109	8.596	8.148	8.289	8.347	8.661	8.564	8.55	8.906	9.133	9.576	9.443	8.924	9.087	9.319	10.297	9.827	8.789	10.648	8.901	9.078	8.945	9.949	9.586	8.954	9.15	9.697	8.962	9.391	9.341	9.238
CB_000319	12.273	11.909	2.8e-05	6.37e-05	-1.288	12.524	12.344	11.656	12.199	12.441	12.97	13.327	13.115	12.877	13.029	12.069	12.323	12.134	12.254	11.581	11.949	11.309	11.683	11.865	11.515	12.731	13.461	14.316	13.31	12.448	13.662	13.502	11.719	12.75	12.3	11.899	12.402	12.457	12.208	12.312	11.731	12.119	11.179	11.506	11.303	10.854	11.343	11.646	10.451
CB_000320	7.504	7.41	0.261612	0.320228	-1.068	8.631	7.545	7.526	7.799	7.577	7.42	9.163	7.867	7.714	8.807	8.282	7.838	7.819	7.829	7.693	7.898	7.654	7.967	8.646	7.044	7.189	7.228	7.58	7.665	7.217	7.537	7.913	7.131	7.006	7.434	7.74	7.508	7.527	6.857	7.398	6.909	6.848	6.754	7.155	7.022	6.848	7.376	6.857	7.012
CB_000321	4.704	4.363	0.00501581	0.00860181	-1.267	5.246	4.79	5.122	5.001	5.828	4.677	3.275	4.28	3.971	4.315	5.348	3.288	5.191	5.309	4.622	4.661	5.603	3.971	5.372	4.883	5.101	4.864	4.636	4.934	4.302	5.915	5.444	6.457	4.722	4.818	4.641	3.442	4.89	4.627	3.704	5.624	5.309	4.85	5.466	3.016	5.879	5.245	5.04	5.922
CB_000322	7.734	6.919	3.84e-14	1.88e-13	-1.76	7.155	7.045	7.456	7.393	6.794	8.422	7.607	6.153	8.478	7.515	7.117	7.255	7.638	7.402	7.62	8.081	7.597	6.686	6.744	6.952	7.468	7.982	7.764	7.941	7.319	7.7	6.49	8.024	8.658	7.747	8.326	8.789	8.71	8.621	8.227	10.687	8.968	8.691	8.283	8.95	8.901	7.399	8.301	9.007
CB_000323	6.344	6.337	0.933593	0.946513	-1.004	7.083	6.598	6.515	6.592	6.014	6.272	8.369	6.819	6.868	7.317	6.66	6.642	6.323	6.543	6.703	6.624	6.043	6.78	7.107	6.083	6.396	6.256	6.492	6.634	5.698	5.829	6.653	6.28	6.738	6.553	6.806	6.622	6.632	6.233	6.308	5.957	6.211	5.751	6.196	5.372	5.497	6.033	6.245	6.167
CB_000324	6.709	4.197	6.53e-54	4.07e-52	-5.704	5.732	6.729	6.611	5.514	6.036	5.644	7.347	5.341	6.035	5.612	4.584	3.702	6.768	6.037	7.437	6.196	7.149	6.04	7.19	6.409	7.69	7.916	8.038	7.948	6.822	7.55	5.498	7.16	6.479	7.428	7.115	7.451	6.09	6.938	6.028	6.088	7.486	7.644	6.144	7.719	8.308	5.972	8.438	8.119
CB_000325	10.286	10.072	0.0190568	0.0296485	-1.16	10.212	9.911	10.9	9.72	9.845	10.094	8.413	9.342	12.138	11.413	10.703	11.892	10.72	10.372	10.36	9.461	10.43	9.143	10.373	10.073	10.434	10.254	9.946	10.309	9.636	9.893	9.214	10.204	11.657	10.976	9.766	11.165	10.579	10.948	11.147	11.349	11.094	10.773	10.924	11.137	10.674	9.953	10.417	10.248
CB_000326	10.604	10.155	1.79e-05	4.18e-05	-1.365	11.034	10.338	10.69	10.023	10.991	10.332	9.478	9.478	11.43	11.088	10.325	11.16	10.824	10.098	10.654	10.391	10.907	10.371	10.906	10.234	10.624	10.897	10.232	10.585	10.473	11.186	9.926	10.788	11.372	10.464	10.65	10.792	11.117	11.069	11.26	11.543	11.792	11.143	11.186	11.276	10.874	10.53	10.861	10.631
CB_000327	8.226	7.756	0.00326379	0.0057555	-1.385	7.363	9.064	7.699	7.527	9.501	9.442	10.048	9.269	8.177	8.243	7.537	7.69	7.732	8.696	8.15	8.522	9.686	9.174	9.221	9.7	8.437	8.387	8.053	8.264	7.575	7.757	7.747	7.343	7.67	7.011	7.548	7.361	7.168	6.51	7.593	6.961	6.68	6.894	6.711	6.659	6.729	6.843	6.511	6.782
CB_000328	11.842	11.878	0.74983	0.791488	1.025	12.62	12.228	11.431	11.768	11.931	12.47	15.193	12.615	11.032	12.496	12.016	11.047	12.393	12.562	12.004	12.975	12.649	12.776	12.417	11.798	12.052	11.894	12.051	11.799	11.492	11.297	11.537	10.921	10.961	11.159	11.875	10.61	10.64	10.449	11.327	10.939	10.668	10.663	10.691	10.759	10.48	10.766	10.716	10.498
CB_000329	7.685	7.686	0.988125	0.990527	1.001	7.852	8.056	6.817	7.071	8.117	8.381	7.605	7.647	7.943	8.515	7.906	7.515	8.019	8.493	7.363	8.355	9.201	7.777	8.012	7.779	7.063	6.988	7.213	7.136	7.121	7.123	6.615	7.029	7.445	7.158	7.393	7.293	7.523	7.17	8.361	7.377	7.183	7.316	8.269	6.888	7.993	6.799	6.859	6.756
CB_000330	9.693	10.087	0.00110416	0.00207376	1.315	8.777	8.339	9.524	9.83	9.391	9.804	10.135	9.456	9.235	8.041	7.91	8.282	9.447	9.886	10.305	10.208	9.91	9.508	10.13	11.036	10.392	9.89	10.441	10.584	9.843	9.836	10.125	10.549	8.751	9.657	9.169	10.019	9.22	10.084	8.833	7.983	9.904	9.759	10.133	9.985	10.718	9.35	10.587	10.205
CB_000331	5.38	5.556	0.152394	0.19788	1.129	5.187	5.702	5.363	6.207	5.836	5.817	4.882	5.608	3.967	3.475	3.466	3.969	4.071	5.674	6.074	5.962	6.703	5.214	6.127	6.949	5.432	5.027	4.887	5.611	5.693	5.994	4.086	6.278	4.276	4.302	4.525	5.156	4.337	4.753	5.092	4.183	5.049	5.963	6.194	5.256	6.851	5.958	5.889	6.181
CB_000332	15.127	15.027	0.0319898	0.0478129	-1.072	15.353	15.186	15.189	15.067	15.452	15.22	15.034	15.094	15.851	15.245	15.09	14.715	15.189	15.495	15.282	14.006	15.495	15.02	15.07	14.814	14.789	14.926	14.553	14.889	15.717	15.619	15.051	15.371	15.44	15.429	15.501	15.16	14.908	15.269	15.264	15.295	15.843	15.578	14.826	15.903	15.226	15.2	15.275	14.823
CB_000333	9.674	9.434	0.0541311	0.0775528	-1.181	10.224	9.407	9.854	10.069	7.62	9.309	12.716	11.056	10.125	9.997	10.467	8.86	10.37	10.074	9.843	11.227	9.729	10.71	9.737	8.998	9.82	9.951	10.413	9.214	9.652	9.069	10.241	9.031	9.462	9.319	9.549	9.927	8.947	8.9	9.475	7.818	8.721	8.01	9.595	9.015	8.773	8.857	9.213	8.94
CB_000334	8.552	9.419	2.68e-26	2.87e-25	1.824	8.434	8.478	8.093	8.113	8.277	7.99	7.284	8.353	8.909	8.876	9.078	9.072	9.009	7.85	7.989	7.911	8.093	7.872	8.408	8.396	8.448	8.467	8.271	8.371	8.355	8.876	8.642	8.545	8.929	8.899	8.837	8.909	8.57	8.677	9.326	9.063	9.201	8.859	9.196	8.866	8.422	8.608	8.736	8.615
CB_000335	7.737	9.463	1.48e-27	1.7e-26	3.309	6.552	7.525	8.147	8.03	6.899	7.69	3.883	7.92	6.534	6.935	8.224	8.251	7.37	6.734	8.247	7.594	7.113	6.928	7.527	7.856	8.412	8.536	8.348	8.649	8.656	8.353	8.163	8.397	8.152	9.183	8.323	9.066	8.813	7.404	7.763	8.582	7.971	8.704	8.051	8.376	8.688	8.727	8.393	8.725
CB_000336	4.412	4.714	0.00275339	0.00490666	1.233	3.809	4.098	4.434	3.915	4.174	4.14	5.005	4.584	4.05	4.35	4.512	4.304	3.702	3.688	3.784	3.633	3.025	4.283	3.721	3.342	4.671	3.801	4.449	4.367	3.495	8.057	3.598	4.225	6.101	4.192	4.276	4.482	4.632	4.456	4.984	4.425	4.838	3.657	5.119	5.93	3.858	4.02	4.78	6.286
CB_000337	8.56	8.091	0.00550803	0.0093816	-1.383	9.497	8.644	8.686	8.489	7.045	8.544	7.943	8.131	7.796	8.501	7.517	8.138	9.794	9.156	8.618	9.362	8.656	8.875	8.25	7.588	8.619	8.419	8.652	8.044	8.392	8.727	8.491	7.901	7.629	8.364	9.107	8.438	8.914	7.494	7.655	7.91	7.566	8.388	9.397	9.301	8.406	8.611	8.183	8.782
CB_000338	3.577	4.011	0.00477215	0.00821039	1.351	4.635	3.544	3.399	3.41	3.005	3.292	6.396	3.093	5.027	3.317	3.243	3.869	4.616	3.199	4.771	3.299	3.644	4.626	3.517	6.224	3.012	3.969	3.381	3.518	3.035	3.032	3.085	3.472	3.13	3.728	3.943	3.467	3.024	2.845	3.459	3.071	5.44	3.281	4.712	5.538	4.6	3.02	3.028	2.981
CB_000339	3.364	3.35	0.830788	0.861761	-1.01	3.419	3.522	3.164	3.18	3.375	3.276	3.39	3.274	3.756	3.021	3.077	3.418	3.441	3.169	3.034	3.118	3.144	3.896	4.194	3.416	3.21	3.059	3.355	3.044	3.333	3.256	4.017	3.135	3.435	3.875	3.091	3.168	3.079	3.12	3.099	3.223	3.627	3.043	3.124	3.032	5.597	3.273	3.201	3.763
CB_000340	8.639	8.982	0.000150894	0.000316402	1.268	8.798	8.739	9.022	8.237	8.399	9.191	5.595	8.973	8.447	8.595	9.553	9.29	9.605	9.03	9.012	8.522	8.94	8.716	8.781	8.967	8.164	8.82	8.228	7.915	8.962	8.679	8.899	8.853	7.806	8.815	7.903	7.454	9.036	8.55	8.647	8.945	7.886	9.178	9.25	8.238	9.515	9.681	8.956	9.364
CB_000341	4.591	5.116	0.00255057	0.00456388	1.439	6.005	5.299	6.396	4.431	8.276	5.513	6.385	7.042	3.817	3.225	4.244	3.292	4.292	6.225	5.154	5.846	6.574	5.455	5.54	6.405	4.478	4.37	4.689	3.774	4.497	5.981	3.231	4.084	3.988	3.846	4.005	3.296	3.579	3.043	3.24	4.359	4.557	4.102	3.876	4.537	5.021	3.21	3.246	3.356
CB_000342	11.934	11.804	0.0162637	0.0255918	-1.094	12.204	11.747	12.054	11.936	11.642	12.034	10.073	11.653	12.562	12.547	12.478	12.394	12.535	11.949	11.807	12.043	11.752	11.914	11.573	11.606	11.938	11.698	11.67	11.613	11.395	11.741	11.611	11.741	12.136	12.038	11.685	12.25	12.24	12.132	12.429	12.273	12.135	12.237	12.031	12.427	12.047	12.167	11.855	12.139
CB_000343	4.841	4.765	0.541329	0.602193	-1.054	4.593	3.884	5.121	4.802	4.213	4.321	8.309	3.804	7.734	6.05	4.373	6.214	5.43	4.852	5.608	4.378	4.59	6.68	4.83	5.52	4.591	5.031	3.814	4.305	4.516	4.762	4.78	6.145	5.682	4.278	4.349	4.28	4.967	5.489	5.543	6.332	5.2	5.457	2.933	3.155	4.63	5.376	3.683	5.721
CB_000344	11.287	11.979	7.87e-19	5.25e-18	1.615	11.347	11.827	11.516	11.051	11.371	11.592	11.598	10.799	11.419	12.014	11.396	11.422	11.048	10.957	10.534	10.604	10.713	11.191	11.513	11.173	11.524	11.094	11.086	11.239	10.717	11.035	10.636	10.97	12.056	11.446	11.25	11.54	11.607	11.876	11.826	11.837	11.488	11.064	11.295	11.156	10.873	10.678	11.101	10.805
CB_000345	7.493	7.723	0.00588075	0.00995974	1.173	7.906	7.38	7.203	7.066	7.791	7.37	8.902	7.989	8.684	8.543	7.986	7.825	7.402	7.269	6.812	7.174	7.156	9.484	7.563	7.314	6.991	7.301	7.35	7.359	6.675	6.571	7.28	7.122	7.906	7.326	7.272	7.432	7.578	7.336	7.945	7.748	7.3	7.072	7.059	7.09	6.359	6.926	6.81	6.354
CB_000346	15.534	15.981	1.01e-15	5.53e-15	1.363	15.624	15.551	15.445	15.277	15.326	16.079	16.684	14.807	14.805	16.405	15.992	15.046	15.796	15.78	15.323	15.839	15.86	16.028	15.89	16.217	15.491	15.324	15.526	15.227	14.23	14.875	15.458	14.25	15.596	15.317	16.352	15.353	15.285	15.235	15.733	15.308	15.662	15.757	15.829	15.699	15.483	15.387	15.531	14.934
CB_000347	8.343	8.591	0.00478296	0.00822709	1.188	8.197	7.966	8.25	8.162	8.975	8.078	8.954	8.495	9.852	9.385	8.495	8.682	7.664	7.28	7.799	7.84	6.646	7.59	7.326	7.027	7.711	7.812	7.964	8.082	8.143	7.648	8.157	7.642	9.378	8.267	8.472	8.62	8.962	8.683	9.417	9.557	8.933	8.219	8.645	8.469	7.57	8.257	7.974	7.562
CB_000348	10.166	9.07	3.99e-17	2.39e-16	-2.137	10.375	9.61	10.858	9.987	9.379	9.581	8.262	11.903	9.533	7.636	10.39	10.57	11.296	10.96	10.587	11.349	10.574	11.025	9.993	9.293	10.812	10.616	11.011	10.512	10.65	9.929	11.439	10.434	10.065	10.293	10.445	10.409	10.662	9.232	9.647	9.164	10.334	10.083	10.01	10.66	10.029	10.332	10.305	9.964
CB_000349	15.8	15.535	4.14e-05	9.25e-05	-1.202	16.248	16.266	16.015	15.598	15.371	15.611	14.871	14.797	16.424	15.71	14.661	16.181	15.845	15.827	15.88	15.174	15.457	15.465	15.649	15.857	15.63	15.915	16.336	15.853	15.987	16.018	15.811	16.069	16.054	15.82	16.027	15.938	15.69	15.884	16.001	15.585	16.34	16.062	15.603	16.378	15.26	16.223	16.119	16.195
CB_000350	11.648	11.572	0.692678	0.740606	-1.054	11.852	16.405	10.513	10.296	17.461	11.593	14.683	11.941	11.052	12.019	11.805	10.663	11.396	11.39	10.833	12.029	11.877	12.272	12.188	11.353	10.884	10.611	11.097	10.601	10.859	10.226	11.057	10.801	10.696	10.161	10.705	10.279	10.161	10.553	10.707	10.4	10.586	11.122	10.432	10.257	10.165	9.956	10.102	9.889
CB_000351	11.036	11.147	0.319759	0.382249	1.08	11.859	11.048	10.479	10.412	10.783	11.214	15.214	11.091	11.993	12.594	11.259	11.1	11.425	11.796	11.161	12.554	11.815	12.554	11.188	11.229	10.522	10.736	11.166	10.956	10.21	10.313	10.489	10.027	10.803	10.3	10.835	10.634	10.338	9.994	11.253	10.964	10.073	10.135	10.506	10.434	9.737	10.148	10.262	10.037
CB_000352	9.617	9.567	0.648405	0.700834	-1.035	10.531	9.638	9.232	8.942	9.274	9.734	14.299	10.032	10.84	11.397	9.504	9.171	9.969	10.101	9.413	10.428	10.526	11.233	9.639	9.579	8.991	9.144	9.497	9.237	8.757	8.961	8.999	8.569	9.151	8.728	9.166	8.966	9.336	8.732	9.94	9.177	9.093	9.005	9.495	9.281	8.463	8.764	8.766	8.934
CB_000353	12.51	12.31	0.225014	0.280112	-1.149	13.561	13.753	13.777	13.757	13.115	13.364	13.6	12.763	9.924	10.679	10.688	10.336	12.162	13.211	13.315	13.594	12.825	13.187	13.211	12.662	14.097	13.504	14.42	14.166	13.186	12.835	13.357	13.08	11.067	11.425	11.367	11.502	11.314	10.81	10.661	10.564	10.788	10.954	10.671	10.897	11.214	12.154	12.983	11.835
CB_000354	8.106	7.536	7.24e-06	1.76e-05	-1.485	8.974	7.973	7.753	6.839	7.875	8.411	12.257	8.379	9.202	9.745	8.268	7.696	8.513	8.666	7.848	8.873	10.147	9.555	7.583	7.887	7.393	7.239	7.694	7.597	7.666	8.024	7.099	7.006	7.468	6.739	7.637	7.643	8.314	6.82	9.371	7.975	7.997	8.212	8.72	8.374	7.711	7.597	7.621	7.647
CB_000355	10.039	10.137	0.400718	0.464703	1.07	10.747	10.915	10.145	10.12	10.423	10.846	12.5	10.743	10.14	11.811	11.241	10.696	10.217	10.062	9.682	11.391	10.211	10.471	10.794	10.783	9.596	9.471	10.134	10.12	9.144	8.98	10.617	8.694	9.748	8.812	9.78	9.373	9.426	8.696	10.172	9.705	8.811	9.021	8.987	9.014	8.361	9.266	8.893	8.443
CB_000356	6.121	5.491	1e-05	2.41e-05	-1.548	7.126	6.444	6.121	5.012	6.593	6.896	10.791	6.848	6.743	7.482	5.772	5.144	7.016	7.073	6.446	7.147	8.026	7.857	6.148	6.286	5.684	5.39	6.428	5.941	6.592	6.53	5.949	3.439	5.057	4.417	5.214	5.564	6.21	4.943	6.524	5.961	5.449	5.603	6.485	6.471	5.86	6.335	6.325	6.211
CB_000357	8.681	8.293	0.0097523	0.0159541	-1.308	9.528	8.686	8.492	7.729	8.914	10.729	12.724	9.496	8.367	9.006	8.617	7.4	8.679	9.735	9.418	10.255	9.665	10.365	9.584	9.755	7.245	8.75	8.462	8.524	7.607	8.144	8.341	6.911	7.299	7.033	7.598	7.425	8.314	7.012	8.49	7.456	7.521	8.029	8.129	7.652	7.323	7.777	7.53	7.692
CB_000358	6.696	5.044	1.68e-31	2.47e-30	-3.142	6.949	8.155	6.346	7.36	5.563	6.874	6.298	7.837	6.616	6.325	5.973	6.058	4.916	6.752	7.626	5.821	7.371	6.983	6.609	4.668	7.094	8.389	5.969	8.328	6.765	8.56	4.677	6.796	6.015	5.092	7.031	5.412	6.832	4.707	6.42	5.166	5.869	4.908	6.706	7.58	6.261	5.199	7.529	7.747
CB_000359	7.419	7.668	0.026316	0.0399418	1.188	9.216	7.703	7.343	6.772	6.811	7.352	11.514	8.079	9.137	9.684	8.277	7.779	7.072	7.027	6.464	7.606	7.568	8.643	9.316	6.77	6.704	6.745	7.096	7.005	6.833	7.014	7.848	6.777	7.379	6.75	7.198	7.057	7.381	7.104	8.095	8.206	7.39	6.639	6.977	6.676	6.715	6.85	6.283	6.119
CB_000360	7.913	7.029	0.00374295	0.00654447	-1.846	10.97	6.355	9.74	9.143	5.961	11.03	2.929	6.158	9.126	3.123	4.223	5.721	9.008	9.085	6.83	6.844	9.007	3.549	9.756	8.805	6.147	9.43	6.342	8.489	10.42	10.153	5.865	9.825	9.825	5.826	6.049	9.277	3.646	8.45	9.874	3.919	10.079	10.51	3.197	9.974	4.786	9.328	4.988	9.952
CB_000361	6.564	9.183	5.25e-52	2.88e-50	6.145	6.311	6.027	6.152	5.798	6.628	6.173	4.323	5.931	6.031	6.431	6.483	6.629	6.831	6.265	6.131	6.306	6.644	5.426	6.984	9.036	6.765	6.339	5.908	8.027	5.895	6.496	6.718	6.359	7.255	7.622	5.969	6.297	6.371	9.233	6.497	7.632	6.68	7.06	7.189	6.677	6.378	6.506	7.318	7.088
CB_000362	12.284	11.231	2.45e-23	2.18e-22	-2.076	12.431	12.56	11.912	11.948	11.928	11.761	12.708	14.582	11.677	11.785	12.118	12.102	11.977	13.554	13.157	14.171	13.299	12.664	11.664	10.414	12.302	12.814	13.411	14.484	12.818	11.937	13.304	12.506	12.084	11.983	13.263	11.951	11.512	11.23	11.911	11.201	12.096	11.838	11.447	12.103	11.374	12.276	11.701	11.66
CB_000363	11.11	11.307	0.090713	0.124079	1.146	11.813	11.425	10.524	10.769	11.402	11.586	14.328	11.627	11.721	12.435	11.321	11.091	11.096	11.541	10.919	12.176	11.853	12.287	11.69	11.209	10.998	10.622	11.088	10.951	10.147	10.372	10.469	9.893	11.418	10.44	10.564	10.687	10.505	10.258	11.237	10.726	10.422	9.998	10.526	10.143	9.612	9.927	9.891	9.47
CB_000364	5.783	5.873	0.51591	0.577608	1.064	3.367	5.85	5.799	6.725	5.698	6.743	5.021	6.996	5.363	5.45	7.655	5.914	5.502	6.481	7.285	5.507	6.347	5.747	5.69	8.107	6.006	6.261	5.351	5.357	6.247	5.964	6.289	6.357	5.591	5.622	5.737	4.504	8.353	5.346	5.607	4.462	5.545	5.093	4.648	4.928	6.636	5.928	5.792	6.383
CB_000365	5.96	5.984	0.776297	0.814597	1.017	6.551	5.805	5.99	5.834	5.442	5.547	8.197	6.457	6.156	5.754	5.824	5.588	5.66	6.583	6.051	6.398	6.192	6.733	7.58	5.957	5.768	5.644	6.275	6.369	5.96	5.673	6.543	6.367	6.173	5.64	5.615	5.937	5.221	4.976	6.09	5.677	5.481	5.668	6.033	5.139	6.023	6.307	6.316	6.068
CB_000366	4.468	5.074	5.28e-08	1.58e-07	1.521	5.124	4.715	4.065	4.541	3.822	4.68	6.161	4.586	3.621	4.917	5.357	5.296	4.648	5.313	5.35	5.571	5.557	4.249	5.012	5.973	4.52	4.968	4.515	4.324	4.935	4.97	5.07	5.948	4.975	4.646	3.898	4.777	3.977	4.37	4.267	2.98	3.622	4.328	3.174	3.517	5.191	5.523	4.06	2.998
CB_000367	15.204	15.879	1.95e-19	1.35e-18	1.596	15.434	15.648	14.978	15.103	15.468	15.768	16.45	14.047	14.906	16.31	15.387	14.287	15.154	15.193	14.6	16.064	15.708	16.346	15.651	16.149	14.729	14.871	15.066	14.924	13.762	13.8	15.17	13.686	15.145	15.024	15.421	14.598	14.774	14.687	15.458	14.831	14.473	15.075	14.534	14.617	14.881	14.711	15.289	14.916
CB_000368	9.136	9.066	0.505104	0.567272	-1.05	9.511	9.018	9.153	9.05	8.434	9.246	11.549	8.231	9.388	9.893	8.329	8.329	8.947	8.642	9.516	9.795	9.814	9.751	9.487	9.596	9.563	9.696	9.051	9.543	8.867	8.904	7.705	9.138	8.695	8.691	8.643	9.274	8.969	9.001	9.07	9.866	8.847	9.374	9.383	9.313	9.715	9.52	9.283	9.583
CB_000369	8.561	9.517	1.53e-25	1.56e-24	1.941	8.779	9.032	9.012	9.77	9.296	8.48	11.815	8.608	8.669	8.545	8.78	8.714	8.44	9.07	8.854	8.748	8.128	9.132	8.377	9.317	8.429	8.593	8.761	8.836	7.665	7.65	7.998	8.831	8.469	8.749	8.408	8.213	8.478	8.207	8.283	10.138	8.672	8.926	7.602	8.41	7.888	7.821	7.873	7.975
CB_000370	7.606	7.335	5.43e-05	0.000119926	-1.207	8.009	7.414	7.634	7.905	7.097	7.676	7.874	7.844	8.3	8.027	7.764	8.063	7.526	7.542	7.872	7.666	6.942	7.708	7.566	6.844	7.885	7.746	8.193	8.096	7.2	7.193	7.466	7.089	8.59	8.196	8.132	8.415	7.802	7.423	7.733	8.249	7.646	6.904	7.387	7.538	6.903	7.094	7.475	7.392
CB_000371	7.178	6.763	3.92e-06	9.82e-06	-1.333	6.734	6.554	7.493	7.184	7.517	7.007	8.172	8.262	5.61	7.378	6.396	7.378	8.273	8.079	7.986	7.558	7.748	7.293	6.809	7.195	7.579	7.21	6.95	7.225	8.039	8.225	8.068	6.538	6.089	6.752	7.629	6.391	7.342	7.637	6.555	8.505	6.583	6.732	6.959	7.626	7.269	7.551	7.14	7.713
CB_000372	7.997	8.24	0.00523746	0.0089524	1.183	9.041	8.296	7.729	7.98	7.898	8.133	10.523	8.49	7.592	7.943	7.856	7.4	8.638	8.342	7.801	8.462	8.004	8.664	8.362	7.374	8.172	8.074	7.973	7.762	7.325	7.289	7.688	7.276	7.956	8.247	8.048	8.246	7.451	7.361	7.813	7.836	7.116	6.781	6.899	7.533	6.302	7.011	7.344	7.223
CB_000373	5.177	4.694	8.13e-05	0.000176067	-1.397	5.554	5.513	5.318	5.824	5.107	5.805	5.245	6.581	5.333	5.772	5.632	5.685	6.271	6.022	5.697	6.097	5.82	5.228	5.182	5.416	4.988	5.246	4.55	4.691	5.059	2.912	4.754	3.53	4.807	4.745	5.638	4.629	6.119	4.711	5.954	4.911	4.772	4.695	4.362	5.318	5.689	6.049	3.174	4.53
CB_000374	4.623	5.194	1.5e-09	5.17e-09	1.485	5.052	4.728	4.759	4.884	3.428	4.021	5.201	5.043	4.555	5.402	4.616	4.281	4.738	4.671	4.497	5.235	3.513	3.909	5.803	4.223	4.689	4.687	4.655	5.032	3.885	4.482	3.723	4.155	4.95	4.883	4.893	4.943	4.707	4.4	5.24	3.364	2.951	4.107	3.386	4.105	3.778	3.424	4.627	4.991
CB_000375	8.738	8.798	0.417573	0.481509	1.042	8.563	8.222	8.321	8.26	8.158	8.048	7.337	8.798	9.296	9.074	9.4	9.944	9.335	8.639	8.562	8.503	8.395	8.164	8.229	7.757	8.469	8.534	8.426	8.47	8.189	8.188	8.029	7.974	9.21	8.849	8.956	9.208	8.666	8.556	9.174	9.499	8.649	8.51	9.06	8.841	8.251	8.563	8.241	8.42
CB_000376	10.605	10.51	0.435765	0.499611	-1.068	12.085	10.931	10.181	10.164	10.791	11.485	13.711	10.936	10.587	11.264	11.119	9.217	11.013	11.15	11.074	11.29	12.269	12.017	11.936	10.182	9.978	10.509	9.881	10.149	10.294	10.534	10.401	9.352	8.366	9.822	9.462	9.311	9.997	10.224	10.101	9.586	9.136	10.481	10.614	9.955	10.013	10.633	10.227	10.238
CB_000377	8.651	6.669	1.9e-28	2.32e-27	-3.951	10.609	9.352	8.266	7.178	5.255	8.855	11.661	9.24	8.218	9.497	9.27	9.016	9.449	9.865	8.863	10.638	9.517	10.427	9.571	6.489	8.165	7.79	9.362	7.358	8.175	8.36	8.301	7.74	8.193	7.923	8.562	7.134	7.544	6.308	8.667	5.091	8.419	7.752	7.311	7.742	8.731	8.097	8.452	8.089
CB_000378	7.551	7.735	0.00877423	0.0144589	1.136	7.772	7.468	7.495	7.528	6.527	7.252	8.561	7.536	8.593	8.23	7.693	8.263	7.61	7.449	7.178	7.456	7.068	7.058	7.779	7.573	7.983	7.491	7.749	7.957	7.266	7.21	7.792	7.592	8.475	7.741	7.458	7.421	7.569	7.805	7.417	7.538	7.555	7.03	7.254	7.333	7.034	6.756	6.754	6.828
CB_000379	6.589	7.148	3.04e-06	7.7e-06	1.473	8.297	7.174	6.841	6.188	5.839	6.769	7.399	6.855	9.03	8.122	7.533	6.7	6.718	6.479	6.109	8.016	6.515	6.928	8.103	6.215	6.644	6.428	6.806	7.116	5.895	6.303	7.058	5.717	6.866	5.939	6.336	6.442	6.467	6.341	7.056	7.374	5.87	6.005	6.149	5.979	4.932	5.538	6.145	3.24
CB_000380	11.47	11.036	4.92e-05	0.000109069	-1.351	10.469	10.687	10.614	9.738	12.109	12.241	11.729	11.006	10.255	10.681	11.04	10.174	11.205	11.509	12.052	13.027	12.568	12.132	11.78	12.11	11.73	12.058	11.809	11.702	11.677	11.754	11.098	10.745	10.22	11.376	11.271	10.655	11.281	10.602	10.203	11.292	10.555	11.596	10.928	10.913	12.69	11.769	11.194	11.953
CB_000381	10.791	10.713	0.41951	0.483457	-1.056	10.791	10.882	10.068	10.73	9.665	9.988	10.968	10.426	12.146	11.259	11.026	11.598	10.976	10.009	10.234	10.527	10.618	11.276	10.954	10.382	10.767	10.494	10.469	10.495	10.749	11.168	10.823	11.227	11.859	11.108	10.515	10.903	10.349	11.809	11.122	11.532	11.62	11.843	10.935	11.225	10.453	11.322	10.516	11.003
CB_000382	8.327	8.429	0.286937	0.347382	1.073	8.454	8.231	7.024	7.976	8.73	8.377	11.104	8.388	7.039	7.564	7.971	6.463	7.256	8.473	8.279	9.264	9.368	9.519	8.856	8.204	8.097	7.918	8.267	7.764	7.772	8.344	7.936	8.181	6.935	7.846	8.468	7.731	7.614	7.937	7.859	8.218	8.317	8.932	7.972	8.719	8.766	8.174	8.5	8.743
CB_000383	5.216	4.35	1.29e-13	6.06e-13	-1.823	4.196	5.334	5.153	5.624	5.769	5.238	3.175	3.998	4.241	4.77	5.702	5.294	5.533	5.584	6.264	4.478	6.094	3.231	4.982	5.607	5.53	5.546	5.196	5.387	4.671	5.818	3.977	5.738	5.027	5.821	5.667	5.196	4.929	4.988	5.49	5.646	5.311	6.322	5.633	6.315	6.504	4.892	6.979	6.587
CB_000384	4.401	3.581	5.58e-12	2.32e-11	-1.765	4.365	4.893	4.355	3.552	3.081	4.964	3.126	3.312	4.916	4.755	4.055	3.923	4.919	4.567	5.172	3.605	5.631	3.292	3.991	4.205	4.22	4.316	4.001	4.476	3.06	4.924	3.402	4.151	5.376	3.45	4.186	3.963	5.148	4.092	5.707	6.287	5.434	6.262	5.601	4.745	5.409	4.525	4.136	5.319
CB_000385	5.689	6.436	4.94e-06	1.22e-05	1.679	5.86	6.269	7.497	6.69	6.119	5.959	4.116	6.183	4.577	5.044	5.54	5.864	5.702	5.262	5.234	5.747	5.517	3.609	5.619	5.9	6.333	5.988	5.822	6.049	6.341	5.885	5.505	6.917	5.938	6.22	5.718	4.649	4.659	4.595	5.79	4.955	5.127	5.792	4.956	3.759	3.072	5.119	4.801	5.522
CB_000386	11.183	11.328	0.123317	0.163572	1.105	11.491	11.289	10.913	10.672	10.704	10.823	12.352	10.869	12.435	13.158	12.222	12.055	11.749	11.91	11.417	12.177	11.329	11.583	11.127	11.337	10.965	10.729	11.108	10.833	10.192	10.445	10.555	9.91	12.125	10.978	11.24	11.704	11.347	11.343	12.261	12.408	11.271	10.65	11.314	10.926	10.225	10.526	10.679	10.415
CB_000387	8.718	8.068	8.99e-14	4.29e-13	-1.569	8.601	8.825	8.932	8.957	7.034	8.762	7.64	8.829	9.692	9.548	9.446	10.498	9.269	8.362	9.503	8.892	7.547	8.271	8.079	7.082	8.935	8.928	8.859	9.122	8.913	8.943	8.547	8.529	9.952	9.033	9.305	9.3	9.659	9.11	9.253	8.112	8.773	8.174	8.887	8.793	8.652	9.026	8.972	8.386
CB_000388	4.795	5.008	0.0717377	0.100313	1.159	5.09	4.661	5.252	5.253	4.73	4.567	3.262	5.6	5.007	4.475	4.994	5.935	4.446	3.839	4.661	3.795	2.931	3.064	3.351	3.379	4.81	5.049	4.007	4.756	4.333	4.259	3.979	3.247	6.109	5.379	5.477	6.618	5.703	6.132	5.653	6.001	5.576	5.352	5.372	5.467	2.991	4.458	2.973	5.745
CB_000389	13.524	13.731	0.0246409	0.0375913	1.154	14.042	13.913	13.53	13.375	14.306	14.244	16.209	13.828	13.131	14.594	13.843	12.598	13.493	13.754	13.561	14.879	14.159	14.383	13.985	14.157	13.346	13.138	13.468	13.498	12.29	12.782	13.156	12.086	13.148	12.552	13.087	13.073	12.761	12.522	13.623	14.236	12.869	12.761	12.949	12.922	12.599	12.347	12.578	12.593
CB_000390	8.661	8.307	0.000997579	0.00188371	-1.278	7.812	8.756	8.124	9.178	7.144	9.373	8.825	8.544	9.812	9.374	8.79	10.572	9.7	8.085	8.808	8.177	7.716	7.873	8.015	7.054	8.811	9.971	8.927	9.303	8.992	9.771	8.479	9.039	10.339	9.067	9.455	8.247	9.639	9.508	8.773	6.882	8.925	8.537	8.344	8.009	9.065	9.985	9.199	8.57
CB_000391	9.963	9.959	0.968895	0.975417	-1.003	10.252	9.422	9.56	10.193	9.428	9.709	9.846	9.126	10.713	10.102	10.78	10.686	9.644	9.69	9.777	9.707	9.66	9.907	9.982	9.66	9.588	10.228	9.785	10.395	10.101	10.267	10.106	10.403	10.119	9.924	9.969	10.077	10.46	9.722	10.576	10.554	10.359	10.19	10.499	10.148	9.994	9.176	10.569	10.215
CB_000392	5.098	5.151	0.562091	0.621729	1.037	6.222	5.991	5.419	5.089	3.972	4.239	4.256	5.65	4.805	5.38	6.053	5.498	5.718	5.551	5.409	5.598	5.401	5.171	5.968	5.023	5.893	5.675	5.385	5.77	3.018	3.131	4.675	4.299	5.884	5.52	5.665	5.236	4.547	6.732	5.107	4.007	4.236	6.624	4.788	5.31	3.351	4.719	5.073	3.388
CB_000393	9.367	9.341	0.830442	0.86144	-1.018	9.987	9.93	10.345	9.75	8.28	9.298	11.89	9.607	10.209	10.898	10.537	10.679	9.727	8.24	9.634	10.195	9.259	10.357	10.479	8.797	8.882	8.915	8.868	9.662	9.476	8.739	9.851	7.395	9.953	9.125	8.414	8.974	8.821	9.186	9.687	8.411	8.923	8.142	9.019	8.513	7.638	9.073	8.695	8.621
CB_000394	7.23	6.128	5.01e-20	3.61e-19	-2.147	7.473	6.992	7.522	6.765	6.958	7.584	7.554	7.003	7.434	6.852	6.992	7.346	8.068	7.737	8.171	8.435	8.441	7.959	7.133	7.015	7.233	7.135	7.345	7.327	7.544	7.658	7.029	6.286	7.138	6.326	7.588	6.838	7.063	6.189	7.332	7.397	7.638	7.672	6.3	7.447	8.237	7.692	7.711	7.852
CB_000395	9.551	8.215	4.47e-32	6.79e-31	-2.525	9.935	9.866	9.516	9.886	7.566	10.093	10.581	9.952	10.157	10.442	9.667	10.241	9.804	9.476	9.138	9.189	8.551	9.26	8.835	7.696	10.21	9.903	11.429	10.308	9.349	9.2	9.573	9.211	10.409	9.918	9.992	10.163	10.071	9.403	9.862	8.244	9.661	9.177	9.304	9.512	8.948	9.238	9.392	9.062
CB_000396	4.297	4.453	0.25334	0.31116	1.114	4.845	3.786	4.354	4.069	3.279	3.373	6.135	4.934	3.554	4.41	3.061	3.551	3.462	3.685	4.384	4.042	3.823	4.597	4.437	4.253	4.788	4.246	4.833	4.138	3.443	4.675	3.366	5	4.386	5.192	4.699	4.641	2.867	5.236	4.858	3.585	5.328	5.131	3.006	3.743	6.455	4.51	4.922	5.427
CB_000397	3.747	3.705	0.692227	0.740211	-1.03	3.802	3.124	3.782	3.64	3.091	4.699	3.616	4.049	4.496	3.596	3.175	4.19	3.366	3.747	3.301	3.256	5.137	3.359	3.964	3.746	3.603	3.349	3.09	3.238	3.3	5.136	3.615	3.673	3.111	4.128	4.15	4.169	3.807	4.702	3.587	3.701	4.125	3.92	4.338	5.228	3.491	5.78	3.978	3.894
CB_000398	6.907	7.004	0.337533	0.400947	1.069	7.007	6.828	6.969	6.881	7.767	7.047	8.254	8.056	7.485	7.78	6.692	6.863	6.696	5.782	5.534	5.644	5	6.039	5.234	4.602	6.57	6.706	6.976	6.472	6.967	7.019	7.428	6.463	7.805	7.327	7.358	7.016	7.545	7.171	7.754	7.172	7.651	7.22	7.367	6.864	5.59	6.368	6.177	4.703
CB_000399	5.901	6.26	0.000248437	0.000507089	1.282	7.261	6.004	5.974	5.861	6.414	6.022	9.16	6.324	6.026	6.55	6.377	5.861	5.811	6.205	5.854	6.333	5.783	6.864	6.949	6.024	5.931	5.652	6.178	5.726	4.853	5.528	5.715	5.2	5.561	5.923	5.794	5.719	4.938	6.724	5.422	5.686	4.851	7.19	4.834	3.295	5.01	6.88	4.961	5.3
CB_000400	11.676	11.658	0.789932	0.826178	-1.013	11.839	11.744	11.374	11.424	12.929	11.457	13.176	11.822	12.652	12.748	11.964	12.535	11.514	11.764	11.613	11.972	11.196	11.553	11.478	11.475	11.416	11.3	11.666	11.813	11.325	11.436	11.585	11.123	12.322	11.712	11.714	12.308	11.829	11.824	12.399	12.413	11.788	11.43	11.912	11.989	10.956	11.323	11.581	11.36
CB_000401	9.056	9.031	0.782056	0.819644	-1.018	9.588	9.263	9.226	8.991	8.634	9.32	12.097	9.456	9.991	10.26	9.3	9.15	9.234	9.01	8.984	9.355	8.683	9.766	9.038	8.661	8.934	8.873	9.178	9.1	8.086	8.327	8.588	8.478	9.292	8.729	9.16	8.862	8.561	8.148	9.16	9.256	8.58	8.161	8.744	8.607	7.929	7.832	8.431	8.157
CB_000402	7.294	8.472	3.93e-14	1.92e-13	2.262	7.854	7.537	7.28	7.005	7.544	7.929	8.151	8.131	6.24	8.903	8.007	7.953	7.254	7.184	6.757	7.707	7.268	9.188	7.721	7.168	5.734	6.214	5.837	6.154	6.759	6.271	7.195	7.08	5.583	7.013	6.238	6.055	7.491	6.792	8.14	8.936	6.845	7.459	7.34	6.699	7.167	8.039	7.086	6.902
CB_000403	7.873	8.774	4.92e-14	2.39e-13	1.867	7.422	7.509	7.455	7.764	9.903	8.687	9.424	9.435	7.775	8.161	7.178	8.03	7.329	8.269	7.881	8.05	8	8.208	8.033	8.164	7.772	7.68	7.472	7.528	7.834	7.808	7.8	7.474	7.74	7.595	7.839	7.48	7.966	7.445	7.264	7.692	7.999	7.452	7.953	7.48	7.183	7.577	7.168	7.258
CB_000404	7.882	8.184	0.00047991	0.00094524	1.233	8.699	8.182	7.525	7.645	7.728	8.472	10.545	8.472	8.956	8.525	8.603	7.417	8.257	8.525	8.163	8.76	8.453	8.908	8.376	8.419	7.716	7.759	7.817	7.661	7.24	7.364	7.24	6.776	7.441	7.252	7.513	7.328	7.499	7.272	8.16	7.977	7.294	7.145	7.7	7.616	7.138	7.468	7.24	6.891
CB_000405	7.09	7.198	0.375128	0.438895	1.078	6.567	6.957	6.789	6.816	5.788	6.604	5.148	7.696	5.959	5.738	7.192	6.841	8.065	6.774	7.15	7.128	7.501	6.601	7.549	6.861	6.758	7.288	7.116	7.044	7.394	6.761	7.274	8	7.436	7.724	6.686	7.541	7.378	7.302	7.906	6.892	8.158	7.483	7.526	8.142	7.482	7.768	8.045	7.361
CB_000406	8.787	7.839	2.7e-17	1.63e-16	-1.929	9.334	8.496	8.612	8.04	8.623	8.937	7.026	7.477	9.798	9.316	8.605	8.708	9.142	9.125	9.104	9.185	9.785	8.227	9.215	8.637	8.496	8.788	8.607	8.3	8.691	9.131	8.153	8.906	9.659	8.323	8.562	8.799	8.64	8.725	9.61	9.956	9.34	8.996	9.071	9.5	9.352	8.437	8.634	9.019
CB_000407	9.349	9.448	0.343141	0.406532	1.071	10.514	9.587	9.174	9.202	10.751	9.591	12.763	9.678	9.374	9.879	8.874	8.747	9.521	9.741	9.416	10.07	9.41	9.641	9.604	9.554	9.403	9.139	9.568	9.433	8.74	8.665	8.927	8.577	9.53	8.723	9.17	8.805	8.737	8.458	9.069	9.308	8.882	8.367	8.649	8.628	8.182	8.344	8.471	8.092
CB_000408	5.674	4.738	5.13e-19	3.46e-18	-1.913	5.698	6.271	6.041	6.44	4.324	5.591	3.403	6.404	4.568	5.556	6.079	6.25	5.893	5.676	5.952	5.752	5.05	4.79	5.833	6.346	6.368	5.906	6.268	6.211	5.443	5.51	5.588	5.369	6.16	6.044	6.649	6.7	5.715	5.422	5.829	4.893	4.631	4.547	5.105	4.987	5.742	5.913	5.461	5.622
CB_000409	9.564	9.755	0.0570668	0.0814197	1.142	10.734	9.697	9.538	9.186	9.423	9.806	12.815	10.492	9.667	10.08	9.728	9.126	9.959	9.949	9.52	10.224	10.022	10.84	10.5	9.428	9.443	9.175	9.395	9.319	9.012	9.008	9.478	8.473	9.101	9.231	9.171	9.019	9.134	8.694	9.084	8.906	8.766	8.604	8.937	8.701	8.558	8.883	8.695	8.762
CB_000410	8.651	9.18	5.92e-06	1.45e-05	1.442	9.765	8.905	8.371	8.18	7.945	8.541	12.531	8.868	10.381	11.373	9.703	9.016	8.67	8.978	8.464	9.776	8.69	10.448	9.033	8.777	7.8	8.028	8.433	8.038	7.787	7.802	8.491	7.601	8.585	7.988	8.1	8.415	8.164	8.43	9.482	9.099	8.064	8.155	8.378	8.176	7.69	7.768	8.299	7.923
CB_000411	6.838	7.811	6.56e-06	1.6e-05	1.963	7.001	6.852	6.042	7.002	5.257	8.204	6.573	5.476	5.611	5.476	6.096	6.973	5.507	5.958	6.217	4.143	6.303	5.953	7.695	9.156	6.297	6.661	7.048	6.957	6.207	8.067	6.939	8.222	6.332	9.339	5.217	6.354	5.892	9.313	8.225	3.308	7.488	7.568	9.072	6.296	6.851	7.192	7.05	6.554
CB_000412	6.639	7.167	3.88e-11	1.51e-10	1.443	7.661	6.532	6.51	6.281	7.484	6.564	9.43	6.781	7.618	7.752	7.098	6.809	6.751	6.49	6.317	6.722	6.936	7.733	7.09	6.029	6.453	6.374	6.598	6.26	6.411	5.918	6.145	5.489	7.135	6.631	6.719	6.696	6.724	6.579	6.48	6.914	6.659	5.58	6.536	5.874	5.982	6.325	6.292	4.859
CB_000413	8.938	9.346	0.000355973	0.000712943	1.327	9.011	9.382	8.855	7.869	9.017	9.579	9.921	10.828	9.337	9.406	9.598	9.084	8.753	8.578	7.91	9.432	9.438	8.935	9.221	8.617	7.907	7.84	8.188	8.074	8.577	8.311	8.696	8.382	9.057	8.305	8.237	8.541	8.2	8.01	9.3	8.083	8.782	8.634	9.646	8.08	8.378	8.37	8.102	7.701
CB_000414	13.58	13.73	0.130595	0.172302	1.109	14.602	14.192	13.974	13.629	14.011	14.055	15.841	14.164	12.279	14.243	13.856	12.631	14.103	14.576	13.897	15.248	14.307	14.27	13.567	14.332	14.108	14.019	13.914	13.915	12.952	12.876	13.33	11.934	13.036	13.079	13.685	12.757	12.989	12.602	13.488	12.565	12.772	12.689	12.579	12.442	12.854	12.981	12.672	12.645
CB_000415	5.019	5.057	0.74562	0.787807	1.026	6.383	5.394	4.254	3.776	4.777	5.432	7.587	4.284	6.04	5.537	5.57	3.218	5.145	4.8	5.054	5.745	5.896	5.875	5.696	4.935	4.735	5.057	4.31	5.205	5.418	4.166	4.989	4.35	4.662	4.416	4.528	4.8	3.538	4.862	5.026	4.632	4.864	4.109	4.926	4.653	8.203	3.947	5.792	5.141
CB_000416	6.685	6.925	0.00913319	0.0150051	1.181	7.298	6.765	6.2	6.236	6.588	6.955	7.305	7.701	7.263	7.767	6.943	6.889	6.788	6.073	6.292	8.301	6.355	7.553	7.354	6.467	6.174	6.307	6.766	6.285	6.199	6.868	6.126	6.181	7.067	6.091	6.477	6.174	6.403	6.2	6.884	6.876	6.164	5.87	6.023	5.092	5.713	6.128	5.913	5.701
CB_000417	4.495	4.38	0.218802	0.273436	-1.083	4.702	4.593	5.145	4.602	3.305	5.046	3.136	5.487	4.24	5.497	4.016	5.606	4.54	4.922	5.056	4.676	5.37	4.364	4.843	4.645	4.481	4.275	4.009	4.87	5.344	3.926	4.239	4.451	4.77	4.159	5.546	5.126	4.851	4.251	4.889	4.582	3.171	3.948	5.428	4.51	5.154	5.564	4.917	4.77
CB_000418	5.494	5.725	0.0239314	0.0366041	1.174	6.09	5.517	5.674	5.364	5.462	5.382	5.966	6.302	6.54	5.211	5.253	6.065	4.989	5.153	4.486	4.986	5.672	5.179	5.486	3.777	5.001	5.979	5.591	5.675	5.415	4.68	4.943	3.69	6.256	5.69	5.815	5.9	5.786	5.676	5.65	5.592	6.19	5.435	4.945	6.536	5.402	5.576	5.833	4.785
CB_000419	6.748	5.028	4.46e-22	3.66e-21	-3.295	8.462	7.077	6.471	6.368	3.166	7.27	9.851	7.698	4.999	7.22	7.438	7.086	6.641	7.85	7.7	8.578	8.305	8.979	8.207	5.284	6.909	6.84	7.891	6.423	7.256	7.193	7.174	6.212	6.088	6.383	6.446	6.234	5.613	4.937	6.25	4.148	5.944	5.675	5.239	6.205	6.602	6.502	7.193	5.563
CB_000420	6.855	5.856	4.4e-15	2.3e-14	-1.999	7.027	6.22	6.672	5.829	6.061	6.716	5.288	5.26	7.689	7.14	7.916	7.529	7.632	6.343	6.989	6.796	7.036	6.935	6.29	6.836	6.568	6.943	6.69	6.701	6.811	6.933	5.934	7.453	7.823	6.549	6.664	7.435	7.385	7.126	7.71	8.717	8.208	7.952	7.436	8.077	7.57	7.206	7.07	7.276
CB_000421	11.528	12.12	8.35e-06	2.02e-05	1.508	11.381	11.623	11.689	11.745	11.251	10.789	12.492	11.85	7.876	9.795	11.433	10.337	12.45	12.02	11.737	12.072	11.082	11.948	11.584	11.473	12.295	12.279	11.933	12.598	11.931	11.19	12.389	12.157	10.331	11.79	11.45	11.742	11.41	11.867	12.025	13.001	11.462	11.038	11.352	11.409	11.528	12.134	11.257	11.868
CB_000422	13.665	13.079	8.14e-10	2.86e-09	-1.501	13.473	14.121	13.64	14.549	13.946	14.161	15.264	14.246	12.957	13.736	13.879	13.91	14.094	13.935	13.992	14.581	13.709	13.933	13.671	13.599	14.218	14.251	13.889	14.352	12.633	13.352	13.404	13.582	13.19	13.126	13.683	14.42	12.857	12.836	13.271	12.204	12.98	12.442	13.425	13.084	12.583	13.141	13.777	12.894
CB_000423	5	5.265	0.00147087	0.0027184	1.202	5.617	5.267	4.938	5.142	5.572	5.273	7.814	4.633	4.405	5.405	4.945	4.551	5.839	5.184	5.516	5.733	5.591	5.867	5.367	5.511	4.904	5.175	5.395	4.395	5.379	5.139	4.606	5.032	4.514	4.974	5.271	4.712	4.272	4.425	4.759	4.156	4.39	6.079	4.866	3.13	5.584	5.468	5.426	5.746
CB_000424	6.247	6.146	0.353632	0.417323	-1.073	6.932	6.517	6.564	6.612	5.951	6.352	8.471	6.708	4.173	6.018	5.86	5.5	7.194	6.711	7.096	6.978	6.536	6.652	5.987	6.625	7.905	6.407	6.899	6.661	6.125	5.968	6.367	5.581	6.553	6.569	6.496	5.911	5.735	4.974	5.654	5.98	6.665	6.082	5.186	5.012	6.217	6.748	6.196	6.574
CB_000425	7.389	7.554	0.166544	0.214278	1.121	7.741	8.849	7.381	7.25	9.995	8.104	11.083	7.834	7.047	7.228	6.712	6.431	7.651	8.034	7.56	7.317	7.177	8.415	7.841	8.022	7.369	7.414	7.571	7.392	6.716	6.78	7.004	6.288	6.665	6.583	6.939	6.801	6.665	6.505	6.2	6.721	6.451	6.438	6.31	6.319	5.941	6.112	6.6	6.532
CB_000426	11.02	10.634	2.2e-07	6.21e-07	-1.307	11.549	11.005	11.406	11.037	10.184	10.856	9.933	10.84	11.189	11.208	10.705	11.426	11.136	10.649	10.726	10.724	10.947	10.765	11.183	10.74	11.012	11.152	10.92	11.227	11.085	11.216	11.28	11.259	12.033	10.752	11.532	11.37	11.623	11.863	11.762	11.367	11.732	10.877	11.702	11.848	10.835	10.903	11.377	11.353
CB_000427	10.487	10.54	0.425058	0.489038	1.037	10.566	10.162	10.306	10.232	9.825	9.997	10.904	10.386	11.233	11.187	10.784	11.289	10.832	10.562	10.362	10.633	10.155	10.255	10.261	10.133	10.149	10.164	10.092	10.226	9.63	9.626	9.858	10.037	11.118	10.656	10.711	11.237	10.38	10.64	11.097	11.793	10.495	10.223	10.456	10.837	9.962	10.076	10.109	10.166
CB_000428	11.517	10.626	3.99e-11	1.55e-10	-1.855	11.998	11.724	11.354	10.71	10.842	11.745	14.328	12.586	12.002	11.936	11.409	11.109	11.308	12.022	11.386	12.298	11.758	12.407	12.703	10.939	12.037	12.706	13.448	13.057	11.152	10.937	11.831	10.705	11.814	11.09	10.987	11.32	11.552	10.502	11.428	10.068	10.643	10.127	10.394	10.063	10.074	10.533	10.212	9.706
CB_000429	7.39	7.277	0.213114	0.267107	-1.082	7.959	8.172	6.875	6.869	7.593	7.798	8.684	7.676	7.383	8.458	7.798	7.741	7.266	7.131	7.091	7.732	8.005	7.967	7.475	7.587	6.795	6.853	7.011	6.785	7.128	6.725	6.837	6.452	6.868	7.502	7.042	7.289	7.567	6.824	8.682	7.55	6.887	6.689	7.607	7.025	6.358	7.243	6.949	6.741
CB_000430	11.442	10.156	5.68e-28	6.71e-27	-2.438	11.587	11.567	11.525	12.269	9.728	11.439	13.099	12.277	11.445	11.665	11.401	11.617	11.576	11.825	11.63	11.935	10.804	11.521	10.884	9.907	12.39	11.96	12.668	12.768	11.247	11.018	12.004	11.084	12.046	11.424	11.674	12.117	11.526	10.696	11.752	10.548	11.008	10.445	11.091	11.224	9.949	10.982	12.053	10.686
CB_000431	7.766	7.798	0.75282	0.793985	1.022	8.844	7.929	6.981	7.243	7.836	8.55	6.693	8.085	7.786	8.746	8.432	8.271	7.565	8.397	7.706	8.105	9.097	8.381	8.148	8.18	7.171	7.04	7.554	7.266	7.236	7.824	6.971	7.69	7.344	6.772	7.36	7.153	6.431	6.976	7.945	6.159	7.235	7.326	7.697	7.45	7.568	6.482	7.351	7.053
CB_000432	5.571	5.389	0.132398	0.174394	-1.134	4.764	5.442	6.851	5.478	6.746	5.602	3.134	6.147	3.743	4.882	5.608	5.339	5.122	6.199	5.505	6.159	6.261	5.739	5.373	4.863	5.296	5.055	5.453	5.567	6.67	5.533	5.564	5.892	5.195	5.537	5.808	6.206	6.408	6.477	7.646	7.009	6.202	6.085	5.229	6.019	6.541	6.913	7.326	6.872
CB_000433	7.986	8.038	0.630914	0.684986	1.037	7.775	7.286	8.327	8.06	8.218	7.964	3.568	7.246	7.735	6.584	7.087	7.184	8.101	7.856	8.293	8.418	8.428	7.773	8	8.151	7.651	8.149	7.874	8.132	8.637	8.308	8.534	8.8	7.276	7.541	7.977	8.088	8.601	8.514	7.391	9.061	8.125	8.254	8.154	8.568	8.765	8.991	8.729	8.953
CB_000434	3.801	3.385	0.000108461	0.000231531	-1.334	2.906	3.352	4.259	3.076	3.008	2.92	3.159	2.879	3.738	3.253	4.114	3.265	4.477	3.334	3.469	3.206	3.013	3.074	3.001	4.603	4.689	4.123	3.144	4.075	2.95	2.94	5.404	6.591	4.133	3.54	3.849	4.211	3.068	4.373	2.948	2.963	4.285	3.203	3.336	3.697	3.009	5.234	5.273	2.973
CB_000435	11.234	11.229	0.960624	0.968837	-1.004	11.676	11.261	10.7	10.722	10.801	11.178	13.783	11.58	12.524	13.366	11.999	12.197	11.063	11.524	10.957	12.03	11.699	12.256	11.588	11.075	10.651	10.324	10.947	10.669	10.221	10.315	10.943	9.864	11.782	10.602	10.826	11.38	11.484	10.956	12.024	11.777	11.24	10.516	11.263	10.93	10.03	10.54	10.749	10.342
CB_000436	7.194	7.232	0.57693	0.635847	1.027	7.5	7.018	6.957	6.674	7.536	6.975	8.911	7.408	8.053	7.577	7.4	7.48	6.921	6.731	6.258	6.359	6.829	7.382	6.655	6.645	6.708	7.025	6.992	6.722	6.968	6.84	6.903	6.932	7.922	7.402	7.239	7.16	7.622	7.155	7.827	7.434	7.506	7.181	7.309	7.406	6.52	6.068	7.411	6.206
CB_000437	12.17	12.509	0.0119446	0.0192497	1.264	13.654	13.492	13.293	13.024	12.496	12.993	15.424	13.151	10.958	13.34	11.924	11.406	12.002	12.235	11.895	12.957	12.471	13.068	12.466	11.956	11.964	11.646	12.368	11.97	11.923	11.923	12.495	10.906	11.446	10.958	11.115	11.075	11.482	10.806	11.334	11.561	10.925	10.602	10.722	10.273	10.894	11.603	11.923	11.469
CB_000438	6.663	6.863	0.0887588	0.121686	1.149	7.754	6.589	5.764	6.812	5.877	7.196	11.636	7.13	7.456	7.716	6.594	5.751	5.627	7.013	6.519	8.19	7.853	8.672	7.729	6.527	6.165	6.157	6.461	5.784	6.454	6.178	6.112	5.479	5.755	5.43	6.158	5.615	5.896	5.949	6.576	7.084	5.856	6.075	6.022	6.492	6.758	6.271	5.89	6.139
CB_000439	8.001	8.134	0.0807275	0.111598	1.097	8.818	8.471	7.422	7.646	8.542	8.511	8.584	9.002	8.059	8.786	8.038	8.878	7.74	8.168	7.649	7.717	8.832	8.499	7.779	7.989	7.242	6.915	7.486	6.974	7.474	7.736	7.63	8.215	7.78	7.852	8.074	7.617	8.326	8.054	8.263	8.078	7.773	8.022	8.465	7.838	7.933	8.118	6.554	7.905
CB_000440	7.473	7.538	0.51984	0.581354	1.046	7.572	7.236	7.832	7.486	8.765	6.57	5.598	6.596	8.473	7.17	7.619	8.422	7.783	7.299	7.293	6.821	6.913	6.569	7.008	7.601	7.816	7.607	7.508	7.74	7.292	7.713	7.405	8.658	8.13	8.315	7.264	7.785	7.757	8.145	7.841	8.698	7.96	8.238	8.171	8.274	8.662	7.125	7.568	8.302
CB_000441	6.839	5.973	1.35e-09	4.66e-09	-1.822	7.304	7.31	7.579	6.265	4.993	7.088	6.613	7.914	5.963	6.529	7.302	6.389	7.021	6.957	6.773	6.96	7.004	6.67	6.063	5.542	6.929	6.803	6.683	6.832	7.742	7.633	8.426	7.822	6.159	6.937	7.06	6.441	5.462	6.019	6.831	3.795	5.584	6.79	6.244	6.894	6.946	6.638	7.758	7.127
CB_000442	7.534	7.617	0.409842	0.473939	1.059	7.54	7.7	7.426	7.456	7.856	8.041	10.184	7.433	8.99	9.118	8.014	7.789	6.998	7.434	6.008	6.979	7.233	8.014	6.869	6.917	7.087	6.778	7.309	7.388	6.857	6.746	7.157	6.195	8.263	7.195	7.21	7.416	8.147	7.671	8.213	8.195	7.621	7.419	7.548	7.296	6.953	6.42	7.037	6.531
CB_000443	5.879	4.028	1.97e-14	9.83e-14	-3.608	3.305	7.543	2.912	8.427	7.838	5.689	5.344	4.347	4.415	3.707	3.098	6.792	2.989	6.478	4.806	3.428	2.927	3.985	5.32	7.095	3.767	5.381	3.395	5.437	6.843	9.044	7.507	2.869	9.155	5.62	4.579	7.826	6.918	2.952	8.335	3.049	9.14	7.3	10.088	3.287	5.061	6.023	7.386	7.911
CB_000444	6.493	5.859	1.14e-07	3.31e-07	-1.552	7.339	7.024	5.699	5.861	6.926	7.606	3.888	7.611	5.775	6.259	6.395	6.432	6.737	7.448	6.614	7.245	8.176	7.064	6.396	6.506	5.875	5.923	6.151	5.772	6.071	6.423	5.987	5.778	6.11	4.896	6.433	5.28	6.824	5.759	6.363	4.394	5.987	6.157	6.62	5.486	6.977	7.608	6.379	6.207
CB_000445	3.662	3.448	0.000131934	0.000278714	-1.16	3.161	3.434	3.97	3.803	3.469	3.152	3.061	3.48	2.96	3.699	3.667	4.497	4.459	4.179	3.92	3.872	3.107	3.074	3.172	3.191	3.852	3.869	3.726	3.579	3.612	3.733	3.822	4.122	3.016	3.888	3.812	3.401	3.464	3.449	3.315	3.501	2.953	3.48	3.4	3.951	3.946	3.915	3.832	3.91
CB_000446	11.819	11.411	3.33e-05	7.53e-05	-1.327	11.938	11.487	11.338	10.973	9.782	11.899	10.921	11.452	12.135	12.149	12.504	12.772	12.598	12.328	11.973	12.134	11.892	12.135	12.355	12.061	11.942	11.671	11.799	11.6	11.386	11.948	11.031	11.804	12.397	12.107	11.887	11.71	12.038	11.757	12.708	11.387	12.221	11.44	12.205	11.586	11.881	11.558	11.843	11.723
CB_000447	7.483	7.329	0.157356	0.203613	-1.112	6.557	7.349	6.944	6.68	7.36	7.847	8.089	6.69	8.015	8.742	7.495	6.502	8.141	8.014	7.164	7.96	8.94	8.431	7.777	7.399	7.042	7.229	7.534	6.985	7.412	7.449	7.045	6.757	7.891	6.842	7.516	7.064	6.538	6.761	7.872	9.111	6.917	8.069	7.917	7.728	8.269	7.62	7.506	7.895
CB_000448	6.397	6.859	0.00034992	0.000701587	1.377	7.818	7.009	6.265	6.007	5.912	6.834	10.386	6.794	6.271	6.783	6.583	5.584	6.831	7.352	6.751	7.59	7.649	8.495	7.7	7.115	5.938	6.169	6.71	6.268	5.763	6.029	6.413	4.656	5.114	5.443	6.096	5.951	5.115	5.608	6.085	6.604	4.863	5.868	6.042	4.844	5.601	5.371	5.837	6.361
CB_000449	11.847	12.239	8.39e-06	2.03e-05	1.312	11.774	11.517	11.343	11.22	11.273	12.079	13.104	12.288	12.696	13.178	12.123	12.147	11.828	11.51	11.134	11.825	12.108	11.761	11.745	11.272	11.63	11.658	11.761	11.622	11.591	11.304	12.067	11.339	12.17	11.347	11.308	11.675	12.098	12.116	12.233	13.529	11.748	11.155	11.888	11.519	11.004	11.63	11.055	10.526
CB_000450	5.722	5.692	0.855932	0.882559	-1.021	5.602	5.675	6.729	7.214	8.212	7.163	6.657	4.799	3.997	4.571	4.415	2.917	4.361	6.597	6.311	4.911	5.904	4.736	5.086	5.279	6.272	6.174	5.662	6.028	7.273	7.47	6.926	8.246	5.858	4.597	5.179	6.082	5.994	5.029	4.234	6.544	4.505	6.877	5.618	5.598	7.075	7.191	7.175	7.111
CB_000451	3.817	3.677	0.128893	0.170248	-1.102	5.002	3.716	4.123	3.737	5.688	4.042	3.995	4.115	3.282	3.595	3.128	2.984	4.103	4.122	3.511	3.465	4.089	3.31	2.992	3.85	3.428	4.083	3.477	4.474	3.147	3.046	2.981	2.994	4.327	4.213	4.122	3.351	4.166	4.789	4.008	4.86	4.022	3.158	3.135	3.44	3.125	3.053	3.001	3.375
CB_000452	11.027	9.319	1.15e-52	6.59e-51	-3.266	10.647	10.569	10.832	10.674	9.534	10.881	7.972	11.189	11.687	11.642	12.052	11.515	11.833	11.276	11.204	11.556	11.54	11.484	10.746	9.629	11.157	10.229	10.515	10.42	10.457	10.254	10.57	10.17	11.528	10.455	10.67	11.294	11.462	10.491	11.897	11.485	11.739	10.889	11.362	11.765	10.61	10.858	11.026	10.764
CB_000453	5.985	6.611	0.000284725	0.000576937	1.543	7.561	5.976	5.307	5.964	5.766	6.87	11.058	7.173	5.583	4.981	5.382	4.968	5.389	6.943	5.742	6.453	6.562	8.249	8.253	6.647	6.75	7.121	6.228	7.139	5.558	5.92	6.611	6.291	4.854	5.189	5.378	4.432	4.473	5.246	5.144	3.02	4.476	4.436	3.387	3.027	3.423	5.648	5.686	5.762
CB_000454	9.649	9.935	0.00396906	0.00691394	1.219	10.292	9.998	9.808	9.123	9.715	8.842	7.095	8.176	9.17	9.706	9.788	9.965	9.222	9.058	9.363	9.175	8.685	10.413	9.665	11.019	9.54	9.943	9.857	9.996	8.861	9.857	9.959	9.681	9.512	9.663	10.198	9.642	10.771	10.049	10.086	10.452	10.202	10.062	10.04	9.936	10.293	10.23	10.245	10.505
CB_000455	8.579	7.586	3.1e-27	3.52e-26	-1.991	8.311	8.143	7.918	8.043	6.958	7.954	7.877	8.942	9.018	7.632	9.299	7.992	9.324	7.848	8.545	7.755	7.886	8.079	8.338	8.17	8.423	9.258	8.533	8.59	8.404	8.203	8.605	9.787	8.356	8.657	7.988	8.568	8.503	8.24	8.784	7.216	9.001	9.091	8.954	9.333	7.988	8.411	9.415	8.451
CB_000456	5.929	6.202	0.00102944	0.00194094	1.208	5.708	5.666	5.41	5.214	5.131	5.831	4.907	5.839	6.53	6.34	6.618	6.852	6.363	6.04	5.951	6.148	6.825	6.155	6.592	6.032	5.631	5.622	6.092	5.508	5.458	5.55	5.087	4.994	5.832	5.613	5.68	5.865	5.573	5.721	6.452	6.24	6.083	6.199	6.451	6.518	5.845	5.816	5.848	5.984
CB_000457	8.242	8.394	0.091501	0.125045	1.111	8.705	8.099	7.808	7.45	8.286	8.149	6.438	7.968	8.443	9.129	8.75	9.151	8.402	8.805	8.004	8.121	9.328	8.104	8.176	8.982	7.794	7.744	8.046	7.708	8.085	8.277	8.122	8.875	8.347	8.241	7.8	8.471	7.769	8.186	8.811	8.944	8.424	8.762	8.614	8.831	8.55	7.731	7.96	7.991
CB_000458	5.885	6.094	0.0429864	0.0627889	1.156	6.1	6.163	5.841	4.982	6.231	5.827	4.395	6.778	4.958	5.905	5.883	5.655	6.438	6.327	5.941	6.661	7.311	6.393	6.362	6.972	5.321	5.245	5.404	5.096	5.121	5.619	5.824	6.384	5.1	5.064	6.059	4.834	5.383	5.096	5.973	5.559	6.207	6.612	6.053	5.36	6.346	6.271	5.088	5.815
CB_000459	7.898	7.981	0.556346	0.616501	1.059	8.465	8.347	8.072	7.915	8.703	9.099	9.242	9.227	6.178	7.275	6.523	6.909	8.288	8.784	8.44	8.643	8.242	8.03	8.328	9.064	9.375	8.999	9.356	9.26	7.818	8.082	8.299	7.289	6.828	7.615	7.017	6.642	6.282	6.559	6.652	6.15	6.416	6.468	6.393	6.59	6.463	7.132	7.21	6.98
CB_000460	6.694	7.335	0.0118141	0.0190505	1.56	7.422	8.41	7.48	6.807	9.475	9.642	7.693	10.252	6.311	5.998	8.312	6.831	7.926	7.793	7.002	8.181	7.922	7.698	8.211	10.174	6.378	6.071	6.5	6.243	6.299	5.5	6.215	4.689	5.729	4.796	5.425	5.127	5.641	4.209	5.825	5.815	5.777	5.123	6.319	3.331	5.092	6.052	4.809	3.101
CB_000461	9.251	9.464	0.0140741	0.0224029	1.159	9.624	9.391	8.974	8.92	10.385	9.199	11.161	9.617	10.32	10.556	9.694	9.577	9.207	9.332	8.94	9.82	9.357	9.749	9.659	8.945	8.97	8.578	8.779	8.806	8.642	8.624	8.958	8.256	9.682	8.745	9.016	8.981	9.078	8.84	9.693	9.369	9.076	8.704	8.893	8.892	8.322	8.76	8.29	8.122
CB_000462	8.735	9.342	7.05e-10	2.49e-09	1.523	8.444	8.069	9.204	9.003	7.874	8.402	6.298	8.721	9.575	10.056	10.192	10.752	9.335	9.127	9.105	8.753	7.991	8.199	8.146	8.174	8.507	8.547	8.785	8.705	8.708	8.434	8.826	8.664	9.444	8.983	9.464	9.352	9.37	10.081	9.555	10.925	9.034	8.945	9.07	9.134	8.56	9.159	8.896	9.163
CB_000463	7.197	8.005	2.92e-20	2.14e-19	1.751	6.914	6.968	7.184	7.648	7.085	7.68	6.091	7.267	5.984	7.216	6.646	7.789	6.944	6.789	7.323	7.177	7.031	7.023	7.404	7.456	6.976	6.635	6.887	7.033	7.178	6.965	7.584	7.3	6.689	6.896	6.786	6.892	6.854	7.241	6.75	7.376	7.837	7.007	7.629	7.131	7.607	7.17	7.562	7.228
CB_000464	5.171	5.31	0.143943	0.187898	1.101	5.467	5.34	5.897	5.567	4.92	5.313	5.809	6.017	5.423	6.011	5.385	5.738	5.89	5.52	5.506	6.246	5.537	5.681	5.322	5.539	5.394	5.494	5.601	5.646	4.911	4.399	4.639	3.089	5.989	5.167	5.653	4.728	4.884	4.661	5.668	6.002	4.974	4.684	5.261	3.105	4.879	4.504	4.67	3.77
CB_000465	5.632	5.739	0.237094	0.293347	1.077	5.845	5.543	5.475	5.525	5.049	5.441	6.243	5.316	5.596	5.049	4.045	5.108	6.14	5.861	6.115	6.369	6.111	5.976	6.194	5.736	5.956	5.898	6.03	5.978	4.897	5.203	5.088	5.194	5.622	6.437	5.63	5.539	4.668	5.072	5.372	6.02	5.438	4.927	6.145	3.658	5.345	4.902	5.337	4.949
CB_000466	11.792	11.65	0.123666	0.164006	-1.104	12.276	12.213	11.69	12.105	12.325	11.431	13.918	12.216	12.52	12.643	12.279	12.06	12.079	12.116	12.018	12.835	11.337	11.989	11.779	11.187	11.961	11.653	12.243	12.246	10.952	10.867	11.772	10.893	12.216	11.787	11.951	12.299	11.718	11.301	12.329	12.003	11.496	10.702	11.521	11.537	10.435	10.942	11.229	11.012
CB_000467	5.582	6.191	1.43e-06	3.73e-06	1.525	6.053	6.078	5.911	5.686	6.078	5.657	8.434	5.45	3.708	4.821	6.195	5.863	5.439	6.369	6.174	6.794	7.452	6.308	6.291	6.455	5.591	5.389	6.559	5.496	5.758	5.916	5.287	6.056	5.05	5.416	5.867	5.277	4.472	5.234	3.988	5.157	5.408	5.335	5.187	5.547	6.314	6.719	6.204	6.287
CB_000468	7.899	8.225	1.6e-05	3.76e-05	1.254	8.418	7.633	7.45	7.616	7.522	7.526	9.305	8.082	9.455	9.626	8.118	7.56	7.616	7.851	7.52	8.599	7.83	8.619	8.448	7.775	7.548	7.235	7.445	7.392	7.588	7.773	7.628	7.483	7.921	7.266	8.111	7.507	7.539	7.609	8.229	8.226	7.441	7.611	7.487	7.737	7.371	7.869	7.362	7.433
CB_000469	6.135	6.616	2.07e-08	6.42e-08	1.395	6.756	6.197	6.481	6.039	5.391	6.258	8.019	6.024	6.085	6.333	5.852	5.907	6.52	7.111	7.754	7.089	6.376	6.18	5.247	6.617	5.916	6.216	6.01	5.888	5.659	6.266	5.67	5.7	5.36	5.916	5.372	6.054	5.504	5.29	5.721	5.16	5.999	6.042	6.347	6.362	6.544	6.258	6.17	6.412
CB_000470	8.991	9.166	0.19972	0.251997	1.129	8.963	8.558	8.789	8.522	16.072	9.633	11.999	9.539	7.606	8.237	8.381	7.608	9.02	9.18	8.679	9.397	9.13	9.706	9.228	9.198	8.629	8.854	8.839	8.857	8.249	8.217	8.412	8.515	7.977	8.312	8.491	8.184	8.357	8.164	7.675	7.999	8.431	8.486	7.919	8.256	8.306	8.094	8.278	8.308
CB_000471	6.236	5.694	2.42e-06	6.2e-06	-1.456	6.748	6.146	5.652	5.569	6.074	5.598	7.176	4.571	6.629	6.052	6.085	6.148	6.667	6.668	6.104	6.168	6.839	5.66	6.36	6.981	6.308	6.106	5.399	5.547	5.96	7.307	5.765	7.848	6.597	5.682	5.891	6.115	5.629	5.924	5.434	5.859	5.312	7.04	6.266	6.609	6.913	6.586	5.714	7.081
CB_000472	6.066	6.097	0.727301	0.771568	1.022	6.685	5.986	5.959	5.711	5.943	6.092	10.094	5.844	5.397	6.391	5.98	5.982	5.414	5.754	5.882	6.94	6.016	7.435	6.398	5.769	5.984	6.53	6.355	5.947	5.871	5.862	5.959	6.557	6.14	5.906	5.494	6.296	5.873	5.959	6.401	6.5	6.217	6.34	5.106	5.334	6.052	4.815	6.259	6.202
CB_000473	9.228	8.253	4.66e-31	6.7e-30	-1.965	9.811	9.277	8.771	8.492	9.969	9.151	8.425	8.847	9.538	9.197	9.887	8.986	9.391	9.786	9.233	9.819	10.698	9.047	9.289	8.994	9.637	9.233	9.132	9.119	8.816	9.313	8.606	8.302	9.512	8.673	8.971	8.405	9.115	8.375	9.348	8.538	8.986	8.614	8.949	8.986	9.428	8.9	9.46	9.164
CB_000474	6.762	6.892	0.0338431	0.0503478	1.094	6.984	6.668	6.624	6.987	5.793	6.63	5.416	7.278	6.918	6.989	7.053	6.591	7.143	7.176	6.997	6.934	6.839	6.595	6.684	6.962	7.26	7.36	6.727	7.05	6.11	5.818	6.731	6.466	6.922	7.231	7.133	7.059	6.663	6.571	6.908	7.007	6.478	6.155	6.337	7.043	6.118	5.79	7.03	6.948
CB_000475	8.012	8.075	0.54504	0.605791	1.044	8.283	7.918	7.783	7.793	8.034	8.079	6.734	8.323	8.758	8.904	8.772	8.571	8.1	7.489	7.338	7.898	7.91	7.81	7.177	7.142	7.555	7.094	7.665	7.426	7.859	7.766	7.61	7.573	8.762	7.903	8.204	8.358	8.638	8.637	9.766	8.876	8.445	8.115	8.332	8.131	7.227	7.559	7.728	7.603
CB_000476	9.089	9.381	0.00518771	0.00887656	1.224	8.829	8.523	9.188	8.672	8.79	10.022	9.653	11.586	9.84	11.16	9.413	9.328	9.756	9.595	8.641	10.154	10.189	10.238	9.194	8.605	8.134	7.943	8.234	8.072	9.822	9.021	8.859	7.67	8.726	8.203	9.047	8.239	9.948	8.948	9.712	10.37	8.699	8.202	9.261	9.047	8.527	10.276	8.25	8.404
CB_000477	4.791	5.138	0.000946457	0.00179332	1.272	5.041	4.629	4.554	4.773	4.535	5.469	4.246	4.44	5.239	5.357	5.038	3.348	4.585	4.419	4.467	4.141	3.437	4.241	4.87	3.886	4.806	5.317	4.937	5.116	4.945	4.35	3.926	3.038	5.335	5.137	5.343	5.723	5.244	5.047	5.411	4.655	5.388	5.35	4.036	4.585	5.423	4.224	3.224	5.943
CB_000478	7.436	7.036	2.92e-06	7.42e-06	-1.32	7.298	7.153	6.767	6.807	8.104	7.601	5.334	7.562	7.257	7.446	7.105	7.138	7.371	7.305	7.119	7.971	7.98	7.321	7.947	7.427	7.182	6.986	7.239	7.465	6.724	7.141	6.559	7.557	7.281	6.765	6.408	7.492	6.804	6.649	7.226	7.316	7.302	6.849	6.812	7.988	6.895	6.643	6.251	6.617
CB_000479	8.63	8.99	0.00117415	0.00219745	1.283	9.495	8.973	8.219	8.12	8.045	8.48	11.931	8.076	10.767	11.098	9.396	9.192	8.903	9.1	8.639	9.912	8.756	9.801	8.841	8.748	7.926	8.031	8.496	7.973	7.778	7.911	8.071	7.77	9.083	8.217	8.499	8.845	8.25	8.423	9.843	9.527	8.292	7.922	8.479	8.336	7.755	8.876	8.215	7.852
CB_000480	6.818	7.184	0.00203145	0.00368324	1.289	7.536	6.853	7.211	7.25	6.98	7.764	10.43	9.19	7.185	7.101	6.707	6.098	7.564	7.802	6.811	7.645	7.54	7.658	7.49	7.291	6.926	6.987	6.985	6.975	6.444	6.423	6.589	6.125	6.597	6.399	6.41	5.975	5.94	6.187	6.091	5.802	6.388	6.169	5.605	5.868	5.832	5.836	5.836	5.887
CB_000481	7.293	6.952	2.86e-06	7.27e-06	-1.266	7.063	7.152	7.82	7.454	6.887	7.549	7.517	7.496	7.428	8.221	6.831	6.761	7.11	6.697	6.624	7.257	7.039	7.098	6.54	6.508	7.078	7.327	7.259	7.297	8.002	7.447	7.359	6.9	7.905	7.143	7.344	7.743	7.744	7.192	6.831	7.918	7.403	7.345	7.346	6.694	6.296	7.801	6.319	6.642
CB_000482	9.908	10.151	0.0414984	0.0607899	1.183	11.286	10.201	9.729	10.081	9.726	10.32	13.865	10.726	9.152	10.429	10.222	9.183	10.378	11.04	10.314	11.521	10.426	11.237	10.557	10.419	9.881	9.89	10.112	9.936	9.205	9.259	9.583	8.872	9.313	9.552	9.938	9.424	9.24	9.001	9.312	9.246	8.601	8.898	9.065	8.953	8.7	9.161	9.13	9.055
CB_000483	7.936	7.368	1.53e-09	5.25e-09	-1.483	8.232	7.71	7.77	7.797	7.374	7.663	8.682	7.334	8.42	8.674	8.413	8.626	8.379	7.961	7.388	7.393	8.683	7.84	7.927	7.04	8	7.299	7.745	7.468	7.117	7.288	7.194	8.037	7.388	7.804	7.416	7.769	7.953	7	8.291	9.231	7.373	8.207	8.21	8.087	7.025	7.371	7.623	7.6
CB_000484	9.364	9.469	0.334399	0.397606	1.075	9.86	9.794	9.336	10.141	9.241	9.763	11.852	9.778	6.997	8.679	9.659	8.865	9.12	9.958	10.069	9.861	9.44	9.614	9.557	9.879	9.33	9.504	9.408	9.866	8.88	9.627	8.984	8.664	8.546	9.048	9.289	9.533	8.314	7.928	8.48	8.429	8.383	8.105	9.218	8.441	8.016	8.833	8.697	8.662
CB_000485	11.265	11.075	0.0837806	0.115449	-1.141	11.549	11.977	10.659	10.744	11.454	11.276	13.726	11.516	12.381	12.666	11.488	11.29	11.01	11.612	10.918	11.633	11.405	11.694	11.052	10.799	11.122	11.32	11.378	12.204	10.289	11.213	10.522	9.966	12.434	10.53	11.069	11.364	11.542	10.505	11.778	10.84	10.851	9.848	10.446	9.936	9.802	10.195	10.069	9.293
CB_000486	5.701	5.788	0.37905	0.442873	1.062	6.012	5.402	5.952	4.061	5.509	5.586	3.14	5.591	6.311	6.722	6.415	7.164	6.384	6.122	6.721	5.561	6.708	4.669	6.062	6.174	5.448	5.188	4.941	4.373	5.237	5.46	5.21	6.35	5.913	4.971	5.078	4.75	5.677	5.116	5.972	5.183	6.056	5.535	6.344	6.458	6.981	6.746	5.564	5.152
CB_000487	4.66	4.824	0.120791	0.160604	1.121	5.115	4.513	4.445	4.459	4.799	4.409	6.201	5.185	5.046	4.968	4.768	3.141	4.373	4.167	3.919	4.551	3.267	5.584	6.273	4.404	4.718	4.286	4.294	3.762	4.545	3.537	5.052	5.351	5.097	4.418	4.444	4.482	5.149	5.164	4.656	4.403	5.499	4.36	4.629	4.216	5.231	3.58	3.857	3.849
CB_000488	8.59	8.536	0.442645	0.506497	-1.039	8.776	9.69	8.362	8.486	9.869	7.97	9.622	8.195	9.984	9.505	8.496	9.42	8.505	8.296	8.056	8.508	8.051	8.405	8.09	7.948	8.752	8.177	8.563	8.496	8.203	7.794	8.208	8.353	9.126	8.862	8.703	8.582	8.508	8.402	8.834	8.908	8.996	7.697	8.513	8.225	7.561	8.079	8.043	8.054
CB_000489	5.967	6.457	2.6e-11	1.02e-10	1.405	6.218	6.248	5.637	6.033	5.968	5.522	7.311	5.844	5.927	5.565	6.573	5.75	5.649	6.366	5.898	6.123	6.876	6.147	6.08	5.956	5.648	5.686	5.385	5.616	5.252	5.658	4.815	6.126	5.836	6.301	6.068	6.342	5.777	5.993	6.274	6.017	6.168	5.972	6.471	5.826	7.061	5.111	6.198	5.842
CB_000490	4.883	5.178	0.000683281	0.00131923	1.227	5.11	4.746	5.021	4.545	3.945	4.931	5.26	5.527	5.246	5.13	5.944	6.029	5.552	5.04	4.507	5.301	5.441	5.264	5.349	4.993	4.715	4.129	4.62	4.435	4.352	5.831	4.838	5.447	4.829	4.441	4.618	4.67	4.317	4.57	4.779	5.179	4.705	4.584	4.782	5.66	4.117	4.975	7.089	5.354
CB_000491	6.822	7.258	1.23e-08	3.89e-08	1.354	6.899	6.731	7.063	6.807	6.964	7.028	7.276	7.309	5.18	6.614	7.284	6.68	6.739	6.834	6.769	6.875	7.012	7.401	7.332	6.978	6.656	6.704	6.722	6.902	7.599	6.185	6.564	6.778	6.136	6.614	6.635	6.957	6.478	6.267	6.797	6.46	5.927	6.661	6.543	6.193	6.413	6.519	6.627	6.325
CB_000492	16.048	16.808	4.2e-29	5.33e-28	1.693	16.092	16.481	16.389	16.126	16.424	16.96	17.004	15.274	15.815	16.878	16.46	16.187	16.212	15.868	15.54	16.642	16.424	16.676	16.887	16.595	16.35	15.874	16.167	16.094	14.219	14.819	15.86	14.496	16.014	15.381	15.854	15.817	15.927	15.713	16.086	15.852	15.805	15.597	15.742	15.115	15.979	15.888	15.989	15.951
CB_000493	7.607	7.469	0.120946	0.160791	-1.1	7.904	7.532	6.999	7.348	7.007	7.645	4.928	7.875	8.883	8.55	8.417	8.311	7.735	8.349	7.182	8.059	8.691	7.646	7.361	7.829	7.095	6.927	7.05	6.775	7.38	7.593	6.685	8.176	7.615	7.25	6.822	8.188	7.04	7.605	7.948	7.43	7.815	7.894	7.412	7.314	8.061	7.83	7.69	7.738
CB_000494	8.71	8.607	0.463705	0.527194	-1.075	9.352	9.746	10.159	9.38	8.999	9.671	12.528	9.36	7.801	7.753	8.36	8.386	10.27	10.914	10.039	10.135	9.627	9.575	8.935	9.609	9.589	9.608	9.802	8.883	8.184	8.488	8.251	7.526	7.374	7.542	7.842	7.617	6.808	6.799	7.515	8.269	7.736	7.396	7.276	7.552	8.217	7.787	8.038	7.955
CB_000495	6.085	6.435	0.0011069	0.00207839	1.274	5.774	5.592	6.174	6.515	5.17	5.394	7.672	4.999	6.551	6.103	6.48	6.35	5.185	5.169	5.577	5.074	5.173	6.458	5.481	6.317	5.978	6.201	6.382	6.127	5.634	5.665	6.298	7.387	6.201	6.954	6.176	6.778	5.94	6.393	6.269	5.858	6.852	6.427	5.88	6.261	6.406	6.011	6.263	6.95
CB_000496	9.191	9.288	0.353875	0.417549	1.069	10.075	9.502	8.978	9.338	7.978	9.95	11.5	9.629	8.798	9.641	8.949	8.47	8.846	9.946	10.026	9.666	9.941	10.539	10.481	9.965	9.629	9.824	9.532	9.716	8.557	9.076	9.232	8.855	8.583	8.565	8.996	8.449	7.893	8.266	8.513	7.93	8.094	8.349	8.198	8.286	8.471	8.374	8.711	8.227
CB_000497	4.966	5.328	0.0301422	0.0452731	1.285	7.13	5.428	3.578	3.83	4.337	4.604	11.476	4.898	7.286	6.693	5.102	5.403	5.352	4.775	4.63	6.175	5.338	8.169	6.478	5.028	4.144	4.464	4.913	4.498	6.268	5.905	5.524	4.25	3.893	4.234	3.902	4.695	4.29	5.527	4.871	4.018	4.302	4.146	5.088	5.785	4.668	4.492	5.093	4.688
CB_000498	8.541	9.144	2.21e-12	9.47e-12	1.519	9.496	8.302	8.494	8.329	7.582	8.581	11.45	8.805	7.936	8.834	8.948	9.317	8.756	8.398	8.333	8.446	8.743	9.281	9.631	8.62	8.43	8.239	8.347	8.431	7.802	8.136	8.482	8.278	7.882	8.184	8.102	8.316	7.997	8.459	8.282	7.75	7.983	8.178	7.61	8.267	8.076	8.239	8.413	7.983
CB_000499	11.066	9.618	1.23e-20	9.24e-20	-2.728	11.221	11.506	11.142	11.018	11.636	10.013	8.967	11.78	9.42	8.775	11.558	9.894	11.617	10.721	10.725	11.296	10.528	11.617	9.022	9.383	10.983	10.884	11.746	10.091	11.524	10.428	11.333	10.276	11.335	12.277	11.22	11.272	11.228	10.191	10.308	9.956	10.746	11.353	11.236	11.743	10.88	10.447	10.681	11.143
CB_000500	5.545	5.926	1.37e-05	3.24e-05	1.302	5.615	5.259	5.498	4.703	5.133	5.195	8.076	5.773	5.908	5.159	4.967	5.405	5.56	5.136	5.799	6.463	5.445	5.988	5.958	5.6	5.199	5.547	6.039	5.211	5.564	6.487	5.842	5.826	5.625	5.575	5.263	5.428	5.394	6.12	5.605	5.771	5.832	6.2	5.541	5.905	6.024	5.572	6.704	6.517
CB_000501	13.093	13.385	0.00485888	0.00835019	1.225	13.849	13.538	12.902	12.564	13.166	13.602	16.103	13.785	12.964	14.516	13.547	12.898	13.131	13.726	12.969	14.813	14.01	14.226	13.23	13.809	12.667	12.62	13.042	12.424	12.128	12.202	12.676	11.814	12.783	12.092	12.986	12.657	12.542	12.25	13.577	13.071	12.301	12.249	12.861	12.584	11.927	12.112	12.252	11.972
CB_000502	4.263	4.175	0.516356	0.577994	-1.063	3.831	3.766	4.059	4.692	4.905	3.871	6.183	4.232	4.43	4.269	3.216	3.167	3.912	3.78	3.707	4.481	4.381	4.74	4.385	4.774	3.832	4.31	3.452	3.534	4.29	4.746	4.389	4.86	4.233	3.76	4.444	5.363	4.351	4.023	4.081	2.869	5.443	5.576	5.424	6.387	3.008	4.591	6.396	5.437
CB_000503	7.402	7.455	0.452954	0.516536	1.037	7.636	7.496	7.58	7.733	6.878	7.183	8.726	7.347	7.82	7.932	7.53	8.11	7.565	7.534	7.493	7.58	6.789	7.818	7.489	6.983	7.341	7.441	7.501	7.6	6.789	6.913	7.122	6.782	7.867	7.523	7.583	7.973	6.989	7.038	7.442	8.152	7.086	6.557	6.986	7.297	6.557	8.146	7.072	7.039
CB_000504	5.52	6.168	6.74e-09	2.18e-08	1.567	6.93	5.081	5.743	5.466	5.256	5.668	9.758	5.939	7.236	6.981	6.345	5.767	5.117	4.408	4.616	5.306	4.111	7.09	6.025	3.833	5.639	5.331	5.418	5.239	5.183	5.207	5.583	5.12	5.986	5.635	4.917	5.599	5.861	6.075	6.423	5.846	6.126	5.957	5.7	5.545	3.247	4.819	5.045	3.565
CB_000505	7.406	7.154	0.0239841	0.0366749	-1.191	6.746	7.683	8.473	8.286	6.871	7.475	7.699	9.146	7.07	6.666	7.242	6.322	7.277	6.97	7.306	8.751	7.493	6.754	7.173	6.741	6.721	8.526	6.964	6.622	7.009	7.012	7.681	6.145	6.908	7.559	7.789	6.594	6.746	6.262	7.433	7.081	6.67	6.91	7.026	7.124	6.665	6.846	7.045	7.337
CB_000506	11.769	11.959	0.013936	0.022197	1.141	12.509	12.15	11.149	11.656	11.548	11.912	12.391	12.618	11.453	12.893	11.894	11.043	12.178	11.575	11.03	12.212	12.49	12.067	12.097	11.41	11.546	11.082	11.444	11.023	11.091	11.128	12.192	11.573	11.626	11.938	11.858	11.561	11.352	11.726	12.096	11.377	10.839	11.54	11.616	11.239	11.685	11.487	11.101	11.594
CB_000507	12.914	13.131	8.21e-07	2.2e-06	1.162	13.124	12.657	12.804	12.823	12.762	12.891	13.965	13.433	12.959	13.209	12.425	12.613	13.23	13.228	13.095	13.382	13.332	13.115	13.119	13.214	12.788	12.84	12.705	12.882	12.873	12.777	12.828	12.513	12.575	12.627	12.82	12.599	12.356	12.48	12.752	12.879	12.595	12.434	13.105	12.721	12.516	12.839	12.424	12.715
CB_000508	7.547	7.72	0.0158335	0.0249646	1.128	8.126	7.559	7.6	7.609	6.959	7.5	8.365	8.044	8.041	8.37	7.815	8.064	7.96	7.896	7.414	7.809	7.184	7.844	7.878	7.511	7.77	7.652	7.647	7.825	6.696	6.898	7.296	7.057	7.902	7.768	7.717	7.832	7.611	7.091	8.127	7.637	7.054	6.536	7.177	7.04	6.681	6.783	7.157	6.994
CB_000509	9.922	10.259	0.0023864	0.00428723	1.263	10.979	9.744	9.647	9.513	9.965	10.251	13.647	11.07	10.126	11.113	10.304	10.133	10.148	10.181	9.773	11.107	10.295	11.068	10.873	10.027	9.546	9.256	9.567	9.498	9.433	9.415	10.044	8.969	9.761	9.125	9.487	9.302	9.422	8.871	9.559	9.743	9.079	8.913	9.213	8.874	8.689	9.255	8.846	8.761
CB_000510	6.87	6.167	3.13e-15	1.65e-14	-1.628	6.972	6.423	6.827	6.734	6.353	5.615	8.301	6.659	6.782	5.668	7.567	6.689	7.686	6.472	7.016	7.346	7.2	7.005	7.004	6.252	7.06	7.745	7.08	7.217	7.286	6.528	7.392	7.824	5.615	7.002	6.633	6.812	6.68	6.404	5.887	6.921	6.978	7.747	7.541	7.211	7.113	7.327	7.946	7.321
CB_000511	4.557	4.556	0.992358	0.993921	-1.001	5.622	4.22	4.352	4.259	3.933	4.84	8.809	4.625	4.175	5.173	3.842	3.151	4.374	5.449	5.543	6.153	5.166	6.42	4.774	4.628	5.395	4.213	4.274	4.064	5.439	3.368	6.282	3.107	4.273	3.553	4.469	3.584	3.413	3.907	3.952	4.515	3.312	3.505	3.115	4.144	3.719	4.145	3.755	6.239
CB_000512	3.51	3.544	0.61349	0.669467	1.024	3.52	3.208	3.664	3.319	3.442	3.171	4.938	3.368	4.825	3.646	3.217	2.942	3.204	3.08	3.443	3.783	3.305	3.675	3.658	3.069	3.349	3.3	3.025	3.29	3.719	3.396	3.311	3.125	3.709	3.202	3.273	3.164	3.341	3.267	3.222	3.663	3.823	3.383	3.378	3.374	3.62	3.531	3.279	4.094
CB_000513	8.861	9.118	0.111327	0.149186	1.195	9.922	8.505	7.923	8.731	10.117	9.916	13.572	9.304	8.94	8.977	8.579	8.026	8.009	8.801	8.718	9.006	8.703	9.932	10.106	9.811	9.042	9.222	9.654	9.511	7.447	7.533	8.29	7.785	8.479	8.992	8.845	9.002	8.141	7.709	8.272	7.938	7.8	7.643	7.738	7.508	6.74	7.381	8.008	7.215
CB_000514	6.212	6.508	0.00542861	0.00925632	1.228	5.711	6.418	5.995	6.038	5.398	5.911	3.079	6.477	6.164	5.877	6.713	6.479	6.927	6.524	6.74	5.958	6.838	5.047	6.988	6.286	5.702	6.565	6.472	6.38	6.003	6.21	6.509	7.063	5.745	6.236	5.574	5.914	6.391	5.827	6.348	6.266	6.509	7.082	6.937	7.114	6.838	6.451	7.213	6.601
CB_000515	6.509	6.741	0.0908562	0.124249	1.175	6.344	5.57	7.432	6.183	6.445	6.911	7.717	9.459	7.443	7.86	6.452	7.033	7.137	7.666	7.028	8.192	7.352	7.674	5.954	7.254	5.458	5.854	5.246	5.433	8.468	5.779	8.821	7.365	5.167	4.269	6.337	4.599	6.607	6.133	5.691	8.925	4.796	6.004	6.165	6.304	7.057	7.365	5.21	6.663
CB_000516	10.58	10.587	0.925874	0.940233	1.004	11.015	10.639	11.018	10.892	9.906	10.549	10.79	10.634	9.488	10.682	10.57	10.517	10.813	10.783	10.796	10.686	10.486	10.755	10.344	10.261	10.461	10.211	10.629	10.55	9.799	9.788	10.015	9.701	10.207	10.184	10.137	10.311	10.621	10.149	10.459	10.657	10.173	10.324	10.317	10.486	10.38	10.521	10.335	10.243
CB_000517	12.925	12.583	4.14e-05	9.26e-05	-1.268	13.334	13.285	12.929	13.405	13.874	13.259	14.831	13.636	13.311	13.301	12.517	12.592	13.177	13.432	13.408	13.8	12.745	12.852	12.679	12.42	13.648	13.72	13.935	14.11	12.636	12.36	12.986	12.136	13.378	12.767	12.962	13.005	12.631	12.068	12.711	12.462	12.331	11.792	12.358	12.309	11.635	11.754	12.427	11.698
CB_000518	6.87	6.979	0.101024	0.136663	1.079	7.08	6.696	7.097	7.386	7.189	6.891	5.444	6.858	7.257	7.107	7.184	7.295	7.034	7.133	7.061	6.565	6.385	5.94	7.012	6.811	7.279	7.477	7.395	7.691	6.719	6.758	7.615	7.144	7.566	7.113	7.041	7.371	6.489	6.663	6.36	7.109	6.288	6.858	6.579	6.42	6.62	7.149	6.856	6.322
CB_000519	5.602	5.479	0.135392	0.17795	-1.089	5.445	5.485	5.789	5.716	6.453	5.612	3.68	6.217	6.433	6.295	6.658	5.988	6.422	6.267	5.745	6.295	5.89	5.201	5.645	5.422	5.486	5.307	5.843	4.933	5.09	5.024	4.59	5.16	5.88	5.904	6.041	6.191	5.883	5.112	6.191	5.148	4.784	5.045	6.701	4.407	5.332	5.342	4.624	5.628
CB_000520	10.966	9.869	1.94e-12	8.35e-12	-2.139	10.143	10.808	10.445	10.792	9.407	11.948	11.644	10.452	10.839	11.224	10.996	12.183	11.092	9.933	10.963	11.162	10.22	11.155	10.921	10.081	10.635	11.478	10.786	11.132	10.508	11.187	10.081	9.989	11.22	10.323	11.066	9.873	11.061	11.144	10.893	10.357	10.751	10.084	10.064	7.471	10.487	11.185	10.505	10.135
CB_000521	16.153	17.086	3.33e-39	7.91e-38	1.91	16.034	15.99	15.694	15.978	16.265	16.498	17.11	14.685	16.239	17.492	16.561	15.775	15.916	15.668	15.096	16.343	16.257	16.448	16.421	16.35	15.728	15.451	15.646	15.552	14.498	15.084	16.303	14.487	16.74	16.012	16.972	16.245	16.551	16.313	16.734	16.409	16.665	16.542	16.547	16.067	15.737	15.882	16.081	15.828
CB_000522	3.422	3.466	0.509313	0.571219	1.031	3.012	3.16	3.473	3.103	3.864	3.537	4.881	3.198	2.983	3.389	2.918	3.668	4.168	3.883	3.951	3.188	3.012	3.67	2.992	4.3	3.558	4.192	3.041	3.33	3.225	3.283	3.426	3.099	3.125	2.904	3.1	3.563	2.939	3.141	3.229	3.182	3.153	2.991	3.056	4.026	3.06	3.229	3.347	3.144
CB_000523	8.98	9.186	0.0124975	0.0200656	1.153	8.893	9.034	8.905	8.668	8.891	8.931	7.958	8.03	8.511	7.98	7.339	8.214	9.082	8.771	9.209	9.438	8.821	8.204	9.281	8.468	9.344	9.44	9.133	8.952	8.743	9.187	8.629	8.881	8.76	9.059	8.885	8.888	8.586	8.927	8.264	8.586	9.853	9.84	9.589	8.991	9.557	8.537	9.764	9.52
CB_000524	6.541	6.086	7.94e-06	1.92e-05	-1.371	7.426	6.449	6.193	6.803	5.791	6.274	9.757	7.038	6.512	7.007	6.681	6.59	6.662	6.596	6.508	7.103	6.393	7.691	7.448	6.181	5.938	6.087	6.92	6.671	6.408	6.173	6.77	6.93	6.96	6.861	6.992	7.319	7.031	6.256	6.842	5.73	6.914	6.339	6.166	6.511	6.064	7.017	6.201	6.081
CB_000525	6.368	5.846	2.28e-07	6.43e-07	-1.435	6.663	6.339	5.678	5.104	5.104	6.602	4.84	6.757	7.127	6.116	7.437	5.996	6.289	5.949	6.315	7.547	7.885	5.641	6.866	5.906	6.208	5.744	6.372	5.574	5.69	6.355	5.597	6.183	6.324	6.163	6.022	6.373	5.76	6	7.483	6.653	6.74	6.697	7.443	6.966	7.43	6.09	6.209	6.354
CB_000526	12.677	12.608	0.41694	0.480916	-1.049	12.931	12.501	12.162	12.215	12.311	12.401	14.747	12.499	13.968	14.634	13.457	13.247	12.737	12.94	12.542	13.658	13.033	13.324	12.783	12.762	12.173	11.907	12.383	12.159	11.7	11.943	12.096	11.333	13.318	12.035	12.314	12.941	12.933	12.68	13.562	13.47	13.098	12.329	12.876	12.754	12.056	12.21	12.364	12.094
CB_000527	12.576	13.39	7.37e-23	6.37e-22	1.758	12.784	12.609	13.436	12.481	13.001	12.75	12.446	12.895	11.172	12.404	12.17	12.358	11.056	12.686	12.824	12.107	12.356	12.856	12.756	13.162	12.957	12.713	12.65	12.524	12.862	12.523	13.068	12.975	12.132	12.811	13.187	12.311	12.987	11.982	11.458	11.44	11.738	12.985	12.393	12.229	13.017	13.19	12.945	12.792
CB_000528	7.899	8.485	1.02e-10	3.84e-10	1.501	7.942	7.965	7.613	7.219	8.18	8.302	11.41	8.774	8.267	8.018	7.363	7.665	7.252	7.775	7.531	7.787	8.229	8.646	8.632	7.675	7.801	7.717	7.824	7.552	7.843	7.488	8.052	7.652	7.509	7.052	7.331	7.294	7.299	7.485	7.347	7.375	7.768	7.401	7.366	7.442	7.746	7.851	7.54	7.811
CB_000529	8.494	8.882	1.79e-07	5.1e-07	1.309	8.725	8.559	8.102	8.39	8.729	8.527	9.219	9.359	8.42	9.017	8.955	8.636	8.966	8.811	8.343	9.182	8.961	9.088	8.549	8.423	8.247	8.245	8.154	8.277	7.751	7.935	7.804	7.742	8.44	8.122	8.535	8.26	8.073	7.962	8.778	8.905	8.158	8.156	8.445	8.096	7.836	7.959	8.236	8.059
CB_000530	13.4	12.645	1.31e-07	3.78e-07	-1.688	13.86	13.996	14.22	13.906	11.264	13.609	12.983	14.348	11.843	12.304	13.004	13.271	12.954	13.605	13.901	13.523	14.249	14.692	14.655	12.048	13.84	12.942	13.672	12.863	13.549	13.952	13.44	13.395	13.3	12.615	11.648	12.777	12.444	12.541	12.776	9.233	12.731	11.629	12.796	11.663	12.852	13.206	13.488	12.875
CB_000531	10.2	10.247	0.580838	0.639384	1.033	10.433	10.201	9.59	9.754	11.021	10.277	11.875	10.646	11.759	11.423	10.184	10.4	10.043	10.265	9.643	10.089	10.028	10.173	9.891	9.279	9.654	9.603	9.998	10.304	9.53	9.736	9.517	8.888	11.202	9.942	9.879	10.443	10.61	10.093	10.752	10.447	10.124	9.578	9.945	9.683	9.026	9.442	9.148	9
CB_000532	3.371	3.494	0.0708894	0.0992418	1.089	3.91	3.087	3.663	4.169	2.974	3.307	3.358	3.109	3.499	3.69	2.989	4.66	3.401	3.404	3.9	3.133	3.873	3.475	4.463	2.902	4.121	3.613	3.356	3.924	3.019	3.086	3.162	3.939	3.177	3.882	3.24	3.569	4.151	3.012	3.828	3.794	3.193	3.142	3.294	3.95	3.073	3.054	3.188	2.957
CB_000533	4.397	5.43	1.43e-17	8.78e-17	2.045	4.748	4.146	5.611	5.432	4.311	4.809	8.177	3.335	5.925	4.85	5.086	3.475	3.72	4.114	3.478	4.6	4.412	6.543	5.223	3.399	5.153	4.367	4.333	5.327	5.14	3.925	3.132	4.4	3.719	3.981	4.17	3.697	6.538	5.075	3.784	4.188	3.237	4.831	5.172	4.788	5.077	5.883	4.872	3.401
CB_000534	5.314	5.767	8.47e-07	2.27e-06	1.369	5.856	5.618	4.904	4.773	6.234	5.07	5.989	5.821	6.437	6.464	5.699	5.418	5.509	5.371	5.041	5.378	5.704	5.025	5.812	4.692	5.171	5.004	5.425	5.174	4.765	4.909	5.325	4.566	5.593	5.21	4.913	4.938	5.382	5.586	5.59	4.585	4.918	5.011	4.781	3.256	4.501	4.628	4.296	4.462
CB_000535	9.874	10.046	0.0934858	0.127521	1.126	10.498	9.963	10.008	9.822	9.364	9.916	12.291	10.624	10.294	11.356	10.365	10.287	10.348	9.754	9.58	11.011	9.47	10.518	10.334	10.121	9.381	9.208	9.793	9.719	9.279	8.854	10.126	8.966	9.942	9.577	9.753	9.765	9.365	8.825	9.848	9.942	8.958	8.729	9.238	8.953	8.412	9.255	8.958	8.661
CB_000536	7.666	7.717	0.814745	0.847161	1.036	7.439	7.955	6.917	7.214	8.543	9.66	8.159	8.677	7.683	7.735	7.403	7.479	7.52	8.818	6.655	7.012	7.181	7.923	8.336	8.48	6.475	6.394	6.584	6.602	5.974	6.047	6.329	5.681	7.288	6.42	6.672	6.43	6.936	6.631	7.854	7.168	6.7	6.627	7.012	6.928	5.635	6.479	6.526	5.275
CB_000537	4.852	4.845	0.958913	0.967495	-1.005	6.205	4.129	4.235	4.252	4.947	5.863	3.123	4.716	4.293	3.383	4.103	5.125	5.066	4.038	4.032	4.458	4.656	3.23	3.549	3.413	4.824	5.847	4.68	4.857	4.406	5.149	5.843	3.24	5.733	5.195	4.706	5.788	6.092	5.195	5.729	5.266	5.757	4.933	5.253	4.338	4.94	4.815	3.507	4.89
CB_000538	8.883	9.33	0.0552294	0.0789903	1.363	9.576	10.694	9.143	7.915	10.348	9.717	11.492	10.359	5.646	7	7.111	8.883	8.967	10.506	10.393	10.424	11.477	10.626	9.005	10.376	9.746	8.745	8.684	8.235	8.527	9.782	8.537	9.456	6.376	8.107	7.284	6.58	6.631	6.07	6.167	5.81	6.462	7.232	7.236	6.903	9.402	9.661	9.211	8.576
CB_000539	6.304	6.82	4.95e-11	1.91e-10	1.43	6.348	6.213	6.608	6.16	6.044	5.768	4.089	6.825	5.157	6.027	6.642	6.638	6.061	6.514	7.301	6.386	6.967	5.327	6.169	6.915	6.735	6.549	6.572	6.029	6.797	6.61	6.295	6.916	5.638	6.765	6.316	6.579	5.939	6.674	6.387	6.6	6.4	6.862	6.129	6.736	6.641	6.617	6.605	6.505
CB_000540	5.888	5.805	0.444177	0.508021	-1.059	7.138	6.445	6.307	5.668	5.834	5.527	6.954	5.891	5.882	6.133	6.385	6.213	7.021	6.81	6.09	7.198	7.165	6.668	6.742	6.338	5.478	5.466	5.918	4.873	5.315	6.268	4.823	5.725	5.376	5.656	5.719	5.566	5.509	5.413	6.379	5.502	5.74	5.495	6.202	6.082	6.305	5.972	5.971	6.201
CB_000541	6.225	6.338	0.127466	0.168534	1.081	6.318	6.134	6.309	5.825	6.455	6.664	6.373	6.783	6.3	6.515	6.751	5.841	6.037	6.674	6.931	6.572	7.288	6.607	6.246	6.804	6.371	6.364	6.061	5.97	6.241	5.992	6.389	4.517	6.472	5.96	6.494	5.642	6.156	6.29	6.364	5.56	5.894	6.008	6.117	5.582	6.369	6.225	6.29	6.118
CB_000542	3.801	3.731	0.536477	0.597478	-1.05	4.211	3.98	4.121	3.499	4.258	4.617	4.616	4.219	3.136	3.198	3.603	3.55	3.994	4.442	4.59	4.324	3.001	3.521	3.672	4.53	5.033	3.476	4.453	3.796	2.997	3.014	3.014	3.591	3.155	3.06	3.051	3.733	3.031	2.961	3.289	3.034	3.386	3.295	3.549	3.344	3.22	3.026	3.074	2.985
CB_000543	7.49	7.642	0.0871551	0.119659	1.111	7.09	6.96	6.985	6.734	7.683	8.003	8.079	7.795	8.771	7.931	7.569	7.55	7.319	7.773	6.773	6.649	6.352	6.416	6.613	6.193	6.857	6.939	7.114	6.951	7.098	6.927	6.793	6.349	8.379	7.129	7.215	7.117	7.814	7.663	7.965	7.758	7.661	7.238	7.035	7.347	6.493	6.872	6.666	6.199
CB_000544	13.552	13.728	0.0721598	0.100866	1.13	14.355	14.114	13.963	13.678	13.554	14.05	15.935	13.954	13.859	15.244	14.203	13.75	13.619	14.027	13.572	14.793	13.763	14.226	14.033	13.951	13.43	13.264	13.598	13.33	12.761	12.857	13.521	12.243	13.478	12.845	13.354	13.393	13.331	12.907	13.748	13.302	13.247	12.512	13.09	12.994	12.493	12.7	13.064	12.648
CB_000545	6.511	6.414	0.34483	0.40828	-1.07	6.133	5.575	6.657	6.544	5.944	6.752	7.291	6.067	6.296	5.754	5.45	6.291	7.199	6.883	7.201	7.619	7.321	6.96	6.519	6.5	6.864	7.01	6.33	6.888	6.573	6.08	6.089	6.092	5.34	5.7	6.553	7.04	7.364	6.92	6.539	7.28	6.426	7.845	7.049	7.973	8.326	7.421	7.56	7.665
CB_000546	7.393	7.227	0.130809	0.172565	-1.122	7.254	7.002	7.423	7.099	7.325	7.874	7.629	6.033	7.333	6.346	6.796	6.754	7.283	7.053	7.482	7.061	6.778	6.449	7.199	7.093	7.238	7.412	7.165	7.467	7.804	7.276	7.577	7.686	7.705	6.775	7.704	7.75	7.892	8.591	6.622	8.872	7.134	8.309	7.579	8.132	8.204	7.914	7.81	7.958
CB_000547	7.164	7.679	1.16e-08	3.69e-08	1.429	8.01	7.197	7.503	7.554	6.743	6.627	11.232	6.911	7.827	8.228	7.165	7.927	7.159	7.153	7.138	7.683	7.838	8.404	7.668	7.769	7.368	7.43	7.173	6.505	6.391	6.541	6.633	6.529	6.609	7.187	7.166	7.634	6.651	6.38	7.008	6.856	7.032	7.87	6.946	6.643	7.874	6.545	7.322	7.021
CB_000548	6.8	7.157	0.000172564	0.000359257	1.281	7.761	6.575	7.146	7.219	6.563	6.345	10.869	6.681	6.255	6.468	6.257	6.866	7	6.979	6.739	7.167	7.623	8.205	7.426	7.508	6.829	6.873	6.898	6.373	6.222	6.428	6.541	6.085	5.054	6.421	6.773	7.652	6.245	5.724	6.417	6.28	6.115	7.184	7.278	6.538	7.713	6.728	6.91	6.88
CB_000549	6.798	7.186	0.000151792	0.000318183	1.308	7.711	6.869	7.334	7.256	6.696	6.635	10.976	7.314	6.346	7.457	7.443	6.157	7.311	7.176	6.66	7.579	7.806	8.207	7.562	7.65	6.922	6.983	7.061	6.341	6.093	6.435	5.941	6.098	5.347	6.569	6.906	6.57	6.273	5.615	6.792	5.209	5.777	7.28	6.713	6.531	7.618	6.348	7.086	6.497
CB_000550	10.578	10.315	0.00797089	0.0132251	-1.2	11.041	10.242	10.467	9.888	10.017	11.072	11.471	11.195	10.288	10.476	10.366	10.309	10.789	11.344	10.813	12.076	12.315	11.802	11.111	10.361	10.697	10.206	10.519	9.662	9.952	10.334	10.559	9.608	9.683	9.595	10.476	10.191	9.797	9.165	10.438	8.772	10.524	10.33	10.395	10.332	10.441	10.092	10.686	9.738
CB_000551	9.209	9.355	0.267853	0.327037	1.106	10.191	9.495	9.345	8.978	9.485	10.015	11.705	10.428	9.135	9.814	9.836	8.196	9.721	9.896	9.571	10.266	9.556	10.089	9.828	9.833	8.792	8.886	9.062	8.94	7.969	8.268	8.48	8.139	8.89	8.112	8.503	8.252	8.118	7.864	8.894	9.497	8.077	7.796	8.244	8.153	7.923	8.039	7.798	7.764
CB_000552	6.031	6.047	0.851823	0.879414	1.011	6.895	6.407	5.986	5.984	5.875	5.588	7.738	6.034	6.795	6.834	5.894	7.288	5.716	6.015	5.737	5.936	5.814	6.326	6.531	5.853	6.004	5.777	5.649	6.292	5.412	5.729	5.386	4.534	6.373	6.316	6.392	6.346	6.364	5.979	6.585	5.191	5.019	5.101	5.794	5.49	5.182	6.238	5.49	4.951
CB_000553	8.725	8.781	0.426674	0.490589	1.04	9.085	8.781	8.724	8.821	8.067	8.452	9.959	9.023	9.253	9.685	9.108	9.472	9.185	8.987	8.702	8.953	8.157	8.741	8.592	8.233	8.722	8.623	8.664	8.658	8.093	8.006	8.343	8.239	9.268	8.926	9.115	9.013	8.422	8.478	8.977	8.857	8.198	7.975	8.393	8.448	7.754	8.132	8.192	8.2
CB_000554	9.054	8.709	0.0417804	0.061158	-1.27	8.442	8.365	8.661	7.833	8.21	9.677	7.624	8.987	9.931	10.969	10.17	10.837	8.934	9.379	8.849	9.699	10.557	9.543	8.889	8.326	8.486	8.613	8.531	7.94	8.782	9.017	7.711	8.842	8.548	7.916	9.309	8.88	8.895	8.973	10.562	8.768	8.951	9.001	8.926	9.694	8.861	8.669	8.216	8.908
CB_000555	9.652	9.166	2.33e-11	9.22e-11	-1.4	10.108	9.921	9.832	9.792	8.797	9.757	11.439	10.197	10.924	10.912	10.223	10.239	9.841	10.243	9.713	10.097	9.639	9.98	9.473	9.192	10.157	9.84	10.804	10.253	9.213	9.389	9.628	9.369	10.48	9.827	9.772	10.226	10.308	9.376	10.082	9.375	10.016	9.271	9.545	9.388	8.986	9.275	9.24	8.742
CB_000556	7.268	7.805	1.42e-09	4.89e-09	1.451	7.653	7.709	6.839	6.982	7.093	7.009	11.384	7.317	6.873	7.582	7.68	7.667	7.205	7.122	7.134	7.388	7.075	7.634	8.139	7.239	7.119	7.068	7.167	6.886	7.148	7.208	7.482	6.652	7.503	7.412	7.281	7.678	7.206	7.333	7.436	7.495	7.116	7.408	7.431	7.176	6.912	7.227	7.083	7.088
CB_000557	10.385	10.155	0.117221	0.156348	-1.173	11.353	10.519	8.81	10.142	8.594	11.433	10.071	12.366	11.215	11.763	10.498	10.51	10.717	10.979	10.239	12.624	11.702	12.523	11.322	9.248	9.384	9.457	9.518	9.136	10.557	10.931	11.184	9.06	9.061	8.784	11.497	9.269	9.537	9.848	10.44	9.518	9.997	9.666	9.112	9.808	9.251	9.901	9.794	10.105
CB_000558	5.373	6.594	5e-22	4.09e-21	2.332	5.168	5.921	5.229	5.56	6.706	5.628	4.236	5.57	5.971	5.365	5.777	6.222	4.893	4.798	4.459	4.873	4.764	4.426	4.465	5.006	4.243	4.915	4.391	4.576	6.051	4.332	6.608	5.01	5.503	5.323	5.567	6.11	6.186	6.454	5.932	6.443	5.031	5.649	6.385	5.38	4.949	5.675	6.058	6.262
CB_000559	5.936	6.42	6.56e-12	2.71e-11	1.398	6.716	5.318	6.177	7.044	5.877	5.854	7.146	6.955	6.484	7.287	6.17	5.835	6.679	6.248	6.238	6.248	6.535	6.248	7.057	5.689	6.188	5.571	5.565	6.189	5.855	5.121	5.313	5.48	5.865	6.084	5.531	5.937	6.047	5.554	5.616	5.735	5.75	5.503	5.974	5.31	5.503	5.684	5.329	4.987
CB_000560	4.485	4.825	1.36e-05	3.2e-05	1.266	4.875	4.056	4.087	3.863	3.689	4.956	4.769	3.734	4.145	4.912	5.742	4.887	4.838	4.579	4.666	5.64	6.027	4.232	4.684	4.987	3.82	3.831	3.725	4.429	3.654	4.154	4.354	4.696	4.488	4.696	4.603	3.756	4.48	4.232	5.286	4.939	4.904	4.495	4.839	4.78	4.028	4.516	5.355	4.543
CB_000561	9.767	9.96	0.0633345	0.089536	1.143	10.388	10.446	9.67	9.09	10.75	10.602	9.935	9.749	9.246	10.06	9.634	9.628	9.249	10.529	9.696	9.905	11.243	10.193	10.307	10.289	9.442	9.166	9.599	9.298	9.142	9.726	8.951	8.412	9.07	8.93	8.811	8.868	8.979	9.052	9.585	9.324	9.185	9.079	9.405	8.954	9.4	8.676	9.134	8.804
CB_000562	9.002	8.857	0.208595	0.262039	-1.105	9.911	9.642	9.37	8.935	8.435	9.074	12.868	9.859	7.472	8.399	8.484	8.399	9.807	10.056	9.59	10.614	9.795	10.217	9.179	9.349	9.275	9.191	9.566	8.791	9.08	8.806	9.221	8.986	7.678	8.063	8.434	8.172	7.83	7.635	8.207	7.615	7.881	8.415	8.375	9.047	8.707	8.351	8.689	8.693
CB_000563	9.778	8.773	1.28e-20	9.61e-20	-2.006	10.176	9.75	10.201	9.522	8.862	9.914	10.991	11.048	11.023	10.823	9.318	10.462	9.483	10.249	9.842	10.044	9.85	9.998	9.85	9.242	9.816	9.765	10.426	10.029	9.282	9.712	9.462	9.31	11.881	9.836	10.02	9.983	10.521	9.418	10.075	9.563	10.137	9.46	9.776	9.139	9.305	9.314	9.691	8.788
CB_000564	6.215	6.418	0.102282	0.138173	1.151	6.986	6.541	6.185	6.312	5.023	6.184	9.293	6.449	5.676	5.74	6.576	5.53	6.683	6.599	6.604	7.025	6.117	7.101	6.801	6.638	6.159	6.649	6.572	6.299	6.494	6.352	6.519	7.178	5.784	6.074	6.109	6.587	5.772	5.743	5.624	5.225	5.314	6.285	5.468	4.429	5.375	5.715	7.503	6.518
CB_000565	6.234	6.168	0.440509	0.504418	-1.047	6.938	6.189	6.232	6.092	5.675	5.967	3.197	6.092	6.21	6.815	6.09	7.135	6.789	6.634	5.559	6.549	6.135	4.396	6.147	6.341	6.834	6.779	6.835	6.433	6.152	5.523	5.729	5.294	6.631	6.659	6.835	6.449	6.595	7.065	6.625	6.422	6.215	5.772	6.225	6.125	6.149	5.85	4.413	5.846
CB_000566	3.438	3.244	0.00131792	0.00245078	-1.144	3.243	3.027	3.726	3.672	2.981	3.377	2.948	3.119	2.917	2.927	3.038	3.277	3.69	3.349	3.382	3.009	3.521	2.912	3.002	3.156	3.143	3.328	3.473	3.103	3.417	3.381	3.369	3.43	3.011	2.96	3.408	3.036	2.984	3.044	2.999	2.914	3.075	3.015	3.225	3.435	5.659	3.362	3.41	3.409
CB_000567	11.49	10.839	0.000123574	0.000261902	-1.57	11.819	11.272	13.169	11.944	10.819	10.943	11.265	13.258	10.402	10.83	10.983	12.464	12.516	12.226	11.307	10.158	9.784	12.503	12.055	10.529	12.343	11.901	10.851	10.375	10.774	11.082	11.748	9.842	12.613	12.932	12.822	13.195	11.17	9.875	11.431	9.676	11.68	12.279	10.23	12.24	12.996	11.534	9.366	10.911
CB_000568	13.477	13.689	0.00434313	0.00752175	1.158	14.013	14.241	13.624	13.519	15.37	13.826	15.498	13.89	12.719	13.695	12.87	12.749	13.67	14.117	13.737	14.446	13.789	13.793	13.732	14.429	13.583	13.789	13.587	13.69	12.797	13.007	13.248	12.828	12.777	13.305	13.335	12.99	12.787	12.794	12.942	13.015	12.783	12.769	12.624	12.815	12.529	12.699	12.692	12.497
CB_000569	7.047	6.211	1.8e-11	7.16e-11	-1.785	7.216	7.211	7.269	7.195	5.038	7.667	8.421	7.41	5.836	6.686	6.206	6.835	7.754	7.398	7.129	7.243	7.215	7.537	7.146	6.014	7.804	7.675	7.471	7.617	6.756	6.922	6.755	6.362	6.566	7.106	7.05	6.653	6.056	5.51	5.72	4.693	5.867	5.896	5.861	6.558	6.158	6.588	6.926	6.525
CB_000570	7.419	7.399	0.798153	0.833291	-1.014	8.149	6.84	6.959	7.487	6.571	6.775	9.766	7.221	6.896	7.192	7.087	7.416	8.673	6.893	6.805	7.565	6.811	7.852	7.149	6.844	7.174	6.983	7.592	7.119	8.204	7.64	7.36	7.266	9.24	7.361	7.509	7.824	6.79	7.419	6.765	8.66	7.501	8.736	7.143	7.428	6.866	7.901	7.33	6.927
CB_000571	7.427	7.128	0.00421434	0.0073167	-1.23	6.621	7.03	8.344	8.015	7.321	7.197	5.612	8.084	7.493	7.084	7.689	8.102	7.373	7.626	8.114	7.685	7.458	8.201	7.196	7.674	8.089	8.43	8.277	7.995	8.314	7.639	8.229	6.933	7.812	7.11	7.671	7.773	8.446	7.419	6.877	7.599	7.055	6.686	6.859	7.874	8.363	8.6	7.844	8.242
CB_000572	10.322	10.338	0.902056	0.920724	1.011	10.113	10.939	10.72	10.762	12.231	11.418	13.175	12.402	10.946	11.656	10.352	10.842	10.145	11.263	10.856	11.039	10.292	11.567	10.515	10.176	10.162	10.055	9.867	10.136	10.343	10.288	9.99	9.183	10.713	9.638	9.838	10.244	10.81	9.697	10.093	8.474	9.55	8.912	9.575	9.412	8.796	9.786	9.448	8.995
CB_000573	10.434	10.397	0.701859	0.748918	-1.026	11.033	10.567	9.944	9.862	10.124	10.8	11.297	11.467	10.507	11.424	10.595	10.395	10.879	10.698	10.066	11.246	11.204	11.014	10.646	10.442	9.749	9.463	10.04	9.634	10.038	10.014	10.402	9.817	10.108	9.955	10.447	10.3	10.263	9.837	11.338	10.104	9.732	10.054	10.525	10.362	9.54	10.071	9.511	9.593
CB_000574	14.49	14.326	0.0133127	0.021282	-1.12	14.672	14.587	14.746	14.959	16.836	14.903	15.098	14.762	14.128	14.731	14.336	14.132	14.971	14.896	14.849	15.014	14.54	14.449	14.299	14.961	14.64	14.776	14.687	14.865	13.865	14.305	14.27	13.947	14.399	14.348	14.379	14.619	14.012	13.901	14.198	14.247	13.975	13.749	14.065	13.907	13.527	13.612	13.865	13.833
CB_000575	8.199	8.903	1.1e-13	5.18e-13	1.629	8.07	7.255	8.504	8.581	8.268	7.999	6.761	8.225	9.198	8.33	8.612	9.329	8.315	7.66	7.656	7.616	7.731	7.369	7.899	8.029	7.826	8.093	7.867	8.007	8.787	8.061	8.107	8.88	8.885	9.057	8.364	8.666	8.342	8.353	8.099	8.645	9.061	8.604	8.755	8.796	8.582	8.718	8.282	8.819
CB_000576	10.016	10.019	0.982089	0.985513	1.002	10.479	10.268	9.554	9.214	11.457	11.204	8.402	10.524	11.095	11.44	10.798	10.818	10.683	11.12	10.811	10.823	12.342	11.426	10.386	10.608	8.428	9.038	8.6	8.325	9.101	9.761	9.163	9.298	9.475	8.234	9.362	8.651	9.732	9.345	10.971	11.054	9.273	9.654	11.247	10.067	9.489	9.094	8.617	9.463
CB_000577	8.881	8.386	3.12e-06	7.88e-06	-1.409	8.671	8.729	8.656	8.866	8.839	8.898	10.035	9.067	9.748	9.647	9.106	9.267	9.748	9.751	8.966	8.916	9.23	9.434	7.9	10.234	8.225	8.333	8.019	7.819	9.646	9.11	8.935	8.919	9.471	8.243	8.713	7.743	8.973	8.869	9.388	9.486	8.321	9.393	9.343	8.996	8.817	9.554	7.776	9.082
CB_000578	9.089	9.355	0.00229282	0.00412802	1.202	9.034	9.348	9.27	9.247	9.753	9.248	9.865	9.047	9.567	10.742	9.172	9.368	9.311	9.793	9.299	9.77	9.085	9.129	8.541	8.836	9.338	8.938	9.387	9.912	8.325	9.003	9.072	8.401	9.926	8.637	9.246	9.544	8.835	8.472	9.2	9.91	8.592	8.111	8.566	8.534	8.424	8.441	8.623	8.529
CB_000579	11.515	11.903	0.000481754	0.000948668	1.308	12.708	11.96	11.352	11.312	11.193	11.678	15.463	11.943	12.459	13.352	11.768	11.398	11.448	11.964	11.424	12.854	11.793	12.925	11.78	11.644	11.095	11.042	11.457	11.525	10.775	10.791	11.046	10.571	11.309	10.786	10.997	11.037	10.778	10.968	11.648	11.405	10.862	10.342	10.866	10.736	10.079	10.287	10.504	10.15
CB_000580	4.65	4.716	0.619927	0.675048	1.046	5.838	5.628	6.066	5.352	4.939	5.138	4.416	6.089	3.395	3.56	6.106	4.828	5.993	5.32	5.259	4.16	5.51	4.417	6.236	6.91	4.439	4.38	5.287	4.231	6.015	4.775	5.853	3.609	3.395	5.134	5.642	3.81	4.301	2.989	3.647	3.038	3.795	5.766	4.752	4.255	5.94	5.312	3.148	5.163
CB_000581	8.713	9.317	3.35e-07	9.32e-07	1.519	9.017	9.086	8.919	8.975	8.19	9.087	10.94	9.199	5.543	7.889	10.062	7.715	8.57	8.876	8.965	9.702	9.738	10.046	8.959	10.027	8.506	8.556	8.87	8.492	8.966	8.778	8.856	9.022	6.899	8.361	8.643	7.191	6.958	7.629	7.97	7.386	7.202	8.08	7.822	7.503	8.738	9.004	8.934	8.746
CB_000582	11.431	11.073	2.62e-06	6.69e-06	-1.281	11.068	11.526	10.631	11.294	10.178	11.841	12.174	11.255	11.667	12.254	11.788	12.801	11.782	10.962	11.585	11.229	10.811	11.774	10.911	10.538	10.862	11.386	11.001	11.169	11.01	11.527	11.138	10.929	12.203	11.283	11.451	11.314	11.991	11.994	11.986	10.858	11.714	11.292	11.484	11.119	11.503	11.987	11.471	11.166
CB_000583	7.91	7.752	0.0940803	0.12824	-1.115	9.49	7.983	7.227	7.799	5.604	7.288	11.014	8.092	9.101	8.479	8.688	8.288	8.43	8.1	7.98	8.938	8.233	9.207	9.466	7.422	8.203	8.114	7.977	7.921	7.507	7.455	8.39	7.579	7.89	7.643	7.787	8.501	7.288	7.547	8.113	7.047	7.593	6.914	7.374	8.284	7.135	6.942	7.531	7.419
CB_000584	9.463	9.251	0.00366899	0.00642425	-1.158	9.428	9.135	9.699	9.66	9.87	8.912	10.744	9.383	10.739	10.742	9.394	9.794	9.059	8.983	8.967	8.928	8.127	8.646	8.658	8.262	9.381	9.441	9.712	9.914	9.203	9.274	9.553	9.459	10.807	9.657	9.761	10.405	10.048	9.846	10.104	10.975	9.676	9.291	9.331	9.787	8.727	8.942	9.157	9.261
CB_000585	5.061	5.309	0.00672303	0.0112868	1.188	5.386	5.406	4.723	5.004	5.344	6.112	4.504	4.451	5.55	5.311	5.516	5.591	5.085	4.899	5.61	5.792	5.231	5.272	4.704	5.814	5.019	4.89	4.782	4.254	5.141	4.082	4.978	3.459	5.106	4.766	5.043	3.772	5.881	5.094	4.838	5.417	4.693	5.376	5.771	6.08	4.299	5.591	3.072	5.239
CB_000586	10.674	11.064	2.44e-05	5.59e-05	1.31	10.894	11.209	11.977	11.992	10.726	10.708	11.439	10.519	10.483	10.324	10.781	10.102	11.441	10.768	11.176	10.661	8.676	9.548	10.002	11.097	12.177	12.218	12.341	12.118	9.848	9.818	10.405	10.21	10.792	11.218	10.999	11.247	10.572	10.364	10.094	10.467	10.425	10.341	10.232	10.587	10.31	10.574	11.049	10.738
CB_000587	15.092	14.276	9.75e-36	1.86e-34	-1.761	14.951	14.87	14.935	15.178	13.354	14.917	14.997	15.657	15.172	14.972	15.383	14.761	15.354	15.057	15.236	15.321	15.023	15.11	14.815	14.691	15.075	15.259	15.221	14.936	15.252	14.913	15.349	15.249	15.121	14.824	15.18	15.332	15.144	14.921	15.246	13.698	15.006	15.458	15.149	15.806	15.399	15.315	14.835	15.666
CB_000588	6.919	6.118	5.38e-07	1.47e-06	-1.742	8.757	7.766	8.801	7.625	5.829	5.899	4.788	7.091	6.244	7.499	8.021	9.582	9.31	9.498	9.134	10.841	6.704	6.5	6.178	6.145	8.522	8.303	8.666	9.942	6.332	6.18	7.385	6.783	8.007	8.272	9.282	8.313	6.125	5.784	9.206	6.832	6.291	4.928	5.657	6.837	5.939	5.971	6.586	6.711
CB_000589	4.987	4.257	3.96e-08	1.2e-07	-1.659	5.196	3.872	4.444	4.473	3.611	6.125	3.679	5.896	4.423	4.472	5.53	6.193	4.997	5.712	5.811	3.911	3.462	6.056	6.656	4.961	5.424	4.766	6.973	4.154	3.509	3.512	5.106	5.589	4.682	6.135	4.524	4.761	3.818	4.413	4.721	4.95	5.029	3.893	5.194	4.29	3.862	5.387	3.628	4.287
CB_000590	7.261	6.926	4.71e-09	1.55e-08	-1.261	7.22	7.338	7.153	7.011	7.336	7.211	5.922	7.345	7.332	7.423	7.291	7.316	7.54	7.138	7.431	6.842	7.459	6.712	6.868	7.527	6.92	6.923	6.82	6.957	6.932	6.781	7.481	6.904	7.551	7.033	7.181	7.068	7.195	6.982	7.414	7.277	7.438	7.395	7.253	7.051	7.435	7.452	7.242	7.163
CB_000591	6.711	6.67	0.560674	0.620411	-1.029	6.768	6.874	6.472	7.071	7.105	6.696	8.516	7.014	6.971	6.907	6.703	6.52	7.346	7.222	6.839	6.83	7.217	6.816	6.501	7.227	6.524	6.52	6.876	6.474	6.458	6.257	6.244	6.489	7.551	6.581	6.63	6.741	7.182	6.053	6.134	5.081	7.681	6.331	7.105	5.6	5.923	6.899	5.444	5.717
CB_000592	8.845	8.973	0.147902	0.192582	1.093	8.805	8.221	9.826	9.074	7.365	8.476	9.712	8.992	8.218	9.214	9.66	9.149	9.426	8.903	9.662	9.591	8.036	8.311	8.359	9.867	9.19	9.082	9.006	9.441	9.401	8.153	10.013	9.239	8.807	9.393	10.344	9.665	7.971	8.906	9.722	10.16	8.9	8.758	8.861	8.659	8.092	9.18	8.274	8.843
CB_000593	7.845	7.797	0.585839	0.644037	-1.033	8.088	7.428	7.224	7.025	7.183	7.599	10.129	8.865	9.003	8.294	7.555	7.53	7.242	7.958	7.681	8.061	8.526	8.206	8.071	7.46	7.614	8.312	8.001	7.943	7.529	7.363	7.608	7.621	8.064	7.15	7.775	6.847	7.672	7.056	7.456	7.116	7.595	6.889	6.795	6.713	7.866	7.103	7.16	6.78
CB_000594	5.493	5.182	0.000359793	0.000720089	-1.241	5.26	5.285	4.586	4.931	5.456	5.504	5.344	5.574	5.756	5.885	4.426	5.48	5.243	5.046	5.356	5.323	6.92	5.772	5.561	5.744	4.938	5.213	5.146	5.017	4.504	4.979	5.168	6.943	5.834	4.89	4.761	5.669	5.233	5.281	5.54	5.668	5.789	5.279	6.054	6.22	5.82	5.246	5.156	5.88
CB_000595	7.866	7.845	0.679953	0.729386	-1.014	7.479	7.461	7.587	7.945	8.104	7.605	6.274	7.251	8.117	8.136	7.614	7.701	7.82	7.488	7.903	7.535	7.885	7.376	7.653	8.045	7.717	7.908	7.676	8.176	7.824	8.065	7.355	8.024	7.757	7.77	7.71	8.272	8.305	7.982	7.734	8.551	8.162	8.408	8.667	7.96	7.985	7.842	7.955	8.128
CB_000596	9.245	9.596	0.000576775	0.00112557	1.276	9.918	9.636	8.859	8.858	9.539	9.538	12.464	10.286	9.448	10.456	9.856	9.403	9.48	9.585	8.908	9.638	9.389	10.049	9.336	8.847	8.617	8.329	8.88	8.728	8.19	8.42	8.72	8.117	9.01	8.597	9.005	8.978	8.692	8.146	9.431	9.156	8.588	8.312	9.034	8.736	8.028	8.549	8.257	8.489
CB_000597	9.19	9.323	0.189092	0.239962	1.097	9.85	9.499	9.171	8.974	9.301	9.44	13.196	9.495	9.201	9.943	9.574	8.886	9.358	9.442	9.256	9.628	9.16	10.27	9.573	9.273	9.469	9.422	9.39	9.21	8.148	8.575	8.443	8.089	8.864	8.695	8.604	9.007	8.456	8.495	9.01	8.868	8.361	8.261	8.323	8.396	7.733	8.018	8.428	8.046
CB_000598	10.389	10.517	0.193321	0.244794	1.093	10.62	10.221	10.267	9.784	10.115	11.206	12.429	10.355	10.862	11.935	10.608	10.591	10.361	11.234	10.448	11.532	11.5	11.631	10.89	10.664	9.969	9.958	10.152	9.898	10.206	9.791	9.28	8.797	10.088	9.459	9.814	10.155	9.714	9.371	10.277	9.749	9.803	9.607	9.964	9.944	9.609	9.165	9.455	9.385
CB_000599	6.474	6.657	0.00382507	0.00667761	1.135	6.848	6.641	6.109	6.537	5.302	5.62	7.738	6.542	6.988	6.92	6.771	6.334	6.256	6.591	6.172	7.145	7.28	6.866	6.661	6.044	6.727	6.283	6.751	6.39	5.772	5.655	6.958	6.051	6.791	6.471	6.833	6.466	6.642	6.502	6.514	6.444	7.215	6.475	6.487	6.989	6.614	6.146	6.376	6.237
CB_000600	8.229	8.433	0.100295	0.135789	1.151	9.42	8.81	8.637	8.428	8.371	8.442	11.878	9.282	4.767	8.795	8.325	7.677	8.151	9.417	8.824	9.777	8.959	9.561	8.528	9.137	8.157	8.204	8.585	8.127	7.861	8.002	7.918	7.265	7.025	7.726	8.289	7.575	7.543	7.217	7.852	7.584	6.967	7.329	7.704	7.862	7.353	7.867	7.646	7.654
CB_000601	5.847	5.73	0.178388	0.227711	-1.085	5.831	5.901	5.696	5.464	6.425	5.365	8.347	4.829	6.078	6.297	5.93	5.85	5.837	4.846	4.634	5.227	4.833	6.111	5.037	5.389	5.281	5.804	5.249	5.369	6.351	5.692	5.734	5.77	6.625	6.438	5.944	5.436	6.617	6.108	6.573	6.619	6.553	6.468	5.722	5.972	5.808	6.105	6.473	5.304
CB_000602	9.563	9.517	0.582001	0.640495	-1.032	9.89	9.32	9.157	10.26	9.169	8.955	9.396	9.211	10.354	10.181	9.968	10.476	9.631	9.52	9.458	9.621	8.953	9.461	9.112	9.215	9.429	9.671	9.422	9.904	8.938	8.914	8.986	9.074	10.282	10.308	9.798	10.264	9.672	9.553	10.52	9.05	9.724	8.951	9.571	9.691	8.61	9.145	9.451	8.886
CB_000603	3.893	4.965	1.17e-14	5.95e-14	2.103	3.825	3.485	3.214	4.177	3.606	3.808	5.529	3.477	3.032	3.024	4.339	3.074	3.245	4.055	3.587	3.893	4.61	4.969	3.475	4.033	4.74	3.417	3.313	3.256	3.857	3.703	3.501	3.338	3.293	3.692	3.848	2.882	4.942	3.284	3.745	7.707	3.086	2.957	3.119	2.933	5.036	3.631	2.998	4.793
CB_000604	4.052	4.165	0.314286	0.376488	1.082	3.608	4.876	4.278	4.723	5.347	4.285	3.666	5.091	4.289	4.188	3.575	4.972	4.233	4.961	4.747	3.733	3.98	3.523	3.989	4.251	3.579	3.409	4.665	3.791	4.467	5.459	2.869	3	3.701	3.432	3.801	3.209	3.813	2.974	4.097	5.482	3.976	3.006	5.635	6.16	2.952	4.211	4.509	5.746
CB_000605	9.992	10.024	0.777444	0.815663	1.022	10.735	9.562	9.132	9.396	10.367	9.862	13.106	11.399	10.849	10.756	9.655	9.906	10.902	9.338	9.379	10.357	9.113	10.848	9.951	8.538	11.026	10.549	9.773	9.598	9.028	9.187	9.674	9.507	11.582	11.012	10.962	10.613	10.497	10.03	11.344	9.266	10.151	9.116	9.318	10.136	8.792	10.161	8.725	9.274
CB_000606	8.602	8.721	0.309195	0.371091	1.086	9.938	8.851	7.933	7.841	7.981	8.675	13.613	8.134	9.436	10.022	8.291	9.208	8.424	8.856	8.535	9.694	9.585	10.725	9.61	8.578	8.377	8.225	8.657	8.061	8.005	8.402	8.703	8.204	7.67	7.395	8.028	7.616	7.606	7.978	8.7	7.711	7.556	8.009	8.052	7.841	8.249	8.069	8.751	8.003
CB_000607	6.031	5.256	2.39e-08	7.38e-08	-1.711	6.064	7.875	6.898	7.2	4.01	5.419	4.727	6.257	6.221	5.639	6.456	6.263	6.482	5.364	6.746	5.224	6.563	6.089	6.097	4.745	6.543	5.235	4.885	5.853	5.8	7.137	5.788	6.644	6.336	6.225	5.614	5.999	6.766	5.478	6.731	4.696	5.907	5.256	5.988	6.411	5.926	5.743	6.742	5.091
CB_000608	7.32	6.358	2.27e-29	2.94e-28	-1.949	7.456	6.814	6.615	6.395	4.983	6.635	7.145	6.969	8.574	8.46	7.427	7.781	7.922	7.608	7.699	8.609	8.533	6.886	6.889	6.812	7.232	6.702	7.198	7.028	7.405	7.248	7.059	6.121	7.863	6.814	7.553	7.802	6.809	6.934	7.742	7.688	7.844	7.192	7.699	7.863	6.849	7.117	7.579	6.965
CB_000609	9.227	9.439	0.0173956	0.0272399	1.159	9.67	9.334	9.279	8.781	8.704	9.115	10.595	9.358	9.785	10.971	9.719	9.757	9.816	10.085	9.606	10.637	9.911	10.205	9.45	9.598	9.176	8.902	9.277	8.81	8.661	8.522	8.649	7.873	9.603	8.876	9.455	9.521	9.255	8.931	9.872	10.297	8.861	8.415	8.906	9.013	8.445	8.679	8.643	8.423
CB_000610	6.434	6.484	0.610238	0.666561	1.035	7.625	6.314	6.965	6.264	6.971	6.937	7.192	6.855	6.032	6.003	6.359	5.415	7.093	7.354	6.982	7.217	7.977	7.437	7.226	6.815	6.108	6.221	6.179	6.134	5.639	6.791	5.578	6.32	6.291	5.239	5.472	5.418	5.902	5.386	5.746	6.308	5.706	5.44	6.186	5.683	6.79	6.698	6.738	7.354
CB_000611	10.574	10.553	0.859224	0.885178	-1.015	12.123	10.719	10.141	10.127	9.649	10.785	13.945	11.337	11.533	11.803	10.589	10.484	10.985	11.117	10.476	11.763	11.243	11.78	11.548	10.127	10.441	10.167	10.552	10.496	9.658	9.598	10.107	9.542	9.913	9.76	10.407	9.887	9.523	9.246	10.605	10.063	9.652	9.713	9.847	9.664	9.113	9.696	9.581	9.293
CB_000612	3.543	3.704	0.0240547	0.0367754	1.118	3.273	3.531	3.399	3.435	3.503	3.18	3.617	3.705	3.447	3.247	3.091	3.94	3.256	3.74	3.207	3.214	3.279	3.279	3.491	3.217	3.382	3.217	3.146	3.194	3.702	3.7	4.163	3.416	3.169	3.03	3.421	3.435	3.237	3.423	3.293	3.38	3.013	3.124	3.278	4.028	4.884	5.167	3.859	4.187
CB_000613	3.59	3.617	0.715509	0.760946	1.018	3.834	3.828	3.614	3.831	4.275	3.749	6.847	3.462	4.062	4.407	3.676	3.411	3.113	3.471	3.195	3.557	3.605	5.603	3.038	3.125	3.103	3.607	4.537	3.123	3.801	3.807	3.73	3.93	3.875	3.01	3.075	3.035	3.728	3.359	4.175	4.42	2.94	3.082	3.065	2.938	3.876	3.863	3.585	4.139
CB_000614	11.23	11.291	0.474413	0.537645	1.043	11.878	11.328	10.909	11.27	10.669	11.231	13.867	11.231	11.373	12.164	11.618	11.336	11.208	11.394	11.124	11.811	11.149	11.639	11.319	10.712	11.981	12.088	12.181	12.24	10.179	10.307	10.544	10.173	11.558	11.142	11.604	11.617	10.927	10.802	11.483	10.741	10.733	10.292	10.787	10.653	10.043	10.578	10.891	10.177
CB_000615	10.51	10.198	0.000126035	0.000266856	-1.241	10.314	10.841	10.311	10.447	10.244	10.499	11.023	10.76	11.888	11.797	11.083	11.332	10.438	10.438	9.957	10.134	8.928	9.34	8.927	9.522	10.481	10.716	10.818	11.253	10.407	10.343	10.426	10.1	11.829	10.538	10.846	11.501	11.248	11.115	11.358	10.826	11.137	10.346	10.858	10.534	9.756	10.287	10.725	10.033
CB_000616	13.213	13.073	0.054612	0.0781978	-1.102	13.506	13.413	13.039	13.083	13.324	13.484	14.679	14.582	13.036	13.388	13.389	12.733	13.443	13.461	13.251	13.906	13.886	13.674	13.285	13.108	13.052	13.277	13.358	13.535	13.091	12.361	13.046	12.711	13.101	12.971	13.336	12.961	12.779	12.593	13.034	12.941	12.996	12.785	12.444	12.868	12.3	12.589	12.424	12.403
CB_000617	5.822	6.133	0.00175292	0.00320475	1.241	6.841	5.62	5.996	5.612	4.835	6.256	7.152	6.473	6.778	7.019	6.369	7.15	5.879	6.736	5.624	6.381	5.968	6.974	6.612	6.455	6.59	5.429	5.547	5.996	4.421	4.551	6.157	3.186	6.804	5.058	5.775	5.558	6.154	5.006	5.765	5.474	4.295	5.514	4.617	2.966	4.421	4.917	5.471	6.293
CB_000618	8.703	7.945	1.79e-07	5.12e-07	-1.691	10.204	9.227	8.55	7.984	9.31	9.899	10.661	9.189	8.405	9.008	8.627	7.514	9.586	10.281	9.142	10.071	11.186	9.916	9.205	8.951	8.101	8.019	8.399	8.603	7.754	8.562	7.287	7.42	7.401	6.58	8.019	7.164	7.713	6.873	8.311	7.425	7.546	7.454	8.181	7.626	8.375	7.495	7.872	8.3
CB_000619	9.255	8.737	4.45e-05	9.93e-05	-1.432	10.271	9.538	8.645	8.39	9.699	10.005	11.033	9.354	9.894	10.729	8.547	8.737	9.232	10.004	9.138	10.198	11.26	10.069	9.262	8.904	8.538	8.346	8.56	8.899	8.187	8.939	7.813	7.696	8.512	9.976	8.539	8.215	8.46	8.112	9.559	8.39	8.815	8.48	9.401	8.852	8.144	7.932	8.53	8.275
CB_000620	9.069	8.766	0.00165862	0.00304122	-1.234	9.919	9.18	8.903	8.236	8.637	9.273	11.602	9.073	10.07	9.917	9.476	8.529	9.556	9.523	9.079	9.492	10.489	9.636	8.713	8.703	8.703	8.473	8.705	8.63	8.323	8.742	7.506	7.655	8.56	8.071	8.602	8.73	9.329	8.23	9.771	8.821	8.721	8.827	9.718	9.473	8.484	8.54	8.125	8.274
CB_000621	8.576	8.011	9.15e-06	2.2e-05	-1.479	9.432	9.079	8.073	7.299	9.185	9.713	10.613	8.792	8.347	9.035	8.418	7.769	8.116	9.977	8.982	9.317	10.779	9.395	8.89	8.775	7.957	8.022	8.077	8.582	7.831	8.343	7.257	7.14	7.712	7.405	7.732	7.282	7.73	6.877	8.247	7.592	7.559	7.323	8.24	7.907	7.93	7.591	7.786	7.693
CB_000622	8.519	8.684	0.0113114	0.0183057	1.121	8.979	8.852	8.606	8.617	8.58	8.545	9.682	8.794	9.307	9.026	8.594	8.888	8.523	8.651	8.33	8.635	8.151	8.588	8.647	8.195	8.699	8.508	8.766	8.731	7.761	7.965	8.007	7.889	8.683	8.337	8.458	8.623	8.369	8.014	8.667	8.486	8.024	7.755	7.887	7.767	7.397	7.711	8.042	7.465
CB_000623	7.447	7.224	0.000299994	0.000606186	-1.167	7.584	7.538	7.144	7.083	7.557	7.317	8.054	7.092	8.643	7.963	7.444	8.067	7.396	7.408	7.179	7.696	7.706	7.76	7.837	6.992	7.657	7.257	7.482	7.538	6.968	6.971	7.137	6.869	8.243	7.065	7.593	7.76	7.745	7.066	8.095	7.377	7.666	6.778	7.321	7.302	6.95	6.581	7.088	6.71
CB_000624	10.938	10.6	2.27e-05	5.22e-05	-1.264	11.153	11.36	10.641	11.125	10.72	10.466	11.847	11.434	11.762	11.418	10.879	11.133	11.532	10.911	10.337	11.158	10.784	11.921	10.811	10.208	10.901	10.623	11.452	11.181	10.643	10.62	11.629	10.674	11.14	10.566	10.703	10.623	10.894	10.022	11.126	10.825	10.797	9.556	10.473	10.821	9.479	10.419	10.148	9.912
CB_000625	5.183	5.387	0.0658434	0.0927705	1.152	5.599	5.428	4.98	4.904	4.961	6.193	4.019	5.785	4.802	5.866	6.066	5.138	4.984	5.89	5.582	5.445	6.67	5.611	5.643	5.572	4.521	4.56	5.092	4.839	4.693	4.367	4.102	6.418	4.023	4.397	4.326	4.742	5.041	4.462	5.429	3.998	4.19	4.692	6.331	4.987	4.669	5.628	6.815	4.724
CB_000626	7.556	7.145	8.36e-06	2.02e-05	-1.329	8.033	6.56	8.643	7.301	6.575	8.14	8.495	10.511	7.97	9.33	7.723	6.617	8.043	8.008	7.434	7.79	7.834	8.426	7.26	7.471	7.461	7.213	6.917	7.116	8.032	7.337	7.963	7.287	7.955	6.924	7.309	7.723	8.834	7.112	7.38	6.714	7.897	6.585	7.825	7.725	6.718	8.644	6.642	6.946
CB_000627	9.475	9.59	0.24698	0.304162	1.083	8.478	9.413	9.836	9.965	10.194	9.817	9.709	9.405	9.543	9.052	9.196	9.013	8.094	9.392	10.063	9.358	9.896	9.499	9.912	10.807	10.237	10.344	10.332	10.274	9.633	9.974	9.881	10.436	9.415	9.671	9.922	8.834	8.702	8.949	8.81	9.105	9.125	9.056	8.856	8.936	10.202	9.664	9.979	9.784
CB_000628	10.46	10.429	0.741964	0.784434	-1.021	10.934	10.642	10.07	10.875	10.346	10.57	10.928	10.643	10.056	10.677	10.899	10.497	10.757	10.898	10.564	10.817	10.551	10.72	10.688	10.308	10.667	10.147	10.605	10.8	9.851	9.956	10.165	10.012	10.163	10.509	10.275	10.182	10.013	9.687	9.996	10.106	9.933	9.366	9.646	9.612	9.291	9.699	9.714	9.539
CB_000629	14.312	13.993	0.00103175	0.00194495	-1.248	15.359	15.009	14.618	15.414	14.915	15.183	14.579	14.414	12.306	13.834	13.008	13.203	13.986	14.9	14.582	14.331	15.036	14.808	15.302	13.853	14.407	14.349	14.545	14.074	15.288	15.438	14.943	15.049	12.974	14.059	14.065	12.902	13.542	13.033	13.177	13.173	13.254	13.437	13.798	13.275	13.412	14.614	14.335	14.597
CB_000630	10.537	9.389	1.1e-13	5.21e-13	-2.216	11.509	10.099	11.158	11.402	8.487	11.236	8.496	11.855	9.382	9.349	9.961	9.414	11.257	10.672	11.519	11.855	9.06	9.602	8.668	8.265	12.24	12.961	13.101	12.527	9.629	9.696	10.441	9.082	10.627	10.102	10.105	10.62	9.76	8.322	9.939	7.965	9.11	9.043	9.456	10.206	9.345	10.105	10.122	9.814
CB_000631	8.416	8.498	0.226527	0.281835	1.059	9.08	8.162	8.016	7.657	8.64	8.486	7.87	7.787	7.763	8.557	8.309	7.747	8.713	8.976	8.828	9.076	9.741	8.587	8.913	8.593	8.24	7.946	8.441	7.901	7.808	8.346	7.413	7.79	7.551	8.252	8.286	8.596	7.936	7.898	8.318	7.036	8.716	8.461	9.067	8.728	8.673	7.43	8.328	7.996
CB_000632	13.32	13.379	0.517458	0.579086	1.042	13.791	13.931	13.448	13.565	16.048	13.678	15.362	13.466	12.658	13.716	13.213	12.309	13.418	13.729	13.496	14.334	13.378	13.556	13.446	13.758	13.405	13.541	13.652	13.843	12.481	12.782	12.931	12.594	12.827	12.908	12.974	13.078	12.58	12.556	13.04	13.304	12.431	12.12	12.495	12.313	11.841	12.17	12.427	12.189
CB_000633	4.572	3.956	2.78e-07	7.78e-07	-1.533	5.937	4.434	3.133	3.578	2.899	3.943	3.516	3.101	3.538	3.207	4.465	3.251	6.749	5.735	4.934	3.8	5.301	4.646	3.956	3.214	4.204	4.443	5.497	4.749	4.552	4.817	5.65	5.654	3.306	4.71	3.653	4.843	5.249	4.176	4.631	4.406	3.777	5.011	5.934	5.367	5.354	5.566	5.989	5.622
CB_000634	8.41	7.483	4.66e-17	2.78e-16	-1.902	8.983	8.059	7.985	7.617	8.015	9.254	7.141	9.072	6.98	7.837	8.712	8.122	8.703	9.031	8.355	10.061	9.716	9.496	8.559	8.287	7.472	7.546	7.365	7.449	8.135	8.187	7.973	7.216	7.183	6.982	8.635	7.015	8.148	7.189	7.938	9.599	7.489	8.74	8.709	8.025	8.382	8.892	7.479	8.102
CB_000635	13.867	14.078	0.111434	0.149316	1.158	14.406	15.022	14.955	14.789	14.927	14.67	16.291	14.355	10.021	13.132	13.513	13.403	13.271	14.733	14.39	15.364	14.388	14.708	13.947	14.74	14.175	14.116	14.3	14.165	13.149	13.812	13.933	12.709	12.832	12.991	13.574	14.313	13.56	12.361	13.09	12.131	12.884	12.576	13.705	12.293	13.197	13.424	13.572	13.413
CB_000636	4.016	4.135	0.252432	0.310136	1.086	4.309	4.182	4.293	4.421	4.981	3.805	4.319	4.296	4.413	4.529	4.427	5.003	4.381	3.834	3.466	3.745	3.29	3.764	4.501	4.304	4.003	3.636	3.793	4.707	3.009	2.9	2.92	5.321	4.909	4.172	4.325	3.11	4.477	4.256	3.862	4.114	5.547	3.385	3.129	3.313	2.958	2.948	4.643	3.179
CB_000637	9.21	8.907	0.000158466	0.000331474	-1.234	9.234	9.178	8.762	8.956	9.195	8.737	9.454	9.632	10.676	10.385	9.68	10.565	9.652	9.474	9.158	9.507	7.892	8.228	8.333	7.524	8.998	8.919	9.493	9.673	8.832	8.612	8.984	8.665	9.944	8.827	9.471	9.88	9.462	8.959	10.141	8.933	9.316	8.918	8.962	9.041	8.392	8.803	8.802	8.25
CB_000638	6.894	6.617	9.77e-05	0.000209747	-1.212	6.581	6.621	6.571	6.916	6.987	6.924	8.262	7.1	7.826	7.785	6.765	6.949	6.724	6.478	5.954	6.087	5.828	6.576	6.268	6.454	6.612	6.713	6.875	6.452	6.92	6.346	6.563	6.386	7.74	6.882	6.743	6.667	7.365	7.282	7.548	6.255	7.315	7.042	7.94	6.832	6.401	6.67	6.735	5.753
CB_000639	9.019	7.904	4.42e-23	3.88e-22	-2.166	9.101	8.774	9.062	8.763	6.723	8.17	7.957	9.9	7.576	7.103	7.953	8.614	10.026	9.497	9.723	9.764	9.69	9.627	8.596	7.256	9.379	10.283	10.105	9.557	9.511	8.745	9.588	9.464	7.99	9.122	9.471	9.379	8.627	7.658	8.513	7.876	9.194	9.232	9.164	10.146	9.238	9.27	9.773	9.314
CB_000640	14.009	14.531	2.2e-16	1.26e-15	1.436	14.775	14.768	14.584	14.354	14.365	14.778	14.051	14.036	13.818	14.269	12.731	13.324	13.44	14.549	13.279	13.688	14.686	14.193	14.449	14.295	13.934	13.772	14.188	14.198	14.375	14.414	14.386	14.523	13.39	13.455	13.402	13.47	14.138	14.076	13.53	13.603	13.695	13.065	13.208	13.214	13.015	13.735	13.735	13.679
CB_000641	5.277	5.112	0.128235	0.169443	-1.121	4.856	4.741	5.608	5.154	6.08	4.984	3.948	5.937	5.904	5.648	6.135	5.523	5.469	4.636	4.543	4.305	3.487	3.205	4.855	4.315	5.872	5.29	5.159	5.523	6.65	4.822	4.701	4.482	6.521	5.94	5.395	5.697	5.982	6.214	5.731	6.449	5.77	5.728	5.954	6.321	4.993	5.784	5.616	4.957
CB_000642	6.123	5.828	0.00140775	0.00260893	-1.227	7.003	6.071	5.473	5.7	5.737	6.709	8.764	6.72	6.303	6.509	6.444	6.109	5.66	6.731	6.167	7.009	6.939	7.412	6.474	6.434	5.861	5.687	5.805	5.273	6.257	5.812	6.299	6.027	5.617	5.329	6.039	4.972	5.879	5.207	6.093	5.558	5.431	5.14	5.425	5.076	5.633	5.957	5.941	5.617
CB_000643	5.267	5.447	0.0334809	0.049843	1.133	5.748	4.766	5.645	4.774	6.397	5.481	5.344	4.258	5.71	5.57	6.315	5.593	5.379	6.005	5.732	4.721	5.762	5.332	5.377	5.278	4.47	5.336	4.282	4.95	5.027	5.855	4.956	5.459	4.713	5.344	5.643	4.076	6.205	5.741	4.81	4.355	5.536	5.882	5.8	5.165	5.747	6.183	5.197	6.061
CB_000644	10.776	10.87	0.534142	0.595222	1.068	11.89	10.834	10.1	10.063	11.321	11.512	15.558	11.609	10.76	12.168	11.218	10.217	10.942	11.949	10.901	12.682	12.285	13.123	11.67	11.331	10.268	10.359	10.919	10.077	9.759	9.705	10.184	9.382	9.965	9.462	10.098	9.63	9.82	9.501	10.624	10.368	9.6	9.55	9.742	9.525	9.476	9.704	9.602	9.242
CB_000645	6.948	6.837	0.534159	0.595222	-1.08	7.148	6.468	6.907	6.355	7.481	9.02	8.881	9.101	6.98	7.058	7.082	6.269	6.385	8.075	7.611	8.247	8.981	8.602	8.503	7.988	7.815	7.55	7.576	7.451	7.396	7.709	7.005	7.55	4.321	5.271	5.537	4.545	4.478	5.027	7.626	5.29	5.201	5.538	5.77	5.269	6.051	4.52	4.548	5.114
CB_000646	11.918	12.091	0.111279	0.149139	1.128	12.547	12.299	11.015	11.853	11.968	12.694	14.453	12.826	12.207	12.653	11.51	11.294	12.083	12.532	11.565	13.226	13.063	12.9	12.548	12.346	11.779	11.194	11.825	11.426	11.318	11.612	11.902	10.434	11.536	10.749	11.214	11.29	11.293	10.91	11.889	11.342	11.542	10.719	10.904	11.43	11.301	11.238	10.831	11.193
CB_000647	8.846	9.004	0.0162532	0.0255762	1.116	9.404	8.977	8.469	8.9	8.809	8.336	9.285	8.592	9.736	8.925	9.066	8.902	8.876	8.495	8.459	8.569	8.532	8.52	8.2	9.342	8.927	8.765	8.589	8.44	8.563	8.54	8.451	8.595	8.963	9.253	9.123	9.408	8.753	9.476	9.252	9.608	9.318	9.38	8.917	9.369	9.272	8.991	8.888	9.127
CB_000648	8.528	8.451	0.458765	0.522252	-1.055	8.747	8.238	8.155	8.253	7.795	8.618	7.291	9.013	8.724	8.442	8.531	7.956	9.085	8.572	8.464	8.765	8.314	7.54	8.097	7.878	8.721	8.843	8.408	8.185	8.038	8.218	8.394	8.545	8.696	8.741	8.856	8.923	8.796	8.861	8.062	6.628	8.804	9.011	8.43	9	8.729	8.639	7.68	8.1
CB_000649	8.105	8.06	0.627633	0.682022	-1.032	8.566	8.638	7.887	7.784	8.407	8.2	10.973	8.416	8.663	8.713	8.3	8.292	7.967	8.209	7.832	8.191	8.757	9.276	8.547	7.852	7.83	7.768	7.864	7.842	7.356	7.271	7.674	7.304	8.349	7.62	7.752	7.981	7.801	7.56	8.084	8.368	7.437	7.335	7.505	7.268	6.853	7.272	7.555	6.961
CB_000650	11.195	10.613	1.14e-08	3.63e-08	-1.498	11.505	11.934	11.098	10.974	10.128	11.676	13.351	11.606	11.915	12.35	11.912	12.346	11.561	11.158	11.418	11.771	10.968	11.946	11.374	10.108	11.152	10.957	11.097	11.278	10.951	11.112	10.985	10.609	11.867	10.927	10.985	11.325	11.588	11.144	11.454	10.507	10.968	10.452	11.051	10.672	10.319	10.875	10.793	10.288
CB_000651	10.407	10.385	0.859396	0.88527	-1.016	10.822	10.975	10.349	9.553	11.242	11.191	13.838	11.666	10.864	11.526	11.068	10.042	9.563	11.105	10.419	11.39	11.446	11.231	11.239	10.407	10.134	9.488	10.448	9.791	10.232	9.983	9.949	9.238	9.81	9.121	9.907	9.58	10.107	8.943	10.007	9.492	9.283	9.474	9.853	9.42	9.528	9.885	9.141	9.042
CB_000652	6.056	6.008	0.585468	0.64366	-1.034	6.475	6.257	5.445	6.028	5.307	5.479	9.714	5.239	7.779	6.679	5.698	5.849	6.404	6.286	6.094	6.305	7.566	7.281	6.21	6.139	5.948	5.425	6.076	5.958	5.718	6.693	6.4	5.713	5.841	5.945	6.475	5.422	5.586	6.409	6.459	6.196	5.936	6.552	6.441	6.08	6.278	4.445	5.721	6.005
CB_000653	6.161	6.123	0.605335	0.662146	-1.027	6.599	6.331	6.179	5.969	6.591	5.633	7.404	6.435	7.119	6.097	6.82	5.808	5.911	5.922	5.196	5.542	5.618	6.079	5.844	5.891	6.031	6.254	5.926	6.207	6.336	5.863	5.929	5.603	6.951	6.607	6.354	6.842	6.755	6.791	6.459	5.156	6.374	5.672	6.05	6.37	5.09	5.292	5.813	5.609
CB_000654	15.808	15.739	0.0931326	0.127092	-1.049	15.383	15.389	15.351	15.826	15.952	15.825	15.574	15.924	16.157	16.374	16.688	16.173	15.525	15.648	15.884	15.949	15.443	15.355	15.425	15.798	15.445	15.3	15.86	16.059	15.901	15.697	15.987	15.785	15.983	16.019	16.527	16.136	16.333	16.477	16.637	16.374	16.048	16.16	16.397	16.17	15.719	15.614	15.954	16.242
CB_000655	4.541	4.817	0.00106666	0.0020072	1.211	4.952	4.656	4.954	4.711	5.38	4.094	4.541	4.923	4.639	4.956	5.282	4.976	4.89	4.767	4.791	4.653	4.711	4.54	5.707	4.667	5.126	4.612	4.621	4.794	2.963	4.375	4.539	3.476	4.712	4.959	5.045	4.987	3.915	4.628	4.056	4.46	4.186	3.217	3.415	3.438	3.116	4.735	4.485	3.401
CB_000656	11.194	10.948	0.00883022	0.0145449	-1.186	11.927	11.741	10.837	11.252	10.563	11.207	14.31	11.862	12.269	12.703	11.523	11.591	11.202	11.254	11.194	11.833	11.046	12.07	11.662	10.51	11.149	11.095	11.632	11.513	10.465	10.419	10.908	10.049	11.832	11.109	11.35	11.597	10.89	10.749	11.545	11.267	10.889	10.248	10.697	10.779	9.808	10.345	10.33	10.114
CB_000657	3.665	3.705	0.701264	0.748373	1.028	3.198	3.2	3.606	4.155	3.14	3.494	3.045	5.177	3.241	4.154	3.002	3.464	3.328	3.019	3.349	3.124	3.152	3.598	2.972	2.978	3.792	3.192	3.351	3.362	3.036	2.994	2.975	3.038	4.718	3.988	3.965	4.712	4.873	3.223	6.225	4.58	5.402	3.071	3.199	5.749	3.068	4.572	3.028	3.111
CB_000658	10.492	10.832	0.0248388	0.0378768	1.266	11.863	10.763	10.08	10.293	10.457	10.993	14.841	11.009	8.406	10.955	9.938	9.583	11.289	11.68	11.117	12.502	11.549	12.463	11.101	11.245	10.312	10.328	10.614	10.281	9.546	9.644	10.076	9.477	8.952	9.576	9.994	9.975	9.311	8.958	10.058	9.379	9.009	9.441	9.931	9.094	9.452	9.542	9.731	9.373
CB_000659	5.929	6.251	0.00797182	0.0132262	1.251	6.298	6.108	5.118	5.028	6.616	7.148	6.21	6.81	5.204	6.6	6.457	5.96	6.053	6.319	5.418	5.497	6.114	5.637	6.751	6.25	5.766	5.705	5.838	5.216	5.609	5.308	5.272	5.468	5.819	5.465	5.446	5.046	5.572	5.182	5.236	5.498	5.868	5.674	5.685	4.344	4.871	5.711	4.427	5.517
CB_000660	4.49	4.64	0.279642	0.33952	1.109	5.382	5.06	4.862	4.006	4.199	5.924	4.804	6.081	4.382	4.393	5.417	4.176	5.357	5.758	5.446	5.933	6.079	5.486	6.7	5.928	4.092	3.925	4.762	4.076	4.285	3.304	3.341	3.728	3.849	5.214	3.794	4.563	3.538	3.985	4.637	3.466	3.165	3.601	3.337	3.262	4.808	3.473	3.725	3.473
CB_000661	12.524	12.305	0.0480096	0.069527	-1.164	13.53	12.994	12.932	12.334	11.911	13.106	15.472	12.851	10.048	13.175	12.53	11.698	13.096	13.443	12.782	13.997	13.264	13.466	12.758	12.584	12.643	12.547	12.813	12.851	11.911	12.093	12.208	11.834	11.752	12.215	12.526	12.161	12.173	11.703	12.6	11.33	11.941	11.95	11.978	12.202	11.888	12.183	12.301	11.828
CB_000662	8.29	8.568	4.18e-08	1.26e-07	1.213	8.29	8.162	8.532	8.735	8.739	8.154	9.898	8.545	8.071	8.366	8.799	9.124	8.412	8.218	8.485	8.269	7.715	8.479	8.492	8.634	8.244	8.222	8.32	8.472	7.837	8.118	8.128	7.957	8.532	8.536	8.367	8.597	7.932	8.318	8.254	8.779	8.181	8.247	8.313	8.453	8.127	8.085	8.443	8.294
CB_000663	6.478	6.203	0.0150507	0.0238174	-1.21	6.482	5.396	6.748	5.27	6.086	6.862	5.265	8.064	5.602	6.13	7.268	7.736	7.19	7.677	6.922	7.314	8.151	7.18	7.158	7.019	6.506	5.829	6.615	5.713	7.662	6.984	6.448	5.028	5.979	6.444	6.894	6.363	6.565	5.843	6.5	5.11	6.95	6.344	6.946	6.713	6.931	7.751	5.417	7.045
CB_000664	7.14	7.363	0.0102649	0.0167234	1.167	7.343	7.041	7.267	7.242	7.25	7.712	7.443	7.62	6.202	7.229	8.086	6.457	7.181	7.64	7.492	7.668	7.74	7.24	7.605	7.309	7.397	7.214	7.252	7.243	6.248	6.481	6.671	6.545	7.013	6.905	7.18	6.849	6.749	6.057	7.177	6.574	6.78	6.724	6.921	5.943	7.169	8.261	6.651	6.435
CB_000665	5.264	5.094	0.353559	0.417288	-1.125	5.824	6.457	6.148	3	3.028	4.457	6.933	5.944	3.665	3.001	6.174	5.274	5.939	3.419	6.121	6.363	6.698	3.729	6.194	5.012	6.366	7.007	5.84	6.273	8.117	3.075	4.921	7.899	4.165	5.121	6.839	5.206	5.247	5.858	4.665	5.344	3.613	4.316	3.401	5.624	6.995	7.717	6.766	7.4
CB_000666	9.185	9.664	4.83e-08	1.45e-07	1.394	9.297	9.316	9.725	9.293	9.065	9.337	5.451	10.185	8.092	8.422	10.087	9.452	8.868	9.461	9.563	9.529	9.448	9.307	9.065	9.11	9.004	9.196	9.317	8.567	9.095	9.086	9.433	9.257	9.057	9.549	9.064	8.613	8.823	8.617	8.695	9.17	9.023	9.414	9.179	9.186	9.587	9.888	9.225	9.419
CB_000667	10.096	10.168	0.452319	0.516005	1.051	10.796	10.302	9.488	10.143	9.162	10.104	13.777	9.957	10.492	11.003	10.351	10.754	10.316	10.372	10.155	11.105	10.055	11.256	10.707	10.202	9.793	9.919	10.159	9.985	9.478	9.702	9.639	9.372	10.208	9.678	10.472	9.94	9.635	9.904	10.406	9.937	9.635	9.43	9.763	9.596	9.33	9.403	9.489	9.49
CB_000668	9.38	10.987	1.29e-17	7.96e-17	3.046	12.682	9.52	8.11	7.85	7.563	9.041	15.658	9.706	12.351	13.253	10.65	9.712	8.949	8.55	8.593	10.1	9.565	13.135	12.371	9.8	8.277	8.784	9.499	8.768	8.443	8.186	10.593	7.998	8.615	8.59	8.142	8.986	8.231	10.808	10.092	9.525	8.627	9.304	7.878	8.33	7.845	7.585	9.299	7.562
CB_000669	6.76	6.758	0.976112	0.98102	-1.002	7.102	7.462	6.877	6.751	6.84	6.417	3.86	5.768	6.109	6.7	7.151	7.446	6.311	7.078	6.928	5.361	7.02	5.808	5.532	7.503	6.894	6.676	6.408	6.619	6.173	6.689	5.324	7.588	7.89	5.976	6.414	6.315	6.685	7.055	7.218	7.331	6.971	6.502	6.775	7.39	6.779	7.051	6.479	6.247
CB_000670	6.981	6.722	0.00904601	0.0148741	-1.197	7.242	7.159	6.859	7.21	7.036	7.668	4.033	8.443	6.018	6.601	7.196	6.49	7.332	7.34	7.4	8.34	8.702	7.398	7.224	8.057	6.656	6.554	6.602	6.227	7.788	7.01	6.641	6.493	6.356	5.958	6.835	6.44	6.811	5.719	6.654	6.589	5.925	6.588	6.984	7.321	7.585	7.687	6.767	7.125
CB_000671	6.871	7.054	0.0683639	0.0960056	1.136	7.912	6.891	6.265	6.076	6.461	7.854	10.984	6.628	7.197	7.443	6.535	7.167	6.915	7.179	6.348	7.425	7.009	8.597	7.729	6.358	6.325	6.047	6.171	6.425	6.262	6.166	6.242	6.156	5.841	6.46	6.312	6.403	6.75	6.489	6.815	6.176	6.328	6.408	6.762	6.087	5.782	5.638	6.095	5.307
CB_000672	8.087	7.412	1.59e-15	8.58e-15	-1.597	8.469	7.821	8.073	6.837	7.352	8.609	7.289	8.271	7.208	7.915	8.804	7.509	8.02	8.21	8.815	9.59	9.024	8.441	7.881	8.04	7.448	7.755	7.588	7.287	8.014	7.693	8.461	6.655	7.449	7.276	8.693	7.827	9.061	8.37	8.387	9.387	7.842	9.057	8.413	8.066	8.761	8.225	7.057	7.794
CB_000673	7.314	7.896	1.76e-09	6.01e-09	1.497	7.693	7.406	6.681	6.423	7.232	7.498	9.825	7.718	7.542	8.299	7.816	7.17	7.156	7.674	6.787	8.161	8.302	8.572	8.354	8.152	6.738	6.595	6.81	6.651	6.82	6.785	6.383	7.072	6.684	6.781	6.723	6.617	6.743	6.775	7.575	6.627	7.022	7.428	7.016	7.098	6.615	6.507	7.143	6.536
CB_000674	3.527	3.442	0.120342	0.16008	-1.06	3.165	3.16	3.491	3.583	3.605	3.242	3.408	3.66	3.048	3.043	3.267	3.461	3.295	3.155	3.51	3.176	3.419	3.127	3.202	3.261	3.432	3.139	3.114	3.288	3.85	3.835	3.794	3.44	3.307	3.166	3.162	3.592	3.485	3.624	3.438	3.772	3.186	3.617	4.01	4.466	3.871	3.996	4.079	4.529
CB_000675	12.769	11.437	2.37e-33	3.91e-32	-2.519	13.049	12.629	12.703	12.428	12.404	12.921	12.058	13.103	13.812	13.297	13.044	13.147	13.209	12.747	12.508	12.662	12.938	13.201	13.017	11.873	12.599	12.775	12.43	12.301	12.221	12.546	12.531	12.732	12.932	12.879	12.834	12.951	12.589	12.21	13.457	9.194	13.008	12.851	12.704	12.979	12.527	12.77	12.68	12.785
CB_000676	7.6	7.706	0.180566	0.230235	1.077	8.004	7.47	7.411	7.238	7.403	7.4	8.046	7.932	8.398	8.473	8.028	8.381	7.755	7.882	7.503	7.804	7.411	7.607	7.68	7.234	7.686	7.24	7.784	7.722	6.793	6.959	7.076	6.757	8.386	7.871	7.841	8.053	7.739	7.288	7.818	7.531	7.564	6.988	7.677	7.301	6.866	7.246	7.216	6.729
CB_000677	6.713	7.104	1.51e-05	3.54e-05	1.311	7.338	6.693	6.732	6.178	5.528	7.494	7.266	7.559	6.469	8.021	7.23	6.897	7.108	7.035	6.913	7.249	7.326	7.633	6.615	6.355	6.134	6.569	6.544	6.423	6.348	5.976	6.304	5.185	6.523	5.116	6.815	6.269	6.989	6.388	7.637	7.499	7.121	7.135	7.432	6.874	7.206	7.53	6.686	6.945
CB_000678	11.397	10.589	9.09e-14	4.33e-13	-1.751	12.214	11.91	11.787	11.528	10.415	11.758	13.688	12.072	12.464	12.437	11.395	11.466	10.911	11.26	11.075	11.862	11.358	12.02	11.712	10.019	11.364	10.93	11.772	11.528	11.206	11.102	11.562	10.895	12.08	10.839	10.83	11.765	11.86	11.158	11.732	10.682	11.279	10.504	10.957	10.926	10.005	10.351	10.676	10.007
CB_000679	3.747	3.721	0.790577	0.82672	-1.018	3.453	3.222	5.074	3.541	3.477	3.869	4.956	5.48	3.115	3.437	3.556	5.203	3.148	4.092	3.77	4.009	3.936	4.569	4.108	3.536	3.293	3.174	3.326	3.264	3.919	3.787	3.848	5.605	3.028	3.285	3.354	3.096	3.508	3.546	3.372	3.642	2.994	3.62	3.333	3.339	4.217	4.088	4.154	4.369
CB_000680	9.066	9.41	1.12e-05	2.68e-05	1.269	9.17	10.449	8.907	9.106	10.816	9.069	10.214	9.042	8.573	9.134	9.927	8.667	8.967	9.092	9.121	9.332	8.689	9.139	8.785	8.814	8.967	8.763	8.955	8.902	8.668	8.593	8.922	8.595	8.857	8.955	9.106	8.889	9.04	9.36	8.879	9.006	8.733	8.689	9.302	8.747	8.518	8.688	8.746	8.619
CB_000681	3.707	3.877	0.107113	0.14404	1.125	3.781	3.535	3.276	3.451	3.344	3.348	5.237	3.666	3.478	3.349	3.178	4.542	3.281	3.253	3.622	3.163	3.375	3.949	3.428	3.217	3.573	3.336	3.389	3.291	3.355	5.08	3.822	4.384	2.941	3.233	3.122	4.077	3.291	3.6	3.981	3.787	3.05	4.838	4.684	5.177	3.728	4.581	3.892	4.053
CB_000682	4.473	4.593	0.394297	0.458341	1.086	5.41	4.91	3.471	3.275	3.923	4.97	6.482	3.166	3.932	5.066	5.05	3.317	4.115	5.423	5.019	4.535	6.263	5.531	5.878	5.527	4.053	4.126	3.886	3.793	3.343	4.485	3.925	4.539	3.082	4.482	3.285	3.082	2.96	3.968	4.948	2.936	4.043	3.29	5.641	3.584	5.578	3.21	3.388	3.338
CB_000683	12.396	12.548	0.293365	0.354338	1.111	13.395	12.717	11.883	12.355	13.174	13.454	16.066	13.672	10.258	12.245	11.247	10.296	12.138	13.538	13.194	14.421	13.606	13.98	12.988	13.78	12.338	12.426	12.774	12.231	11.746	11.897	12.073	11.415	10.634	11.195	12.075	11.373	11.366	10.873	11.634	11.033	11.083	11.448	11.571	11.394	11.64	11.5	11.672	11.191
CB_000684	12.303	12.502	0.0252223	0.0384206	1.147	12.757	12.323	12.017	11.886	10.192	12.096	11.704	11.949	13.273	13.04	12.803	13.148	12.82	12.143	12.285	12.414	12.372	12.543	12.504	11.215	12.308	11.93	12.119	11.889	12.366	12.215	12.049	11.917	12.94	12.755	13.113	12.632	12.455	12.525	13.185	10.03	12.973	12.6	12.671	12.802	12.466	12.08	12.811	12.181
CB_000685	4.616	4.693	0.57094	0.630125	1.055	4.992	3.714	4.342	5.105	5.817	5.791	6.092	5.535	3.385	3.02	3.955	3.004	3.643	6.592	6.296	6.044	6.33	5.393	6.02	6.609	5.614	5.454	4.995	5.796	5.042	4.866	3.642	6.09	3.435	2.988	4.034	3.302	3.928	3.86	3.11	3.178	4.108	3.074	3.021	3.719	3.103	3.196	3.107	3.388
CB_000686	8.997	8.607	0.000916113	0.0017392	-1.311	9.492	9.056	9.04	8.825	8.734	9.376	9.796	10.039	9.208	10.172	9.248	8.527	9.043	9.67	8.273	9.978	9.73	9.7	9.271	8.398	8.771	8.363	8.804	8.18	8.397	8.203	8.495	7.36	8.859	8.145	9.198	8.329	8.672	8.006	9.205	8.32	8.34	7.947	8.089	8.2	7.779	8.367	7.788	7.669
CB_000687	8.607	8.59	0.911859	0.92893	-1.012	9.473	8.325	8.559	7.37	8.072	8.893	12.43	11.019	9.212	8.283	7.011	8.207	8.146	9.389	8.509	8.261	10.378	9.622	9.74	7.73	8.732	10.233	9.489	9.511	8.183	8.084	8.267	7.801	8.541	7.585	7.272	8.505	7.95	7.134	7.015	6.334	7.38	6.971	7.375	6.904	8.059	8.12	7.939	7.519
CB_000688	6.762	7.535	2.98e-06	7.56e-06	1.71	7.687	7.724	6.547	6.87	8.11	7.807	6.557	8.217	3.414	4.716	8.208	4.303	7.02	7.537	7.573	7.47	8.55	7.783	7.715	8.273	6.749	6.434	6.781	6.705	7.838	7.528	7.43	7.236	3.999	6.267	6.299	4.717	4.838	4.869	4.225	3.112	5.103	7.639	4.403	4.913	7.131	7.873	6.698	6.904
CB_000689	10.785	9.834	9.57e-21	7.22e-20	-1.934	10.917	10.822	10.294	10.68	10.155	10.717	11.556	11.329	11.114	10.33	11.56	10.752	10.931	11.463	10.497	10.828	12.121	11.997	11.388	10.3	10.63	10.264	10.785	10.762	9.56	10.336	10.485	10.278	10.546	10.018	9.803	10.692	10.304	9.71	11.145	9.864	10.477	10.102	10.412	10.98	10.056	10.283	10.328	9.85
CB_000690	4.596	4.294	0.00100151	0.00189082	-1.232	4.63	3.758	3.945	4.529	4.587	4.752	3.426	4.371	3.701	4.421	4.646	5.17	5.151	4.597	5.088	3.815	4.174	3.327	4.309	3.553	4.321	4.209	3.935	3.907	4.894	3.729	3.741	3.082	4.685	3.991	4.678	4.816	5.111	4.78	4.331	4.584	5.895	3.572	3.806	5.886	3.765	3.901	4.044	5.336
CB_000691	7.72	8.774	1.93e-14	9.66e-14	2.077	7.889	8.631	8.143	8.38	8.904	8.932	4.54	8.431	3.566	5.781	8.459	6.66	7.112	7.842	7.618	7.778	8.307	7.894	8.257	8.927	7.572	7.503	7.492	7.228	8.54	8.781	8.563	8.96	4.927	8.328	7.517	6.405	7.703	7.568	5.983	6.056	6.224	7.932	8.026	6.424	8.129	8.599	7.483	8.353
CB_000692	3.598	4.06	0.000539122	0.00105528	1.378	4.542	3.85	3.373	2.991	4.706	2.911	4.36	4.912	4.778	4.207	3.41	5.13	3.555	4.329	3.111	3.703	4.839	3.94	4.495	4.046	3.188	3.474	2.959	3.891	3.115	3.101	2.99	4.042	3.625	3.357	3.031	3.321	3.041	3.03	3.82	3.133	4.528	3.09	3.066	3.483	2.941	4.89	4.537	3.205
CB_000693	5.341	4.562	4.45e-06	1.11e-05	-1.717	3.336	7.68	3.737	6.773	9.966	6.595	3.359	4.097	3.731	3.401	2.974	7.05	4.545	5.006	7.309	3.362	3.248	3.171	5.977	6.76	4.3	5.623	4.92	6.242	7.241	7.523	6.753	4.634	5.962	3.918	3.916	7.228	6.324	3.559	5.523	3.867	6.615	4.534	7.305	5.783	4.614	7.688	6.139	6.151
CB_000694	6.943	7.319	0.00401004	0.00698134	1.298	8.859	7.377	6.807	6.319	5.666	7.192	12.088	7.736	8.291	9.015	7.81	7.262	6.794	6.763	6.148	7.587	7.478	9.428	9.01	6.575	6.274	5.676	6.765	6.389	6.278	6.448	7.368	5.887	6.842	6.163	6.666	6.407	6.611	7.118	7.236	6.87	6.123	6.86	6.333	6.053	5.898	5.691	6.072	6.067
CB_000695	5.181	5.165	0.887121	0.908458	-1.012	3.912	4.882	6.044	4.848	4.08	4.935	3.807	3.048	6.016	3.856	3.011	3.697	4.359	5.519	5.726	4.251	6.11	4.279	4.479	5.291	5.992	6.127	6.082	5.095	6.465	6.72	5.143	6.325	5.973	5.433	5.958	5.872	5.467	5.803	4.966	5.871	5.771	5.546	5.816	6.488	6.002	5.87	6.425	6.536
CB_000696	4.406	4.065	0.000472582	0.000931608	-1.267	5.348	5.138	4.874	4.405	4.95	4.038	5.598	4.4	4.7	4.747	3.916	5.173	4.134	4.496	4.076	4.704	3.825	4.635	5.035	3.555	4.006	4.94	4.73	4.868	3.914	4.983	5.765	2.994	5.65	4.515	5.051	3.871	5.313	5.142	4.599	3.63	5.329	4.821	5.211	3.495	4.829	4.399	4.667	3
CB_000697	5.461	5.441	0.871043	0.895138	-1.014	6.706	6.188	6.181	5.968	6.405	6.176	5.954	6.727	4.908	5.354	4.342	4.878	6.592	6.919	7.051	7.326	6.127	5.619	5.176	6.769	6.194	5.921	6.25	5.871	5.076	4.709	4.756	4.611	4.794	5.009	5.574	5.373	4.497	4.265	4.009	4.721	5.423	4.787	5.026	4.86	4.928	5.311	5.626	4.888
CB_000698	9.613	9.784	0.0595729	0.0846866	1.126	10.661	10.019	9.584	9.842	10.897	9.5	12.808	10.156	10.323	10.837	10.159	9.799	9.569	9.772	9.431	10.305	9.203	10.383	10.151	9.195	9.583	9.621	9.771	9.801	8.803	8.789	9.281	8.766	9.629	9.348	9.719	9.425	9.043	8.883	9.732	9.258	8.811	8.668	8.89	8.739	8.111	8.536	8.694	8.477
CB_000699	12.892	11.088	3.69e-31	5.36e-30	-3.494	13.543	13.429	13.454	13.677	10.68	13.736	14.097	13.645	12.127	12.187	12.158	11.832	12.665	12.852	13.271	13.487	12.456	13.059	12.712	10.048	14.444	14.931	15.236	15.237	12.785	12.997	13.285	12.696	12.45	12.807	13.015	12.753	12.849	11.864	12.385	9.871	11.491	11.515	11.702	12.156	11.717	11.224	13.351	10.719
CB_000700	9.772	9.838	0.489554	0.552411	1.047	10.759	10.194	9.692	9.923	10.844	9.714	12.968	10.171	10.401	10.824	9.64	10.086	9.835	10.137	9.552	10.287	9.295	10.348	10.091	9.205	9.754	10.17	9.84	10.379	8.841	9.071	9.173	9.071	9.724	9.372	9.933	9.745	9.169	9.009	9.938	9.243	8.985	8.372	9.223	8.638	8.488	8.633	9.156	8.591
CB_000701	7.042	7.17	0.0375459	0.0554544	1.092	7.032	7.468	7.026	7.111	7.753	7.333	9.057	7.346	7.302	7.379	7.387	6.409	6.727	7.038	6.84	7.175	6.934	7.521	7.317	6.524	7.139	6.967	7.06	6.941	6.763	6.239	6.771	6.869	6.892	6.478	6.936	6.966	6.469	6.593	7.107	6.746	6.241	6.409	6.956	6.7	6.514	6.172	6.899	6.466
CB_000702	9.22	6.847	3.86e-32	5.89e-31	-5.179	10.394	8.847	10.776	9.727	6	9.901	10.538	9.943	11.104	10.835	8.439	10.292	8.904	10.551	9.195	9.042	9.398	8.108	9.802	6.476	10.648	11.357	11.794	11.429	9.755	10.092	9.049	10.407	12.533	10.381	10.103	10.506	11.345	10.106	10.212	9.121	10.315	10.262	10.215	9.007	9.776	9.947	10.762	8.866
CB_000703	6.494	6.558	0.452287	0.515995	1.045	7.152	6.52	6.643	6.764	5.873	6.612	6.533	7.216	5.861	6.783	6.268	6.102	7.286	7.226	6.63	6.371	6.726	6.966	7.598	5.849	6.743	6.88	6.925	6.938	6.536	6.546	6.521	6.931	6.523	7.201	6.792	6.978	5.877	5.735	6.573	5.65	5.795	5.541	6.776	5.211	5.147	5.769	7.345	5.579
CB_000704	3.172	3.296	0.00857296	0.0141482	1.089	2.911	2.953	2.968	3.017	3.061	2.931	3.188	2.973	3.037	2.929	3.024	3.972	2.962	2.974	3.081	3.252	3.11	3.076	3.082	2.996	2.971	2.918	2.955	3.015	3.1	3.123	3.149	3.701	3.04	3.077	3.085	3.383	3.085	3.053	3.015	3.159	3.189	5.26	3.615	3.455	3.445	3.148	3.337	3.054
CB_000705	12.187	11.85	0.00216216	0.00390783	-1.264	12.8	12.734	12.034	12.564	12.227	12.409	13.676	12.05	11.678	13.135	12.481	12.023	12.061	12.796	12.266	12.594	11.832	12.265	12.422	11.393	12.333	11.943	12.587	12.499	11.778	11.949	11.906	11.516	12.422	11.611	11.663	11.923	11.531	10.99	11.503	11.79	11.435	10.954	11.073	11.112	10.579	11.262	11.466	10.534
CB_000706	9.668	9.988	0.00195562	0.00355377	1.248	10.763	9.705	9.048	8.834	9.964	9.759	14.265	9.778	10.353	11.242	10.037	9.608	9.476	9.994	9.768	10.887	10.7	11.504	10.139	9.781	9.093	8.968	9.538	8.993	8.999	8.861	9.122	8.503	9.397	8.991	9.211	9.138	9.365	8.971	10.002	9.692	9.365	9.233	9.567	8.765	9.025	8.906	9.097	8.629
CB_000707	10.98	11.114	0.251957	0.309602	1.097	11.484	11.119	10.635	10.371	10.799	10.702	13.158	11.034	12.363	13.157	11.941	12.093	11.606	11.766	11.263	12.488	11.325	11.937	11.029	11.281	10.455	10.301	10.45	10.234	9.975	9.97	10.29	9.496	11.545	10.379	10.816	11.505	11.192	10.884	12.473	12.107	11.022	10.457	11.293	11.346	10.018	10.361	10.395	10.12
CB_000708	7.057	7.783	7.34e-17	4.33e-16	1.653	7.09	7.145	7.95	7.73	7.485	7.132	7.789	7.401	6.8	6.239	6.505	7.682	7.575	7.249	7.226	7.199	6.48	6.729	6.804	7.892	7.779	7.675	7.508	7.468	6.78	6.512	6.092	6.586	6.677	7.34	7.094	6.924	6.604	7.518	6.482	7.375	7.412	6.994	5.463	7.224	7.081	7.133	6.683	7.254
CB_000709	8.666	8.834	0.267633	0.326803	1.124	11.184	8.781	8.829	9.326	8.107	8.77	14.764	9.69	6.767	8.596	9.941	7.543	7.552	8.509	8.708	8.23	8.471	11.337	11.1	9.297	8.479	8.662	8.775	8.754	8.312	8.251	9.289	9.435	7.093	8.999	7.878	7.437	7.119	7.929	6.864	7.036	7.358	7.759	6.88	6.713	7.656	7.437	8.847	8.597
CB_000710	5.615	5.718	0.490695	0.553494	1.074	5.522	4.897	5.115	5.259	8.164	5.922	6.362	6.183	6.225	5.169	6.377	6.673	5.632	5.944	5.973	6.026	4.987	5.297	6.364	5.522	5.559	5.96	5.302	6.054	6.331	5.884	5.341	4.79	6.199	5.615	5.725	5.912	5.788	5.353	4.429	3.514	5.464	4.365	4.954	3.409	5.317	6.654	5.984	4.098
CB_000711	4.023	3.734	0.00321749	0.005678	-1.222	4.865	3.631	3.459	3.377	3.411	3.855	5.936	4.886	3.241	3.177	3.602	4.061	4.721	4.157	3.708	3.843	4.107	4.049	6.52	3.231	3.802	5.295	3.964	4.329	4.227	4.481	3.8	4.312	4.179	4.164	4.288	4.351	3.179	3.38	3.311	3.069	4.375	3.064	3.04	4.065	4.559	4.09	3.742	5.319
CB_000712	9.215	9.457	0.00730035	0.012185	1.182	10.581	9.193	8.96	9.057	8.712	9.433	12.564	9.829	8.58	9.568	8.674	8.464	9.383	9.633	9.335	10.133	9.486	10.152	10.857	9.375	9.061	9.076	9.228	9.167	8.617	8.778	9.326	8.602	8.946	8.96	9.089	9.132	8.934	8.814	8.704	8.718	9.125	8.757	9.061	9.018	8.507	8.825	8.947	8.671
CB_000713	6.844	6.679	0.0227288	0.0349011	-1.121	7.341	6.488	7.009	7.031	6.395	7.775	7.522	7.863	6.53	6.578	6.181	6.943	7.326	7.834	6.801	7.482	8.758	7.587	7.154	6.488	6.287	6.544	6.261	6.707	6.184	6.469	6.529	5.897	6.538	6.305	6.632	6.536	6.669	5.87	6.494	6.617	6.062	6.17	6.987	7.026	6	6.665	5.841	6.638
CB_000714	7.596	7.444	0.185035	0.235356	-1.112	7.84	7.594	7.81	7.071	7.302	7.177	3.379	6.519	8.347	8.366	8.746	8.439	7.631	8.23	8.125	7.933	9.452	7.46	7.624	8.061	7.082	7.036	7.327	7.061	6.809	7.14	6.195	6.736	8.219	7.094	6.719	7.998	7.483	8.139	8.773	8.335	8.868	7.872	8.822	8.523	8.454	6.965	7.654	7.273
CB_000715	6.256	6.498	4.95e-05	0.000109723	1.183	6.457	6.006	6.405	6.263	5.699	6.187	6.43	5.914	6.898	6.237	6.506	6.615	6.593	6.195	6.005	6.097	6.164	6.169	6.87	6.111	6.142	6.89	6.195	6.432	6.503	5.897	6.376	5.772	6.34	6.42	6.126	6.894	6.137	5.821	6.229	6.843	5.947	5.702	6.354	6.48	6.154	6.461	5.783	6.093
CB_000716	6.444	6.109	0.0140864	0.0224194	-1.262	6.246	6.283	5.238	6.485	6.701	7.283	3.535	6.97	5.379	4.239	5.768	4.51	7.187	7.448	6.87	7.366	8.632	6.909	7.782	7.303	6.154	6.015	6.14	5.752	6.326	6.945	6.309	6.52	5.081	5.15	5.82	4.049	3.838	3.495	5.481	4.722	5.884	6.266	6.812	4.676	7.401	6.079	6.965	6.801
CB_000717	6.52	6.685	0.174107	0.222833	1.121	6.362	6.193	5.546	5.795	6.023	6.604	5.693	5.778	6.043	7.263	6.231	6.544	6.963	7.036	6.335	6.707	7.566	6.774	6.009	7.143	5.255	5.581	5.582	5.631	6.57	6.282	5.711	6.153	5.871	5.54	7.065	5.703	6.754	6.498	7.295	7.66	5.919	6.923	7.201	6.629	6.165	5.869	6.614	6.663
CB_000718	8.875	8.602	7.8e-05	0.000169243	-1.208	9.535	8.503	8.715	8.877	8.325	8.41	8.863	8.823	9.883	9.578	9.157	9.658	8.904	8.28	8.535	8.612	7.673	7.901	7.714	8.161	8.718	8.547	8.767	8.496	8.309	8.318	8.539	8.495	9.784	9.002	8.9	9.25	9.443	9.185	9.815	9.826	9.229	8.72	9.578	9.485	8.42	8.491	8.712	8.2
CB_000719	11.713	10.654	1.18e-20	8.9e-20	-2.083	12.563	11.794	11.046	11.483	9.282	12.285	13.588	12.675	11.807	13.011	11.696	12.699	12.033	12.487	12.296	13.373	11.971	12.735	11.981	10.508	11.488	11.12	11.638	11.288	11.388	11.356	11.285	10.751	12.12	11.216	11.871	11.285	11.693	11.239	12.468	9.892	11.438	11.28	11.101	11.563	11.033	11.433	11.024	10.757
CB_000720	3.503	3.601	0.197372	0.249383	1.07	4.08	3.189	3.079	3.734	3.365	3.879	3.889	3.283	3.471	3.592	3.076	4.193	2.977	3.228	3.201	3.17	5.077	3.268	3.113	3.028	2.914	3.381	3.668	3.124	3.233	3.475	3.57	4.293	2.888	3.497	3.018	3.374	3.447	4.235	3.953	3.24	2.902	3.574	3.537	3.312	3.663	3.422	3.186	3.083
CB_000721	6.952	7.408	1.17e-05	2.79e-05	1.372	7.442	7.46	7.635	6.112	7.286	7.207	7.133	7.585	7.444	7.479	7.231	6.849	7.365	7.718	6.845	7.523	8.339	7.837	7.773	6.958	6.961	6.042	6.066	5.848	6.04	7.296	4.915	6.436	6.189	5.832	6.625	6.575	6.346	6.101	7.79	6.253	5.913	6.375	7.681	6.181	6.279	5.94	6.526	6.503
CB_000722	10.368	10.073	0.019259	0.0299437	-1.227	11.632	11.367	10.966	10.055	9.712	10.681	9.571	10.172	7.808	9.95	10.329	10.425	11.081	10.236	10.375	9.427	10.971	10.03	11.452	10.362	10.741	10.444	10.353	10.286	10.291	11.203	10.159	10.881	10.097	10.57	8.106	10.24	9.918	9.929	10.733	5.962	9.678	10.09	10.579	10.399	10.632	10.808	10.639	10.524
CB_000723	10.712	10.532	0.0857338	0.117878	-1.133	11.257	10.952	11.164	11.307	9.605	10.584	11.927	10.862	11.184	10.922	11.282	10.233	11.135	11.231	10.995	10.673	9.928	10.439	10.058	10.351	11.271	10.945	11.723	11.886	10.127	9.915	10.317	9.572	10.998	10.368	11.424	11.149	9.664	9.614	10.86	9.825	9.692	9.466	10.414	9.759	9.698	9.432	9.877	9.462
CB_000724	8.552	8.109	4.57e-11	1.77e-10	-1.359	8.016	8.32	8.196	8.256	7.717	8.559	6.872	8.45	9.447	9.336	8.409	10.006	8.615	8.32	8.135	7.906	7.937	7.967	7.969	7.356	8.439	8.356	8.493	8.28	8.446	8.103	8.275	8.381	9.306	8.382	8.823	8.926	8.933	8.876	8.751	9.334	8.826	8.94	8.786	9.165	8.446	8.538	8.693	8.34
CB_000725	9.489	9.649	0.0772615	0.107254	1.117	9.999	9.471	9.436	8.884	9.898	9.648	9.854	9.247	8.312	9.57	9.65	8.479	9.965	10.061	10.217	10.04	11.139	9.564	9.841	10.281	9.354	9.166	9.357	9.104	9.26	9.379	9.001	9.282	9.369	9.108	8.835	9.28	9.106	9.264	9.294	8.896	9.393	9.719	10.247	9.852	9.933	8.808	9.292	8.847
CB_000726	15.086	15.053	0.555008	0.615242	-1.023	15.203	15.306	15.136	15.323	15.812	15.524	15.273	15.204	14.454	15.114	14.837	14.312	15.324	15.409	15.567	15.089	14.829	14.939	15.174	15.528	15.201	15.301	15.292	15.878	14.573	15.403	14.872	15.057	14.893	14.84	14.799	15.164	14.783	14.657	14.787	14.34	14.868	14.52	15.531	14.426	14.319	14.73	14.87	14.533
CB_000727	3.368	3.427	0.331867	0.395006	1.042	3.438	3.17	3.236	3.183	3.258	2.997	3.266	3.273	2.941	3.155	3.227	3.984	3.19	3.647	3.158	3.268	3.197	3.065	3.404	3.256	3.176	3.173	3.044	3.168	3.52	3.436	3.461	3.269	3.038	3.028	3.177	3.123	4.175	3.18	3.122	3.09	3.093	3.155	3.313	3.194	3.503	3.521	3.481	3.567
CB_000728	6.559	5.821	7.25e-08	2.14e-07	-1.667	6.354	6.738	5.545	6.517	5.001	6.992	6.437	6.63	7.371	6.463	6.341	4.32	7.098	7.034	7.272	7.289	8.035	6.604	7.18	6.742	6.642	6.123	6.299	6.354	6.415	6.173	6.482	6.52	5.567	6.715	7.218	6.772	5.942	6.347	5.544	3.408	7.177	7.702	7.337	6.091	7.25	6.878	7.858	7.59
CB_000729	13.444	12.039	1.11e-45	4.08e-44	-2.649	13.831	13.607	13.968	13.353	12.389	13.801	13.821	14.088	14.324	14.033	13.366	13.857	13.406	13.764	13.556	13.956	13.728	13.349	13.483	11.937	14.096	14.002	14.498	14.795	13.423	13.517	13.415	13.271	14.635	13.552	13.759	13.977	14.052	13.235	13.959	12.678	13.835	12.999	13.632	13.365	12.957	13.162	13.821	12.501
CB_000730	3.817	3.51	0.000165378	0.00034516	-1.237	4.141	3.708	3.586	3.315	3.774	3.853	3.082	4.45	3.526	3.36	5.019	3.196	3.891	4.311	3.483	3.907	5.473	3.85	3.929	3.2	3.319	3.721	3.241	3.779	3.323	3.355	3.296	3.019	4.293	3.149	3.91	3.443	3.719	3.343	3.502	3.157	3.316	3.339	3.324	4.467	3.316	3.412	5.089	3.744
CB_000731	10.393	10.432	0.616258	0.67183	1.027	10.865	10.401	10.759	10.139	9.729	10.147	10.313	10.708	10.585	11.36	11.35	11.502	10.5	10.627	10.656	11.01	10.595	10.504	10.181	10.116	10.172	10.064	10.506	10.015	9.577	9.574	9.913	9.682	10.613	10.204	10.377	10.575	10.147	10.071	10.926	10.399	9.937	10.081	10.523	10.345	9.486	9.574	9.865	9.823
CB_000732	11.579	11.697	0.0273307	0.0413693	1.086	11.798	11.745	11.546	11.548	11.264	11.752	12.858	11.383	11.194	12.044	12.313	12.131	11.53	11.396	11.459	11.695	11.332	11.569	11.396	11.573	11.485	11.287	11.445	11.295	11.031	11.211	11.092	11.257	11.365	11.459	11.313	11.763	11.601	11.525	11.619	10.931	11.743	11.613	11.74	11.786	11.247	11.316	11.359	11.318
CB_000733	9.245	8.902	5.96e-05	0.000130911	-1.268	9.39	8.844	8.495	8.452	9.528	9.509	11.202	8.783	10.816	11.534	9.523	9.128	8.663	9.4	8.946	9.788	10.493	9.677	8.556	8.758	9.313	8.72	8.865	8.672	9.002	9.274	8.56	8.085	9.951	8.615	9.168	8.889	9.444	8.823	10.135	9.483	9.238	9.458	9.533	9.116	8.916	8.651	8.832	8.517
CB_000734	10.374	10.498	0.177322	0.226515	1.09	10.464	10.411	10.485	10.668	11.078	10.5	7.012	10.268	11.552	11.301	10.85	11.196	10.195	10.606	10.441	6.194	10.145	9.978	10.353	10.743	10.702	10.284	10.496	10.245	10.047	10.249	9.923	10.093	11.356	10.916	10.584	10.912	10.792	10.693	10.802	10.736	11.145	10.815	10.757	7.924	10.602	10.322	10.62	10.331
CB_000735	5.692	5.576	0.249382	0.306752	-1.084	6.572	5.603	5.11	4.762	7.342	5.843	4.538	5.674	5.391	6.408	6.325	5.169	5.262	6.301	5.994	6.129	6.771	5.972	6.221	6.662	5.186	5.212	5.307	5.309	4.271	5.431	4.557	5.309	4.683	5.283	5.475	4.972	4.726	5.28	5.899	4.949	5.748	6.083	6.577	5.617	5.415	6.197	5.244	5.641
CB_000736	7.527	7.582	0.550942	0.611446	1.039	7.519	7.171	8.02	7.655	7.889	7.839	6.404	9.343	5.927	7.456	8.211	7.65	8.206	8.217	7.763	8.37	8.275	7.825	7.773	7.48	7.336	8.249	7.248	6.64	7.744	7.202	7.962	7.424	6.809	7.267	7.697	6.142	6.775	6.592	6.95	5.853	7.159	6.969	6.631	6.86	7.313	7.952	7.165	7.443
CB_000737	8.132	8.157	0.761072	0.801083	1.018	8.982	8.555	8.212	7.94	8.16	8.099	9.23	8.165	6.789	7.239	7.915	7.201	8.488	7.996	8.685	8.185	8.122	8.637	8.426	7.945	8.084	7.98	7.98	7.996	7.7	8.067	8.044	8.177	7.359	7.59	7.696	7.588	7.599	7.807	8.011	7.75	7.677	8.103	7.918	8.631	8.064	7.732	8.406	8.031
CB_000738	11.288	11.127	0.0969345	0.131719	-1.118	10.923	11.486	10.679	10.342	11.499	11.767	9.543	11.574	11.61	11.508	10.684	10.84	10.465	11.669	11.438	11.142	11.982	11.66	11.473	10.958	11.349	11.069	11.196	11.202	11.13	11.26	11.191	10.937	10.541	10.138	10.195	10.999	10.584	10.348	11.138	10.661	10.765	10.611	10.618	11.403	11.122	11.438	11.469	11.39
CB_000739	8.798	8.328	6.03e-08	1.79e-07	-1.385	8.991	8.636	8.384	8.475	7.429	8.503	10.117	8.729	9.925	9.855	8.943	9.562	8.221	8.225	8.042	8.406	7.578	8.112	8.588	7.324	8.836	8.736	8.871	8.775	8.478	8.397	8.488	8.26	9.769	8.73	9.149	9.664	9.443	9.334	9.905	9.683	9.274	8.867	8.953	9.403	7.995	8.496	8.435	8.109
CB_000740	7.74	7.101	1.24e-15	6.75e-15	-1.558	7.934	7.931	7.551	7.64	7.829	8.017	5.914	9.114	7.91	8.358	8.307	8.002	8.261	8.512	7.7	7.142	9.131	8.098	8.179	6.55	7.496	7.513	7.771	7.379	7.292	7.091	6.621	6.861	8.112	7.588	7.391	7.928	8.115	7.466	8.11	7.225	7.721	7.578	8.095	7.722	7.552	7.164	7.264	6.67
CB_000741	11.115	10.537	4.85e-12	2.03e-11	-1.494	10.883	11.15	11.079	10.93	10.211	10.908	8.359	11.4	11.263	11.329	11.586	12.154	11.716	11.197	11.275	10.771	10.952	11.342	10.969	10.182	10.398	10.572	10.635	10.511	10.468	10.278	10.857	10.781	11.322	10.572	10.541	11.124	11.09	10.9	11.745	10.44	11.749	11.214	11.872	11.636	11.39	11.318	11.245	10.986
CB_000742	10.876	10.657	0.00899873	0.0148044	-1.164	11.289	10.489	10.628	10.373	10.758	10.862	11.201	10.883	11.404	11.592	10.748	11.006	11.609	10.905	10.888	11.063	11.41	11.192	11.127	10.815	10.733	10.464	10.656	10.259	10.371	10.982	10.338	10.525	10.836	9.718	10.472	10.969	10.87	10.476	11.45	10.58	10.973	10.882	10.899	11.364	10.9	10.765	12.005	10.931
CB_000743	5.845	5.394	5.94e-06	1.46e-05	-1.367	5.529	5.774	6.258	5.577	5.953	5.992	3.958	5.074	6.027	5.387	6.274	6.851	6.396	6.228	6.766	6.353	6.397	5.201	6.636	6.38	5.408	6.572	6.162	5.93	5.991	6.211	6.205	6.133	6.038	5.679	5.906	5.913	6.068	5.754	6	6.777	6.264	6.293	6.016	6.308	6.325	5.707	6.399	6.574
CB_000744	4.932	4.309	2.5e-10	9.14e-10	-1.54	5.136	5.377	5.322	4.246	4.634	4.534	3.349	5.443	4.003	4.655	5.954	5.562	5.608	4.81	4.529	3.892	3.311	3.111	4.452	3.376	4.65	5.472	4.19	4.818	5.568	4.656	5.138	4.642	5.464	5.356	5.712	5.603	6.163	5.822	5.659	6.05	4.518	5.597	5.608	3.572	5.549	5.178	3.397	3.924
CB_000745	7.359	7.779	0.000119309	0.000253318	1.338	7.552	8.103	6.904	7.324	9.071	7.954	8.899	7.779	6.968	7.11	7.063	6.838	6.733	7.941	8.29	8.605	8.389	8.266	8.191	8.706	8.113	7.636	8.028	7.797	7.545	7.24	7.387	6.907	6.421	7.153	7.224	6.446	5.96	6.015	6.005	4.85	5.9	6.239	6.406	5.635	7.241	6.765	7.344	7.028
CB_000746	12.693	13.228	6.84e-05	0.000149424	1.449	13.742	13.14	12.062	12.439	12.998	13.345	16.379	12.939	11.845	13.764	12.638	11.787	12.797	13.509	13.006	14.917	13.746	14.715	13.823	13.956	12.313	12.527	13.016	12.592	11.771	11.895	12.553	10.737	11.784	11.853	12.325	11.95	11.672	11.459	12.38	12.281	11.353	11.67	11.698	11.948	11.333	11.463	11.855	11.471
CB_000747	11.012	10.858	0.132293	0.174297	-1.113	11.839	11.169	10.939	11.555	10.6	10.72	12.723	11.429	11.486	11.857	11.367	11.048	11.341	11.751	11.599	11.528	10.759	11.458	11.312	10.237	12.548	11.509	12.438	11.507	10.309	10.082	10.506	9.71	11.034	11.259	11.37	11.543	10.556	10.14	10.839	10.361	10.541	9.989	10.322	10.532	9.727	9.803	10.046	9.573
CB_000748	7.086	7.501	7.26e-05	0.000158244	1.333	7.322	7.451	7.301	6.934	7.369	7.821	11.244	8.024	7.107	6.867	7.208	6.744	7.211	7.564	6.572	7.322	6.321	7.784	7.658	6.97	7.323	6.909	7.449	6.767	7.146	6.387	7.133	6.715	7.253	6.432	6.522	6.515	6.897	6.686	6.391	6.039	6.203	6.541	6.337	6.547	7.031	6.046	6.242	6.374
CB_000749	3.746	3.565	0.00641138	0.0108021	-1.133	3.732	3.846	3.472	3.196	5.385	3.608	3.277	3.357	3.199	3.574	3.441	3.404	4.028	4.01	4.254	3.935	3.66	3.273	4.11	4.381	4.317	3.648	3.512	3.138	3.552	3.505	4.753	3.233	3.831	3.09	3.189	3.347	3.136	3.216	3.178	3.205	3.542	5.74	4.123	4.41	4.835	3.568	3.841	3.393
CB_000750	8.341	8.02	0.0184808	0.02882	-1.249	8.731	7.976	6.828	7.133	8.888	8.732	10.949	8.11	6.538	7.061	7.235	8.461	8.506	7.306	8.349	9.048	9.299	8.817	7.859	9.136	8.566	8.94	8.131	8.589	7.931	8.994	8.31	9.655	7.283	8.24	8.014	8.533	9.413	8.081	8.561	6.723	8.756	8.175	9.097	9.357	7.732	8.127	8.716	8.966
CB_000751	9.317	9.09	0.162936	0.210126	-1.171	10.088	10.371	9.843	10.201	6.778	10.131	9.14	10.167	7.448	7.408	9.623	7.97	10.096	9.799	9.958	10.06	10.427	10.315	9.872	8.949	9.948	9.695	9.907	9.535	10.104	9.912	10.334	8.82	7.22	8.718	8.364	7.554	7.717	7.859	7.511	5.305	7.589	7.656	7.804	7.668	9.287	8.835	9.176	8.788
CB_000752	10.615	10.368	0.0309508	0.0464054	-1.186	11.073	10.459	10.687	10.685	10.414	10.839	13.95	10.281	10.352	11.003	9.682	9.447	10.475	11.163	11.644	12.435	10.925	11.868	11.519	11.203	10.467	11.532	11.214	11.392	10.286	10.123	10.616	10.396	9.67	9.956	10.724	10.593	9.974	9.53	9.728	10.772	10.263	10.283	9.873	9.791	9.75	9.494	10.293	10.255
CB_000753	8.128	7.928	0.0289908	0.0436723	-1.149	8.475	7.681	7.642	7.33	6.862	7.702	8.285	8.091	8.877	8.707	8.19	7.569	8.081	8.214	7.555	8.379	8.294	8.073	7.792	7.915	8.326	7.717	7.961	8.203	8.53	7.544	8.255	7.31	8.6	7.442	7.956	8.049	8.669	7.648	8.222	8.867	8.426	8.06	7.851	8.113	7.947	7.156	7.673	6.968
CB_000754	5.5	5.769	0.0534418	0.0766517	1.205	5.885	6.463	4.787	4.409	6.495	6.169	3.418	6.533	5.274	6.477	5.063	6.957	5.784	5.995	5.567	5.736	6.434	5.335	5.505	5.875	3.698	4.026	3.962	4.493	5.015	4.811	4.641	3.942	4.725	3.317	4.824	4.853	4.88	4.394	6.013	5.073	6.043	4.689	6.715	6.012	4.648	5.016	5.318	5.465
CB_000755	11.689	9.288	4.15e-29	5.28e-28	-5.282	13.017	10.948	11.619	9.703	9.397	10.986	10.84	13.496	11.701	12.356	11.718	12.277	12.354	13.502	11.919	14.67	13.884	13.043	12.997	8.131	13.304	13.039	13.279	14.132	12.435	11.455	13.626	11.901	12.203	11.907	12.441	10.797	11.331	9.807	13.149	9.207	12.781	11.235	10.372	12.104	12.372	12.019	10.025	11.847
CB_000756	5.777	6.198	1.14e-05	2.72e-05	1.339	7.428	6.416	5.717	6.015	5.154	5.408	7.324	6.47	7.05	7.406	6.259	6.106	6.33	6.116	5.8	6.427	6.062	6.615	7.492	5.681	6.043	5.73	5.781	5.908	4.421	5.494	5.857	5.622	5.764	5.712	6.208	5.853	5.015	5.819	5.407	5.388	5.261	6.433	5.252	5.33	4.949	4.413	4.663	4.846
CB_000757	10.16	9.998	0.0539863	0.0773695	-1.119	10.854	10.341	10.05	10.09	10.017	10.119	12.692	10.389	11.226	11.832	10.883	10.646	10.199	9.684	9.862	10.754	10.06	10.705	10.424	9.42	10.004	9.977	10.546	10.478	9.54	9.51	10.174	9.409	10.934	9.827	10.286	10.327	10.205	9.988	10.79	10.936	9.994	9.452	9.954	10.011	8.991	9.291	9.571	9.352
CB_000758	4.744	4.251	3.14e-05	7.12e-05	-1.407	6.07	4.417	4.941	3.766	3.939	4.351	3.33	5.268	4.238	5.49	5.444	6.171	6.636	7.12	5.413	5.963	5.869	3.367	5.153	5.371	6.185	6.497	4.864	6.539	4.209	4.296	4.082	3.091	6.167	5.734	6.227	5.025	4.839	3.885	5.47	4.471	4.285	5.322	6.595	3.373	4.514	4.72	4.904	3.011
CB_000759	14.873	15.191	1.3e-06	3.42e-06	1.247	15.146	14.977	14.565	14.317	14.862	15.006	16.17	14.661	14.043	15.714	15.109	14.671	15.066	14.86	14.57	15.67	15.217	15.703	15.243	15.512	14.437	14.312	14.668	14.627	13.751	14.241	14.898	13.863	14.764	14.874	15.186	14.664	14.586	14.389	15.194	14.571	14.348	15.355	14.473	14.324	14.561	14.549	15.003	14.713
CB_000760	6.169	4.19	4.21e-35	7.71e-34	-3.942	5.672	6.959	7.028	6.315	7.792	7.14	3.825	4.513	5.174	4.868	4.759	4.284	6.585	6.439	6.954	6.942	6.682	4.587	4.922	6.595	6.611	7.94	6.978	7.216	6.378	7.21	5.936	5.529	4.79	5.032	5.317	4.836	6.52	5.925	4.949	7.512	6.196	6.398	5.228	6.452	7.611	6.903	7.547	6.992
CB_000761	7.439	7.221	0.0123629	0.0198697	-1.163	8.209	6.953	7.205	7.128	6.848	7.444	8.688	7.189	7.465	7.9	8.292	7.467	7.894	8.093	7.275	7.623	7.956	7.549	7.901	6.68	7.635	7.546	7.366	7.377	6.649	6.567	7.178	6.972	7.506	7.549	7.59	7.87	6.969	6.965	7.417	7.778	6.921	6.761	7.072	6.814	6.579	6.768	6.944	6.77
CB_000762	9.864	8.98	7.29e-20	5.19e-19	-1.845	10.388	9.39	10.332	9.267	8.491	9.733	11.77	10.46	11.207	11.38	10.315	10.767	9.224	10.572	9.578	10.088	10.079	10.187	9.88	9.39	9.971	10.664	10.175	9.631	9.326	9.832	9.361	9.662	12.037	9.832	10.007	9.91	10.794	9.44	10.382	9.21	9.716	9.968	9.873	9.705	9.468	9.531	10.078	8.968
CB_000763	3.531	3.558	0.703469	0.750338	1.019	3.136	3.075	3.126	3.362	3.388	3.188	5.439	3.329	3.19	3.158	3.095	3.11	3.15	3.102	3.126	3.607	4.288	4.461	3.405	3.64	4.679	3.199	3.037	3.19	3.345	3.311	3.412	4.253	3.439	3.452	3.265	4.032	3.424	3.469	3.376	4.139	3.852	3.998	4.37	4.876	3.713	3.554	5.296	4.07
CB_000764	7.251	7.141	0.0353415	0.052398	-1.079	7.649	7.127	7.016	7.14	6.649	7.177	7.248	7.486	7.973	7.884	7.297	7.296	7.114	7.272	7.211	7.261	7.242	6.757	7.342	6.569	7.179	7.164	7.376	7.1	6.822	6.982	6.853	6.932	7.508	7.168	7.235	7.1	7.364	7.152	7.622	7.598	7.282	7.244	7.188	7.019	6.971	6.849	6.916	6.381
CB_000765	6.505	6.507	0.994226	0.995313	1.001	8.308	7.088	5.201	6.647	4.096	7.475	4.914	7.445	4.904	8.299	8.458	7.396	7.958	7.833	7.543	4.593	8.514	3.179	7.469	4.237	7.047	6.866	4.918	6.498	5.142	7.122	5.362	8.061	7.554	5.2	7.018	6.585	6.436	4.285	7.597	6.608	6.736	3.196	4.54	3.02	7.229	7.155	6.858	3.237
CB_000766	8.09	8.428	1.66e-06	4.33e-06	1.263	7.552	8.019	8.506	8.166	9.205	7.888	7.135	8.356	6.935	8.094	8.588	8.484	9.224	8.433	8.072	8.162	8.608	8.184	8.185	8.086	8.042	8.167	7.982	7.717	8.987	8.008	8.568	8.505	7.781	8.115	8.188	7.948	8.359	8.008	7.592	8.72	8.253	7.924	7.842	8.288	8.007	8.927	7.755	8.275
CB_000767	6.099	5.303	9.27e-10	3.24e-09	-1.737	6.85	6.843	5.072	4.95	6.047	7.503	5.575	6.545	5.456	6.41	6.747	5.34	5.658	6.024	6.636	7.549	8.221	7.166	6.213	6.611	5.356	6.075	5.907	5.418	6.208	6.09	5.737	4.805	4.962	5.13	6.041	5.639	4.885	3.374	6.217	6.803	5.576	5.921	6.417	6.042	7.168	6.282	6.215	6.818
CB_000768	3.502	3.322	0.0877201	0.120363	-1.133	3.046	2.993	3.597	4.944	2.984	3.048	2.961	2.978	3.196	3.058	3.11	2.928	3.325	3.007	3.179	2.98	3.248	3.085	3.008	3.022	3.124	3.754	2.928	2.971	3.225	3.085	2.998	2.901	4.505	3.168	3.189	3.085	3.112	4.99	5.197	3.099	4.39	5.155	3.369	3.523	3.139	3.093	3.004	3.345
CB_000769	9.624	9.526	0.447934	0.511717	-1.07	10.159	9.454	8.599	8.347	10.23	10.801	10.777	10.954	7.952	9.013	9.42	9.254	9.126	10.01	9.505	11.017	11.356	10.967	10.577	10.2	9.494	9.27	9.181	9.28	9.745	9.621	9.47	9.215	7.79	8.762	8.936	8.221	8.589	7.223	7.959	8.292	8.244	8.878	9.416	9.107	9.153	9.214	8.11	8.554
CB_000770	6.762	6.756	0.928133	0.942094	-1.004	6.698	6.958	6.864	6.845	7.069	6.842	3.624	7.043	5.803	6.901	7.049	6.836	7.32	7.253	6.641	6.576	6.801	6.12	6.638	6.283	6.618	6.955	6.702	6.492	6.628	6.952	6.94	7.135	6.67	6.868	6.662	6.549	7.393	6.832	7.375	7.298	6.826	6.982	6.953	7.023	7.163	7.084	6.162	6.783
CB_000771	5.255	5.007	0.0639541	0.0903312	-1.187	6.481	5.681	4.81	4.759	5.222	5.739	9.549	6.603	6.199	6.934	5.778	5.393	5.217	5.911	4.009	5.816	6.096	7.457	6.409	4.792	5.381	4.67	4.939	4.525	4.322	4.896	6.896	5.047	5.096	4.04	4.382	4.342	4.496	4.595	5.551	5.005	3.742	4.154	5.165	5.41	5.005	4.402	5.131	3.814
CB_000772	9.416	7.772	6.55e-46	2.44e-44	-3.125	10.263	8.526	8.657	9.161	8.135	8.83	8.605	11.512	10.138	9.144	9.066	9.769	10.404	8.919	9.376	9.828	8.438	10.228	8.625	7.496	10.651	9.956	9.428	9.611	8.626	8.926	9.488	9.779	11.525	10.25	10.893	10.154	10.118	9.782	11.473	8.501	10.296	8.574	8.728	10.306	8.942	10.391	8.526	9.38
CB_000773	9.032	8.942	0.127663	0.168765	-1.064	9.592	8.674	8.566	8.537	9.016	9.09	9.957	8.601	9.579	9.933	9.307	9.471	8.491	9.394	8.86	9.127	10.155	9.33	9.297	9.365	8.744	8.848	9.025	8.868	8.238	8.7	8.458	8.372	9.091	8.484	8.263	9.045	8.831	8.984	9.247	9.015	9.409	9.082	9.211	9.082	8.892	8.631	8.84	8.644
CB_000774	5.38	5.697	0.000955753	0.00181003	1.245	7.603	5.735	5.301	4.56	3.748	5.592	8.061	5.29	7.055	6.139	5.111	6.426	5.753	4.868	5.534	5.123	5.514	5.181	6.032	5.611	5.523	4.478	5.65	5.646	6.124	5.582	5.297	6.327	6.01	5.828	4.905	6.169	4.883	4.863	5.532	5.353	5.28	5.198	4.041	6.055	5.801	5.398	6.23	5.824
CB_000775	5.188	5.147	0.695543	0.743217	-1.029	6.209	5.463	5.102	4.606	4.88	5.323	6.412	5.658	5.996	6.253	6.738	5.388	5.438	4.805	5.228	6.262	6.611	6.399	6.177	5.267	4.829	4.514	4.835	4.245	3.185	3.989	4.904	4.423	5.273	4.479	4.753	4.868	4.277	5.029	5.877	5.152	3.748	3.889	5.221	5.192	3.73	4.69	4.71	3.662
CB_000776	3.662	3.654	0.926247	0.94055	-1.006	3.413	3.553	3.627	3.35	4.281	4.23	4.633	3.201	3.857	3.656	3.021	4.188	4.076	3.31	3.58	4.344	3.486	3.64	3.175	3.428	3.222	3.721	3.527	3.096	3.105	3.335	4.099	5.448	4.082	3.578	3.236	4.206	3.225	3.221	3.826	5.014	2.954	3.577	3.788	4.364	3.548	3.304	3.5	3.102
CB_000777	6.469	6.589	0.0678485	0.0953433	1.087	7.185	6.556	6.546	6.505	6.871	6.176	7.504	6.552	7.597	6.919	6.745	6.524	6.793	6.276	6.396	6.7	5.978	7.043	7.163	6.194	6.532	6.387	6.241	6.874	5.984	5.983	7.032	6.668	7.203	6.3	6.281	6.96	6.548	6.141	6.697	6.625	6.765	5.923	5.898	6.634	5.678	6.42	5.688	5.19
CB_000778	9.854	6.757	2.08e-65	2.97e-63	-8.554	10.212	9.505	8.956	9.238	6.919	8.833	6.098	11.103	10.412	8.775	10.564	11.061	11.213	9.924	9.892	10.471	11.027	10.055	9.368	6.846	9.966	9.76	9.658	9.407	10.327	9.594	10.036	9.805	9.97	9.424	10.186	10.058	10.25	9.53	11.071	7.196	10.301	9.933	10.538	11.109	10.365	10.223	10.24	9.683
CB_000779	13.345	11.335	3.72e-50	1.81e-48	-4.027	13.82	13.786	13.738	14.136	10.063	14.201	13.344	14.057	12.218	12.98	13.836	12.169	13.342	13.509	14.058	13.617	13.072	13.404	12.358	10.376	14.057	14.104	14.159	14.136	12.484	12.704	12.34	12.307	13.373	13.457	13.632	14.114	13.859	12.798	13.479	10.281	13.814	13.681	13.45	14.476	13.79	13.577	14.302	13.827
CB_000780	10.694	11.427	2.08e-10	7.65e-10	1.662	10.275	10.288	10.798	10.978	8.122	11.485	12.789	9.438	10.797	11.181	10.827	10.968	11.321	10.814	9.467	10.038	9.567	11.119	11.879	10.999	10.455	10.817	10.135	10.315	9.871	10.247	10.366	10.742	11.284	9.957	10.618	11.431	11.422	11.237	11.706	12.02	11.485	11.024	11.744	11.815	10.04	10.61	11.307	10.213
CB_000781	13.687	12.403	1.18e-26	1.29e-25	-2.435	14.109	14.125	13.83	14.093	12.82	14.696	15.172	14.75	14.101	14.683	13.599	13.531	12.898	13.512	13.043	14.084	13.345	13.299	13.482	12.204	13.85	13.483	14.68	14.296	13.346	13.66	13.91	13.327	13.754	13.117	12.888	13.512	13.757	13.312	13.637	12.991	13.238	12.913	13.094	12.507	12.309	12.656	12.927	12.55
CB_000782	5.616	6.497	3.35e-19	2.29e-18	1.842	6.539	5.373	4.783	4.874	5.9	6.45	5.949	6.322	6.309	7.048	5.19	5.017	6.109	6.624	5.812	6.392	7.126	6.051	6.086	6.132	4.709	4.922	5.285	4.715	5.367	5.63	4.834	4.138	4.729	4.948	5.081	4.141	5.916	4.931	5.885	4.563	5.329	5.738	5.684	6.022	5.638	5.557	5.325	5.564
CB_000783	8.678	7.972	9.91e-14	4.71e-13	-1.632	9.674	8.785	8.089	7.532	8.525	9.08	8.519	9.259	8.227	9.611	8.707	8.213	9.062	8.897	8.228	9.06	9.848	9.08	9.098	8.838	8.287	7.947	8.094	7.858	7.86	8.331	8.126	8.019	7.679	7.813	8.2	8.215	8.246	7.971	9.75	9.337	8.105	8.785	8.922	8.792	8.845	8.406	8.484	8.684
CB_000784	7.87	8.103	1.86e-05	4.33e-05	1.175	7.882	7.501	7.517	7.615	7.49	7.797	8.686	8.12	7.968	8.264	8.192	8.272	7.924	7.892	7.792	7.797	7.938	8.423	8.005	7.178	7.719	7.671	7.841	7.785	7.401	7.601	7.72	7.795	7.948	7.856	7.949	8.056	7.412	7.688	7.943	8.23	7.514	7.461	8.273	7.629	7.141	7.422	7.572	7.672
CB_000785	9.301	9.374	0.435028	0.498865	1.052	9.888	9.756	8.929	8.825	9.247	9.549	11.944	10.051	10.17	10.627	9.794	9.435	9.699	9.117	8.836	9.489	9.342	9.605	9.415	8.962	9.218	9.042	9.28	9.049	8.421	8.567	8.759	8.769	9.278	8.927	8.902	8.959	8.799	8.573	9.273	8.289	8.752	8.625	8.965	8.829	8.462	8.491	8.501	8.373
CB_000786	5.403	5.498	0.39777	0.461822	1.068	6.008	5.101	5.249	5.875	4.567	5.253	8.837	5.303	6.828	6.535	6.171	6.133	5.471	5.562	5.256	6.438	5.533	6.841	6.118	5.47	5.489	5.734	5.701	5.395	5.107	4.75	5.53	4.799	5.4	5.523	5.403	5.938	5.034	4.926	4.353	4.513	3.901	3.599	5.065	5.671	4.406	4.85	4.971	3.818
CB_000787	9.417	9.586	0.0530012	0.0760937	1.125	9.631	9.461	8.77	8.894	10.361	9.663	11.823	9.747	10.782	10.961	9.664	9.815	9.359	9.207	8.69	9.064	8.578	9.081	9.267	8.404	9.068	8.909	9.104	9.074	8.959	8.85	9.066	8.852	10.136	9.054	9.06	8.952	9.676	9.161	9.779	9.626	9.332	8.889	8.897	8.964	8.794	8.254	8.441	7.951
CB_000788	7.403	6.877	2.93e-11	1.15e-10	-1.44	8.072	7.266	7.637	7.592	6.381	7.255	7.943	8.217	6.6	7.508	8.036	7.453	8.196	7.918	7.626	8.073	7.668	7.856	7.541	6.562	7.569	7.899	7.686	7.536	7.022	6.554	7.32	7.116	7.18	7.555	7.692	7.694	6.593	6.231	7.121	6.934	6.858	6.838	6.679	7.356	6.852	6.847	6.75	6.913
CB_000789	4.372	4.465	0.351069	0.41467	1.067	5.474	4.289	4.283	4.268	3.914	4.638	6.232	5.259	5.174	5.296	4.447	3.145	4.265	4.074	3.426	3.832	3.846	3.857	6.232	4.548	4.293	3.424	4.138	4.212	3.976	3.887	3.993	3.473	4.262	3.765	4.222	2.968	4.686	4.822	4.825	5.39	4.217	4.109	4.723	2.898	3.944	4.355	3.97	4.612
CB_000790	6.486	6.079	0.0302646	0.0454361	-1.326	7.14	7.699	7.078	6.58	8.263	8	3.692	7.338	3.223	5.79	6.368	4.428	6.658	7.592	7.614	8.061	9.142	8.082	7.744	8.287	6.198	6.356	6.368	6.281	6.588	7.297	6.366	7.621	4.26	4.605	5.109	4.583	4.343	4.304	5.441	5.449	5.451	4.173	5.332	3.844	7.102	6.535	6.471	6.972
CB_000791	11.237	11.517	0.000102365	0.000219254	1.214	11.281	10.98	11.093	11.359	11.268	11.26	13.197	11.637	11.326	11.454	10.827	10.82	11.027	11.651	11.426	11.939	11.118	11.704	11.352	11.338	11.159	11.491	11.593	11.495	10.86	10.452	11.432	10.856	11.069	10.999	11.232	11.189	10.233	10.554	10.638	11.487	10.821	10.426	10.6	10.674	10.496	10.622	10.883	10.827
CB_000792	7.027	6.861	0.00903246	0.0148545	-1.121	7.154	6.794	6.742	6.938	6.242	6.935	4.768	7.215	6.786	6.994	7.4	7.802	7.19	6.707	6.8	6.859	6.488	6.705	6.734	6.34	7.035	6.869	7.202	7.001	6.542	6.054	6.55	6.484	7.706	7.357	7.536	7.793	7.055	6.97	7.44	7.554	7.534	6.609	6.137	7.219	6.258	7.214	6.909	6.806
CB_000793	8.032	7.844	0.0193453	0.0300698	-1.139	8.764	7.751	7.801	7.505	8.267	8.03	7.795	8.093	8.917	9.079	8.077	8.33	7.741	7.546	7.435	7.777	7.82	7.266	7.562	7.89	8.058	7.683	7.777	7.718	7.457	7.959	7.53	7.796	8.818	7.632	8.028	8.087	8.755	8.668	8.696	8.36	8.217	7.76	8.436	7.895	7.236	7.402	7.653	7.086
CB_000794	8.495	8.037	0.000608668	0.00118412	-1.373	9.109	7.736	8.88	8.23	9.022	8.439	11.472	9.106	8.815	7.863	7.808	8.885	8.075	8.744	8.84	8.96	8.077	9.299	8.665	8.358	8.077	8.404	8.087	7.869	7.922	8.875	8.08	8.527	8.665	8.196	8.157	9.105	9.518	7.981	8.107	6.394	9.091	7.984	8.582	8.489	9.292	8.853	7.769	8.452
CB_000795	10.741	10.35	0.00102757	0.00193779	-1.312	11.022	10.427	10.346	11.489	9.451	11.063	13.24	11.38	11.489	11.002	10.248	10.906	10.422	10.936	10.794	11.145	10.401	11.068	10.653	10.616	11.079	10.289	10.504	12.109	9.914	9.932	10.545	9.049	11.205	10.892	10.696	11.511	10.335	9.831	10.973	9.665	10.336	9.752	10.364	10.524	9.837	10.463	10.764	9.293
CB_000796	5.214	5.575	0.00372089	0.00650914	1.285	6.307	6.633	5.283	4.713	5.297	5.947	7.115	5.631	5.635	5.981	5.311	5.098	5.888	6.499	5.723	5.27	4.775	5.583	5.626	5.333	5.422	6.005	5.51	5.624	5.097	3.18	3.101	2.973	4.861	4.952	5.139	4.62	3.234	5.155	4.502	5.975	3.911	3.052	6.195	3.806	5.161	4.536	2.973	5.486
CB_000797	7.141	7.972	3.15e-09	1.05e-08	1.779	9.429	7.803	6.489	6.53	6.567	7.48	10.89	7.331	5.41	7.643	8.595	5.598	7.63	8.084	7.328	8.483	8.144	8.976	8.848	8.166	6.87	6.6	6.977	6.378	6.633	6.82	7.253	7.211	5.931	5.916	6.571	6.663	5.453	6.486	6.474	6.312	6.473	7.337	7.404	7.04	7.125	6.254	6.807	6.641
CB_000798	9.456	9.999	5.85e-07	1.59e-06	1.457	10.037	9.406	9.063	8.62	9.021	9.808	12.473	8.113	9.522	10.363	10.712	8.459	9.7	9.978	9.907	10.636	11.027	11.218	9.751	9.821	8.381	9.034	9.318	8.794	8.767	8.505	8.032	8.83	8.133	9.268	9.501	9.539	8.478	9.35	9.441	8.86	8.825	9.857	9.954	9.484	9.837	9.34	8.668	9.213
CB_000799	10.063	9.785	0.0314408	0.0470815	-1.212	10.615	9.615	9.488	8.414	8.091	10.267	11.018	12.619	11.93	12.403	11.26	10.056	10.404	10.491	9.465	11.141	12.042	11.031	10.221	9.634	8.958	9.022	9.677	8.567	9.818	9.03	9.451	8.585	10.265	8.768	9.772	9.285	9.358	8.741	11.248	10.676	10.042	9.436	10.65	10.025	9.691	9.185	9.204	9.028
CB_000800	3.809	3.936	0.166108	0.213753	1.092	4.43	3.078	3.58	3.372	3.118	3.506	6.085	4.108	2.945	3.057	3.882	4.645	3.392	5.047	4.071	4.105	5.293	4.575	3.734	4.054	3.827	3.784	3.686	3.16	3.903	4.201	5.414	4.415	2.963	3.337	3.455	3.883	3.523	3.564	3.34	4.11	3.24	4.139	4.476	4.72	4.067	4.919	4.11	4.251
CB_000801	13.685	14.118	1.22e-13	5.76e-13	1.35	13.966	13.972	13.747	13.977	13.007	14.14	14.647	13.767	13.191	13.438	13.496	13.489	14.201	14.199	14.059	13.716	13.684	13.873	13.908	14.426	14.16	14.097	14.321	14.424	13.414	13.747	13.827	13.501	13.998	13.799	13.714	13.854	13.736	13.784	13.414	13.455	13.378	13.126	13.421	13.335	13.384	13.483	13.626	13.08
CB_000802	11.304	9.767	2.47e-20	1.82e-19	-2.9	10.653	12.083	11.297	11.512	7.638	11.936	11.649	11.381	12.25	12.062	11.736	13.075	12.217	10.655	11.658	11.382	10.844	11.935	10.954	8.763	11.495	11.897	11.518	11.888	11.621	12.282	11.012	11.287	12.64	11.267	11.731	11.293	12.071	12.049	11.784	8.34	11.718	10.988	11.65	10.845	11.288	11.952	11.823	11.146
CB_000803	9.482	9.184	0.000929051	0.00176241	-1.229	9.235	9.275	10.015	10.125	9.199	9.845	9.035	9.545	10.499	9.078	9.137	9.455	10.011	9.72	9.347	8.995	10.051	8.634	9.188	9.278	9.133	9.36	9.076	9.174	10.094	10.322	10.119	9.669	9.994	9.404	9.196	9.381	10.038	9.843	9.284	10.168	9.55	9.56	10.019	10.445	9.254	9.967	8.856	10.06
CB_000804	7.696	8.033	2.54e-05	5.82e-05	1.263	8.482	8.067	7.424	7.373	7.951	7.898	9.94	7.877	8.164	7.77	7.39	7.275	7.236	8.076	7.611	8.276	8.281	8.509	8.725	7.852	7.399	7.309	7.606	7.691	7.526	7.33	7.375	7.019	7.057	7.461	7.602	7.616	6.936	7.795	8.125	7.744	7.378	7.698	7.742	7.842	7.084	7.074	8.067	7.486
CB_000805	6.631	6.812	0.0582465	0.0829349	1.134	6.821	6.725	6.389	5.754	6.608	6.478	5.221	6.865	7.672	7.496	7	6.362	5.485	6.057	5.275	6.091	6.42	5.452	6.556	5.662	6.136	5.791	6.303	6.508	6.486	6.299	6.082	5.332	7.217	6.403	6.349	7.041	7.291	6.951	7.551	7.392	7.32	6.826	6.989	6.591	6.296	6.291	5.503	5.083
CB_000806	6.696	6.662	0.74327	0.785723	-1.023	7.071	7.117	6.204	6.465	7.036	6.768	7.833	6.376	6.771	6.78	6.987	6.721	7.111	7.256	6.788	7.27	7.678	7.182	7.192	7.177	6.52	6.432	6.714	6.884	6.009	6.544	5.446	5.696	5.8	6.424	5.976	5.924	5.133	4.949	6.707	6.057	6.058	5.87	6.974	5.246	5.871	6.076	5.506	6.197
CB_000807	4.699	5.002	0.000210513	0.000433822	1.233	5.622	5.732	4.669	5.074	3.831	4.396	4.675	5.1	3.843	4.793	5.194	3.102	5.1	5.291	4.991	5.308	4.146	4.002	5.147	5.2	5.015	4.612	5.243	4.936	3.029	4.506	4.699	3.747	4.69	4.941	4.912	5.808	3.693	4.394	5.116	4.49	3.83	4.336	4.708	5.348	2.945	2.954	2.947	5.237
CB_000808	5.701	5.872	0.0386739	0.0569771	1.125	5.919	5.012	5.497	5.352	5.805	5.418	6.336	5.359	6.025	5.901	5.278	5.739	5.809	6.178	5.602	5.896	5.934	5.642	6.111	5.692	5.812	4.995	5.21	5.757	5.836	5.749	5.307	5.53	5.066	6.081	5.444	6.752	6.13	5.896	5.603	6.221	6.614	6.411	6.334	5.502	6.171	5.351	6.28	5.445
CB_000809	7.357	7.57	0.021979	0.0338349	1.159	7.794	8.384	7.599	7.67	9.966	7.774	7.562	7.254	6.97	7.295	6.84	6.74	7.678	7.765	7.566	7.474	7.204	7.284	7.62	7.579	7.35	7.073	7.284	7.594	6.7	7.08	7.171	6.527	7.237	7.372	7.383	7.35	6.749	6.62	6.507	6.902	6.579	6.327	6.557	6.396	6.335	6.862	6.989	6.8
CB_000810	4.839	5.415	5.43e-08	1.62e-07	1.49	6.438	5.085	3.951	4.299	3.446	5.079	8.241	5.812	6.099	6.294	4.327	4.75	4.552	5.086	4.927	5.326	4.874	6.348	6.679	4.59	5.098	4.276	4.534	4.877	5.992	4.877	4.811	4.738	4.641	4.361	4.27	4.43	4.468	3.348	4.403	5.445	3.786	3.681	5.1	4.303	3.975	3.652	3.87	4.644
CB_000811	8.694	9.095	0.000245301	0.000501045	1.32	8.897	8.715	8.799	10.787	9.242	9.394	10.269	9.748	7.944	8.432	8.916	8.65	8.742	9.24	8.954	9.398	8.974	9.056	9.086	9.274	8.798	8.504	8.805	8.787	8.376	8.022	8.519	7.994	8.478	8.451	8.283	8.577	8.424	8.309	7.916	8.483	8.54	8.018	8.005	8.662	8.259	7.997	7.726	8.127
CB_000812	3.559	3.609	0.507638	0.569545	1.035	4.079	3.205	3.544	3.152	3.064	3.529	4.216	3.42	3.784	3.938	4.583	3.754	3.197	3.163	3.086	3.246	3.953	3.758	3.727	3.3	3.236	3.41	3.04	3.107	3.067	3.096	3.317	3.623	3.12	3.064	3.015	4.175	3.988	3.336	3.274	3.431	4.078	4.335	4.196	5.155	3.114	3.174	4.481	3.236
CB_000813	6.504	7.063	3.2e-09	1.07e-08	1.472	6.774	6.027	6.373	6.449	5.855	6.209	7.894	6.093	7.71	7.119	6.261	6.165	6.732	6.048	6.4	6.289	6.584	6.143	6.234	4.638	5.863	5.797	6.639	6.193	6.124	6.181	6.668	5.954	7.275	6.472	6.707	6.754	6.99	7.457	7.03	7.542	7.284	6.656	7.409	6.561	6.282	6.079	6.219	6.626
CB_000814	6.248	6.094	0.263661	0.322495	-1.112	6.05	6.566	7.152	6.787	6.667	7.82	3.148	6.981	4.997	6.751	7.914	6.297	7.393	7.912	6.42	6.139	8.428	5.318	6.552	7.922	5.605	5.029	5.091	5.979	6.752	6.761	5.9	6.805	5.421	4.779	5.651	4.343	7.024	5.769	6.816	6.967	5.252	7.246	7.612	6.464	6.678	7.337	5.929	6.648
CB_000815	13.558	14.857	3.86e-36	7.58e-35	2.46	13.975	13.675	13.008	13.276	13.249	12.802	16.078	13.46	13.943	15.135	14.215	13.544	13.23	13.872	13.235	13.897	14.392	15.141	14.611	15.199	12.857	12.266	13.182	12.578	12.434	12.677	13.554	12.006	13.909	12.779	12.981	12.733	13.167	14.083	13.579	13.217	12.607	13.398	12.635	12.954	12.895	12.599	13.35	11.867
CB_000816	4.549	4.244	0.00792373	0.013153	-1.236	5.83	4.96	4.387	4.402	4.623	4.607	7.089	4.93	6.121	5.312	5.051	3.106	4.692	4.878	4.391	4.807	5.274	5.784	5.462	5.399	4.489	4.191	4.682	4.565	3.018	3.039	4.3	3.512	4.048	4.442	4.708	3.432	4.319	3.272	4.966	3.085	3.398	3.394	4.749	4.222	3.108	4.803	3.076	3.021
CB_000817	5.411	5.521	0.339073	0.402474	1.079	6.385	5.292	5.306	5.298	6.204	5.735	5.741	5.961	4.475	4.943	6.694	4.725	5.724	5.725	5.684	5.784	6.423	6.066	6.661	5.632	5.533	5.167	5.482	5.179	4.337	4.537	4.488	4.742	4.676	5.337	5.524	5.067	4.968	3.592	5.294	4.161	4.862	6.652	4.597	3.083	4.112	4.814	5.274	4.346
CB_000818	6.651	6.519	0.185218	0.23556	-1.096	6.816	6.79	7.15	7.072	7.432	7.323	4.208	7.47	6.13	6.265	6.619	6.191	6.507	7.536	7.117	7.697	8.307	7.144	7.37	7.141	6.562	6.069	6.545	6.385	6.516	7.152	6.77	6.454	6.196	6.395	6.841	5.129	6.295	5.666	5.59	6.699	6.083	6.202	5.607	6.137	7.332	7.069	6.808	6.882
CB_000819	4.623	3.932	4.35e-09	1.43e-08	-1.615	3.788	4.629	5.833	5.41	3.195	3.775	2.931	4.229	5.046	4.754	5.188	6.074	5.298	4.497	5.398	4.76	4.557	3.503	5.199	4.348	5.557	4.997	5.029	5.551	4.469	4.951	6.6	5.297	5.979	4.931	4.519	5.612	5.53	5.672	5.38	4.808	5.35	5.16	5.138	5.182	4.973	5.068	5.587	3.031
CB_000820	6.693	7.057	0.00143891	0.00266312	1.286	6.373	6.249	6.726	6.805	6.145	5.972	8.264	6.646	7.395	6.803	6.549	6.73	6.021	6.091	6.187	5.518	5.761	7	5.853	9.239	6.468	6.793	5.974	6.246	6.857	6.448	6.356	8.228	7.139	7.314	6.485	6.392	7.294	7.563	7.045	8.642	7.004	7.409	6.655	7.724	7.138	6.415	6.337	7.276
CB_000821	8.207	8.432	0.000256543	0.000522655	1.169	8.572	8.875	8.11	8.024	8.116	8.19	9.247	8.461	8.473	8.325	8.42	8.124	7.927	8.195	8.383	8.098	8.2	8.126	8.33	9.159	8.313	8.087	8.098	8.169	7.808	7.951	7.844	8.209	8.28	7.939	7.918	7.882	7.908	7.609	8.039	7.884	7.862	7.533	7.853	7.581	7.326	7.381	7.381	7.301
CB_000822	10.833	10.731	0.369322	0.433199	-1.073	10.321	10.472	10.896	11.115	11.643	10.694	7.051	10.688	11.985	11.08	10.73	11.073	10.316	9.838	10.815	10.09	9.363	9.656	10.622	11.521	11.351	11.54	11.246	11.435	10.808	10.937	10.992	11.208	11.358	11.148	11.138	11.269	11.206	11.371	11.137	11.662	11.88	11.332	11.166	11.107	11.468	11.097	11.698	11.784
CB_000823	3.519	3.478	0.701114	0.748262	-1.029	4.551	3.264	2.913	3.802	3.037	3.049	4.167	4.872	4.82	5.136	4.248	3.332	2.871	2.897	2.898	3.113	2.994	3.834	5.248	2.944	3.08	2.978	3.348	2.91	2.939	4.73	2.925	3.633	3.584	3.018	2.984	3.593	2.955	2.957	3.009	3.055	4	4.422	5.292	3.749	3.013	2.905	3.043	4.973
CB_000824	8.405	6.266	2.73e-48	1.19e-46	-4.407	9.888	8.018	8.549	7.575	5.732	8.052	7.168	7.472	8.366	8.896	8.467	9.053	9.027	9.359	8.476	9.177	9.654	8.539	8.672	7.016	7.98	8.088	8.193	7.661	8.752	8.545	8.849	8.459	7.952	7.724	8.296	7.74	7.777	7.561	8.539	8.364	7.645	8.17	8.993	8.823	8.359	8.548	8.251	8.349
CB_000825	7.171	7.165	0.933608	0.946513	-1.004	7.818	6.895	7.149	6.789	6.48	6.967	8.982	7.623	7.732	7.998	7.839	8.102	7.384	6.894	6.896	7.233	6.879	8.206	8.329	6.73	7.008	7.022	7.101	6.886	6.942	6.295	6.862	6.345	7.086	7.182	7.204	7.38	7.118	7.229	7.29	6.641	7.161	6.762	6.865	7.191	7.105	7.66	6.992	7.22
CB_000826	5.281	5.555	0.00688744	0.0115455	1.209	5.189	5.415	5.364	5.411	4.956	5.816	6.057	5.681	6.404	6.274	6.184	6.434	5.914	5.849	5.637	5.785	5.379	5.436	5.117	6.157	5.611	5.354	5.4	5.17	4.582	5.182	4.343	4.781	5.81	5.086	5.318	4.845	5.438	4.971	6.334	6.69	4.593	5.871	5.548	4.466	5.284	5.429	3.711	4.961
CB_000827	7.577	7.861	0.00436858	0.00756355	1.217	8.134	7.783	8.093	7.314	8.243	8.644	8.19	9.266	7.217	8.305	6.571	6.419	7.246	8.591	8.021	8.778	9.408	8.975	8.041	8.024	7.199	7.441	7.515	7.342	8.037	7.453	7.831	7.84	6.309	6.326	7.096	6.17	6.757	6.065	6.919	7.247	6.531	6.422	6.535	6.813	7.6	8.059	7.233	7.673
CB_000828	9.78	9.901	0.303873	0.36543	1.088	9.626	10.867	10.302	10.273	9.64	9.763	11.909	10.839	8.725	9.912	10.3	10.712	9.298	9.617	9.773	9.686	8.92	10.234	9.62	9.073	9.508	9.938	9.477	10.08	9.329	8.9	9.513	9.168	9.059	9.095	10.191	9.845	9.469	9.295	9.34	8.364	9.107	8.172	9.728	9.254	8.448	9.378	9.101	8.989
CB_000829	6.995	7.195	0.0265256	0.0402386	1.149	7.989	7.112	6.637	6.72	6.719	7.184	9.922	7.445	7.949	8.02	7.474	7.106	7.49	7.862	7.326	8.328	6.664	7.642	7.345	7.598	7.052	7.169	6.994	6.803	6.659	7.112	6.604	6.564	6.732	6.902	7.403	6.83	6.75	6.698	7.077	7.228	6.122	6.402	6.458	5.961	7.156	6.669	6.251	6.62
CB_000830	13.537	13.355	0.00468441	0.00807219	-1.135	13.852	13.99	13.895	13.562	13.21	13.784	14.707	13.747	13.512	13.9	13.753	13.691	13.518	13.428	13.625	14.193	13.57	13.732	13.859	13.065	13.636	13.976	13.394	14.277	13.137	13.463	13.475	13.578	13.35	13.092	13.434	13.352	13.028	13.282	13.69	13.641	13.472	13.014	13.389	13.242	12.67	13.184	13.567	12.857
CB_000831	9.46	9.35	0.161605	0.208603	-1.079	9.665	9.434	8.694	8.752	8.999	9.503	10.799	9.366	10.196	10.324	9.81	9.365	9.294	9.572	8.887	9.71	10.215	9.767	9.487	9.179	8.965	8.852	8.996	9.165	8.818	8.983	8.73	8.758	9.626	8.746	9.309	9.156	9.388	8.91	9.963	9.718	9.085	9.309	9.71	8.867	8.89	9.04	8.911	8.796
CB_000832	8.993	8.605	2.35e-06	6.03e-06	-1.309	9.407	8.379	7.861	7.911	7.946	8.65	10.602	9.06	9.827	9.423	10.087	9.252	8.877	9.218	8.512	9.815	10.642	9.507	9.431	8.356	8.237	8.362	8.655	8.124	8.284	8.767	8.098	8.654	9.351	8.365	9.588	9.215	8.018	8.85	10.171	8.666	9.006	8.971	9.257	9.129	8.866	8.113	8.907	8.863
CB_000833	14.506	14.252	0.0148589	0.0235374	-1.193	14.701	14.619	14.425	14.351	14.648	15.015	16.558	14.598	14.011	15.375	14.741	13.717	14.753	14.712	14.367	15.872	15.016	15.487	15.297	15.28	14.787	14.178	14.92	14.895	13.789	13.856	14.334	13.134	14.17	13.629	13.898	14.074	14.024	13.277	14.576	14.354	13.737	13.656	13.757	13.733	13.339	13.4	13.26	13.136
CB_000834	10.128	10.183	0.444343	0.508182	1.039	10.307	9.927	9.543	9.605	10.251	9.87	11.579	10.159	11.357	11.661	10.721	10.879	10.186	9.929	9.451	9.947	9.464	9.889	9.509	9.389	9.811	9.513	9.596	9.693	9.887	9.668	9.752	9.413	10.933	9.928	9.921	10.381	10.486	10.57	10.916	10.831	10.536	9.82	10.267	10.021	9.4	9.71	9.524	9.426
CB_000835	13.56	13.589	0.762849	0.8027	1.021	14.202	14.045	13.656	13.613	13.498	13.689	16.056	13.698	14.407	15.558	14.733	14.38	13.714	14.185	13.932	15.017	13.488	14.026	13.692	14.008	13.534	13.312	13.821	13.594	12.483	12.789	13.236	12.346	14.37	13.422	13.856	14.112	13.801	13.592	14.564	14.367	13.606	13.063	13.657	13.452	12.51	12.892	13.353	13.028
CB_000836	8.837	8.33	0.000498948	0.000980585	-1.421	9.365	8.665	9.866	9.495	7.664	9.059	5.931	9.803	9.056	8.171	8.375	8.78	9.334	8.806	9.334	8.465	8.819	9.048	9.677	7.662	8.579	9.168	8.683	8.743	9.622	9.608	9.479	9.136	8.078	9.332	9.53	9.449	9.305	7.947	8.374	7.1	8.829	9.474	9.762	10.087	9.646	10.132	9.729	9.684
CB_000837	5.968	6.121	0.129796	0.171321	1.111	6.488	5.697	5.424	5.638	5.005	6.174	8.317	6.411	6.626	7.274	5.789	5.892	6.61	6.759	6.331	7.493	6.406	6.516	7.941	6.447	5.66	6.213	5.724	5.352	5.066	5.819	5.176	3.857	5.654	5.822	5.433	5.807	5.346	5.578	6.266	6.09	5.289	5.243	5.082	6.191	4.631	4.988	5.447	5.858
CB_000838	8.325	8.558	0.0319073	0.0477067	1.175	9.284	8.312	8.15	8.283	7.598	8.444	11.864	7.927	9.313	10.032	8.167	8.136	8.952	8.81	8.827	8.609	7.303	9.46	8.804	7.83	8.089	8.31	8.432	8.658	8.052	7.35	7.978	7.152	8.991	7.795	8.144	7.929	7.988	7.648	8.363	8.578	9.641	7.108	8.472	9.204	7.523	6.975	7.012	7.751
CB_000839	5.694	5.356	8.11e-05	0.000175797	-1.264	5.142	5.74	5.341	6.306	5.722	5.581	3.325	6.912	5.607	5.865	5.649	5.543	4.947	6.502	5.91	6.344	6.269	4.749	4.766	5.317	5.52	5.703	5.222	4.764	6.611	5.998	5.853	5.147	6.152	5.427	5.844	5.51	6.08	5.906	5.725	5.917	6.105	4.837	5.788	5.295	5.852	6.199	4.88	5.425
CB_000840	7.048	6.623	2.79e-06	7.09e-06	-1.343	7.1	7.306	7.653	6.491	8.052	6.794	7.351	7.252	7.787	7.955	7.472	7.362	6.849	7.669	7.618	7.577	8.308	8.233	7.019	7.936	6.94	6.749	6.957	6.711	7.051	6.948	6.188	6.844	6.733	6.125	6.458	6.64	6.521	6.498	6.998	6.969	6.689	6.685	7.03	7.02	7.048	7.026	6.36	6.345
CB_000841	6.168	5.585	1.68e-10	6.24e-10	-1.498	6.295	6.511	6.602	6.695	4.637	6.072	4.361	6.582	4.899	5.672	6.542	6.556	6.812	6.693	6.534	6.444	6	4.636	5.873	5.789	6.898	6.668	6.597	6.649	6.166	5.784	6.189	6.046	6.623	6.707	6.729	6.766	5.62	5.392	5.628	5.958	5.867	4.924	6.295	6.103	4.928	5.549	6.306	6.33
CB_000842	12.778	12.945	0.065152	0.0918869	1.122	12.913	12.674	12.183	12.43	12.701	12.706	13.883	12.943	13.105	13.879	13.435	13.423	12.968	13.307	12.818	13.69	13.08	13.117	13.107	13.025	12.685	12.462	12.991	12.884	11.74	12.055	12.497	11.538	13.448	12.646	12.471	12.812	12.659	12.224	12.847	12.922	12.344	12.189	12.381	12.079	11.696	12.099	11.935	11.887
CB_000843	7.518	7.452	0.361997	0.425808	-1.047	7.37	7.462	7.53	7.773	8.288	7.673	9.285	8.518	7.175	8.136	7.081	7.29	7.957	8.25	7.855	8.243	7.932	8.126	7.637	7.535	7.45	7.62	7.496	7.33	7.337	7.877	7.207	7.15	6.962	7.381	7.398	7.186	7.686	6.947	6.905	6.769	6.858	7.267	6.422	7.033	7.407	7.193	6.546	7.087
CB_000844	8.356	8.477	0.0887865	0.12172	1.087	8.554	8.308	7.896	8.463	7.741	8.157	9.406	8.444	8.389	8.369	8.249	8.013	8.877	8.667	8.707	8.728	8.2	8.529	8.452	8.341	8.869	8.778	8.715	8.804	7.856	7.921	7.974	8.195	8.417	8.367	8.482	8.328	7.639	7.937	8.046	7.96	8.105	7.6	8.126	7.859	7.568	7.62	7.814	7.721
CB_000845	4.284	5.016	2.69e-11	1.06e-10	1.661	5.183	4.55	3.615	3.202	3.027	4.551	7.029	3.994	3.278	4.081	4.345	3.075	4.872	3.978	4.207	4.317	4.673	4.817	5.411	4.922	3.957	3.806	3.894	3.739	4.356	3.749	6.172	2.993	4.163	4.342	4.055	4.744	3.947	3.837	3.959	3.112	4.212	3.318	3.329	3.019	5.191	3.024	3.038	4.949
CB_000846	4.936	4.425	1.14e-06	3.01e-06	-1.426	5.313	4.828	4.971	5.076	4.166	5.931	4.381	5.605	4.63	5.437	5.327	4.772	5.663	6.066	5.641	5.791	7.056	6.037	5.883	4.946	4.649	4.563	4.143	4.643	4.625	5.063	4.543	4.231	3.895	4.264	4.643	4.707	4.505	3.873	4.984	6.299	2.927	3.971	5.544	4.519	5.918	4.473	3.827	4.764
CB_000847	10.04	9.866	0.148871	0.193734	-1.128	10.628	10.279	9.773	10.222	10.495	10.477	12.664	10.114	6.805	8.858	11.484	8.738	10.516	10.537	9.987	10.809	11.008	10.924	10.575	10.398	10.314	10.226	10.017	10.367	10.487	10.173	10.688	10.317	8.205	9.283	9.971	8.485	9.149	8.542	8.677	9.213	8.783	9.239	9.496	8.621	9.716	10.121	9.971	10.08
CB_000848	10.881	10.255	1.99e-11	7.92e-11	-1.544	11.384	11.062	10.656	10.877	9.637	10.591	13.263	11.018	11.99	12.121	11.475	11.435	10.985	11.125	10.593	11.189	10.775	11.128	10.997	9.792	11.454	11.189	11.69	11.682	10.301	10.049	10.809	9.922	12.129	10.93	11.081	11.507	11.014	10.618	11.441	10.766	10.556	10.068	10.558	10.606	9.873	10.129	10.469	9.809
CB_000849	6.567	6.733	0.0112507	0.0182139	1.122	7.221	6.909	6.619	6.445	6.222	6.51	7.588	7.026	6.987	7.332	6.767	6.74	6.714	6.197	6.026	6.754	6.549	7.334	6.936	6.315	6.278	6.106	6.526	6.148	5.947	6.14	6.582	5.514	6.959	6.219	6.518	6.771	6.746	6.372	7.357	6.296	6.315	6.268	6.694	5.903	5.455	6.15	5.985	6.042
CB_000850	11.038	11.667	4.48e-06	1.11e-05	1.547	12.159	11.486	10.435	10.609	10.576	11.217	14.653	11.284	10.573	12.578	11.318	10.722	11.054	11.536	11.129	13.172	11.619	12.127	11.451	11.374	10.482	10.161	11.104	10.7	10.079	10.236	10.551	9.974	10.396	10.156	11.009	11.063	9.967	10.3	12.002	11.136	9.879	9.765	10.847	10.37	9.378	9.431	10.288	9.762
CB_000851	6.597	7.014	0.0643683	0.0908881	1.335	7.313	3.418	7.79	6.846	6.373	7.562	3.138	4.603	6.364	3.861	6.837	7.243	7.327	3.827	3.973	6.713	7.673	3.252	6.858	7.309	7.792	4.135	3.438	7.433	7.776	7.302	8.062	7.668	8.562	7.096	5.379	8.177	8.369	8.308	7.584	8.203	8.459	8.251	3.058	8.895	8.353	8.326	6.932	7.527
CB_000852	9.239	9.318	0.540573	0.60144	1.056	9.385	8.896	8.579	8.449	9.372	9.242	11.942	9.675	10.098	10.415	8.802	9.302	8.874	8.894	8.599	8.901	8.527	9.482	9.045	8.405	8.417	8.244	8.276	8.371	8.694	8.334	8.507	7.759	9.263	8.384	8.451	8.534	8.872	8.363	9.009	8.949	8.844	8.153	8.576	8.422	7.93	8.254	7.853	7.623
CB_000853	9.182	9.306	0.15418	0.199983	1.09	9.473	9.524	8.989	9.026	9.54	9.794	11.82	9.539	9.605	9.511	9.216	9.805	9.473	9.198	9.408	9.769	9.83	10.003	9.453	9.315	9.232	9.31	9.323	9.343	8.51	8.918	8.776	8.591	9.382	8.782	9.193	8.832	9.18	8.587	8.896	8.282	8.606	8.303	8.506	8.49	8.226	8.839	8.703	8.117
CB_000854	7.855	7.502	3.17e-06	8.01e-06	-1.277	8.056	8.022	8.386	8.119	8.368	7.895	8.658	8.267	7.88	8.151	7.641	7.251	8.409	8.494	7.94	8.899	8.347	7.97	7.707	7.839	8.397	8.426	8.512	8.179	7.157	7.689	7.771	7.284	8.064	7.873	8.431	7.685	7.389	7.313	8.088	8.675	7.205	7.282	7.488	7.396	7.167	7.585	6.872	7.386
CB_000855	12.528	12.491	0.610245	0.666561	-1.026	13.009	12.781	12.597	12.579	12.035	12.481	14.327	12.993	12.214	12.737	12.454	12.247	12.832	12.784	12.566	12.909	12.478	12.565	12.604	12.245	12.879	13.203	13.017	13.215	11.702	11.84	11.978	11.666	12.5	12.442	12.555	12.455	11.987	11.964	12.328	11.483	12.027	11.817	11.989	11.889	11.429	11.476	11.786	11.595
CB_000856	3.46	3.423	0.680662	0.729976	-1.026	3.102	3.084	3.296	3.29	3.185	3.118	2.938	3.326	3.034	2.975	3.006	3.852	3.184	2.882	3.111	3.041	3.312	2.954	3.628	3.186	3.322	3.096	3.072	3.183	3.289	3.333	3.387	3.121	3.254	3.038	3.036	3.822	3.224	3.393	3.299	3.292	3.532	3.464	3.936	4.571	3.314	3.378	3.624	3.665
CB_000857	7.36	7.822	5.08e-09	1.67e-08	1.378	7.599	7.206	6.598	6.862	7.67	7.344	8.74	7.387	7.872	8.101	7.378	7.298	7.117	7.192	7.01	7.663	7.733	7.977	7.752	7.219	6.976	6.93	6.955	7.078	6.877	6.772	7.161	6.505	7.589	6.804	7.231	7.113	8.024	6.941	7.613	7.453	7.211	7.375	7.385	7.286	6.584	6.666	6.827	6.532
CB_000858	4.873	4.798	0.459883	0.523381	-1.053	5.133	4.762	5.424	5.027	4.647	4.4	3.549	5.244	5.592	4.741	5.52	5.103	6.177	5.225	5.067	4.976	4.78	4.013	5.401	4.395	4.662	5.14	4.869	5.177	4.938	4.078	4.283	4.759	4.762	4.903	5.495	5.149	4.105	3.855	5.021	5.1	4.88	4.46	3.02	4.212	4.845	4.649	4.992	5.092
CB_000859	8.058	8.028	0.873067	0.896634	-1.021	8.214	8.552	7.622	7.584	9.68	9.35	9.592	9.92	7.392	8.265	6.858	7.029	7.327	9.593	9.182	9.635	9.663	8.313	9.322	9.558	9.451	8.723	9.678	9.18	8.199	8.06	8.871	6.896	7.392	6.596	6.757	6.974	6.54	6.298	7.172	7.258	6.793	6.484	6.6	5.484	5.846	6.558	6.23	4.625
CB_000860	4.093	4.005	0.359481	0.423188	-1.063	5.811	3.399	3.67	3.698	3.543	3.219	7.955	5.285	5.429	5.258	4.758	3.15	4.46	3.465	3.894	3.363	4.063	5.126	4.712	3.416	3.709	3.501	3.158	3.681	4.408	4.498	5.527	3.293	3.516	3.42	3.881	3.668	3.673	3.731	4.28	3.91	3.677	4.047	3.95	5.155	4.149	4.746	4.231	4.441
CB_000861	8.817	8.844	0.698903	0.746251	1.019	9.216	8.723	8.637	8.828	9.129	8.957	10.871	9.233	10.25	10.077	8.84	9.221	8.795	8.259	7.9	8.829	8.097	8.82	8.442	7.85	8.596	8.42	8.928	8.906	8.614	8.579	8.724	8.108	9.721	8.677	8.853	9.256	9.402	8.974	9.453	8.924	8.945	8.712	8.67	8.966	8.051	8.433	8.49	8.008
CB_000862	8.32	8.81	2.4e-11	9.47e-11	1.404	8.427	8.53	8.225	8.483	8.655	8.227	10.306	8.514	9.75	9.043	8.654	9.02	8.033	7.88	7.981	7.843	7.332	8.611	8.157	8.77	8.241	8.24	8.265	7.963	7.835	7.867	7.955	8.73	9.071	8.358	8.226	8.284	8.56	8.289	8.634	8.534	8.453	7.9	8.304	8.296	7.753	7.791	7.7	7.691
CB_000863	5.747	6.385	0.000268916	0.000546501	1.557	8.698	6.009	5.191	4.208	4.738	6.547	11.982	7.21	5.953	7.464	6.443	5.92	5.208	5.592	5.538	6.957	6.543	8.87	8.172	6.209	6.652	6.103	6.695	5.832	6.111	6.265	6.592	4.914	4.334	5.06	4.626	5.414	5.54	5.945	4.99	4.848	4.462	5.224	4.257	3.113	5.45	4.586	5.208	3.768
CB_000864	13.994	13.465	2.11e-07	5.99e-07	-1.443	14.945	14.722	14.254	14.065	13.621	14.318	15.908	14.81	12.784	14.024	14.07	12.985	14.509	14.754	14.487	15.465	14.756	14.699	14.896	13.734	14.123	14.405	14.582	14.604	13.606	13.536	13.892	13.064	13.152	13.774	14.176	13.111	13.074	12.214	13.433	12.865	13.365	13.515	12.517	13.342	13.359	13.533	13.696	13.23
CB_000865	11.807	11.353	1.33e-06	3.49e-06	-1.37	12.554	11.845	11.291	11.27	10.665	11.408	13.718	12.512	11.884	12.387	12.19	11.953	12.157	12.275	11.984	13.053	12.418	12.342	12.339	11.115	12.112	11.992	12.143	12.113	11.457	10.966	11.691	10.686	11.947	11.371	11.959	11.684	11.249	11.039	12.015	11.482	11.666	11.174	11.028	11.598	10.848	11.14	11.022	10.786
CB_000866	10.214	9.329	1.6e-10	5.93e-10	-1.846	11.522	10.471	9.421	9.256	8.807	10.02	13.092	12.153	10.597	10.813	10.374	10.245	9.995	10.678	10.332	11.594	11.548	11.547	11.643	8.925	9.769	10.013	10.282	10.177	10.068	9.529	10.235	9.298	9.511	9.361	10.358	9.194	9.055	8.444	10.1	8.81	10.19	9.635	9	9.864	9.249	9.505	8.96	8.901
CB_000867	12.803	11.434	1.22e-22	1.04e-21	-2.584	14.012	13.28	12.612	12.075	10.895	12.663	14.872	13.872	13.479	13.946	13.144	13.288	12.646	13.355	13.06	14.603	13.741	13.626	13.738	10.912	12.218	12.248	12.892	12.737	12.676	12.146	12.717	11.891	12.629	12.28	13.091	12.308	12.376	11.561	13.325	11.781	13.232	12.647	12.047	12.784	12.091	12.398	11.678	11.536
CB_000868	9.305	7.283	1.87e-30	2.59e-29	-4.06	10.671	9.674	9.156	8.54	7.852	8.944	11.853	11.98	8.95	9.399	8.6	9.814	9.341	10.55	10.13	11.307	11.283	10.565	10.236	7.024	9.113	9.545	9.551	10.085	9.732	8.595	9.415	8.996	8.353	8.816	9.727	7.83	7.991	7.069	9.616	6.715	9.904	9.247	7.996	9.364	9.601	9.686	8.52	8.74
CB_000869	3.966	4.305	0.000728091	0.00140085	1.265	4.549	3.532	2.999	3.739	4.017	3.522	6.445	3.848	3.717	4.469	3.608	3.55	3.161	3.895	3.665	3.955	4.192	4.576	3.575	3.391	4.093	4.479	3.939	3.806	3.708	3.964	4.41	3.055	4.278	3.547	4.161	3.613	4.4	2.935	4.168	4.226	4.077	3.32	3.457	3.63	3.033	4.715	3.052	5.756
CB_000870	4.3	4.014	0.000212206	0.000437114	-1.22	5.991	4.002	4.017	4.255	3.414	4.045	3.585	4.69	5.536	4.483	4.286	5.407	4.441	4.117	4.334	3.971	4.299	3.729	5.352	4.433	4.108	4.261	4.04	4.715	3.74	3.367	4.131	4.901	3.193	4.589	4.704	5.217	3.953	4.714	4.109	3.576	3.472	3.394	3.561	4.405	4.771	3.653	4.207	4.373
CB_000871	10.444	10.447	0.965737	0.972857	1.002	10.495	10.233	9.842	9.829	9.734	10.337	11.208	10.859	10.804	11.005	10.88	11.076	11.071	10.773	10.353	11.064	10.866	10.737	10.466	9.871	10.197	10.119	10.054	10.206	9.702	9.761	9.934	9.464	10.487	9.893	10.449	10.423	9.882	9.918	10.594	10.386	10.035	9.811	10.235	10.2	9.679	9.777	9.766	9.689
CB_000872	3.974	4.845	1.24e-18	8.17e-18	1.829	3.402	3.471	3.773	3.978	3.941	3.906	3.097	4.104	3.63	3.828	3.689	4.209	3.726	3.889	3.181	3.042	3.113	3.102	4.004	3.702	3.555	3.514	3.829	3.538	3.431	4.599	4.1	5.461	4.274	4.739	3.872	4.85	4.684	4.361	4.462	3.798	3.117	3.659	4.032	4.755	3.646	4.449	3.712	4.175
CB_000873	3.566	3.726	0.0975014	0.132403	1.117	3.261	3.28	3.073	3.222	3.338	3.411	7.38	3.39	3.734	4.152	3.239	3.879	3.994	3.235	4.607	3.078	4.46	5.254	3.151	3.597	3.063	3.057	3.443	3.095	3.523	3.464	3.451	3.746	3.093	3.531	3.152	3.181	3.362	4.173	3.177	3.549	3.113	3.428	3.166	3.143	3.903	3.588	3.648	3.796
CB_000874	9.081	8.65	0.000719996	0.0013862	-1.348	8.684	8.623	9.082	7.939	6.691	8.752	6.657	9.151	9.063	8.623	9.819	10.799	9.949	9.554	9.569	8.72	9.969	8.368	9.576	9.197	8.491	8.621	8.951	8.18	8.637	7.644	8.253	9.372	9.985	9.647	8.817	9.468	9.164	9.863	9.905	8.351	9.969	10.121	9.925	10.083	9.491	9.093	9.002	9.04
CB_000875	10.706	11.22	1.39e-05	3.27e-05	1.429	11.547	10.605	9.949	9.991	10.152	10.743	13.934	11.225	10.468	11.462	10.797	10.354	11.084	11.213	10.885	12.123	11.692	11.757	11.919	11.166	10.495	10.068	10.769	10.354	9.987	9.791	10.512	9.529	10.762	10.173	10.335	9.846	9.827	9.943	10.388	10.252	9.674	9.671	9.667	9.78	9.43	9.423	9.262	9.073
CB_000876	9.538	9.375	0.101441	0.137152	-1.12	9.786	9.368	8.957	9.095	8.784	9.389	11.82	9.678	10.762	10.803	9.917	10.344	9.786	9.605	9.392	9.889	9.343	10.274	10.053	9.02	9.428	8.9	9.359	9.326	8.797	8.938	9.353	8.569	10.172	9.254	9.141	9.761	9.715	9.062	9.902	9.574	9.285	8.838	9.346	9.071	8.71	9.011	8.977	8.81
CB_000877	11.786	11.584	0.0117738	0.018993	-1.15	12.49	12.214	12.234	12.072	11.743	12.505	12.818	12.644	11.014	11.645	12.079	11.296	11.642	12.64	12.322	12.642	12.218	12.327	11.81	11.366	12.412	12.1	12.396	12.24	11.581	11.636	11.703	11.293	11.325	11.55	11.545	11.085	11.051	10.912	10.902	11.163	10.691	10.798	10.667	10.799	10.66	11.164	10.982	10.736
CB_000878	7.507	7.136	0.00798623	0.0132491	-1.293	8.587	7.901	7.888	7.757	7.545	8.724	12.053	8.085	7.21	7.002	7.341	6.786	8.232	8.464	7.866	8.344	7.684	8.387	8.29	7.585	7.277	7.893	7.793	8.154	7.046	6.803	6.724	6.624	7.375	6.994	6.942	7.071	6.655	6.812	6.69	6.34	6.671	6.295	5.398	6.136	5.951	6.184	6.55	6.474
CB_000879	5.128	4.577	7.21e-08	2.13e-07	-1.465	5.82	5.082	5.52	4.533	5.578	5.477	6.476	5.903	5.578	5.978	6.463	5.533	5.177	5.029	5.14	5.045	6.071	6.197	6.418	4.678	5.631	5.583	5.467	5.448	5.164	5.171	5.525	5.741	4.991	5.807	5.247	4.862	5.4	5.292	4.953	5.297	5.036	4.449	4.748	3.533	3.605	5.042	5.659	5.528
CB_000880	4.315	4.584	0.015782	0.0248912	1.204	4.119	4.454	4.264	4.238	4.106	4.149	3.18	5.241	4.381	3.543	4.566	4.809	5.456	5.156	4.551	4.403	5.45	3.844	5.098	3.86	4.327	4.431	4.942	4.768	3.641	3.549	3.411	4.88	3.881	4.561	4.388	3.216	4.232	4.349	3.976	3.467	5.589	3.129	3.092	3.144	4.593	4.534	3.618	5.128
CB_000881	7.554	7.456	0.185646	0.236068	-1.07	8	7.625	7.557	7.046	6.952	7.567	7.268	7.239	8.657	8.372	8.243	8.797	7.76	8.115	7.577	7.535	8.295	7.745	7.698	6.962	7.023	7.14	7.354	6.414	6.934	7.408	6.622	7.398	7.077	7.192	7.293	7.444	7.577	7.117	7.986	7.044	7.497	7.888	8.147	7.908	7.7	7.421	6.735	7.536
CB_000882	9.485	9.702	0.0603938	0.0857442	1.163	9.948	10.236	10.022	9.837	10.296	9.901	11.327	9.68	8.593	8.498	8.93	8.473	9.575	9.651	9.766	10.099	9.097	9.716	9.377	8.459	9.61	10.363	10.611	10.304	8.875	8.479	9.592	8.878	8.473	9.238	9.321	9.311	8.502	8.705	9.104	8.799	8.375	8.234	8.606	8.777	8.397	8.392	8.936	8.624
CB_000883	7.588	7.592	0.949486	0.95974	1.003	7.894	8.164	7.602	7.561	8.916	8.136	6.856	7.386	7.916	7.977	8.085	7.711	7.294	7.109	7.305	7.048	6.815	7.604	7.337	7.631	7.525	7.622	7.489	7.686	7.084	7.107	7.052	6.886	8.148	7.635	8.129	7.995	7.88	7.743	8.2	7.606	7.948	7.359	7.725	7.619	7.124	7.361	7.257	6.802
CB_000884	6.706	6.64	0.562944	0.622531	-1.047	6.309	6.586	7.336	6.959	7.463	7.839	5.646	7.332	6.102	7.444	8.29	8.855	6.738	7.75	7.547	7.458	8.059	8.227	7.471	8.076	7.274	6.877	7.521	6.27	6.362	7.105	5.749	6.51	6.712	5.869	6.888	6.197	6.462	6.036	6.47	6.188	6.076	5.385	6.622	6.269	7.255	8.069	7.182	6.989
CB_000885	9.025	9.189	0.103388	0.139506	1.12	9.841	8.975	9.064	8.616	8.4	8.861	11.202	9.844	8.926	9.824	9.476	9.047	9.563	9.301	8.927	9.525	9.082	10.013	9.695	9.156	8.759	8.976	8.899	8.728	7.842	8.127	8.973	8.195	8.972	8.625	8.984	9.037	8.053	7.901	8.82	8.891	8.338	8.673	8.717	9.055	8.36	8.219	8.109	8.152
CB_000886	7.512	7.531	0.782022	0.819628	1.014	7.801	7.907	7.567	7.184	7.386	7.851	6.791	7.915	7.725	8.515	8.201	8.044	7.45	7.832	7.355	4.935	8.132	8.058	7.776	7.669	7.232	6.724	7.172	6.996	7.657	7.619	7.142	6.763	7.264	6.764	7.548	7.206	7.627	7.084	7.845	7.213	7.456	7.399	7.954	6.949	7.318	7.04	6.853	7.101
CB_000887	4.807	4.955	0.188849	0.239701	1.108	5.779	5.305	4.049	5.051	5.318	4.686	7.567	5.187	5.659	5.576	5.481	3.115	4.532	4.101	4.839	5.284	4.724	6.815	5.907	4.882	4.441	4.295	3.77	4.595	5.368	3.94	4.623	5.797	4.639	4.412	4.306	4.791	5.027	4.691	4.739	5.025	4.435	4.482	3.811	4.266	4.848	4.268	3.444	5.07
CB_000888	6.685	6.769	0.415762	0.479766	1.06	7.32	6.855	6.853	6.208	6.862	6.923	6.076	6.694	7.019	6.828	7.82	6.602	6.884	7.584	7.165	7.385	8.127	6.523	6.308	7.313	7.103	6.773	7.153	6.451	6.437	6.145	5.919	4.722	6.607	6.443	6.648	6.481	6.238	6.572	6.6	6.823	6.78	6.469	6.875	6.927	7.439	6.917	7.032	6.675
CB_000889	8.134	7.687	2.32e-12	9.93e-12	-1.363	8.282	7.954	7.865	7.874	7.521	7.958	8.831	8.507	9.102	8.497	8.44	8.416	7.938	7.902	7.936	7.893	7.992	8.084	8.19	7.572	8.257	7.919	8.539	8.006	7.777	7.584	7.987	8.024	8.809	7.95	7.985	8.3	8.738	8.565	8.565	7.511	8.407	7.75	8.418	8.192	7.614	7.763	7.937	7.395
CB_000890	11.641	11.998	0.0134908	0.0215389	1.28	13.301	12.861	12.666	12.342	11.932	12.298	14.969	12.466	9.755	11.532	12.394	10.491	11.596	12.715	12.559	13.365	11.987	12.144	11.465	12.474	12.541	12.508	12.686	12.327	11.281	11.376	11.366	10.058	10.662	11.439	11.676	10.908	10.57	10.284	10.702	10.23	9.965	9.887	9.918	9.747	10.143	10.443	10.762	10.6
CB_000891	9.941	10.162	0.209418	0.262907	1.165	8.032	9.411	8.833	10.558	11.868	9.038	8.328	7.526	9.066	10.272	9.012	9.451	8.647	9.763	10.546	9.27	8.739	9.274	9.097	10.272	10.411	11.167	10.706	12.513	11.618	12.299	11.889	10.056	11.723	9.926	9.338	12.398	10.79	9.697	10.523	11.617	10.429	9.469	11.09	9.634	9.685	9.719	9.504	9.236
CB_000892	4.8	4.638	0.203316	0.256103	-1.12	4.763	4.924	4.663	5.082	4.739	5.346	4.587	5.086	3.812	5.427	5.089	4.747	5.834	5.672	5.487	6.119	6.371	6.167	6.161	5.868	5.24	4.892	5.579	5.338	4.54	4.803	4.284	3.905	5.249	4.255	5.28	5.566	3.969	3.166	4.166	3.506	4.616	3.13	4.195	3.667	3.415	3.404	4.707	3.612
CB_000893	9.015	9.308	0.00113036	0.00212045	1.225	8.566	8.617	8.414	8.908	9.504	8.601	10.01	8.719	10.158	10.142	8.691	9.191	8.592	8.656	8.911	8.341	7.663	7.743	7.468	8.149	8.783	9.083	8.963	9.904	9.283	9.412	8.964	8.227	10.63	8.998	8.811	10.159	9.709	9.194	9.948	10.305	9.472	8.703	9.335	8.927	8.141	8.628	8.321	8.358
CB_000894	10.338	9.898	0.00191378	0.00348177	-1.357	9.581	10.281	9.528	11.887	9.67	9.155	8.83	9.821	9.497	9.224	10.714	10.724	9.379	10.538	11.257	8.548	8.497	8.795	9.65	13.48	10.8	10.779	9.662	10.804	11.221	9.863	9.718	12.72	10.854	11.322	10.415	11.093	9.893	12.086	11.381	8.67	10.541	10.488	9.357	10.382	9.449	10.364	9.88	10.161
CB_000895	7.023	7.22	0.0299525	0.0450089	1.147	7.199	6.803	7.404	7.012	6.775	6.787	4.494	6.717	7.551	7.151	6.867	7.83	7.125	6.793	6.754	6.692	7.068	6.061	6.774	6.893	6.671	6.496	6.674	6.49	7.177	7.252	6.809	8.009	7.197	7.081	6.729	7.212	7.173	6.682	7.749	6.604	8.057	7.865	7.109	8.145	7.121	6.327	6.89	7.148
CB_000896	10.168	8.341	2.18e-19	1.51e-18	-3.548	10.787	9.463	9.793	10.285	9.163	12.861	11.284	13.139	9.106	9.193	8.729	8.212	10.547	12.631	10.949	13.098	12.725	12.354	11.503	8.737	11.256	10.459	10.803	9.916	10.631	11.33	10.781	9.159	7.904	7.635	9.267	7.566	7.835	7.286	8.498	7.155	8.028	7.954	7.831	8.12	8.315	8.799	7.957	8.411
CB_000897	6.684	6.736	0.52409	0.585606	1.036	7.477	6.35	6.358	6.068	6.403	7.156	6.001	8.13	7.817	7.402	6.96	7.065	7.053	7.677	6.494	7.717	8.027	7.696	6.831	6.384	5.859	6.109	6.355	5.724	5.887	6.315	6.105	6.383	6.363	5.634	7.042	5.976	6.201	6.009	6.81	6.64	6.85	6.39	6.017	6.776	6.427	7.066	4.944	6.668
CB_000898	4.414	4.045	0.000139465	0.000293742	-1.292	4.924	5.467	4.54	4.98	3.445	5.288	3.809	3.911	4.363	4.628	5.799	3.753	5.479	4.734	4.678	5.441	5.702	4.779	5.48	4.958	4.1	4.088	4.449	4.463	4.563	4.12	4.204	3.072	3.284	4.452	4.549	3.35	4.17	4.12	5.021	4.752	4.113	4.197	5.219	4.703	4.507	3.259	4.931	5.11
CB_000899	13.286	13.37	0.454454	0.517952	1.06	14.053	13.674	13.163	13.041	13.691	14.042	16.613	13.545	11.969	14.527	13.476	11.952	13.051	13.958	12.848	14.903	14.215	14.971	14.024	14.06	12.797	12.974	13.165	13.018	12.201	12.352	12.997	11.665	12.436	12.202	12.893	12.562	12.222	12.395	13.225	14.005	12.67	12.947	12.419	13.077	12.379	12.147	12.46	12.086
CB_000900	12.206	11.017	4.21e-13	1.91e-12	-2.28	12.531	12.48	11.622	11.79	11.827	13.959	14.958	13.706	11.842	12.002	11.045	10.669	11.457	13.49	12.482	13.187	12.907	12.961	13.137	12.424	13.303	12.963	13.964	13.777	12.8	13.1	13.628	12.272	11.906	11.242	10.52	10.968	11.905	11.052	10.934	9.382	11.109	10.464	10.644	9.986	10.419	10.839	11.559	10.288
CB_000901	10.566	11.047	0.000123889	0.000262506	1.396	11.74	11.09	10.428	10.332	10.144	10.438	14.884	10.637	11.339	13.12	11.312	11.098	10.803	11.299	10.539	12.42	10.514	12.211	10.765	10.754	9.863	10.108	10.723	10.267	9.439	9.46	10.215	9.47	10.456	10.063	10.395	10.643	10.016	10.291	11.416	11.385	9.775	9.694	10.251	10.239	9.253	9.419	10.039	9.512
CB_000902	4.238	4.732	0.00017193	0.000358051	1.408	3.843	4.878	3.824	3.361	3.098	4.332	3.714	4.074	6.299	5.028	4.906	3.942	3.607	4.081	3.827	4.172	4.019	7.548	4.466	4.007	3.947	3.849	3.47	3.375	3.182	3.31	4.361	3.599	4.335	3.859	3.879	4.291	4.02	4.337	3.933	5.053	3.347	3.998	4.457	5.411	3.252	3.458	4.038	3.719
CB_000903	6.632	6.557	0.644896	0.697601	-1.054	7.845	7.592	5.714	6.234	7.365	7.674	6.801	6.684	4.659	6.708	5.652	5.484	6.977	8.165	6.881	7.812	8.748	7.8	7.152	7.51	6.476	6.24	6.677	5.824	5.61	6.872	5.767	6.006	4.758	6.121	6.845	5.179	5.019	5.177	6.359	3.95	4.756	5.456	6.682	3.768	6.956	6.138	6.233	6.466
CB_000904	10.552	10.5	0.548419	0.609014	-1.037	11.07	10.617	10.461	10.038	11.356	10.414	12.449	10.64	12.078	11.821	11.02	11.514	10.394	10.293	10.413	11.101	10.76	10.954	10.619	9.792	10.02	9.819	9.915	10.348	10.04	10.093	10.054	9.14	11.261	10.156	10.217	10.462	10.553	10.424	10.995	10.476	10.321	9.749	10.355	9.865	9.426	10.261	9.342	9.449
CB_000905	5.683	4.885	5.84e-12	2.42e-11	-1.739	5.498	5.954	6.349	5.912	5.054	5.94	3.753	6.045	5.345	5.215	5.06	6.947	5.074	6.746	6.413	4.671	6.568	4.241	4.767	5.377	5.336	5.833	4.923	5.76	5.421	6.167	5.551	7.487	6.573	5.861	5.583	5.677	6.077	5.598	5.939	5.521	4.976	5.583	5.409	5.091	5.287	6.638	6.601	6.225
CB_000906	9.157	9.166	0.932915	0.945936	1.006	9.424	9.297	9.008	9.127	8.865	10.016	11.419	10.896	9.649	10.254	9.951	9.457	8.977	9.371	8.408	9.742	9.38	10.346	9.568	8.828	8.744	8.316	9.287	8.723	8.815	8.982	9.132	8.098	8.944	8.17	9.245	8.665	9.255	8.484	9.32	8.806	8.049	8.335	8.768	8.304	7.743	8.6	8.12	8.383
CB_000907	7.578	7.347	0.181821	0.231648	-1.173	8.394	8.104	8.596	7.849	9.66	8.811	4.132	8.185	3.182	3.695	7.638	6.236	6.44	7.761	8.992	9.222	9.454	9.286	8.663	8.703	7.973	7.705	7.803	7.481	8.709	9.411	8.208	8.468	3.223	6.996	7.965	6.064	6.754	6.816	5.793	4.684	4.681	7.294	6.702	6.655	8.733	7.02	7.44	8.646
CB_000908	9.447	9.604	0.234158	0.290114	1.115	10.788	9.137	8.536	8.746	9.541	10.207	13.771	10.668	9.203	10.071	8.945	8.609	9.338	10.252	9.255	10.363	10.54	11.354	10.864	10.177	9.225	8.931	9.208	9.042	8.921	8.856	9.188	8.569	8.19	8.323	8.905	8.231	8.273	7.872	8.596	7.915	8.354	8.642	8.802	8.268	8.583	8.99	8.756	8.528
CB_000909	8.757	8.859	0.322377	0.384964	1.073	9.911	9.346	9.076	8.903	9.061	9.076	12.332	9.639	8.478	9.349	8.636	8.156	8.741	9.412	8.945	9.909	8.847	9.909	8.833	8.913	8.695	8.564	8.879	8.552	8.032	8.069	8.27	7.701	8.28	8.088	8.384	8.043	8.622	8.125	8.564	8.218	7.676	7.929	8.179	7.905	7.692	7.987	8.155	8.019
CB_000910	13.101	12.205	1.67e-13	7.82e-13	-1.861	13.923	13.389	12.659	12.153	12.57	13.167	15.314	14.162	13.064	13.827	13.32	12.798	13.228	13.614	13.405	14.941	14.202	14.102	14.257	12.323	12.677	12.936	13.045	13.11	12.784	12.351	12.91	12.044	12.532	12.352	13.256	12.483	12.197	11.567	13.441	12.971	13.324	12.832	12.39	12.924	12.505	12.523	11.887	11.9
CB_000911	12.051	11.893	0.116129	0.155058	-1.116	13.096	12.37	11.695	11.608	11.393	12.068	14.208	12.999	12.778	13.238	12.422	12.385	12.013	12.586	12.154	13.62	12.953	12.771	12.705	11.582	11.861	11.892	11.837	12.176	11.75	11.352	11.857	11.273	11.642	11.542	12.208	11.693	11.069	10.536	12.44	11.299	12.226	11.582	10.958	11.68	11.382	11.689	10.868	10.884
CB_000912	10.25	10.745	6.31e-05	0.000138453	1.409	10.858	10.101	9.552	9.013	9.86	10.451	11.579	9.874	11.825	12.63	11.188	10.817	10.383	10.76	9.969	11.499	11.246	11.182	10.215	10.591	9.003	8.874	9.164	8.757	9.235	9.42	8.787	9.188	10.241	8.706	9.758	9.816	10.319	9.915	11.311	11.164	10.295	10.105	10.659	10.352	9.571	9.837	9.451	9.422
CB_000913	10.51	10.742	0.0350599	0.0520075	1.175	11.057	10.928	10.231	10.042	10.775	10.741	13.8	10.682	11.047	11.786	10.623	10.884	11.027	11.276	10.203	11.081	10.409	11.106	10.602	10.555	10.331	9.838	10.506	10.376	9.462	9.431	9.495	9.282	10.722	10.056	10.148	10.707	9.77	9.911	10.535	10.727	10.137	9.235	10.24	9.657	8.976	9.13	9.377	9.341
CB_000914	8.697	8.755	0.569847	0.629101	1.041	8.959	8.68	8.332	8.322	8.648	8.645	10.509	9.234	8.984	9.737	9.439	8.891	8.519	8.911	8.329	9.467	8.755	9.57	8.916	8.508	8.323	8.184	8.712	8.242	7.678	8.063	8.172	7.801	8.519	8.343	8.57	8.463	7.79	7.845	9.111	8.525	7.928	7.733	8.337	8.116	6.951	7.526	7.845	7.085
CB_000915	8.958	9.089	0.206952	0.260195	1.095	9.773	9.054	9.108	8.894	8.472	9.133	12.201	9.503	8.979	9.447	9.096	8.861	9.175	9.298	8.973	9.338	9.042	10.291	9.686	8.364	8.73	8.663	9.034	8.892	8.113	8.215	8.546	8.239	8.93	8.666	9.079	9.157	8.236	7.879	8.814	8.363	8.183	7.917	8.471	8.315	7.724	7.86	8.107	7.957
CB_000916	3.894	4.114	0.0126616	0.0203098	1.165	3.468	4.833	3.149	3.841	3.2	3.141	3.543	3.606	3.068	3.765	3.479	4.584	4.06	3.902	3.779	3.741	3.979	4.75	3.918	3.464	3.988	3.987	3.521	3.702	3.254	3.493	3.689	4.4	4.666	3.488	3.075	4.535	3.405	4.323	4.127	4.381	4.762	4.987	4.808	4.92	3.626	4.569	3.959	3.818
CB_000917	7.36	7.681	0.0143456	0.0228024	1.249	7.685	7.749	6.587	6.464	8.555	8.13	8.301	7.997	6.658	7.812	8.437	7.955	7.748	7.673	6.712	7.938	8.099	8.302	7.996	7.432	6.153	5.987	6.422	6.298	6.16	7.735	6.721	5.593	6.802	6.487	6.892	7.022	6.772	6.32	7.92	7.836	6.574	6.994	7.647	6.688	6.458	8.168	6.503	6.296
CB_000918	13.195	12.416	3.78e-14	1.85e-13	-1.716	13.394	13.262	13.151	13.208	12.405	13.084	15.554	13.225	13.714	13.881	13.776	13.458	13.08	13.781	13.571	13.759	13.952	13.769	13.792	12.624	13.628	13.162	13.294	13.464	12.358	13.498	13.048	11.694	13.82	12.785	12.667	13.678	12.672	12.154	13.395	11.716	12.45	12.137	13.083	12.512	12.022	12.842	12.457	12.561
CB_000919	11.353	11.651	0.000295273	0.000597174	1.23	11.889	11.126	10.987	11.129	11.445	11.061	13.65	11.246	12.387	12.477	11.533	11.332	11.277	11.518	11.183	11.675	10.68	11.303	11.493	11.113	11.397	11.321	11.492	11.647	10.696	10.843	11.005	10.465	12.268	11.425	11.405	11.828	11.457	11.311	11.837	12.447	11.234	10.502	10.979	10.677	10.367	10.571	10.512	10.212
CB_000920	10.817	11	0.0325581	0.0485687	1.136	11.145	10.623	10.453	10.711	10.095	10.739	11.754	11.686	10.412	11.468	11.121	10.617	11.262	10.767	10.274	11.524	11.275	11.131	10.99	10.643	10.447	10.18	10.252	10.207	10.151	10.07	10.767	9.952	10.757	10.49	10.877	10.636	10.558	10.61	11.573	10.418	10.454	10.36	10.66	10.629	10.25	10.49	10.283	10.399
CB_000921	13.754	13.461	1.2e-05	2.85e-05	-1.225	14.25	13.841	13.498	13.849	12.67	13.666	15.525	14.17	13.673	14.177	13.828	13.35	14.316	13.925	13.668	14.377	13.921	13.891	13.719	13.318	14.425	14.404	14.603	14.445	13.007	12.955	13.752	12.786	14.123	13.727	13.832	13.804	13.579	13.325	14.121	12.927	13.147	13.295	13.39	13.702	13.436	13.277	13.494	12.951
CB_000922	13.43	13.59	0.117035	0.156126	1.117	14.078	13.445	12.419	13.075	12.05	13.563	15.562	13.707	14.029	14.613	14.076	13.744	13.971	13.449	11.976	13.447	13.753	14.158	14.042	13.694	13.101	12.173	12.339	12.147	12.168	12.335	13.261	12.377	13.657	13.603	13.307	13.336	13.705	13.461	14.64	13.578	12.951	13.96	13.796	13.624	13.358	13.256	12.775	13.038
CB_000923	11.027	11.167	0.216694	0.271238	1.102	12.176	11.273	10.783	11.031	10.324	10.92	14.932	11.604	11.57	12.581	11.653	11.221	11.172	11.255	10.822	11.849	10.689	11.943	11.694	10.442	10.771	10.672	10.775	10.802	9.957	10.048	10.66	10.124	10.955	10.524	10.952	10.97	10.414	10.432	11.256	11.021	10.001	9.838	10.392	10.436	9.707	9.955	10.154	10.019
CB_000924	14.688	14.521	0.0102152	0.0166512	-1.123	14.944	14.793	14.92	15.453	14.593	15.176	15.863	14.904	13.814	14.679	14.486	13.561	15.032	14.993	15.014	15.333	14.897	14.806	14.781	15.398	14.779	15.107	15.032	14.97	13.927	14.449	14.571	14.216	14.271	14.622	14.518	14.75	14.176	14.109	14.555	13.875	14.199	14.309	14.221	14.362	13.933	14.152	13.994	14.241
CB_000925	12.101	12.363	0.0014145	0.00262071	1.199	12.962	12.053	11.388	11.867	11.288	12.148	14.683	12.729	12.439	12.803	12.471	12.103	12.648	12.264	11.54	12.88	12.664	12.583	12.634	12.024	11.728	11.311	11.381	11.148	11.393	11.337	11.96	10.919	12.008	11.944	12.025	11.764	12.062	12.095	12.783	11.81	11.795	12.086	12.044	12.086	11.89	11.883	11.515	11.72
CB_000926	5.496	5.361	0.145198	0.189369	-1.098	5.972	5.605	5.874	5.818	5.574	5.353	4.172	6.218	4.75	4.896	5.868	4.323	4.894	6.345	6.398	6.003	7.079	5.869	5.404	6.29	5.878	5.573	5.496	4.929	5.354	5.924	5.371	5.241	5.22	4.659	5.37	4.199	4.219	4.272	4.985	4.804	4.647	6.142	4.722	5.525	6.017	5.962	6.624	5.905
CB_000927	8.318	7.263	4.31e-37	8.93e-36	-2.077	9.042	8.679	8.595	8.614	7.944	8.74	7.91	9.245	9.45	9.306	9.116	8.901	8.503	7.99	8.343	8.497	8.066	8.699	8.734	7.113	8.564	8.023	8.92	8.263	8.751	8.249	8.689	8.641	9.128	8.43	8.653	8.905	8.663	8.371	9.025	8.842	8.396	7.922	8.493	8.455	7.827	8.134	8.337	8.215
CB_000928	4.988	5.84	1.68e-14	8.42e-14	1.805	4.962	5.615	5.474	6.825	4.908	5.244	3.584	5.298	5.262	5.458	5.238	5.581	5.173	5.054	5.234	4.649	4.525	4.618	5.674	5.409	4.941	5.264	4.814	5.08	4.313	3.163	3.178	3.843	5.941	5.619	5.659	5.227	4.187	4.872	4.463	4.67	4.282	3.383	4.878	3.376	3.872	3.344	5.825	4.861
CB_000929	3.257	3.328	0.319254	0.381721	1.05	3.56	2.952	3.009	3.945	4.695	3.043	3.479	3.085	3.013	2.943	3.329	3.039	3.133	3.025	3.056	2.96	3.284	3.025	3.071	3.051	3.004	2.939	2.953	3.069	3.246	3.273	3.264	3.585	3.08	3.143	3.124	3.146	3.134	3.026	2.971	3.077	3.159	3.279	3.693	3.545	3.373	3.254	3.148	3.117
CB_000930	10.731	10.273	2.41e-06	6.18e-06	-1.373	10.176	10.66	10.106	10.544	9.774	11.31	11.443	10.898	11.021	11.871	11.257	12.176	11.148	10.58	11.21	11.079	10.906	11.483	10.634	9.384	9.992	10.284	9.981	10.036	10.453	10.562	9.841	9.568	11.086	10.202	11.064	10.087	11.51	10.938	11.115	10.006	10.754	10.019	10.675	10.3	10.84	11.209	10.401	10.095
CB_000931	7.999	8.076	0.504935	0.567138	1.055	7.404	7.842	8.47	7.94	8.686	8.863	7.092	9.17	8.083	9.645	8.348	8.49	8.973	8.966	8.612	9.1	9.868	9.353	8.678	7.717	7.573	7.677	7.257	7.165	8.634	8.728	8.221	6.422	6.558	7.005	8.496	6.459	8.625	8.461	7.857	8.772	7.102	6.635	7.433	8.168	7.813	8.565	6.494	7.612
CB_000932	4.045	4.418	0.00524278	0.00896116	1.295	3.322	4.153	3.413	4.942	3.048	3.699	4.704	5.336	3.356	3.113	3.388	3.787	3.872	4.317	4.135	3.002	3.557	4.089	3.773	4.197	4.113	4.01	4.133	4.343	4.403	2.921	2.956	6.531	3.435	4.969	4.595	3.647	4.602	4.481	3.359	7.807	4.851	4.946	5.993	4.276	5.849	5.525	3.452	5.904
CB_000933	7.764	7.549	0.107253	0.14422	-1.161	7.566	7.989	8.423	7.941	8.785	8.253	9.394	7.615	4.669	6.403	6.638	7.198	7.996	8.174	8.55	8.759	8.273	8.275	7.819	8.254	8.189	8.211	8.416	8.316	8.59	8.296	8.821	7.626	6.089	6.93	7.611	6.688	7.374	6.541	5.514	6.043	6.63	7.065	6.248	7.29	8.449	8.781	8.76	8.396
CB_000934	7.724	8.005	0.00868984	0.0143276	1.215	8.191	7.813	7.25	7.316	7.767	8.452	6.247	9.338	6.652	7.617	8.504	7.659	8.088	8.669	8.001	9.18	9.172	9.079	8.45	8.372	6.642	6.659	6.768	6.233	8.052	8.387	8.463	7.806	6.25	6.744	8.281	6.278	6.823	6.762	7.324	7.33	7.233	7.58	7.989	6.854	7.686	7.975	7.397	8.021
CB_000935	7.994	8.041	0.503634	0.565857	1.033	8.394	7.975	7.644	7.589	8.525	7.804	10.257	7.766	8.49	8.883	8.14	8.375	7.934	8.15	7.712	8.079	8.22	8.698	8.448	7.668	7.849	7.648	7.801	7.769	6.91	6.863	7.31	7.104	8.47	8.061	8.077	8.111	7.854	7.772	8.452	8.624	7.603	7.558	7.665	7.615	7.306	7.551	7.331	7.454
CB_000936	10.636	10.015	0.000102555	0.0002196	-1.538	9.173	12.657	10.644	10.706	7.427	11.538	9.494	10.805	9.099	9.159	11.155	11.064	9.485	11.111	10.166	9.419	9.836	10.495	10.174	8.815	10.057	10.991	10.956	11.746	9.321	10.94	9.734	11.962	10.79	10.653	10.925	11.16	10.827	10.05	11.203	7.239	10.337	9.765	10.48	10.155	9.809	8.765	10.755	10.059
CB_000937	8.142	7.903	0.00627572	0.0105891	-1.18	8.975	7.597	7.913	7.339	7.629	8.608	7.641	8.306	7.38	8.614	8.708	7.615	8.335	8.595	7.956	8.591	9.511	8.866	8.392	8.378	7.732	7.547	8.118	7.743	7.962	7.942	7.35	7.101	7.647	7.579	7.514	7.659	7.941	7.411	8.476	6.612	8.196	8.264	8.752	8.142	8.47	8.066	8.318	7.836
CB_000938	5.712	5.659	0.505207	0.567332	-1.038	5.956	5.682	5.354	5.893	4.692	5.539	3.768	4.824	5.202	5.69	5.295	5.809	6.193	5.82	6.341	5.772	6.313	5.319	5.849	5.74	5.387	5.715	5.746	6.12	5.496	5.341	4.59	3.431	5.929	5.886	6.44	6.042	6.517	5.789	6.072	5.996	6.305	6.171	6.204	6.187	6.761	5.078	5.121	5.531
CB_000939	14.352	14.003	2.55e-05	5.84e-05	-1.274	14.338	14.541	14.127	14.342	16.177	15.265	15.785	14.817	14.188	14.677	14.097	13.882	14.372	14.454	14.677	15.046	14.468	14.366	14.662	14.298	14.845	14.741	15.181	15.454	13.896	14.355	14.389	13.738	14.477	13.682	13.968	14.061	14.153	13.361	13.877	13.848	13.94	13.601	13.693	13.35	13.756	13.569	14.182	13.426
CB_000940	5.782	5.716	0.596181	0.653586	-1.046	6.78	5.987	5.342	4.76	6.077	6.107	4.285	6.359	6.242	6.272	6.833	5.384	6.128	6.774	6.112	6.477	7.593	6.056	6.324	6.104	5.151	4.397	4.895	4.203	5.041	6.11	4.606	6.024	5.071	4.988	5.452	4.577	5.534	5.443	6.404	5.486	4.592	6.4	6.652	6.323	5.644	5.479	5.136	5.453
CB_000941	9.483	9.796	0.00403315	0.00701914	1.242	10.425	9.684	9.162	9.229	11.171	9.626	14.687	9.91	9.368	10.231	9.124	8.971	9.876	10.325	9.329	10.475	10.053	10.909	9.756	9.803	9.494	9.351	9.462	9.313	8.754	8.848	9.079	8.477	8.846	8.962	9.123	8.725	8.848	8.395	9.257	9.018	8.565	8.407	8.867	8.472	8.197	8.361	8.225	8.101
CB_000942	5.018	4.631	0.0233771	0.0358258	-1.308	4.317	5.396	4.84	5.095	5.724	5.78	4.875	6.009	3.611	2.982	3.449	4.285	5.031	5.855	5.422	5.491	6.243	4.393	6.773	6.712	5.34	5.612	5.345	6.107	4.832	6.248	5.991	5.564	2.986	3.678	4.298	3.763	3.819	4.339	3.851	3.693	3.129	4.983	4.314	4.629	3.942	5.378	5.214	5.018
CB_000943	7.63	7.605	0.725549	0.769942	-1.018	7.853	7.761	7.42	7.367	8.239	7.847	6.886	8.382	7.83	8.647	7.837	8.086	8.084	7.626	7.365	8.434	7.868	7.711	7.286	7.602	7.22	6.99	7.412	6.95	7.559	7.346	7.208	6.456	7.491	7.065	7.541	7.141	8.184	7.598	8.046	8.442	7.515	7.398	7.969	7.438	7.233	7.512	6.889	6.848
CB_000944	8.585	9.005	4.81e-06	1.19e-05	1.338	8.272	8.296	8.295	8.753	8.848	8.729	7.126	8.975	8.154	8.348	9.919	9.032	8.618	8.874	8.988	8.711	9.164	9.257	8.603	10.078	8.56	8.18	8.142	7.822	8.759	8.698	8.25	8.533	8.413	8.051	8.21	8.125	8.663	8.751	9.155	8.117	7.908	8.316	8.818	8.593	8.645	8.671	8.445	8.221
CB_000945	11.461	11.204	0.00579646	0.00983445	-1.195	11.771	12.1	10.628	11.428	11.132	11.855	14.059	12.106	10.687	11.032	11.304	11.755	11.631	11.619	11.734	12.836	11.745	12.202	11.47	11.289	11.213	11.765	11.337	11.211	11.248	11.171	10.754	10.204	11.165	11.115	11.617	10.937	11.039	11.261	11.16	10.496	10.65	10.701	10.877	10.58	10.801	11.411	10.816	10.674
CB_000946	4.963	5.259	0.0181988	0.0284121	1.228	5.852	5.437	5.555	4.352	5.377	6.377	5.609	6.1	3.696	5.313	4.726	3.593	6.096	6.737	5.657	6.42	7.232	6.605	5.146	6.119	4.355	4.155	4.71	3.925	4.59	5.132	3.018	4.154	3.092	3.521	5.014	4.03	3.68	3.035	4.809	5.215	6.234	4.231	4.968	4.881	5.359	5.685	2.931	5.947
CB_000947	5.377	5.646	0.0348996	0.051778	1.205	6.73	5.768	5.31	5.702	5.751	6.289	8.302	6.206	5.425	5.37	4.596	3.551	5.545	6.909	6.405	7.034	6.008	6.111	5.544	6.367	6.028	5.407	5.907	5.317	4.899	4.529	4.909	5.24	4.039	5.114	5.42	4.873	4.471	4.751	4.981	4.459	4.269	4.707	5.919	3.092	5.039	5.594	4.565	5.374
CB_000948	14.422	14.619	0.00116757	0.00218638	1.146	14.817	14.566	14.302	14.981	13.568	14.804	14.127	14.792	13.441	14.248	14.431	14.027	14.012	14.998	14.856	13.757	15.08	14.802	14.986	14.318	14.75	14.314	14.621	13.896	15.168	15.224	14.899	14.774	14.477	14.027	14.121	14.374	14.111	14.267	14.062	14.166	13.937	14.555	14.158	14.818	14.114	14.662	14.813	13.984
CB_000949	3.495	3.447	0.508916	0.570853	-1.034	4.589	3.649	3.091	3.154	3.158	4.203	3.177	3.126	3.144	3.12	3.202	2.918	3.459	3.102	3.115	3.15	3.38	3.121	3.081	3.884	3.22	3.066	3.071	3.105	3.627	3.337	3.212	3.051	3.512	3.189	3.414	3.048	3.242	3.124	3.099	3.425	3.82	3.428	3.691	3.497	3.441	4.075	3.31	5.906
CB_000950	10.703	11.092	1.16e-06	3.08e-06	1.31	11.139	11.041	10.455	10.609	10.896	10.877	13.113	10.98	10.885	10.909	10.751	10.223	10.416	10.906	10.638	11.347	11.053	11.276	11.059	10.901	10.656	10.504	10.853	10.895	9.828	10.293	10.174	10.056	10.662	10.465	10.414	10.439	10.634	10.126	10.608	10.815	10.266	9.938	10.105	10.104	9.977	9.957	10.236	9.783
CB_000951	8.446	7.766	3.07e-12	1.3e-11	-1.602	8.831	10.562	8.944	9.164	10.969	8.138	6.709	8.565	9.706	9.184	8.516	8.881	8.611	8.216	8.469	8.342	7.056	6.78	7.205	7.331	9.207	9.094	9.566	9.292	8.104	7.978	7.734	8.208	9.659	9	9.216	9.319	8.627	8.539	8.863	9.284	8.63	7.678	8.292	8.457	7.544	7.927	7.895	8.039
CB_000952	7.784	6.335	1.17e-17	7.22e-17	-2.731	8.644	6.171	7.745	7.772	5.84	8.813	7.386	9.495	7.439	9.5	7.319	6.387	10.01	9.544	9.267	9.404	9.5	9.222	8.446	6.669	7.136	8.291	6.877	6.794	8.551	7.902	8.392	6.549	6.391	7.093	7.625	6.367	7.831	7.584	8.083	6.088	7.135	7.066	8.526	7.593	7.878	7.883	7.561	8.071
CB_000953	14.631	15.669	2.68e-31	3.91e-30	2.054	15.18	15.092	14.184	13.976	14.384	15.104	16.568	13.41	15.076	16.026	15.088	14.701	14.767	14.522	13.872	15.913	15.434	15.888	15.467	15.847	14.035	14.045	14.328	14.062	13.099	13.218	14.273	13.206	14.722	14.097	14.329	14.06	14.078	14.523	15.366	14.629	13.292	14.556	14.125	13.719	13.932	14.034	14.473	13.911
CB_000954	10.02	11.323	1.17e-40	3.09e-39	2.466	8.637	9.922	9.521	9.925	10.796	9.78	8.122	9.217	10.321	10.314	10.56	11.023	9.623	9.918	10.264	9.322	10.127	9.432	9.574	10.506	9.435	9.795	9.743	9.885	10.081	9.85	9.769	9.748	10.301	9.529	9.856	9.626	10.232	11.034	10.102	11.355	9.964	10.629	10.281	10.329	10.286	10.459	9.988	10.528
CB_000955	10.146	10.72	1.34e-06	3.53e-06	1.489	10.502	10.377	9.835	9.958	10.785	10.387	12.899	9.823	8.387	10.204	10.156	9.574	9.974	10.755	10.921	11.236	11.195	11.157	10.225	10.921	10.2	10.947	10.142	11.122	10.271	10.854	9.666	8.78	10.513	9.263	9.057	10.751	10.032	9.156	10.392	10.079	10.144	9.011	10.524	8.788	9.086	9.958	9.385	9.13
CB_000956	9.285	9.029	0.00086356	0.00164503	-1.194	9.478	9.308	9.145	9.401	8.916	8.693	8.902	9.403	10.23	10.017	9.726	10.736	9.092	8.896	8.92	8.904	7.857	8.25	8.406	7.73	9.49	9.453	9.529	9.65	8.873	8.871	9.008	8.753	10.351	9.508	9.769	10.232	9.7	9.23	9.966	9.537	9.323	8.742	9.187	9.239	8.365	9.751	8.971	8.666
CB_000957	13.857	14.152	0.00426475	0.00739662	1.227	14.928	14.559	14.273	14.128	14.11	14.313	16.337	14.107	12.622	15.189	14.243	13.489	14.245	14.737	14.313	15.606	14.003	14.311	14.028	14.709	14.327	14.172	14.531	14.401	13.155	13.413	13.758	12.955	13.588	13.637	14.276	14.234	13.824	13.642	14.302	13.905	13.04	13.31	13.479	13.46	12.555	13.018	13.408	13.043
CB_000958	10.495	10.353	0.0897186	0.122844	-1.103	11.083	11	10.742	10.682	10.757	10.505	9.405	10.824	10.455	10.204	10.452	10.432	11.228	11.134	10.991	10.64	10.069	10.406	10.22	10.061	10.532	10.445	10.649	10.843	9.915	9.983	10.499	10.059	9.684	10.611	10.633	10.438	10.398	10.076	9.429	10.475	9.562	9.897	10.073	10.098	10.036	10.222	10.446	10.36
CB_000959	10.511	10.539	0.67099	0.72131	1.019	11.18	10.798	10.528	10.345	10.086	10.376	12.404	10.388	11.157	11.47	10.739	11.303	11.114	10.57	10.694	10.95	10.405	10.924	10.573	9.993	10.249	10.388	10.552	10.46	9.687	9.899	9.626	9.8	11.047	10.403	10.709	10.716	10.577	10.548	11.056	11.227	10.404	10.22	10.395	10.229	10.086	9.918	10.083	9.88
CB_000960	13.325	12.115	1.49e-19	1.04e-18	-2.313	13.932	14.23	14.529	14.455	10.899	14.585	14.861	15.009	12.68	12.578	12.7	11.888	13.363	13.91	13.915	14.024	13.229	13.671	13.078	12.299	14.225	14.534	14.494	14.081	13.418	13.882	13.929	13.261	12.103	12.318	12.787	12.413	12.163	11.859	12.338	11.23	11.789	11.7	11.952	12.134	11.764	12.501	12.8	11.525
CB_000961	11.105	11.024	0.355232	0.418916	-1.058	11.464	11.456	10.487	10.847	11.414	11.406	13.846	10.783	10.784	11.711	10.866	11.948	11.64	11.166	11.28	11.887	11.041	11.91	11.029	10.933	10.806	11.166	10.931	10.813	10.318	10.912	10.151	10.126	11.159	10.572	11.101	10.558	11.058	11.14	11.058	9.84	10.613	10.285	10.587	10.064	10.731	11.213	10.692	10.384
CB_000962	4.391	4.716	0.0315444	0.0472258	1.252	6.856	5.387	3.922	3.903	4.778	3.809	8.866	4.918	6.561	6.642	6.092	4.178	3.916	3.993	4.375	5.544	4.572	7.221	6.983	4.127	3.838	4.648	4.875	4.092	2.957	3.114	5.083	4.564	5.399	3.931	3.531	4.1	3.16	4.048	4.942	3.612	3.011	4.236	4.263	4.889	3.174	3.148	5.583	3.105
CB_000963	7.692	7.64	0.552723	0.613006	-1.036	9.118	7.579	7.175	7.048	7.767	7.56	10.601	7.515	7.902	8.338	7.309	7.261	7.586	7.863	7.735	8.276	8.089	8.906	8.497	7.906	7.3	6.933	7.446	6.822	6.957	7.565	7.096	7.015	7.339	6.929	7.131	7.801	7.629	6.731	7.383	7.763	8.156	7.488	8.214	7.439	7.099	6.747	7.142	7.151
CB_000964	3.695	3.793	0.189029	0.239903	1.071	3.2	3.257	3.482	3.645	3.321	3.187	3.208	3.684	3.131	3.15	3.677	3.105	3.562	3.145	3.225	3.154	3.338	2.994	3.262	3.266	4.075	3.136	3.108	3.287	3.72	3.641	3.686	3.118	3.412	3.447	3.372	3.519	3.635	3.645	3.493	3.605	3.634	4.063	3.986	5.086	4.11	3.976	4.2	4.161
CB_000965	7.012	7.137	0.063395	0.0896161	1.091	7.083	7.244	7.047	6.912	7.021	7.127	7.217	7.07	7.975	7.099	7.116	7.011	6.392	6.854	7.053	7.049	7.368	6.756	7.026	5.812	6.786	6.52	7.056	7.025	6.759	6.482	6.824	6.401	7.421	6.823	7.01	6.799	6.885	6.551	7.476	6.931	7.148	6.707	6.929	6.72	6.267	6.475	6.896	6.267
CB_000966	7.173	7.029	0.115021	0.153708	-1.105	7.744	7.419	6.932	6.927	7.644	7.825	3.801	6.725	7.25	7.408	8.219	7.542	7.391	7.617	7.691	7.216	8.546	6.866	7.477	7.858	6.958	6.672	6.757	6.879	5.704	6.991	5.902	6.806	7.077	6.412	6.465	6.92	6.733	6.543	7.616	6.605	7.06	7.709	8.295	7.06	7.591	7.075	7.353	7.47
CB_000967	9.362	9.499	0.0310628	0.046555	1.099	9.644	9.515	9.188	8.782	9.285	9.421	5.469	9.241	8.633	9.431	9.044	9.92	9.701	9.419	9.14	9.955	9.825	9.051	9.272	9.248	9.068	8.809	8.915	8.986	9.029	9.473	9.157	9.261	9.929	9.14	9.592	9.338	9.615	9.618	10.386	10.133	9.952	9.822	9.899	9.607	9.269	8.922	9.188	8.894
CB_000968	14.57	13.661	1.37e-27	1.57e-26	-1.878	14.371	14.749	14.377	14.973	14.473	14.762	14	14.777	14.211	13.694	14.339	14.3	14.353	14.443	14.778	14.248	14.004	14.432	14.486	14.171	15.043	15.173	14.916	15.11	14.501	14.698	14.509	14.066	14.203	14.829	14.914	14.119	14.327	14.074	14.316	14.078	14.584	14.931	14.409	14.263	15.48	14.969	15.589	15.577
CB_000969	8.411	9.186	1.08e-11	4.37e-11	1.711	7.886	7.499	9.152	9.051	7.732	7.882	8.768	8.346	8.742	8.275	8.482	8.73	7.281	7.2	7.615	7.442	6.234	7.165	6.853	8.054	7.944	8.168	8.305	8.319	8.704	7.702	9.389	8.892	9.124	9.039	8.63	8.922	9.543	9.237	9.245	11.303	8.869	8.332	8.876	8.939	9.101	8.933	7.987	8.783
CB_000970	7.211	7.712	0.00190294	0.00346312	1.416	8.307	7.956	7.29	7.434	8.282	8.189	12.224	7.681	4.706	6.941	8.009	5.373	7.425	8.246	8.083	8.772	8.217	9.217	7.81	8.677	7.493	7.37	7.793	7.36	6.213	6.628	7	7.419	4.494	6.403	6.429	5.959	6.285	5.845	6.194	5.772	4.999	6.739	5.812	5.508	6.711	6.65	7.15	6.877
CB_000971	12.443	12.732	0.0234398	0.0359098	1.222	13.315	13.289	12.256	11.993	13.467	12.98	15.221	12.921	12.906	14.07	13.121	12.868	12.458	12.861	12.329	13.999	13.095	13.524	13.492	12.933	12.32	11.826	12.595	12.55	11.357	11.574	12.27	10.738	12.647	11.352	11.828	12.177	11.944	11.434	12.776	13.093	11.602	11.238	11.798	11.388	10.771	11.151	10.967	10.653
CB_000972	8.728	9.062	0.000103744	0.000221928	1.261	8.969	8.778	8.348	8.245	9.692	8.947	10.688	8.942	10.01	10.005	8.867	8.719	8.257	8.198	7.843	8.2	8.206	8.74	8.416	7.816	8.219	8.071	8.343	8.069	8.611	8.072	8.229	7.798	9.388	8.32	8.34	8.392	9.13	8.827	9.096	9.333	8.751	8.356	8.279	8.187	7.631	8.278	7.91	7.537
CB_000973	4.21	4.627	2.58e-05	5.9e-05	1.336	4.245	3.876	3.997	4.015	4.171	4.063	4.188	3.695	5.413	4.468	4.51	5.013	4.331	3.676	3.959	3.979	4.081	3.78	4.239	3.452	4.465	3.573	4.051	4.167	3.286	4.158	3.118	2.993	4.493	4.365	4.453	4.807	4.728	3.914	5.115	5.67	4.699	4.319	5.934	3.277	4.689	3.182	3.089	3.485
CB_000974	9.466	7.187	7.66e-47	3.04e-45	-4.854	9.676	10.163	9.785	9.995	6.789	11.449	9.105	10.128	10.995	10.614	8.887	9.788	9.219	9.131	8.78	8.583	8.355	7.653	8.056	7.412	10.081	9.427	12.39	10.035	9.037	9.223	9.156	9.208	9.767	9.5	9.546	10.423	10.667	9.856	10.137	8.473	10.058	9.102	9.592	9.017	8.801	8.868	8.852	9.067
CB_000975	8.954	9.514	0.0291711	0.0439299	1.474	6.753	8.217	6.822	7.864	4.003	8.356	3.169	10.139	5.764	9.849	10.591	9.726	9.931	9.211	9.551	7.731	10.667	8.087	10.394	10.242	9.356	9.009	9.096	9.785	9.163	9.49	10.54	8.482	8.301	9.529	9.802	10.14	11.957	7.926	10.573	8.583	11.12	8.044	8.735	8.954	8.581	9.556	9.796	9.78
CB_000976	13.012	12.391	1.11e-09	3.83e-09	-1.538	13.015	13.079	13.197	13.401	13.21	13.477	13.53	14.119	11.591	11.847	13.866	11.815	13.281	13.662	13.211	14.159	13.754	14.049	13.205	12.344	13.589	13.667	13.599	13.532	13.107	12.784	13.466	12.598	11.733	12.6	13.375	11.93	12.14	11.324	11.634	11.456	11.475	11.71	11.451	11.848	12.361	12.937	12.537	12.553
CB_000977	8.377	8.391	0.839569	0.869017	1.009	8.801	8.056	8.212	8.322	9.483	8.115	9.598	8.761	8.953	8.665	8.784	8.723	8.545	8.36	8.346	8.209	7.62	8.552	8.742	7.915	8.422	8.479	8.527	8.449	8.029	7.733	8.312	7.663	8.997	8.39	8.626	8.982	8.437	8.045	8.445	8.137	8.409	7.93	8.007	8.496	8.053	8.697	8	7.837
CB_000978	10.858	10.878	0.861381	0.886878	1.014	10.843	10.222	10.303	11.047	8.619	10.795	13.61	11.943	10.958	11.483	11.383	10.029	11.411	11.074	10.721	12.23	11.377	11.673	11.133	10.222	9.946	10.598	10.705	9.782	10.538	9.994	11.118	10.055	10.11	10.338	10.334	11.076	9.95	10.86	11.175	8.916	9.995	9.971	11.036	10.88	10.149	10.416	10.556	10.326
CB_000979	6.457	6.25	0.0257889	0.0392159	-1.154	6.016	5.956	7.065	6.86	5.986	6.277	4.692	6.935	7.202	6.917	7.206	7.671	7.008	6.58	6.862	6.274	6.75	6.638	7.185	5.83	6.069	6.403	6.175	6.342	6.52	6.379	6.578	7.472	6.506	6.67	6.453	6.733	6.352	6.128	6.557	6.765	7.246	6.99	7.213	7.246	7.38	7.177	7.042	7.152
CB_000980	5.638	5.076	7.58e-07	2.04e-06	-1.476	6.719	5.458	5.328	5.138	5.717	5.987	5.253	5.754	6.697	5.776	5.729	6.315	5.67	5.546	5.956	6.885	7.318	4.111	6.669	4.637	5.089	4.909	5.885	4.493	4.435	4.929	6.042	4.454	6.379	5.914	4.749	6.043	4.547	5.433	6.638	4.746	5.609	5.663	6.694	5.07	5.606	4.349	4.887	3.974
CB_000981	9.342	8.906	2.59e-08	7.95e-08	-1.353	9.596	9.481	9.263	8.754	9.151	9.261	11.248	10.573	9.07	9.933	9.389	9.053	9.122	9.454	9.574	10.516	9.562	9.892	9.066	9.039	9.728	9.225	9.834	9.576	9.835	9.371	9.902	9.331	9.718	8.392	9.15	9.15	9.443	8.882	9.478	9.31	9.175	9.459	9.059	9.206	8.997	9.36	9.242	8.825
CB_000982	7.398	7.667	0.0340613	0.050641	1.204	8.567	7.601	7.022	7.221	8.62	8.086	8.684	8.311	5.022	7.136	6.742	6.447	7.89	8.482	7.664	8.283	8.658	8.554	8.767	7.882	7.366	7.766	7.575	7.669	7.305	7.614	7.335	6.879	6.181	7.195	7.346	5.873	6.129	6.299	6.263	6.158	6.325	6.914	6.592	6.968	7.33	7.052	7.234	7.073
CB_000983	9.53	7.267	3.26e-34	5.65e-33	-4.799	9.95	9.847	10.264	9.533	6.469	9.942	7.392	11.297	9.381	9.006	10.662	10.101	10.339	10.224	10.04	10.278	9.951	10.136	9.322	6.578	10.413	9.95	9.283	9.964	10.032	9.709	9.565	9.74	9.308	8.956	9.73	9.995	9.022	8.603	8.954	6.688	9.017	8.901	8.919	9.464	8.438	9.291	9.642	8.766
CB_000984	3.389	3.349	0.666692	0.717414	-1.028	3.035	4.031	3.681	3.2	2.975	3.231	3.068	4.67	3.494	3.213	3.203	4.988	2.964	3.201	3.475	3.433	3.454	2.977	3.074	3.38	3.158	3.033	3.339	2.975	3.026	6.157	4.462	3.342	3.469	3.163	3.036	3.73	3.11	3.096	3.104	3.325	3.768	3.469	3.479	4.599	3.048	3.025	3.115	3.075
CB_000985	8.85	8.797	0.466455	0.529807	-1.037	8.63	8.556	8.545	8.392	8.479	8.512	7.731	8.661	9.285	8.851	9.423	9.717	8.894	8.337	8.796	8.701	9.162	8.407	8.465	8.523	8.759	8.665	8.844	8.546	8.596	8.62	8.714	8.676	9.296	9.029	8.538	9.626	9.394	9.274	9.431	10.287	9.723	9.422	9.787	9.766	9.071	9.243	8.912	8.776
CB_000986	10.32	10.268	0.624233	0.678779	-1.037	10.568	10.361	9.936	10.026	12.831	11.084	12.275	10.533	10.949	10.713	9.712	9.879	9.793	11.327	9.779	10.524	10.448	10.224	10.471	10.545	10.121	9.817	10.024	10.075	9.653	9.701	9.791	9.476	10.712	9.866	9.974	10.4	10.043	10.157	10.371	10.368	10.164	9.725	9.987	9.902	9.116	9.401	9.585	9.41
CB_000987	8.741	8.894	0.0130233	0.0208521	1.112	9.251	8.758	8.609	8.512	8.782	8.778	11.158	8.699	8.777	8.473	9.258	8.364	8.548	9.241	8.848	9.32	8.895	9.139	8.475	9.094	8.578	8.663	8.798	8.504	8.062	7.876	8.234	7.926	8.334	8.457	8.639	8.439	8.618	8.125	8.401	8.106	8.431	8.676	9.035	8.554	8.403	8.277	9.039	8.219
CB_000988	7.431	7.577	0.0226402	0.0347814	1.106	7.65	7.452	7.513	7.718	7.641	7.285	6.284	7.346	8.403	8.453	7.872	7.581	7.012	7.016	6.871	7.027	6.651	6.856	7.286	6.608	7.384	7.361	7.373	7.147	6.898	7.17	7.572	6.817	8.132	7.686	7.579	7.301	7.781	7.731	7.776	7.572	7.821	7.263	7.135	7.331	6.747	7.391	7.111	6.673
CB_000989	6.701	6.894	0.161287	0.208258	1.143	7.391	7.417	5.905	5.896	6.768	7.549	3.281	7.242	6.629	7.615	7.852	7.42	7.085	8.283	6.436	8.1	8.906	7.247	7.409	7.381	5.965	5.503	6.668	5.811	5.89	6.974	5.647	6.037	5.904	4.998	6.756	4.987	5.784	5.644	8.545	5.918	6.442	6.705	7.475	6.019	6.475	5.669	5.74	5.938
CB_000990	11.362	8.299	9.17e-47	3.62e-45	-8.356	11.88	10.297	11.877	11.283	10.593	12.389	9.675	11.573	11.404	13.492	11.33	11.159	12.291	11.665	11.872	14.44	11.35	12.017	10.813	10.394	9.831	10.612	10.004	10.694	14.472	11.303	14.322	9.693	10.533	9.157	12.898	10.742	12.207	11.256	11.574	14.038	11.525	12.298	10.307	12.013	11.653	13.84	10.239	11.405
CB_000991	11.25	11.108	0.127874	0.169014	-1.103	11.533	11.249	10.981	10.952	10.798	11.473	12.694	11.969	11.768	12.189	11.485	11.376	11.512	11.735	11.358	11.856	11.312	11.765	11.897	10.919	11.296	11.097	11.503	11.711	10.939	10.756	11.36	10.369	12.206	10.667	11.14	11.295	11.204	10.587	11.273	11.528	11.065	10.279	10.887	10.657	10.122	10.436	10.497	10.146
CB_000992	7.372	7.907	2.55e-13	1.18e-12	1.449	7.613	7.735	7.229	7.049	8.705	7.151	8.401	7.441	9.127	8.851	7.715	7.735	7.145	6.947	6.837	7.086	6.919	7.22	7.727	6.629	7.01	6.889	7.186	7.235	6.87	6.927	6.993	6.851	8.226	7.489	7.138	7.245	7.766	7.953	7.84	8.27	7.548	7.205	7.65	7.114	6.781	7.231	6.992	6.688
CB_000993	10.741	10.823	0.428856	0.492717	1.059	11.683	10.479	10.223	10.172	10.92	10.895	14.302	11.346	11.731	12.183	10.901	10.58	10.528	11.356	10.601	12.11	12.154	12.306	10.962	11.509	9.818	10.023	10.348	9.562	10.413	10.211	10.467	9.674	10.312	9.757	10.16	9.644	10.231	9.686	10.648	10.781	9.91	9.955	10.058	9.78	10.254	10.715	9.846	10.043
CB_000994	7.832	8.705	1.5e-06	3.92e-06	1.832	7.365	8.219	8.129	8.175	7.711	8.638	5.34	10.778	5.424	8.244	8.546	7.088	8.902	8.144	9.241	9.943	8.647	9.492	9.569	8.202	7.139	7.358	7.392	7.107	9.806	7.933	10.01	6.867	6.995	6.833	7.977	5.756	6.845	6.356	6.69	8.453	6.389	6.383	6.352	6.555	8.994	8.199	7.916	7.536
CB_000995	8.456	8.686	2.26e-05	5.2e-05	1.173	8.642	8.242	8.463	8.427	7.828	8.207	9.647	8.455	8.466	9.315	8.887	8.909	8.405	8.396	8.42	8.728	8.136	8.694	8.252	8.041	8.218	8.086	8.362	8.186	7.78	7.706	8.006	8.081	8.774	8.465	9.001	8.855	8.188	8.299	8.545	9.025	8.275	8.243	8.435	8.455	8.007	8.006	8.31	8.253
CB_000996	7.019	6.852	0.018801	0.0292775	-1.123	7.233	6.822	6.848	6.547	6.58	6.56	7.716	7.244	7.333	8.957	8.059	7.441	7.459	6.753	7.065	6.903	6.393	6.914	7.021	7.957	6.53	7.017	6.691	6.298	6.662	6.765	6.556	7.632	7.479	7.13	7.107	6.929	6.616	6.539	7.276	6.415	7.627	7.642	7.527	7.408	6.776	6.925	6.118	6.512
CB_000997	5.787	6.651	6.22e-12	2.57e-11	1.82	6.869	6.03	5.365	4.25	5.027	5.166	7.777	5.36	7.116	6.853	5.903	5.429	5.082	6.207	6.139	6.636	6.334	6.755	6.626	5.781	5.556	5.653	5.91	6.048	5.75	6.054	6.71	4.83	5.51	5.652	5.343	5.692	5.645	5.909	6.373	5.654	5.454	6.089	6.033	6.266	6.226	4.78	6.409	6.56
CB_000998	15.119	15.283	0.0106675	0.0173329	1.121	15.439	14.887	14.803	15.156	16.256	15.249	15.744	15.063	15.733	15.936	15.409	14.594	15.257	15.171	14.576	14.916	15.019	15.295	15.289	15.641	14.992	14.731	14.704	14.84	13.873	14.214	14.814	14.048	15.253	15.771	15.574	15.132	15.133	14.917	15.735	14.844	14.666	15.497	15.369	15.18	14.77	14.756	14.84	14.626
CB_000999	5.066	4.869	0.158362	0.204799	-1.146	5.871	6.075	4.502	4.82	5.181	5.541	9.413	4.016	6.998	6.5	6.225	3.264	4.796	5.505	5.346	5.928	5.597	6.847	5.686	5.196	4.502	4.926	5.074	5.383	5.946	4.632	5.283	2.965	5.319	4.461	4.712	4.646	5.398	5.148	5.707	5.871	3.623	3.097	3.284	3.135	2.917	4.476	3.282	3.221
CB_001000	6.779	6.431	0.018856	0.0293541	-1.273	8.045	6.609	6.374	6.151	6.104	6.546	4.583	7.106	7.329	7.032	6.209	7.167	7.155	6.957	6.708	8.757	8.828	5.616	8.285	6.722	6.477	6.255	7.235	6.47	7.192	7.39	6.845	6.856	6.706	7.487	7.368	6.473	5.779	6.566	6.959	4.854	6.561	7.292	7.689	6.921	7.404	6.974	6.982	6.811
CB_001001	12.182	12.452	0.000438703	0.000868187	1.205	11.654	11.613	12.032	11.763	11.197	11.702	10.047	12.883	11.638	12.147	13.027	12.748	12.54	11.779	12.389	11.928	12.575	11.864	11.563	11.654	12.451	11.848	11.931	11.51	12.894	11.386	12.477	12.076	13.062	12.252	11.61	13.009	12.936	12.676	12.879	12.977	13.01	12.381	12.675	13.301	12.008	12.53	11.518	12.141
CB_001002	5.131	4.984	0.167088	0.214905	-1.107	5.277	4.86	5.326	4.65	5.092	4.515	6.661	4.09	5.835	5.721	5.557	5.056	5.861	4.947	4.156	5.404	2.995	5.893	5.698	4.461	5.555	6.07	4.976	6.153	4.599	6.193	5.768	5.795	5.399	5.158	5.356	4.783	6.12	5.237	4.178	4.161	5.002	6.252	3.394	6.159	5.369	6.445	5.958	6.349
CB_001003	3.542	3.454	0.297994	0.359266	-1.063	3.24	3.312	3.302	4.365	4.954	3.291	3.103	4.942	3.047	3.034	4.008	4.015	3.104	3.539	3.887	3.129	3.241	2.948	3.115	3.154	3.404	3.165	3.064	3.696	3.515	3.498	5.167	3.634	3.233	3.18	3.191	3.255	3.294	3.324	3.252	3.959	3.171	3.38	3.3	3.38	3.853	3.683	7.408	3.836
CB_001004	15.533	16.043	4.21e-14	2.06e-13	1.425	15.695	15.757	15.6	15.386	15.769	16.17	16.668	15.144	14.428	16.287	15.434	15.029	15.849	15.407	15.139	16.231	15.48	15.715	15.97	16.092	15.476	15.118	14.99	15.591	14.208	14.852	15.495	14.786	15.373	14.802	15.98	15.384	15.296	14.907	15.712	15.503	15.302	15.323	15.386	15.323	15.326	15.264	15.303	15.541
CB_001005	13.867	13.856	0.855949	0.882559	-1.008	13.937	14.063	13.392	13.732	14.423	14.166	15.838	13.831	14.912	14.852	14.157	14.431	13.736	13.858	13.372	14.24	13.927	14.069	13.85	14.034	13.689	13.388	13.521	13.682	13.023	13.27	13.124	12.877	14.154	13.9	13.966	13.823	13.662	13.882	14.467	14.243	14.307	13.453	13.92	13.709	13.161	13.039	13.63	13.422
CB_001006	5.778	5.295	0.000622317	0.00120933	-1.398	4.812	5.197	6.666	5.214	5.569	4.66	4.155	6.117	3.978	3.687	5.46	5.212	6.62	6.723	6.145	6.325	6.136	4.489	5.995	5.817	6.998	7.124	7.223	6.614	6.15	5.913	6.29	6.805	5.025	5.387	5.086	6.341	5.411	4.565	5.658	4.634	7.297	6.611	4.469	5.016	6.14	6.288	7.145	7.268
CB_001007	11.126	11.549	0.00277982	0.00495164	1.341	11.957	11.472	10.265	10.154	10.408	11.317	10.468	12.001	12.975	13.055	12.138	11.926	11.471	11.599	10.436	12.939	12.601	12.309	11.445	10.764	10.957	9.757	10.653	9.165	10.353	11.135	9.312	9.319	10.975	9.895	11.713	10.687	10.706	9.996	11.945	10.825	11.082	10.544	11.031	10.721	10.176	10.672	9.981	9.929
CB_001008	5.814	6.168	0.0352881	0.0523239	1.278	4.44	4.317	5.939	6.012	3.29	5.589	5.106	3.829	5.343	5.898	5.26	6.668	6.394	4.673	6.722	6.155	5.349	6.481	5.828	6.27	6.114	5.798	5.819	5.851	6.908	6.446	5.893	6.846	6.982	6.221	6.666	6.523	7.376	7.694	5.787	8.23	7.475	7.618	6.433	7.165	7.883	7.466	6.883	7.042
CB_001009	5.865	5.727	0.257158	0.315342	-1.101	6.121	4.592	6.417	5.22	5.208	5.92	5.884	5.059	5.335	5.991	7.135	6.027	7.21	6.488	6.858	7.542	7.149	5.483	6.066	7.582	6.77	5.307	6.488	5.469	5.398	6.302	5.101	4.724	5.008	4.761	5.592	5.786	5.531	6.297	5.734	5.223	6.139	5.057	5.664	5.304	6.537	6.624	5.946	5.573
CB_001010	8.342	8.223	0.18906	0.239929	-1.086	8.481	8.15	8.159	8.204	8.427	8.286	7.835	8.683	9.265	9.302	8.458	9.203	8.018	7.643	7.376	7.744	6.782	6.117	6.745	6.505	8.149	8.199	8.228	8.15	8.234	8.49	8.455	7.978	9.406	8.412	8.515	8.603	8.908	8.798	9.152	9.166	8.855	8.363	8.528	8.689	7.258	7.767	7.853	7.612
CB_001011	12.972	11.752	5.75e-42	1.64e-40	-2.328	13.291	13.123	13.487	13.205	11.222	13.304	12.494	13.889	13.429	12.56	13.254	13.202	13.257	12.8	13.033	13.008	12.788	12.93	12.369	11.749	12.714	13.053	12.728	12.55	12.855	12.632	12.499	12.552	12.465	12.791	13.056	13.057	12.468	12.183	13.04	11.363	12.798	12.504	12.567	13.5	12.463	12.543	12.514	12.682
CB_001012	7.493	7.191	0.000113698	0.000242033	-1.233	7.924	7.389	7.323	6.969	7.249	8.183	5.089	6.98	6.984	8.798	6.954	7.812	7.589	7.718	7.424	7.786	8.458	8.237	7.25	7.67	7.208	7.066	7.109	6.641	7.112	7.522	7.177	7.84	6.855	6.698	7.724	6.789	7.688	7.328	7.393	8.195	7.489	7.883	7.81	7.721	7.778	7.794	6.799	7.439
CB_001013	3.807	3.399	2.71e-06	6.91e-06	-1.327	3.953	3.7	5.077	3.886	2.961	4.418	3.263	3.089	3.025	3.077	3.254	3.015	3.181	4.644	4.373	4.635	5.176	3.33	3.848	4.479	3.565	3.902	3.251	4.003	3.148	4.445	3.16	3.805	3.154	5.364	3.001	3.331	3.665	3.025	3.006	2.939	3.277	3.143	3.307	4.28	4.489	3.484	5.068	3.117
CB_001014	10.373	10.545	0.111593	0.149507	1.127	11.003	10.274	9.917	9.326	10.17	10.991	8.038	10.2	11.287	11.881	11.444	10.448	10.713	11.108	10.754	11.865	12.122	11.329	10.511	10.722	9.925	9.415	9.849	9.283	9.527	9.949	8.67	9.145	10.021	9.065	10.018	9.511	9.927	9.591	10.972	10.401	10.25	10.152	10.927	9.818	10.235	9.644	9.611	9.619
CB_001015	6.2	5.009	1.11e-16	6.47e-16	-2.283	5.203	5.3	4.645	5.83	6.026	6.139	5.815	8.552	3.808	4.528	5.977	5.445	6.711	5.888	6.055	7.036	6.988	6.57	6.976	5.572	6.389	6.884	6.982	6.95	6.505	5.642	6.726	7.076	5.001	4.866	5.115	5.387	5.213	4.811	5.815	4.315	6.002	5.935	5.462	6.316	5.24	5.683	6.136	5.302
CB_001016	5.984	6.18	0.0605476	0.0859386	1.145	6.229	5.916	6.465	5.331	6.049	6.594	7.319	6.479	6.287	6.587	6.43	5.652	5.74	6.158	5.43	5.704	6.531	6.316	5.51	6.353	5.812	6.07	5.809	5.446	5.801	5.66	5.326	5.584	6.19	5.711	5.817	5.935	6.132	6.296	6.493	6.503	4.882	5.537	6.864	5.833	4.804	5.324	5.591	5.139
CB_001017	13.225	14.182	4.81e-11	1.86e-10	1.941	12.162	14.98	12.22	13.037	15.95	13.555	12.937	12.531	11.563	12.93	13.671	13.283	12.87	12.947	12.953	12.391	13.182	13.065	13.004	14.75	12.633	12.753	12.976	12.65	13.846	14.388	13.392	11.824	13.321	12.59	12.49	13.786	14.173	14.356	13.57	14.811	13.325	12.312	13.304	13.043	12.378	14.268	12.648	12.307
CB_001018	11.064	10.815	0.0080327	0.0133219	-1.188	11.709	11.29	11.207	11.167	11.256	11.517	10.048	12.732	11.215	11.908	11.651	10.637	10.159	11.834	11.325	12.705	11.801	12.279	10.9	11.553	10.391	10.227	10.604	10.22	11.663	11.474	11.538	10.447	10.475	9.955	11.482	9.874	10.657	9.82	10.72	10.587	9.946	10.954	10.806	10.515	10.658	11.54	10.419	10.584
CB_001019	14.16	14.35	0.00566631	0.00963148	1.141	14.678	14.208	13.804	14.519	13.407	14.334	15.647	14.899	13.959	14.724	14.198	13.772	14.546	14.293	13.708	14.734	14.751	14.717	14.686	14.566	13.886	13.5	13.638	13.472	13.29	13.379	14.221	13.14	13.91	13.866	14.387	13.819	13.805	13.797	14.699	13.58	13.671	13.498	14.036	14.104	13.97	13.912	13.918	13.817
CB_001020	4.664	4.03	1.23e-08	3.91e-08	-1.551	3.983	5.251	3.964	4.661	5.886	5.516	4.273	3.798	5.158	4.43	5.581	4.942	5.072	5.442	5.127	6.54	6.46	5.31	5.13	5.291	4.835	4.594	4.899	4.044	3.593	4.608	6.516	3.718	5.169	3.481	4.772	3.868	4.261	3.438	4.946	5.952	3.121	3.76	4.286	4.797	5.115	4.633	4.348	3.378
CB_001021	3.957	4.03	0.342096	0.405472	1.052	3.744	3.882	3.393	3.524	5.189	3.845	3.529	3.815	5.005	3.628	3.747	3.215	4.135	3.54	3.43	3.275	3.816	2.99	3.184	3.68	3.897	3.577	3.322	3.595	3.649	3.644	4.179	3.903	4.389	4.159	4.365	3.059	4.312	3.381	3.595	3.325	3.8	4.322	3.723	4.322	3.88	3.754	4.734	3.712
CB_001022	5.686	6.37	2.23e-08	6.9e-08	1.607	6.141	4.931	5.274	5.156	5.453	6.069	9.134	5.034	5.816	6.969	5.556	6.665	6.071	6.041	5.977	6.124	6.626	7.277	5.525	6.224	5.206	5.478	5.042	6.086	4.663	5.753	4.985	5.788	5.137	5.022	4.867	5.335	5.571	5.315	6.687	6.823	5.736	6.065	7.961	5.485	6.892	5.471	6.097	5.54
CB_001023	12.179	11.776	2.95e-07	8.24e-07	-1.323	12.632	12.443	12.232	12.144	11.153	12.35	13.935	12.317	13.091	12.736	11.505	11.756	12.38	12.433	12.122	12.865	12.72	12.75	12.712	12.149	12.556	12.119	12.273	12.054	11.847	11.621	12.146	11.729	11.741	12.087	11.992	11.863	11.793	11.691	12.057	10.61	11.461	11.393	12.292	11.88	11.918	11.956	12.321	12.077
CB_001024	7.4	7.676	0.000145746	0.000306224	1.211	7.713	7.487	7.018	7.498	7.559	7.351	9.379	7.145	8.521	8.238	7.489	7.623	7.363	7.14	7.311	7.209	6.95	8.092	7.43	7.13	7.2	7.282	7.401	7.434	6.588	9.314	7.069	7.082	7.707	7.253	7.565	7.223	7.117	7.106	7.491	7.376	7.074	6.747	7.068	6.977	6.383	6.251	6.34	6.153
CB_001025	7.472	7.341	0.39422	0.458269	-1.095	9.676	7.521	6.4	6.598	7.444	7.646	12.001	7.744	7.32	8.638	8.462	7.52	7.448	8.49	7.726	9.191	9.026	9.813	9.236	8.283	6.851	6.942	6.986	6.869	6.847	6.99	7.319	6.464	6.26	6.069	6.886	6.453	6.839	6.315	7.78	6.813	5.928	6.898	7.325	6.943	6.989	6.665	7.068	6.791
CB_001026	11.188	11.052	0.0633142	0.0895185	-1.099	11.101	11.032	10.709	11.128	10.937	11.151	11.088	11.134	9.434	10.819	12.073	10.912	11.112	11.435	10.986	11.632	11.694	11.377	11.003	10.924	11.062	11.059	10.82	11.162	11.391	11.022	11.675	10.792	10.688	10.543	10.945	10.918	11.146	10.852	11.339	11.721	11.038	10.865	11.157	11.436	10.713	11.059	10.717	11.074
CB_001027	9.674	10.067	4.23e-05	9.46e-05	1.313	9.722	8.961	9.956	9.099	10.141	10.118	8.791	10.731	9.452	10.77	9.859	10.62	10.031	10.067	9.844	10.458	11.043	9.944	9.823	9.615	9.689	9.502	9.412	9.274	9.985	9.376	9.332	8.837	9.689	9.312	9.104	9.556	9.43	9.377	9.589	9.635	9.719	9.616	10.303	9.743	9.787	10.011	9.982	9.502
CB_001028	7.02	7.004	0.89804	0.917402	-1.011	6.617	8.013	6.939	6.999	6.213	6.619	5.659	6.515	5.417	5.605	7.295	6.111	7.275	6.811	7.082	7.2	7.33	6.412	6.647	6.125	6.825	6.278	6.292	7.545	7.718	8.545	7.781	8.693	6.479	7.14	6.413	5.638	7.343	6.542	7.13	6.912	7.234	6.801	7.124	7.744	8.417	6.955	8.163	7.67
CB_001029	6.308	6.47	0.0956325	0.13012	1.119	6.559	7.192	5.683	5.777	6.203	6.56	6.491	6.183	6.229	6.542	7.404	5.802	6.3	6.516	6.27	7.485	7.517	7.165	6.629	6.415	5.628	5.688	5.489	5.963	6.193	6.402	5.944	5.901	5.996	5.651	6.397	5.065	6.747	5.792	6.133	6.692	5.68	6.579	6.616	6.884	7.035	6.266	7.044	6.556
CB_001030	7.869	8.431	1.06e-08	3.37e-08	1.476	8.439	8.223	7.959	7.916	8.007	8.373	10.304	8.141	7.331	8.515	8.567	8.162	8.136	8.115	7.894	8.262	7.929	8.497	8.51	7.661	7.542	7.506	7.757	7.853	6.738	7.254	7.334	7.293	7.383	7.685	7.697	7.953	6.712	7.034	7.989	7.552	7.06	6.706	7.675	6.663	6.218	6.66	7.105	6.803
CB_001031	7.182	7.21	0.751244	0.792633	1.02	7.815	7.57	7.106	7.167	6.932	7.577	8.063	7.775	8.258	8.701	8.114	7.403	6.88	7.597	6.535	8.011	7.953	7.583	7.344	7.121	6.652	6.199	7.47	6.742	6.387	6.77	7.354	6.341	7.222	6.522	7.326	6.53	6.901	6.829	8.407	7.191	6.613	7.076	7.388	6.833	6.443	5.841	7.212	6.097
CB_001032	13.075	12.858	0.000752871	0.00144561	-1.162	13.188	12.981	13.282	13.096	13.065	13.087	14.394	13.402	13.774	13.956	13.511	13.683	13.709	13.376	13.378	13.702	12.623	13.024	12.744	12.456	13.091	13.034	13.022	13.164	12.5	12.554	12.954	12.29	13.526	12.795	13.253	13.33	12.868	13.126	13.591	13.677	12.828	12.655	12.712	13.055	12.262	12.609	12.784	12.514
CB_001033	13.746	14.061	4.88e-08	1.47e-07	1.244	13.896	13.806	14.27	13.804	13.939	13.806	13.483	13.532	13.725	13.507	13.296	13.273	13.866	13.559	13.662	13.597	13.687	13.656	14.083	14.302	13.943	13.637	13.926	13.776	13.778	14.054	13.917	14.228	13.514	13.563	13.725	13.521	13.475	13.879	13.419	13.679	13.722	13.722	13.488	13.851	14.039	13.934	13.943	13.997
CB_001034	11.634	12.083	2.38e-05	5.47e-05	1.365	11.36	11.613	11.664	11.852	12.082	11.016	10.13	10.928	11.894	11.347	11.467	11.956	11.826	10.795	11.369	10.528	10.185	10.64	11.213	11.95	11.682	11.556	11.64	12.166	11.471	11.706	11.607	11.889	12.625	12.343	11.995	12.396	12.094	12.781	12.071	12.413	12.626	12.325	12.23	12.468	11.931	11.856	11.938	12.192
CB_001035	12.054	11.913	0.0854394	0.117524	-1.103	11.795	11.718	11.935	12.84	12.502	12.153	11.34	12.474	12.319	11.884	11.61	12.26	12.075	12.118	12.343	11.786	10.997	11.765	11.803	12.136	12.291	12.309	12.312	12.215	12.13	11.813	11.991	11.913	12.223	12.605	12.598	12.491	12.077	12.081	11.771	11.853	12.132	12.43	12.559	12.337	12.919	12.808	12.864	12.684
CB_001036	5.401	4.17	1.19e-17	7.34e-17	-2.347	5.134	5.518	4.454	4.975	3.016	5.144	6.733	5.386	4.409	3.7	5.332	5.633	3.447	5.62	6.031	6.069	5.417	5.909	4.056	3.324	5.29	6.875	6.087	6.708	5.732	4.526	6.274	5.578	4.796	5.073	5.576	5.929	5.02	4.048	5.605	3.462	5.72	4.938	3.678	6.067	5.694	7.496	7.516	6.613
CB_001037	7.271	7.079	0.0404311	0.0593405	-1.142	6.857	6.709	6.495	5.876	7.435	7.63	6.826	7.608	6.867	7.12	7.982	7.32	6.917	8.395	8.019	7.733	8.897	7.818	7.446	8.148	7.706	7.431	7.457	6.854	6.998	7.042	6.909	7.102	7.25	6.68	6.708	7.031	6.115	6.631	7.355	6.466	7.267	7.892	7.937	7.501	8.003	7.282	7.131	7.172
CB_001038	10.228	9.438	2.04e-16	1.17e-15	-1.729	11.19	9.971	10.385	9.461	9.584	10.721	9.384	9.244	11.032	11.501	10.594	10.519	9.771	10.88	10.715	11.568	11.577	10.283	10.576	10.605	9.483	9.953	9.856	9.397	9.628	10.054	9.476	10.188	10.443	9.523	10.274	9.951	10.404	9.76	10.72	11.972	10.107	9.799	10.24	10.32	9.762	9.953	9.236	9.36
CB_001039	7.772	7.861	0.275706	0.335239	1.064	7.764	7.501	7.481	7.397	8.794	7.455	8.343	7.754	8.861	8.748	7.773	7.911	7.417	7.051	7.025	6.946	6.805	6.771	5.64	6.617	7.689	7.244	7.361	7.192	8.038	7.411	7.509	7.28	8.719	7.633	7.687	7.887	8.441	8.103	8.202	8.86	8.311	7.883	7.597	7.83	7.539	7.864	7.182	7.369
CB_001040	6.229	4.89	1.33e-16	7.73e-16	-2.53	4.957	8.294	6.094	5.685	13.367	5.659	3.25	4.783	3.962	5.316	5.052	4.445	6.146	6.574	6.224	5.37	7.25	4.696	5.742	5.902	5.701	6.18	6.151	6.222	6.802	6.58	4.989	6.075	5.791	5.63	6.527	4.803	5.94	6.096	5.576	6.577	5.664	7.324	5.379	5.721	7.072	6.061	6.809	6.541
CB_001041	9.65	8.528	1.64e-32	2.56e-31	-2.177	9.752	9.509	9.556	9.78	8.868	9.562	8.614	9.455	8.993	9.83	10.279	9.874	10.183	9.732	10.244	10.995	9.612	9.715	9.807	9.147	9.564	9.911	10.055	9.913	9.197	8.951	9.715	8.826	9.842	9.242	9.972	9.972	9.41	8.868	9.866	10.919	9.561	9.359	8.976	9.672	9.049	9.089	9.108	9.08
CB_001042	12.869	12.883	0.840562	0.869829	1.01	12.896	12.692	12.549	12.868	13.278	12.857	14.388	13.005	14.045	14.261	13.643	13.796	12.978	12.938	13.02	13.558	12.264	12.606	12.633	12.205	12.501	12.598	12.894	13.096	12.152	12.354	12.527	12.245	13.685	12.998	13.157	13.651	13.011	13	13.565	14.458	12.89	12.392	12.92	12.99	11.95	12.292	12.443	12.342
CB_001043	4.492	4.662	0.154139	0.199941	1.125	3.942	3.816	4.661	4.272	4.448	4.951	3.213	4.828	5.152	4.777	4.301	4.362	4.226	3.894	3.035	3.108	3.291	3.372	3.239	2.972	4.037	5.184	4.7	4.086	3.03	3.767	3.173	4.297	5.481	5.25	4.608	4.214	5.817	5.867	6.016	6.296	5.981	6.447	4.862	5.046	3.334	3.448	3.991	3.525
CB_001044	5.132	4.71	0.00101418	0.00191366	-1.34	5.176	5.369	4.333	4.629	4.586	4.425	7.496	5.387	6.656	5.816	5.227	5.29	4.974	4.312	5.094	4.916	5.739	6.507	4.391	6.15	5.128	5.065	4.871	5.146	5.85	5.633	5.305	6.033	5.766	4.581	5.788	3.57	5.817	6.023	4.925	7.282	4.608	7.076	3.306	5.743	5.735	6.263	5.004	5.749
CB_001045	7.656	8.102	2.95e-07	8.25e-07	1.362	7.355	7.451	7.723	8.138	8.494	6.945	5.145	7.149	7.043	7.357	7.726	8.315	8.05	7.606	8	6.967	7.279	7.047	7.606	8.33	7.617	7.954	7.688	7.655	7.122	7.715	7.58	8.055	7.852	8.293	7.983	8.363	7.478	7.634	7.847	8.128	8.454	8.61	8.328	8.053	8.487	7.707	8.032	8.459
CB_001046	7.821	7.734	0.396214	0.460296	-1.062	8.695	7.814	7.547	7.381	12.348	7.285	11.432	7.409	9.163	8.577	7.955	7.715	7.692	7.354	7.19	7.573	7.166	8.665	8.382	6.674	7.622	7.591	7.72	7.978	7.346	7.126	7.585	7.036	8.175	7.668	7.716	7.813	7.835	7.447	7.88	7.46	7.481	7.227	7.138	7.463	6.875	6.967	6.868	6.547
CB_001047	4.978	5.245	0.0880119	0.120734	1.203	3.683	3.895	7.644	5.825	5.88	6.172	3.243	6.45	4.927	6.531	5.32	5.008	5.467	7	5.836	3.424	5.003	3.77	3.742	5.49	3.811	4.751	3.816	5.033	7.356	6.589	6.222	6.276	5.364	4.198	4.888	2.992	7.754	6.638	3.369	8.733	4.5	4.522	4.574	5.605	5.185	7.332	4.727	4.524
CB_001048	7.502	7.797	2.99e-05	6.79e-05	1.227	7.394	7.164	7.141	7.384	7.854	7.441	8.779	7.522	8.577	8.852	7.386	7.983	7.055	7.143	6.705	7.471	7.069	7.298	7.369	6.707	7.283	7.045	7.418	7.356	7.45	7.146	7.13	7.239	8.107	7.337	7.292	7.441	7.203	7.405	7.717	7.561	7.968	7.584	7.52	7.197	6.839	6.802	6.99	6.788
CB_001049	5.485	5.605	0.439604	0.503496	1.087	7.718	5.444	6.149	5.077	4.179	5.837	10.811	6.737	6.603	7.147	4.145	4.917	5.965	6.38	6.47	5.766	6.739	8.239	6.785	5.488	5.101	5.385	5.483	5.057	6.261	6.368	5.287	4.727	4.383	3.907	3.918	4.965	4.516	4.649	4.013	6.282	5.329	4.846	3.738	4.809	6.285	4.709	6.39	3.984
CB_001050	12.144	12.045	0.302197	0.363653	-1.071	12.192	12.698	11.774	12.902	12.32	12.766	11.948	12.703	10.976	10.533	12.787	10.499	11.262	12.614	12.704	12.608	12.785	12.613	12.812	12.493	12.993	12.687	13.013	13.046	12.651	12.645	12.729	11.711	11.308	11.729	12.34	10.804	11.119	11.362	10.83	11.041	11.213	10.971	10.802	10.664	12.121	12.06	11.971	12.486
CB_001051	12.138	12.269	0.144345	0.188374	1.095	12.961	12.242	11.621	11.567	12.191	12.249	15.806	11.965	13.268	13.861	12.533	12.269	12.254	12.129	11.931	13.305	12.806	13.777	12.855	12.505	11.6	11.635	11.846	11.926	11.331	11.71	11.692	11.377	12.393	11.405	11.417	11.938	11.835	11.875	12.558	12.68	12.206	11.638	12.046	11.838	11.492	11.571	11.882	11.506
CB_001052	4.533	4.706	0.0861306	0.118381	1.127	5.335	4.121	4.11	4.539	5.082	4.775	5.61	4.856	4.873	4.31	4.743	3.866	4.726	4.686	4.393	4.633	4.884	4.303	5.385	4.303	4.428	5.016	4.989	4.944	4.532	3.119	4.441	5.613	4.979	4.216	4.641	4.695	4.436	5.103	5.3	5.617	4.363	5.387	4.882	6.022	3.256	3.12	3.066	4.499
CB_001053	3.201	3.16	0.10528	0.141826	-1.029	3.005	3.08	3.2	3.227	3.475	3.124	2.893	3.205	3.042	2.96	3.112	3.821	3.135	3.056	3.108	2.954	3.254	2.945	3.507	3.098	3.196	3.052	3.033	3.129	3.514	3.545	3.427	3.715	3.204	2.989	3.072	3.141	3.137	3.17	3.104	3.291	3.057	3.055	3.159	2.988	3.59	3.535	3.325	3.769
CB_001054	7.63	7.931	4.35e-10	1.56e-09	1.232	7.444	7.575	7.361	7.751	7.824	7.503	6.754	7.772	7.418	8.028	8.102	7.866	8.138	8.019	8.091	8.009	7.866	7.843	7.853	8.229	7.897	7.621	7.963	8.051	7.447	7.352	7.768	7.744	7.765	7.8	7.675	7.543	7.542	7.343	7.31	7.768	7.303	7.338	7.512	7.484	7.435	7.813	7.268	7.49
CB_001055	3.358	3.559	0.0151452	0.0239587	1.149	3.132	3.046	3.711	3.059	4.275	3.261	4.161	4.117	3.09	2.945	3.267	3.458	3.232	4.448	4.092	3.33	4.262	3.205	4.123	3.657	3.192	3.265	3.018	3.631	3.077	3.11	5.925	3.035	3.221	3.324	2.945	3.53	3.017	3.088	3.205	2.97	3.478	3.141	3.188	4.064	3.854	3.103	3.334	3.052
CB_001056	6.261	5.64	0.00125417	0.00233832	-1.538	4.213	6.798	6.589	6.826	8.9	6.363	5.818	6.416	6.099	4.66	5.401	4.832	5.525	5.901	6.741	5.473	4.61	4.657	5.499	7.03	7.566	8.319	6.491	7.563	8.041	7.307	7.108	9.296	6.461	6.196	6.388	6.569	5.496	5.653	5.385	5.294	6.691	5.659	6.901	5.999	7.569	6.125	8.065	7.577
CB_001057	8.337	8.263	0.398383	0.462392	-1.052	8.755	8.292	8.39	7.763	8.811	9.057	8.717	9.736	8.848	9.096	8.295	7.75	8.546	8.773	7.916	8.585	9.777	8.961	8.411	8.167	7.995	7.524	7.821	7.046	8.188	7.81	7.707	7.424	8.237	7.526	8.392	7.91	8.772	7.991	8.661	7.547	8.19	8.1	8.391	8.435	7.929	8.213	7.44	7.614
CB_001058	3.306	3.176	0.0917273	0.12532	-1.094	2.964	2.877	2.948	3.01	2.927	3.006	2.845	4.077	3.061	2.909	2.883	3.526	2.994	2.912	3.004	3.238	3.083	3.177	3.127	3.051	3.076	3.001	2.99	3.005	4.748	3.03	3.167	4.756	3.052	3.053	2.955	4.149	3.02	3.141	3.123	3.276	4.94	3.556	3.977	5.099	3.001	3.031	3.344	2.967
CB_001059	10.169	9.457	8.44e-13	3.74e-12	-1.639	10.991	10.78	9.816	10.097	9.666	9.482	12.663	11.267	10.982	10.907	10.034	10.021	10.844	10.32	9.137	11.118	10.481	11.211	10.178	8.862	10.074	9.932	10.727	10.201	9.93	9.622	10.276	9.567	9.815	10.013	10.26	9.991	9.987	9.377	10.296	8.706	9.865	9.106	9.771	10.236	8.931	9.645	9.584	9.521
CB_001060	5.946	6.011	0.629984	0.684121	1.046	6.381	6.464	5.447	5.749	6.548	6.638	3.378	5.997	3.214	4.395	6.545	6.256	5.503	7.154	7.37	6.587	7.607	5.673	6.337	7.054	6.162	6.158	5.953	5.677	6.701	6.76	4.916	5.339	5.171	6.081	5.83	3.803	4.791	5.253	5	3.217	4.609	5.99	6.137	6.055	6.851	6.416	6.55	6.34
CB_001061	13.024	11.891	6.35e-17	3.76e-16	-2.193	12.87	13.659	12.791	13.426	11.874	13.963	13.683	13.508	12.326	12.569	12.855	13.914	13.422	13.257	13.768	13.279	12.422	13.27	12.519	12.03	12.955	13.446	13.051	13.429	12.537	13.284	12.247	12.314	12.997	12.558	13.069	11.803	12.865	12.893	12.536	10.355	12.64	12.11	12.487	11.722	12.705	13.58	13.026	12.259
CB_001062	13.987	14.491	2.82e-08	8.62e-08	1.418	13.855	13.99	14.794	14.154	14.348	14.122	13.127	13.237	13.141	13.826	13.939	13.856	14.449	13.861	14.269	13.475	13.565	13.757	14.025	14.402	14.395	14.196	14.191	14.204	14.452	14.47	14.279	14.434	13.717	14.429	14.071	14.472	14.402	14.427	13.631	13.791	13.939	14.746	13.924	14.731	14.717	14.754	14.341	14.061
CB_001063	8.031	8.512	7.35e-10	2.59e-09	1.396	7.971	7.671	8.124	8.07	7.319	7.296	10.697	7.58	8.517	8.492	7.569	8.011	7.658	7.361	7.85	7.254	7.299	8.195	7.942	8.031	7.866	8.04	7.465	7.786	7.318	7.477	7.805	8.587	8.619	8.521	7.832	8.353	8.314	9.184	7.919	9.598	8.548	8.142	8.932	8.62	8.589	8.245	8.085	8.47
CB_001064	4.17	4.215	0.607573	0.664118	1.032	4.386	4.142	3.735	4.569	3.14	4.293	3.848	4.614	4.102	5.582	4.215	5.117	3.95	4.712	3.855	4.8	5.184	4.117	5.043	4.39	3.655	4.072	4.146	4.577	5.069	3.217	3.422	3.333	4.003	4.143	4.515	3.862	3.981	3.03	4.43	4.317	3.488	3.399	3.875	3.491	3.517	3.3	3.975	5.38
CB_001065	7.433	7.555	0.268576	0.32778	1.088	7.861	7.772	8.361	7.321	7.519	8.496	6.82	9.738	5.851	8.148	7.803	6.889	7.159	8.51	8.437	9.17	8.863	8.273	8.111	8.484	7.487	7.275	7.877	7.641	8.528	7.723	7.823	7.764	6.344	6.598	6.664	6.579	6.802	6.414	6.715	6.553	6.708	7.079	6.545	6.605	6.591	7.095	6.631	6.792
CB_001066	8.777	9.254	8.55e-12	3.5e-11	1.392	9	8.837	8.459	8.14	9.288	8.855	10.502	9.498	9.331	9.802	9.13	9.052	8.674	9.06	9.046	8.756	9.595	9.222	9.226	8.975	8.5	8.237	8.445	8.008	8.505	7.82	8.049	8.372	8.544	8.173	8.629	8.397	8.784	8.713	9.12	8.308	8.502	8.435	9.138	8.701	8.6	8.518	8.144	8.15
CB_001067	9.406	9.574	0.0161021	0.0253532	1.124	9.612	9.571	8.953	9.06	9.112	9.095	10.879	9.954	9.718	9.43	9.106	8.735	9.716	9.679	8.789	9.81	9.515	9.924	9.591	8.926	9.404	9.015	9.515	8.946	8.897	8.997	8.98	8.921	9.269	9.397	9.266	9.286	9.211	9.339	9.635	8.229	9.436	9.032	9.549	9.485	8.889	8.923	9.133	9.02
CB_001068	8.792	9.327	6.13e-09	1.99e-08	1.449	9.486	8.966	8.181	8.224	9.556	8.945	10.292	8.71	10.605	10.793	9.456	9.346	9.171	8.62	8.194	8.506	8.738	8.618	8.554	8.218	8.894	8.892	8.768	8.727	8.706	8.514	8.816	7.829	9.799	8.803	8.585	8.75	9.319	8.94	9.079	9.928	8.956	8.468	8.375	8.188	8.128	8.575	7.893	7.406
CB_001069	12.606	10.087	5.08e-59	4.42e-57	-5.731	13.623	13.207	12.719	13.022	10.151	12.532	12.962	13.129	11.948	12.981	13.317	12.444	13.544	13.717	13.606	14.01	12.75	12.46	11.773	9.893	13.904	13.694	14.15	13.641	11.996	12.127	12.902	12.391	14.129	13.678	13.757	13.977	13.269	12.386	13.577	10.775	13.077	12.032	12.911	13.261	11.916	12.003	12.777	11.911
CB_001070	7.541	7.975	9.5e-11	3.59e-10	1.35	8.096	7.882	7.689	7.895	7.192	7.46	9.761	7.648	8.361	8.696	7.69	7.584	7.523	7.714	7.756	7.834	7.264	7.945	7.867	7.499	7.517	7.505	7.716	7.462	7.093	7.183	7.136	7.313	7.562	7.231	7.575	7.422	7.063	6.891	7.54	7.782	7.025	6.574	7.411	7.425	6.947	7.131	7.232	7.005
CB_001071	6.504	6.511	0.929978	0.943605	1.005	6.592	5.963	6.135	5.717	6.735	6.671	7.66	7.255	7.573	6.685	6.348	6.569	6.988	6.828	6.515	6.738	5.608	6.23	5.986	6.479	6.946	6.632	7.076	6.732	5.81	5.721	5.836	6.354	6.409	6.325	6.211	6.068	6.038	5.997	6.327	6.763	6.425	6.101	6.075	6.032	5.155	5.135	4.859	4.585
CB_001072	9.048	9.175	0.148857	0.193722	1.092	9.085	8.508	8.702	8.922	8.534	8.761	10.301	9.527	8.152	8.33	8.831	8.57	9.757	9.15	9.053	9.324	9.613	9.513	9.136	8.789	9.393	9.461	9.369	9.448	8.663	9.136	9.718	8.42	8.913	8.942	9.027	9.085	8.502	8.419	8.29	8.343	8.639	8.746	8.743	8.693	8.699	8.609	8.589	8.498
CB_001073	9.34	9.322	0.852085	0.879624	-1.013	9.364	9.918	8.975	9.514	8.647	9.754	12.358	9.804	9.389	9.519	10.093	9.684	8.886	9.208	9.497	9.293	8.985	10.38	9.816	10.455	9.135	9.087	9.132	8.903	8.669	8.846	8.775	10.017	9.561	9.082	8.981	8.732	8.889	8.917	9.564	8.946	8.427	8.57	8.848	8.668	8.427	8.585	8.429	8.42
CB_001074	6.679	6.828	0.112276	0.150298	1.108	7.256	7.129	6.211	5.868	7.186	7.052	10.391	7.141	6.947	7.077	7.162	7.034	6.834	7.084	6.591	6.596	7.671	7.88	7.718	7.033	6.528	6.294	6.708	6.528	6.125	6.272	6.212	6.383	6.429	6.365	6.247	5.929	6.432	6.295	6.825	6.652	6.166	5.724	6.613	6.326	6.428	5.9	5.889	5.906
CB_001075	5.637	5.81	0.129112	0.170513	1.127	6.965	6.187	5.594	5.868	6.361	5.873	5.632	6.105	5.53	5.873	5.45	6.027	6.095	6.156	5.905	5.764	5.452	4.589	5.549	5.816	5.469	5.853	5.839	5.59	4.99	4.321	4.319	4.517	5.57	5.538	5.706	5.752	5.059	4.823	5.964	5.83	4.93	4.736	3.719	5.652	3.634	3.632	4.37	3.505
CB_001076	10.822	10.904	0.394875	0.458914	1.058	10.6	10.614	11.277	11.422	10.739	10.798	9.997	10.363	11.513	11.065	10.513	12.05	10.919	10.033	10.619	9.883	9.623	10.218	10.664	11.1	11.194	11.139	11.12	11.081	10.917	10.859	11.038	11.027	11.711	11.624	11.469	11.411	11.871	11.703	10.911	11.431	11.514	11.636	11.406	11.645	11.45	11.627	11.472	11.596
CB_001077	6.682	6.735	0.750368	0.791912	1.038	8.015	7.376	6.448	6.056	5.954	7.14	11.941	6.396	4.28	7.051	7.955	5.77	7.17	8.278	7.157	8.559	8.457	9.563	7.508	7.978	6.716	6.409	7.295	6.88	6.235	6.868	6.201	5.624	5.822	6.149	5.854	4.048	5.38	5.531	6.788	4.547	4.364	5.788	4.019	4.739	6.659	5.892	6.662	6.294
CB_001078	5.16	4.488	1.45e-08	4.56e-08	-1.594	5.538	4.781	5.59	5.114	4.573	4.829	5.505	6.14	5.378	4.768	5.273	5.184	5.913	4.948	5.857	3.561	5.763	4.417	5.562	4.045	4.439	5.582	4.916	4.752	6.582	5.433	3.959	3.617	6.186	5.333	4.369	6.35	4.818	5.48	6.089	5.393	5.733	5.005	5.991	3.082	5.154	5.302	3.463	3.76
CB_001079	7.289	7.487	0.0693178	0.0972199	1.147	8.101	7.326	7.341	7.346	7.182	7.469	4.746	7.953	5.165	8.85	7.234	6.835	8.982	7.705	7.254	9.046	7.919	7.658	7.192	7.837	6.285	6.623	5.775	6.352	7.83	7.252	7.514	7.081	5.678	6.298	7.613	5.911	8.138	7.72	8.067	8.525	6.25	8.402	7.303	8.029	7.745	8.394	6.492	7.484
CB_001080	3.455	3.262	0.00787065	0.0130683	-1.143	4.231	3.963	2.99	2.942	3.031	3.842	4.087	3.01	3.933	3.876	4.187	3.791	3.453	4.256	3.988	4.713	5.743	3.74	3.394	3.346	3.048	3.732	3.454	3	2.982	3.044	5.121	3.571	3.143	2.954	4.071	4.232	3.586	2.993	3.018	3.006	3.327	3.137	3.255	3.784	3.101	3.019	3.107	2.944
CB_001081	11.097	10.647	2.68e-07	7.53e-07	-1.367	11.517	11.087	11.186	10.996	10.099	10.955	12.135	11.813	11.007	11.752	11.473	11.127	11.448	11.448	11.141	11.812	11.441	11.332	11.122	10.302	11.131	11.515	11.453	11.44	10.281	10.135	10.608	10.291	11.121	10.809	11.09	11.276	10.441	10.134	11.276	10.569	10.524	10.087	10.649	10.762	9.764	10.243	10.214	10.139
CB_001082	10.734	11.094	0.0137727	0.0219521	1.283	11.801	10.619	10.025	9.912	11.153	11.447	15.643	11.588	10.606	11.729	10.903	10.104	11.019	11.559	10.988	12.575	12.345	13.135	12.048	11.731	10.133	10.251	10.88	10.007	10.231	10.269	10.491	9.858	8.872	9.366	9.958	9.104	9.059	10.011	9.987	9.008	9.399	10.096	10.141	8.924	10.082	10.088	10.28	9.846
CB_001083	3.5	3.4	0.102238	0.138125	-1.072	3.077	3.067	3.175	3.226	3.476	3.535	5.437	3.277	3.353	3.458	3.445	3.824	3.91	3.549	4.089	3.545	4.405	4.261	3.519	3.595	3.183	3.502	3.284	3.119	3.423	3.565	3.502	3.977	3.131	2.972	3.366	3.299	3.13	3.973	3.584	3.336	2.997	5.294	3.214	3.201	4.427	3.503	3.289	3.679
CB_001084	5.851	6.183	4.5e-06	1.12e-05	1.259	6.332	6.06	5.562	5.807	6.028	5.427	5.494	6.339	5.044	6.009	6.013	5.126	6.296	6.242	6.054	6.552	5.745	5.599	5.606	6.545	6.138	5.347	5.891	5.467	4.977	5.602	4.221	5.428	5.763	5.793	6.179	6.272	5.67	5.391	5.794	5.055	6.024	6.057	5.924	6.037	5.909	5.84	5.149	5.566
CB_001085	11.586	11.546	0.712577	0.758321	-1.028	12.508	12.161	11.057	11.976	12.869	12.307	11.68	12.005	9.636	9.936	11.152	9.999	11.289	12.286	12.525	12.19	12.272	12.074	12.145	11.905	12.426	12.533	12.397	12.478	11.918	12.06	11.886	11.086	10.075	11.19	11.773	10.508	10.322	9.748	9.563	9.225	10.415	10.79	10.517	11.032	10.95	11.02	10.662	11.16
CB_001086	5.985	6.703	3.82e-10	1.38e-09	1.646	4.462	5.266	6.584	5.821	5.851	6.321	5.462	5.249	4.534	5.02	5.493	4.954	6.891	5.702	6.166	6.825	6.546	5.439	5.713	6.161	6.248	6.477	6.35	6.094	6.968	6.284	6.177	6.233	5.634	6.31	7.446	5.925	6.926	7.139	5.565	8.775	6.464	6.715	5.691	7.106	6.993	7.61	6.739	7.36
CB_001087	9.661	9.584	0.619571	0.674765	-1.054	11.029	11.051	10.65	10.782	7.655	10.462	9.605	10.427	9.52	9.342	9.685	9.473	10.754	10.362	10.011	9.656	8.623	8.865	9.793	10.067	10.516	10.747	10.474	10.708	8.648	9.02	8.628	8.724	9.15	10.062	9.875	9.02	8.988	9.249	9.586	6.237	9.13	8.464	8.9	8.296	8.425	9.013	9.19	9.665
CB_001088	6.706	6.529	0.0281131	0.0424666	-1.131	6.695	5.676	6.679	6.156	6.684	6.928	7.475	7.373	6.461	7.636	7.949	7.05	6.505	7.942	7.21	7.686	7.868	7.47	6.877	7.288	6.525	6.385	6.891	6.219	6.343	6.464	6.691	5.828	6.391	5.426	6.508	6.335	6.594	5.899	7.273	5.796	6.042	5.957	6.272	5.949	6.656	6.644	6.369	6.588
CB_001089	7.089	4.463	5.22e-46	1.95e-44	-6.172	8.793	6.051	9.985	6.073	4.585	7.587	5.043	8.723	7.128	8.585	7.341	7.481	7.216	10.227	8.196	5.753	9.456	7.756	8.188	5.626	7.38	6.437	7.38	5.586	6.15	6.675	4.852	7.42	6.877	7.571	6.086	6.681	8.581	5.502	7.61	5.21	6.789	8.495	6.833	6.533	9.111	8.9	5.802	7.354
CB_001090	4.737	4.864	0.314995	0.377239	1.092	4.338	4.508	4.822	5.199	4.437	5.135	3.514	3.918	5.145	4.32	4.698	5.326	4.77	4.585	4.519	3.847	4.076	3.699	3.514	6.073	5.542	5.193	5.17	5.351	4.981	4.959	3.257	3.874	5.063	5.049	5.582	4.476	5.125	10.047	4.625	4.735	5.39	5.515	4.101	4.428	5.138	4.919	4.62	5.046
CB_001091	7.351	7.497	0.127129	0.168156	1.107	6.955	6.978	6.867	6.773	7.182	7.763	9.932	7.351	8.188	7.668	6.979	7.522	7.465	7.371	7.263	6.846	7.077	7.461	7.129	7.376	7.147	6.971	7.446	7.122	6.706	6.612	6.541	6.73	7.619	6.864	7.009	7.118	7.012	7.009	7.276	7.33	6.962	6.332	6.897	6.921	6.733	6.725	6.808	6.083
CB_001092	9.188	8.879	3.71e-05	8.34e-05	-1.239	9.521	9.232	8.72	8.932	8.529	8.86	8.68	9.271	10.307	10.013	9.735	9.682	9.002	8.909	8.469	9.047	8.687	9.281	8.244	8.305	8.912	8.729	9.44	8.5	8.641	8.539	8.438	8.296	10.052	9.398	9.642	9.782	9.848	9.651	10.236	9.858	9.775	9.232	9.45	9.303	8.925	8.893	8.614	8.787
CB_001093	7.285	7.537	0.0227429	0.0349204	1.191	8.108	6.836	6.458	7.212	7.107	7.772	11.049	7.788	6.256	7.144	6.559	5.876	6.706	7.626	7.299	7.614	7.279	8.272	8.249	8.122	7.596	6.817	7.15	7.097	6.478	6.935	6.681	8.022	6.219	6.868	6.727	6.551	6.545	5.987	7.246	6.525	6.16	6.833	7.244	6.789	6.479	6.142	6.576	7.588
CB_001094	6.838	6.53	7.76e-05	0.000168462	-1.238	7.058	6.888	6.987	7.154	6.635	6.958	8.011	7.377	7.994	6.617	7.13	6.883	7.222	6.927	6.828	7.207	5.798	6.4	6.167	5.843	7.045	6.751	7.233	7.341	6.859	5.934	6.705	6.565	7.852	7.203	7.045	7.11	6.941	6.654	7.078	6.723	7.295	6.596	6.627	6.896	5.757	5.916	6.461	5.933
CB_001095	5.216	5.578	0.00415349	0.00721681	1.286	6.567	5.619	4.808	4.67	5.198	5.27	8.772	5.16	6.645	6.34	5.454	5.887	5.982	5.207	5.022	5.68	5.351	7.058	6.564	5.661	5.465	5.035	5.011	4.933	5.046	5.284	5.496	5.388	5.406	4.855	4.887	5.03	4.79	4.961	5.821	5.99	4.928	4.252	5.083	2.971	4.716	4.783	4.615	4.379
CB_001096	6.871	6.943	0.197209	0.249213	1.051	7.315	6.951	7.024	7.431	6.571	6.428	8.755	6.711	7.16	7.374	7.491	6.707	7.172	6.689	6.939	6.749	6.445	7.171	7	6.659	7.236	7.346	7.384	7.391	6.503	6.01	6.461	6.919	7.823	7.454	7.259	7.868	7.108	6.83	6.886	7.118	6.395	6.535	6.572	7.224	6.102	6.383	6.941	6.769
CB_001097	7.842	7.628	0.011639	0.0187946	-1.16	8.114	7.868	7.754	7.402	8.043	8.258	10.378	8.06	9.035	8.565	8.531	8.279	8.078	7.481	7.276	7.84	7.947	8.515	8.172	7.673	7.66	7.172	8.345	7.535	7.946	7.391	7.9	7.277	8.681	7.54	7.828	7.85	8.144	7.864	8.368	8.165	7.771	7.575	7.779	7.475	7.056	7.571	6.853	7.317
CB_001098	5.886	5.496	4.41e-06	1.1e-05	-1.311	6.293	6.12	5.954	6.216	4.848	6.181	5.711	6.407	6.932	6.032	6.082	5.607	6.39	6.03	5.456	5.478	6.447	5.518	6.098	5.309	6.157	5.978	5.889	5.934	5.186	5.837	5.634	5.92	6.178	6.541	6.536	5.517	6.461	6.184	6.386	4.815	6.068	6.297	6.6	5.624	5.673	5.814	5.465	5.964
CB_001099	16.152	16.343	0.00196687	0.00357335	1.141	16.985	16.33	16.74	16.575	16.577	16.993	16.058	15.288	16.421	16.44	16.576	16.245	16.542	16.152	16.313	14.772	16.168	15.903	15.684	15.815	16.096	16.253	15.38	15.942	16.217	16.532	16.189	16.339	16.112	16.664	16.283	15.613	15.382	16.084	15.502	16.773	16.495	16.217	15.611	16.038	15.876	16.162	15.933	15.534
CB_001100	8.272	8.966	1.13e-14	5.75e-14	1.618	8.395	8.264	8.238	9.142	7.111	7.842	9.118	8.279	8.839	8.833	8.734	9.027	8.403	8.15	8.144	7.838	7.71	7.784	8.145	8.524	8.417	8.54	8.637	8.75	7.704	8.357	8.227	8.27	8.544	8.599	9.181	9.108	8.033	9.283	8.767	8.321	8.228	7.607	8.35	8.044	7.297	7.858	8.597	8.074
CB_001101	13.485	14.518	3.24e-46	1.23e-44	2.046	13.708	13.75	13.503	13.492	13.754	13.73	12.548	13.004	13.086	13.746	14.025	13.728	13.905	14.15	13.874	13.04	13.779	13.3	13.663	13.866	13.522	13.218	13.484	13.623	13.454	13.617	13.853	13.269	13.884	13.155	13.408	13.767	13.97	14.121	13.448	14.106	13.967	13.275	13.605	13.513	13.11	13.475	13.461	13.427
CB_001102	14.921	14.979	0.501805	0.564121	1.041	15.766	15.527	15.384	15.329	14.87	15.29	14.834	14.207	15.789	15.73	14.771	15.117	14.434	14.849	14.467	12.93	15.223	15.376	15.184	14.246	14.35	14.614	14.815	14.27	15.37	15.518	14.65	15.356	15.205	14.582	15.039	15.162	14.677	14.819	15.332	15.395	14.949	14.491	14.925	14.771	13.029	14.902	14.69	13.68
CB_001103	6.92	6.723	0.0629749	0.0890856	-1.146	6.892	6.685	6.657	6.74	7.025	7.254	5.756	7.948	4.977	5.608	6.091	5.688	7.47	7.028	7.126	7.21	7.967	7.273	6.18	7.1	6.665	7.04	6.921	6.809	7.571	6.595	7.399	7.721	5.295	7.183	7.176	7.365	7.478	6.972	6.544	5.303	6.851	7.952	7.258	8.268	7.321	8.109	7.628	8.205
CB_001104	9.951	10.189	0.000149435	0.000313486	1.179	9.9	9.673	10.066	10.204	10.153	10.68	10.878	10.443	9.815	9.329	10.986	10.047	9.659	9.471	9.916	9.737	9.807	10.025	9.97	10.181	10.071	9.85	10.105	9.967	10.227	9.861	10.376	10.082	10.012	10.616	10.387	9.411	9.998	9.977	9.42	9.49	9.504	10.391	9.993	10.061	10.473	10.133	10.104	10.051
CB_001105	6.914	7.2	0.00387824	0.00676526	1.22	7.261	7.14	6.891	6.952	6.222	6.68	5.826	6.114	7.199	8.001	7.189	7.328	6.707	6.594	6.973	5.699	6.963	5.979	7.233	6.177	6.702	6.634	6.088	7.012	6.425	7.456	6.389	6.536	7.23	7.249	6.16	8.353	7.311	7.485	7.08	6.147	7.005	7.466	7.558	7.304	7.262	7.173	7.883	7.117
CB_001106	10.537	9.598	3.56e-22	2.94e-21	-1.917	10.854	10.537	10.685	10.354	9.08	10.194	9.76	10.847	11.868	11.415	11.716	11.646	11.346	11.058	10.622	10.619	9.732	10.551	9.819	9.227	10.461	10.239	10.81	10.265	9.595	9.358	9.793	9.773	11.498	10.391	10.781	11.264	10.648	10.244	11.798	10.359	10.895	10.446	10.9	11.404	10.295	10.393	10.244	10.311
CB_001107	13.318	14.254	4.23e-25	4.2e-24	1.913	13.94	13.519	12.761	12.797	13.135	13.091	16.049	13.243	12.432	14.94	13.535	13.133	13.329	13.748	13.083	14.31	14.156	14.837	14.104	14.403	12.593	12.483	13.083	12.567	12.267	12.429	13.279	12.087	13.365	12.517	12.868	12.639	12.666	12.986	13.502	13.037	12.603	13.115	12.871	12.959	12.822	12.444	13.036	12.237
CB_001108	12.943	12.974	0.776114	0.814457	1.021	13.927	13.381	12.468	12.736	12.622	13.648	15.984	13.282	12.785	14.297	13.276	12.424	12.721	13.612	12.966	14.455	13.872	14.23	13.526	13.731	12.532	12.42	12.84	12.368	11.767	12.105	12.308	11.497	12.429	12.193	12.591	12.516	12.145	11.875	12.989	12.527	12.101	12.12	12.42	12.154	11.873	11.927	12.319	11.969
CB_001109	8.308	8.616	0.000136542	0.000287944	1.238	8.729	8.111	8.357	7.882	8.866	8.88	6.911	8.454	7.162	7.779	8.55	8.946	7.928	8.942	8.54	8.621	9.786	8.53	8.358	8.595	7.757	7.579	7.719	7.403	7.865	8.065	7.286	8.04	6.731	7.369	8.14	8.082	8.505	8.144	8.132	7.852	8.254	8.689	9.056	9.202	8.774	8.4	8.052	8.246
CB_001110	10.574	11.362	1.46e-21	1.16e-20	1.726	10.551	10.516	10.855	10.494	10.558	10.543	7.815	10.706	11	10.814	10.897	11.129	10.722	10.573	10.223	10.208	10.269	10.304	10.956	10.288	10.437	10.43	10.412	10.179	10.443	10.59	10.333	10.7	10.755	11.043	10.796	11.201	10.543	11.159	11.107	10.903	11.175	10.954	11.199	10.877	10.614	10.126	10.662	10.459
CB_001111	15.496	15.948	4.61e-17	2.75e-16	1.369	15.562	15.545	15.291	15.099	15.959	16.089	16.716	14.639	15.431	16.753	15.694	15.663	15.476	15.461	15.171	16.107	15.626	15.808	15.672	16.064	15.219	15.067	15.124	15.144	14.753	14.7	15.449	14.4	15.78	15.421	16.02	15.505	15.801	15.425	15.866	15.45	15.789	15.676	15.779	15.457	15.367	15.196	15.276	15.251
CB_001112	14.209	14.441	0.00204121	0.00370004	1.174	14.457	14.702	14.487	14.779	15.071	15.061	15.666	14.377	13.764	14.313	14.462	13.775	14.317	14.621	14.611	14.656	14.035	14.212	14.322	14.723	14.564	14.575	14.672	15.086	14.173	14.493	14.436	14.116	14.05	13.946	13.864	13.861	13.929	13.886	13.631	13.777	13.769	13.469	13.321	13.386	13.099	13.792	13.992	13.383
CB_001113	12.522	12.485	0.778098	0.816244	-1.026	13.473	13.139	12.615	12.26	12.619	13.289	15.153	13.094	11.167	14.073	13.223	12.028	13.041	13.647	13.383	14.415	13.854	13.815	13.148	13.421	12.354	12.091	12.676	12.095	11.657	11.907	11.576	11.158	11.666	11.607	12.03	11.482	11.843	11.081	12.597	11.781	11.219	11.332	11.985	11.617	11.296	11.444	11.348	11.311
CB_001114	10.65	10.261	2.54e-07	7.13e-07	-1.31	10.826	9.82	9.78	10.042	10.149	10.884	12.322	10.283	10.657	10.705	9.992	9.521	10.843	10.579	10.708	10.541	11.022	10.941	9.883	10.36	10.925	10.88	10.146	10.504	10.55	11.391	9.824	11.06	10.73	9.77	10.558	10.757	10.339	10.281	9.922	9.619	10.285	10.886	10.856	11.001	10.315	10.531	10.592	10.806
CB_001115	8.298	8.153	0.00901218	0.0148233	-1.106	8.778	7.895	8.402	8.257	7.266	7.994	8.231	8.408	8.789	8.27	8.222	7.899	8.253	8.142	8.166	8.112	7.773	7.669	7.321	8.084	8.113	8.349	8.563	8.382	7.67	7.718	7.919	8.3	8.445	8.299	8.521	8.92	8.53	8.225	8.351	8.008	8.641	8.297	8.346	8.459	7.997	8.021	7.858	7.81
CB_001116	8.016	8.418	0.000217919	0.000447954	1.321	8.261	7.945	7.616	7.377	8.232	8.515	6.794	8.601	7.197	9.481	8.862	8.514	8.823	8.861	8.481	8.678	9.735	8.872	8.222	9.048	7.233	7.127	7.236	7.086	8.022	8.041	7.357	7.026	7.64	7.133	7.233	7.478	8.301	8.141	8.926	8.515	7.646	8.243	8.916	7.512	8.227	8.583	7.694	7.342
CB_001117	7.354	7.725	2.56e-07	7.2e-07	1.294	7.555	7.362	7.213	6.964	7.895	7.553	8.666	7.977	8.091	7.792	7.071	7.706	7.511	7.368	6.939	7.544	6.75	6.684	6.788	7.09	7.207	7.26	7.495	7.954	7.499	7.062	7.249	7.309	7.714	7.211	7.3	7.074	7.342	7.158	7.343	7.459	7.018	6.929	6.903	7.169	6.567	7.026	6.761	6.826
CB_001118	6.24	6.323	0.360671	0.424434	1.059	6.076	6.188	5.943	5.56	5.886	5.844	4.328	6.389	5.824	5.547	6.491	6.524	6.102	6.602	6.729	6.807	6.871	5.174	5.592	6.634	6.73	6.593	6.495	6.374	6.965	6.731	5.791	6.123	5.948	6.432	6.83	6.423	6.039	6.055	5.866	5.495	6.093	7.062	6.18	6.389	7.106	6.086	6.668	6.49
CB_001119	3.469	3.467	0.983321	0.98649	-1.001	3.071	3.077	3.129	3.23	3.418	3.508	2.982	3.193	3.279	3.211	3.15	2.956	3.103	3.656	3.091	3.027	3.379	3.114	3.085	4.352	3.31	3.145	3.02	3.08	3.511	3.336	3.148	3.141	3.856	3.134	3.156	3.137	3.23	3.166	3.181	3.635	3.931	3.311	3.343	3.229	3.53	3.375	5.269	4.001
CB_001120	13.727	14.215	5.45e-13	2.45e-12	1.402	13.403	13.325	13.693	13.766	13.464	13.772	13.047	13.038	13.804	13.978	14.087	14.073	13.751	13.633	13.755	13.267	13.133	13.421	13.771	14.392	13.465	13.69	13.279	13.451	13.722	13.409	13.888	13.641	13.965	14.251	14.243	13.437	14.293	14.346	13.675	14.669	14.115	14.301	13.633	13.708	14.098	14.018	13.619	13.562
CB_001121	13.184	11.042	3e-37	6.3e-36	-4.413	13.419	13.744	13.41	12.94	11.198	14.285	12.449	14.381	12.489	12.265	13.19	12.48	13.892	13.8	13.028	13.791	14.497	14.247	13.506	10.661	14.141	13.792	12.604	13.351	14.46	14.103	13.514	13.73	12.721	12.4	12.225	12.76	13.182	12.351	12.214	9.581	13.576	13.59	12.879	13.277	13.267	13.724	13.636	12.848
CB_001122	6.026	6.51	3.01e-09	1.01e-08	1.399	5.685	6.173	5.545	6.06	6.225	5.903	5.264	6.614	6.721	6.699	6.871	7.006	6.408	5.893	5.829	6.018	6.009	5.98	6.62	6.974	5.709	5.363	5.363	5.584	6.492	5.619	5.361	6.86	6.52	5.788	6.275	5.603	6.806	6.111	6.552	7.101	6.432	6.576	6.718	5.748	6.142	6.591	6.283	5.883
CB_001123	10.165	10.685	9.66e-10	3.37e-09	1.434	10.538	9.561	9.974	9.81	9.864	10.526	10.293	10.315	9.262	9.337	10.003	9.768	9.688	10.916	10.292	11.249	11.042	10.286	10.807	10.563	10.306	9.962	10.211	10.349	9.369	9.901	9.864	9.823	9.486	10.234	9.732	10.081	9.811	9.848	9.442	9.595	10.179	10.108	10.077	10.402	9.997	9.812	9.917	9.817
CB_001124	12.173	13.986	4.14e-92	6.54e-89	3.514	12.051	12.456	12.303	11.975	12.121	12.459	12.229	11.903	12.681	12.593	12.055	12.139	12.484	13.022	11.945	12.029	12.502	11.762	12.55	13.503	12.654	12.085	12.022	11.954	11.806	11.529	11.909	11.657	11.809	12.581	12.014	12.07	12.201	13.003	12.318	11.345	12.608	12.047	12.429	11.654	12.004	11.821	11.517	11.829
CB_001125	9.027	10.753	2.88e-21	2.25e-20	3.309	7.942	8.787	9.335	9	7.864	9.585	8.535	10.958	8.022	9.092	9.205	8.796	8.043	9.03	9.183	11.7	9.018	8.176	8.938	10.86	9.846	9.033	9.6	10.163	10.779	9.501	11.478	9.396	9.432	9.548	9.078	8.773	9.179	11.463	8.484	10.006	9.938	9.259	9.376	9.42	9.528	9.507	9.802	9.706
CB_001126	9.003	9.67	1.39e-13	6.54e-13	1.588	9.358	8.763	9.014	9.268	9.046	9.465	8.393	10.45	6.821	8.013	8.69	8.945	8.724	9.435	8.808	9.198	9.389	8.999	8.887	10.037	8.425	8.682	8.509	8.308	9.225	9.113	9.133	9.537	7.667	8.914	8.725	8.324	8.784	8.644	8.302	9.299	7.59	9.321	9.107	8.785	9.039	9.458	8.565	9.262
CB_001127	14.455	13.993	3.61e-15	1.9e-14	-1.377	14.518	14.49	14.726	13.807	12.972	14.627	13.888	14.835	14.052	13.972	14.938	14.688	15.135	14.975	14.821	14.461	14.807	14.76	14.77	14.356	14.674	14.143	14.641	14.521	14.184	14.838	14.367	14.701	14.611	14.6	14.328	14.068	14.449	14.589	14.732	14.079	14.068	14.809	14.726	14.737	15.212	14.617	14.124	14.434
CB_001128	15.846	15.862	0.802876	0.837362	1.011	16.401	16.195	16.251	15.793	15.922	16.002	15.278	14.082	15.376	15.792	15.832	15.805	16.234	16.195	16.368	14.649	15.823	15.606	15.665	15.722	16.269	16.036	16.144	15.017	15.712	15.785	15.355	16.167	15.976	15.522	16.202	16.409	16.223	15.728	15.032	15.077	15.92	16.112	16.122	16.099	16.566	16.453	16.272	14.728
CB_001129	9.883	10.291	1.28e-06	3.37e-06	1.327	9.678	9.149	9.801	9.657	8.545	9.639	7.649	11.326	9.805	9.997	10.789	10.804	10.234	9.499	9.399	9.904	9.71	10.253	9.128	9.327	9.845	9.837	9.825	8.98	10.553	9.613	10.929	10.227	10.214	9.823	10.384	10.19	9.936	9.789	9.982	9.443	10.156	9.96	9.911	10.668	10.186	10.283	9.428	9.783
CB_001130	6.775	7.209	4.69e-07	1.29e-06	1.352	7.876	7.112	6.731	7.014	6.249	6.534	9.939	7.156	6.81	7.55	7.795	8.042	6.529	6.438	6.313	6.637	6.15	7.817	7.53	6.2	6.258	6.632	6.685	6.516	6.266	6.275	6.7	6.388	6.686	7.072	6.595	6.806	6.249	5.891	6.667	6.68	6.32	6.427	6.589	6.033	5.174	5.701	6.58	5.895
CB_001131	8.758	9.882	2.91e-25	2.92e-24	2.179	8.506	8.737	9.056	8.443	9.182	8.647	6.479	8.654	9.897	9.278	9.755	10.57	8.927	8.539	8.322	8.009	8.479	8.58	8.967	9.626	8.704	8.662	8.424	8.049	8.684	8.615	8.466	8.943	8.896	9.444	8.319	9.071	9.317	10.262	9.423	8.9	9.244	9.218	9.536	9.467	9.348	9.128	8.524	8.969
CB_001132	8.129	7.341	1.99e-05	4.61e-05	-1.727	6.455	7.827	8.401	8.568	8.359	7.712	4.448	5.415	8.944	6.785	6.897	8.506	7.422	8.068	8.86	7.754	8.174	5.83	6.985	8.599	8.017	8.484	8.695	8.101	9.394	9.542	8.848	8.949	8.589	8.612	8.665	9.748	8.152	9.372	9.387	11.118	9.878	9.504	8.871	9.372	9.985	7.945	9.255	9.224
CB_001133	9.978	9.152	4.51e-08	1.36e-07	-1.773	10.531	10.699	9.537	9.308	11.483	10.91	8.899	11.093	10.786	12.078	10.771	10.323	9.769	10.45	9.275	10.617	11.598	10.82	10.346	9.005	8.902	8.045	8.945	8.571	9.079	9.588	8.878	8.093	9.488	8.309	9.363	8.947	9.885	8.674	11.242	9.797	9.559	9.522	10.16	9.37	9.049	9.247	9.14	8.983
CB_001134	14.495	14.854	9.32e-06	2.24e-05	1.283	15.09	15.006	14.771	14.405	14.695	14.94	16.324	14.668	14.766	15.827	15.267	14.66	14.599	14.619	14.117	15.434	14.95	15.156	14.833	15.012	14.215	13.944	14.431	14.213	13.584	13.918	14.339	13.251	14.453	13.669	14.124	14.194	14.161	13.81	14.819	14.521	14.262	13.779	14.319	13.956	13.572	13.891	14.157	14.054
CB_001135	11.392	11.321	0.378348	0.4422	-1.05	12.047	11.491	10.863	11.015	11.349	11.335	13.415	11.425	12.65	12.843	11.821	11.826	11.951	11.455	11.033	11.483	11.07	11.319	10.938	10.434	11.422	11.457	11.923	11.752	11.01	11.12	11.35	10.846	12.286	11.427	11.549	11.636	11.849	11.577	11.991	11.419	11.496	10.748	11.133	10.763	10.118	10.635	10.571	10.014
CB_001136	6.51	6.866	0.00661755	0.0111204	1.28	7.451	7.443	6.362	6.948	8.461	7.016	9.811	7.33	6.439	6.849	7.516	5.771	6.685	6.825	6.858	7.085	6.921	7.903	7.393	7.363	6.782	6.392	6.661	7.092	6.172	5.766	7.278	6.434	5.269	5.341	5.758	5.529	4.771	4.811	5.784	6.1	4.499	4.658	4.933	5.11	4.693	6.534	5.918	5.365
CB_001137	10.561	10.903	0.000877951	0.00167085	1.268	10.376	9.798	11.162	10.45	10.907	10.95	10.417	12.462	11.676	12.769	11.028	10.62	11.238	11.184	10.933	12.459	11.507	11.56	10.392	10.459	9.876	9.79	9.893	9.399	11.173	10.011	10.573	9.081	9.993	9.33	10.597	10.033	11.242	10.365	10.683	11.539	10.676	9.97	10.786	10.898	10.288	10.861	9.714	10.134
CB_001138	8.521	8.654	0.0589434	0.0838593	1.097	8.865	7.94	8.801	8.252	8.522	8.375	9.629	8.642	9.139	9.688	8.046	9.234	8.276	8.616	8.169	8.715	8.923	8.511	8.709	8.159	8.009	8.489	8.3	7.673	8.402	8.507	8.797	8.478	8.852	8.418	8.469	8.535	9.166	9.099	9.15	9.291	9.079	8.585	8.956	9.456	8.569	8.785	8.331	8.759
CB_001139	8.99	9.095	0.034388	0.0510802	1.076	9.369	8.766	9.044	8.891	8.869	8.701	10.082	9.346	8.6	9.009	8.733	8.953	9.205	9.364	8.805	9.542	9.244	9.337	8.964	8.738	8.886	8.919	8.997	8.668	8.746	8.679	9.171	8.54	8.687	9.07	9.192	9.062	9.201	8.795	9.239	8.987	9.178	8.77	9.013	8.981	8.662	9.07	8.646	8.792
CB_001140	4.115	3.919	0.112335	0.150347	-1.146	3.521	3.689	4.114	3.906	3.145	4.792	2.937	6.043	3.473	3.975	4.715	3.905	4.208	4.966	5.269	5.404	5.209	3.619	4.728	3.92	4.482	3.441	3.937	3.347	4.107	3.951	4.425	7.029	3.023	3.652	4.158	3.879	2.985	3.541	4.274	3.116	3.027	5.304	4.697	4.419	3.151	3.024	5.966	5.843
CB_001141	9.253	9.431	0.0255442	0.0388748	1.131	9.474	8.911	9.476	8.947	9.407	9.495	8.708	10.128	9.513	10.166	10.18	9.826	9.527	10.204	9.314	9.914	10.035	9.787	9.447	9.463	8.928	8.738	8.966	8.692	8.976	8.808	8.631	8.349	8.967	8.517	8.937	9.059	9.364	8.899	9.914	9.47	9.088	9.024	9.25	8.983	8.653	9.157	8.459	8.765
CB_001142	5.476	6.057	2.09e-06	5.39e-06	1.495	5.575	5.907	6.716	6.477	4.041	5.765	7.505	5.942	4.044	4.843	4.537	3.097	6.094	6.444	6.273	6.696	5.556	6.772	5.463	5.911	5.1	5.586	5.926	6.081	4.488	5.274	4.831	5.357	5.14	4.589	4.771	5.705	4.25	5.561	4.477	5.271	5.439	5.366	4.561	5.931	5.079	4.436	5.786	5.198
CB_001143	3.846	4.39	1.5e-06	3.92e-06	1.458	3.543	3.545	3.998	4.499	3.766	4.402	2.965	3.255	3.745	3.338	3.009	4.034	3.727	4.254	3.934	3.194	3.612	3.051	3.793	4.274	4.661	3.985	3.506	4.211	3.212	3.453	4.531	4.987	3.974	4.593	4.464	4.197	3.015	3.23	3.224	4.282	4.431	4.779	3.083	4.162	3.336	3.219	4.509	5.447
CB_001144	7.437	8.092	1.51e-11	6.05e-11	1.575	7.086	7.131	7.645	7.603	7.687	6.639	6.937	6.999	8.043	7.347	7.436	7.964	7.292	7.039	7.395	6.118	7.543	6.613	6.753	7.728	6.815	7.545	6.861	7.473	8.747	7.717	8.218	8.03	8.415	7.374	7.764	8.732	8.668	8.033	7.905	8.611	7.619	7.832	8.161	7.704	7.336	8.955	7.537	7.671
CB_001145	9.564	9.299	0.00746829	0.012444	-1.202	9.75	9.05	10.026	9.472	9.236	9.419	8.274	9.495	8.706	7.883	10.339	8.674	8.478	9.352	9.741	9.343	9.488	9.054	9.523	9.001	10.159	9.822	9.752	10	9.808	9.787	9.899	9.835	8.689	10.208	9.611	9.164	10.465	10.152	8.637	8.295	9.435	9.983	10.584	9.666	10.238	10.335	9.991	10.101
CB_001146	5.998	6.753	3.55e-12	1.5e-11	1.688	6.545	5.666	6.586	6.021	6.422	6.545	8.073	7.002	6.401	7.033	5.986	6.946	5.838	5.631	5.47	5.795	6.054	7.042	6.725	6.027	5.11	5.927	5.715	5.096	6.449	7.575	7.025	7.719	5.718	5.783	6.032	4.994	6.475	5.47	5.82	6.716	5.755	6.187	6.534	3.228	7.062	7	5.125	6.402
CB_001147	3.549	3.671	0.301453	0.362882	1.088	4.433	2.996	3.066	3.088	3.16	3.577	6.367	4.266	5.678	5.395	3.121	2.944	3.142	3.414	3.112	3.371	3.512	4.334	3.774	3.607	3.14	3.254	3.516	3.042	3.505	3.309	5.596	3.032	4.53	3.028	3.091	2.974	4.192	3.165	2.975	3.159	3.393	3.026	3.139	3.065	3.189	3.303	3.113	5.376
CB_001148	9.344	10.004	6.67e-12	2.75e-11	1.58	9.248	8.984	8.804	9.317	8.436	10.074	12.298	9.459	9.525	10.268	9.856	9.404	8.858	9.041	8.969	10.33	9.992	10.051	9.645	10.346	8.874	9.269	8.911	8.857	9.138	9.338	9.24	8.453	8.374	9.114	9.746	9.656	10.17	10.764	9.794	9.234	8.667	9.154	9.425	9.531	8.449	10.465	10.058	9.147
CB_001149	4.643	6.294	3.88e-15	2.04e-14	3.141	5.033	4.293	4.06	4.057	4.088	4.359	8.862	4.94	6.715	5.722	5.058	8.012	4.84	4.626	4.096	5.976	4.991	6.237	4.457	4.839	4.438	4.007	4.717	4.159	6.576	3.32	5.463	5.168	4.387	4.418	4.154	3.066	4.325	4.309	4.992	6.177	2.967	2.895	3.873	2.97	4.098	4.577	2.925	3.565
CB_001150	7.638	7.621	0.846014	0.874423	-1.013	7.504	8.08	7.448	7.372	7.889	7.656	7.18	6.579	7.064	6.295	7.546	7.08	8.321	7.726	7.91	8.043	7.772	7.834	8.199	8.291	8.237	8.106	7.897	7.766	7.397	8.12	7.788	7.231	7.045	7.713	8.277	7.216	6.341	7.455	7.379	6.913	7.69	7.271	7.054	7.273	8.737	7.74	8.494	8.704
CB_001151	9.453	9.728	0.00420178	0.00729573	1.21	9.452	9.042	9.312	9.552	9.226	10.516	11.636	9.608	9.674	9.417	9.499	9.757	9.684	10.172	9.633	9.474	9.921	9.787	9.948	9.652	9.058	9.142	9.067	8.982	8.741	8.99	8.848	8.919	9.09	8.859	8.541	8.969	8.885	8.908	9.299	9.169	9.193	9.474	9.246	9.283	9.085	9.032	8.788	8.853
CB_001152	8.146	9.327	1.47e-17	9.03e-17	2.267	8.829	8.985	9.588	9.601	8.196	8.39	5.182	8.201	5.457	5.682	8.978	6.251	8.819	8.892	8.874	8.174	7.463	7.099	8.316	9.358	9.096	8.982	9.148	8.995	8.49	8.457	8.88	9.088	7.366	8.921	8.982	7.594	7.832	8.295	6.372	7.727	7.239	8.199	7.361	7.748	8.484	8.733	8.87	8.726
CB_001153	12.02	11.795	0.0232579	0.0356574	-1.169	11.683	12.432	13.161	12.732	12.386	12.761	12.111	12.998	11	10.953	12.219	11.828	12.895	12.898	12.969	12.319	12.596	12.624	13.174	12.494	12.381	12.627	12.611	12.434	12.59	12.274	12.699	12.64	11.116	11.412	11.632	10.874	11.32	10.754	10.985	10.625	11.04	11.051	10.783	10.912	12.531	12.231	12.341	12.344
CB_001154	10.209	9.49	6.37e-14	3.07e-13	-1.645	9.809	9.844	10.129	9.931	8.252	9.856	9.041	11.035	10.794	10.106	10.925	11.823	10.796	9.682	9.683	9.436	9.863	10.248	10.207	9.317	10.306	10.35	10.135	10.03	10.224	9.76	10.463	10.768	11.269	10.195	10.099	10.806	10.513	10.349	10.858	10.819	11.041	10.275	10.83	10.745	10.398	10.544	10.314	10.131
CB_001155	3.872	4.75	2.48e-10	9.08e-10	1.838	3.257	4.084	4.661	4.618	3.382	5.149	2.983	5.582	3.14	2.995	3.918	2.995	4.053	4.083	4.492	4.099	4.515	3.607	3.929	4.155	3.694	3.523	3.46	3.433	5.104	4.04	5.381	2.937	4.535	4.614	4.361	4.001	2.956	2.95	2.912	2.965	3.569	2.917	3.039	3.467	2.898	5.521	2.91	5.496
CB_001156	6.167	7.049	4.13e-14	2.01e-13	1.844	5.956	6.335	5.892	5.894	6.117	5.829	8.044	6.305	6.809	6.197	6.195	6.978	5.165	6.196	6.215	6.197	6.832	6.915	7.102	6.548	6.414	5.838	5.77	6.16	5.981	6.899	6.188	7.073	5.954	7.128	5.266	6.784	6.088	6.987	5.867	6.274	6.608	6.515	6.527	6.794	7.267	6.233	6.913	6.79
CB_001157	8.714	8.458	0.00124017	0.00231344	-1.194	8.672	8.389	8.83	8.914	9.114	8.712	6.958	9.782	8.893	8.923	9.493	9.665	8.931	8.824	8.904	8.61	8.179	8.634	8.094	8.343	8.727	8.579	8.705	8.341	9.581	8.514	9.093	9.144	8.782	9.141	9.38	9.026	8.834	8.141	8.996	8.437	8.882	8.962	9.333	9.049	9.074	9.414	8.91	9.106
CB_001158	8.153	8.417	0.00122002	0.00227799	1.201	8.169	8.564	7.515	7.143	9.656	8.607	8.481	8.528	8.799	8.642	7.515	7.515	7.554	8.516	7.903	8.65	8.805	7.863	8.206	7.462	7.575	7.472	7.536	7.385	7.495	7.815	7.428	6.976	8.323	7.368	7.931	7.336	8.05	7.552	8.297	8.573	8.011	7.847	8.006	7.818	7.644	7.599	7.429	7.499
CB_001159	11.757	12.237	0.000339807	0.000682387	1.395	13.201	12.818	12.635	11.887	11.669	12.317	15.333	12.899	8.574	12.277	11.94	12.251	11.164	12.05	11.874	13.101	12.03	12.582	11.892	11.645	11.612	11.266	12.26	11.558	11.296	11.494	11.95	10.925	10.171	11.112	11.593	11.775	11.12	10.887	11.625	10.283	10.534	10.617	11.311	11.096	10.187	10.738	11.303	10.732
CB_001160	7.755	7.192	1.16e-06	3.08e-06	-1.477	8.012	7.878	7.797	7.499	6.844	7.695	7.284	8.586	6.734	7.324	9.379	7.215	7.594	8.358	8.048	9.204	9.487	8.869	7.559	7.063	7.866	6.953	7.633	6.992	8.618	7.76	8.221	6.578	6.043	6.717	7.397	6.916	7.082	6.076	7.654	7.997	6.86	7.556	7.762	7.661	8.38	8.583	7.95	7.596
CB_001161	6.268	5.411	6.86e-14	3.3e-13	-1.81	6.976	6.471	5.782	5.663	6.034	7.218	6.067	6.756	4.118	5.668	6.524	5.6	6.452	7.079	6.634	7.203	8.039	7.146	6.619	6.626	6.522	6.119	6.026	6.004	5.546	6.914	6.084	6.64	5.019	5.345	5.616	4.805	5.665	5.455	6.341	5.172	5.02	6.035	6.866	4.207	6.438	6.613	6.377	6.711
CB_001162	7.864	8.583	9.42e-12	3.84e-11	1.647	7.497	7.433	8.275	8.15	7.247	7.416	8.256	7.451	7.665	7.629	7.667	7.799	7.804	7.129	7.659	7.993	7.447	7.356	7.43	8.664	7.31	7.842	7.422	7.483	9.531	7.108	9.33	7.566	7.316	8.227	7.205	7.594	8.749	8.224	7.506	9.913	8.22	7.559	7.655	8.762	8.64	9.771	7.779	7.939
CB_001163	4.659	7.263	1.09e-49	5.13e-48	6.079	4.095	3.475	5.329	4.017	3.873	5.61	8.414	3.368	3.277	4.779	3.846	3.283	3.489	3.26	4.829	3.207	4.755	5.333	5.931	6.792	4.908	4.758	4.806	5.484	5.105	4.889	5.081	6.517	4.956	6.726	3.927	3.362	5.078	7.199	4.447	5.66	4.35	3.221	3.031	4.802	4.939	3.517	6.647	5.338
CB_001164	5.464	6.412	3.12e-17	1.88e-16	1.929	5.558	5.493	5.466	4.302	6.038	5.258	6.295	5.257	6.391	5.653	4.954	5.777	4.917	5.219	4.597	4.2	4.738	5.011	4.634	5.133	5.816	5.662	5.469	6.206	5.37	5.631	5.035	4.669	5.838	6.531	5.683	6.127	6.373	6.325	5.142	5.971	5.902	5.72	4.944	5.726	6.449	3.59	4.691	4.811
CB_001165	14.275	11.743	8.14e-49	3.63e-47	-5.782	15.344	14.425	14.001	13.777	10.921	15.198	14.904	15.309	14.247	15.947	14.503	14.885	14.468	14.836	14.597	16.028	14.821	15.007	14.778	10.912	13.367	12.772	14.617	13.54	13.961	14.004	14.184	13.21	14.991	13.611	14.517	13.704	13.947	12.614	15.596	11.042	14.833	14.086	13.838	14.983	13.568	13.652	13.96	13.508
CB_001166	4.193	5.163	1.03e-21	8.24e-21	1.959	3.487	3.329	3.759	3.434	5.418	3.833	7.549	3.73	4.782	4.766	3.892	4.265	3.555	3.96	3.222	4.624	4.11	5.984	3.462	3.201	4.23	4.222	4.3	4.666	3.338	3.482	3.684	3.421	3.022	3.864	3.027	5.05	3.345	3.597	4.371	5.142	4.176	3.803	4.239	6.467	3.881	3.636	3.873	3.749
CB_001167	7.408	7.215	0.150345	0.195503	-1.143	7.051	7.797	7.675	7.971	7.875	7.617	6.866	6.719	4.499	4.344	7.27	7.596	6.531	6.874	7.66	7.28	6.963	6.449	7.595	7.447	8.113	7.937	7.737	8.201	7.993	8.695	8.147	8.517	7.026	7.356	7.113	7.334	7.615	7.02	6.963	7.545	7.805	8.605	7.256	8.046	8.625	8.196	9.248	8.55
CB_001168	5.893	6.154	0.00257597	0.00460735	1.199	5.293	5.023	5.756	6.294	6.431	6.074	4.25	6.963	6.057	5.191	6.016	5.888	5.512	5.84	6.184	6.15	6.107	4.313	5.507	5.56	6.067	6.361	6.277	6.365	6.132	5.709	5.601	6.296	6.224	6.151	6.602	5.511	5.786	6.39	5.804	5.482	5.961	6.211	6.257	4.559	6.718	6.8	6.24	6.465
CB_001169	11.086	11.011	0.556342	0.616501	-1.053	11.945	10.501	9.186	9.888	9.806	10.918	14.113	11.707	12.032	12.75	10.82	11.997	10.114	11.994	11.913	11.71	12.055	12.55	11.24	10.832	11.029	10.589	9.717	10.396	11.101	10.074	10.162	11.395	12.385	10.222	10.732	11.123	10.415	11.35	12.301	11.212	10.827	11.425	10.403	11.567	10.851	10.808	10.434	9.479
CB_001170	7.841	8.297	0.000268072	0.000544882	1.372	7.728	7.903	7.317	7.839	8.685	7.084	3.311	6.637	8.204	7.4	7.663	8.197	8.124	7.58	7.544	7.455	7.482	6.197	7.82	7.663	8.289	7.842	7.692	8.082	8.361	9.019	7.928	8.67	8.219	7.848	8.267	9.15	8.101	8.301	7.887	8.256	8.024	8.74	8.212	8.779	8.706	7.905	8.597	8.58
CB_001171	8.923	8.8	0.198414	0.250501	-1.089	9.014	8.413	8.476	8.454	8.556	8.879	9.136	10.316	9.108	9.715	9.592	9.119	9.106	9.193	8.703	9.882	9.668	9.141	8.77	8.82	8.892	8.511	8.644	8.596	8.862	8.583	8.569	8.393	8.103	8.015	8.783	8.785	8.908	8.726	8.898	8.632	8.354	8.599	8.836	9.2	8.712	8.614	9.213	8.712
CB_001172	9.532	9.975	2.64e-07	7.41e-07	1.359	9.055	9.815	10.022	10.036	9.544	8.916	9.149	9.846	7.61	8.446	9.36	8.163	9.188	9.05	9.794	8.871	8.25	9.295	9.306	9.397	9.939	9.582	10.144	9.896	9.893	9.581	10.318	10.099	9.315	9.775	9.961	9.495	9.986	10.056	8.881	8.853	9.576	9.57	9.662	9.436	9.632	9.791	9.726	9.931
CB_001173	9.983	10.392	3.02e-08	9.21e-08	1.327	9.544	9.563	9.731	9.879	9.59	9.646	8.623	9.59	9.923	10.602	10.52	10.775	10.067	9.637	9.602	9.621	9.516	9.579	9.935	9.88	9.87	9.602	9.735	9.868	9.672	9.848	9.684	10.008	10.221	10.185	9.801	10.791	10.533	10.36	10.914	10.736	11.095	10.66	10.644	10.557	10.239	10.144	10.507	10.263
CB_001174	5.052	5.278	0.0670626	0.0943286	1.169	6.549	4.987	5.067	4.924	5.44	4.7	9.041	4.905	6.67	6.022	5.098	4.7	6.097	6.004	5.824	7.043	4.687	6.122	5.92	5.2	5.193	5.115	5.251	7.303	5.116	5.618	4.621	4.679	6.212	6.855	6.815	4.727	4.464	4.024	5.052	3.847	4.704	5.066	4.57	4.203	4.009	4.86	5.923	3.871
CB_001175	3.588	3.541	0.481158	0.544104	-1.033	3.554	3.064	5.526	3.295	3.248	3.363	4.251	3.5	3.453	3.121	3.119	4.637	3.148	3.224	4.206	3.233	3.372	3.906	3.278	3.815	3.583	3.496	3.353	3.211	3.301	3.545	3.689	4.267	2.984	3.137	3.072	3.787	4.204	5.061	3.294	3.666	3.18	3.81	4.134	4.475	4.79	3.643	3.936	3.701
CB_001176	7.896	9.071	3.75e-23	3.31e-22	2.257	7.032	8.04	8.488	8.988	8.039	8.073	4.497	8.361	6.298	6.084	6.966	7.155	7.53	7.552	7.672	7.191	7.606	6.764	7.957	8.57	7.803	7.937	7.836	7.918	8.326	7.985	8.35	9.169	7.12	8.673	8.156	8.44	8.901	8.976	7.455	9.16	8.137	8.387	8.689	8.227	8.512	8.726	8.191	8.656
CB_001177	9.094	8.632	0.0390549	0.0574846	-1.377	8.754	10.357	9.551	8.996	6.34	11.411	8.175	9.081	8.009	8.143	8.544	8.156	8.173	10.234	8.892	7.238	7.03	7.101	8.717	8.886	10.674	11.678	11.014	12.423	6.872	8.616	7.031	10.338	8.389	9.417	8.709	9.119	8.451	8.597	8.699	5.531	8.709	7.292	8.093	7.186	7.187	8.081	9.449	7.791
CB_001178	7.938	8.254	0.00175928	0.00321563	1.245	8.047	7.971	7.685	7.076	6.801	7.659	7.963	7.224	8.787	8.987	8.342	8.906	8.297	7.858	7.723	7.584	8.029	7.726	8.533	7.417	7.183	7.153	7.374	7.128	6.849	7.388	7.047	8.031	8.63	7.768	7.38	8.207	7.917	8.237	9.211	8.811	8.574	8.44	8.922	9.081	8.04	7.934	7.781	7.668
CB_001179	6.343	8.918	1.3e-47	5.44e-46	5.961	6.291	5.887	6.812	6.534	5.286	5.867	7.833	5.671	6.595	6.329	5.814	5.95	6.483	6.331	6.181	5.98	6.712	6.371	5.985	6.867	6.667	6.934	6.474	6.952	6.568	6.362	5.945	7.644	6.27	7.101	6.884	6.769	6.735	7.641	5.878	7.783	6.633	7.081	7.168	7.583	7.299	7.369	7.084	7.504
CB_001180	8.227	8.122	0.359484	0.423188	-1.075	7.965	7.55	7.978	7.68	7.71	8.886	5.32	10.294	8.387	10.573	9.226	9.462	8.535	8.366	7.82	8.788	9.255	8.932	8.327	8.063	6.721	6.809	7.308	6.754	8.239	8.055	8.47	8.162	8.298	6.877	7.817	7.987	8.077	7.931	9.871	8.587	8.137	8.179	9.201	8.599	7.959	8.322	7.791	7.66
CB_001181	8.49	8.791	4.09e-05	9.15e-05	1.232	8.58	8.259	8.255	8.03	8.391	8.797	8.955	8.929	9.774	10.022	9.021	9.417	8.97	8.428	8.115	8.789	8.612	9.036	8.507	7.865	7.83	7.654	7.934	8.028	8.579	7.922	8.578	7.636	8.657	8.05	8.525	8.179	8.33	8.307	9.208	9.724	8.217	8.854	8.793	8.752	8.618	8.395	8.033	8.138
CB_001182	4.407	4.839	0.000102627	0.000219744	1.349	4.631	4.393	5.482	4.688	4.122	5.053	4.565	5.17	3.62	4.49	3.057	3.37	4.569	4.5	4.891	4.663	4.828	3.788	4.502	3.93	4.451	4.61	4.43	4.001	4.346	4.828	3.66	4.629	3.987	3.867	4.883	3.901	4.871	3.058	4.555	4.734	5.636	4.896	3.957	4.653	3.034	4.362	5.413	3.944
CB_001183	10.124	10.579	6.65e-08	1.97e-07	1.371	10.256	10.321	10.183	10.517	9.9	10.695	12.004	10.915	10.143	10.221	10.19	10.015	10.022	10.446	10.224	10.363	9.907	10.105	10.157	10.467	10.714	10.934	10.703	10.431	10.05	9.71	10.291	9.59	9.756	10.063	10.432	9.583	9.588	9.962	9.5	9.333	9.233	9.128	8.98	9.026	9.151	9.663	9.797	9.315
CB_001184	7.435	7.682	0.0835449	0.115162	1.187	7.149	7.626	8.294	7.768	8.511	7.381	11.195	8.331	5.858	5.519	8.09	5.595	6.47	6.992	7.876	7.811	7.258	8.404	7.263	8.845	8.325	8.478	7.989	7.596	8.129	7.885	8.222	9.155	5.768	8.314	8.034	6.658	6.944	7.292	5.817	6.406	5.978	7.548	6.734	6.971	8.462	7.358	8.051	8.707
CB_001185	7.243	6.847	6.22e-09	2.02e-08	-1.316	7.464	7.223	7.175	7.495	6.437	7.372	6.948	7.846	7.755	7.621	7.467	7.873	7.519	7.407	7.266	7.351	7.2	6.924	7.555	6.438	7.431	7.014	7.258	7.251	6.983	6.596	7.414	6.873	7.898	7.105	7.26	7.531	7.404	6.924	7.497	6.745	6.961	6.644	6.562	7.216	7.031	6.859	6.825	6.907
CB_001186	12.719	12.832	0.0991452	0.134376	1.081	12.849	12.86	13.046	13.11	12.71	12.91	13.49	13.551	12.789	13.021	12.879	12.966	12.926	12.994	13.133	13.211	12.726	12.689	12.796	12.799	12.803	13.028	13.415	13.677	12.53	12.122	13.163	12.54	13.044	12.517	12.948	12.965	12.131	12.262	12.544	12.918	12.493	11.97	11.98	12.382	12.148	12.593	12.193	11.71
CB_001187	7.923	8.584	1.77e-08	5.52e-08	1.581	5.951	6.735	8.127	8.071	8.243	8.905	6.178	10.133	9.119	10.178	8.459	8.594	8.299	8.562	8.181	8.35	9.188	8.35	8.737	8.979	7.511	7.375	7.242	7.239	8.621	7.314	8.565	8.206	8.285	6.895	7.554	7.316	7.463	7.533	8.217	9.227	7.004	7.454	8.066	7.21	7.99	8.405	7.549	7.566
CB_001188	10.632	10.921	0.00165142	0.00302924	1.222	10.71	10.695	10.349	10.508	10.493	10.647	13.36	10.819	11.889	12.795	10.955	10.728	10.325	10.602	10.048	11.541	10.33	11.324	10.463	10.69	9.793	10.072	10.328	10.054	9.996	9.657	10.635	9.874	10.856	10.096	10.461	10.649	10.513	10.521	11.289	11.472	10.108	10.132	10.105	10.357	9.958	10.313	10.312	9.996
CB_001189	3.267	3.242	0.771485	0.810291	-1.018	2.89	2.854	2.867	2.978	3.026	3.005	3.479	2.991	3.089	2.882	2.931	3.839	3.319	2.898	3.04	3.186	3	3.097	3.088	2.994	2.967	2.923	2.95	3.022	2.934	3.088	3.178	5.972	3.008	3.43	3.011	3.927	3.035	3.924	3.518	3.214	3.038	5.785	3.776	4.52	3.158	3.056	3.137	2.94
CB_001190	4.716	4.789	0.429165	0.493007	1.052	5.337	3.886	3.94	4.534	4.089	5.776	6.566	4.589	4.825	5.229	3.922	2.941	4.124	4.398	5.096	6.027	5.463	5.858	5.229	5.105	4.569	4.643	4.54	4.19	3.456	4.854	3.88	2.998	4.587	4.143	4.761	4.937	4.569	4.583	4.451	5.562	4.512	3.336	4.912	3.353	5.109	5.328	5.178	4.958
CB_001191	3.411	3.337	0.267285	0.326431	-1.053	3.058	3.287	3.096	3.147	5.779	3.072	2.93	3.049	3.16	3.049	3.164	3.141	3.161	3.065	3.117	2.999	3.432	2.978	3.165	3.108	3.109	2.979	2.877	3.076	3.312	3.16	3.166	3.097	3.607	3.269	3.37	3.336	3.249	3.119	3.141	3.318	6.194	3.847	4.223	3.871	3.742	3.26	3.438	3.169
CB_001192	6.431	6.856	6.12e-05	0.000134323	1.343	6.838	5.685	6.112	5.787	5.946	6.409	10.898	7.415	7.321	7.032	6.35	6.248	5.952	6.437	6.383	6.96	6.406	8.116	6.97	6.404	6.751	6.817	6.892	6.804	6.091	6.127	6.431	6.003	5.63	6.011	6.187	5.985	5.602	4.886	5.732	6.965	5.955	6.051	5.783	5.057	5.703	5.661	6.623	5.807
CB_001193	8.643	8.504	0.0514497	0.0740567	-1.102	8.684	8.445	8.182	8.319	9.049	8.546	9.377	9.019	9.648	9.293	8.867	8.925	8.456	8.112	7.884	7.986	7.539	7.654	7.741	7.504	8.671	8.262	8.335	8.343	8.517	8.42	8.372	8.094	9.556	8.384	8.333	8.658	9.124	8.831	8.947	8.906	9.054	8.483	8.489	8.603	7.865	8.36	8.092	7.803
CB_001194	7.392	8.001	2.39e-10	8.76e-10	1.525	7.394	8.848	6.586	6.972	9.296	7.625	7.603	7.618	7.725	7.7	7.831	7.82	7.217	6.928	6.905	6.801	6.99	7.238	6.756	8.814	7.697	6.829	6.96	7.173	7.358	7.564	7.393	7.582	8.024	7.451	7.478	7.488	7.473	7.977	8.098	7.196	7.907	7.277	7.474	7.25	7.136	7.755	7.071	7.351
CB_001195	15.253	14.853	5.03e-16	2.81e-15	-1.32	15.372	15.508	15.678	15.6	15.558	15.34	14.66	15.14	14.752	15.001	14.898	15.135	15.158	15.419	15.216	15.085	15.308	15.219	15.471	15.145	15.568	15.467	15.383	15.791	15.509	15.72	15.423	15.807	15.072	15.676	15.589	14.698	14.905	14.915	15.008	14.191	14.614	15.112	15.408	14.477	15.545	15.359	15.316	15.347
CB_001196	14.942	14.588	1.13e-14	5.76e-14	-1.277	15.094	15.125	15.002	15.23	15.094	14.753	14.267	14.585	15.551	15.467	14.84	15.228	14.94	15.062	14.728	14.677	14.98	14.953	15.097	14.676	15.035	14.888	14.834	15.07	14.853	15.14	14.945	14.985	15.499	15.138	14.868	14.572	14.97	15.108	15.574	14.489	15.083	14.798	14.973	14.877	14.84	14.666	14.737	14.703
CB_001197	8.628	8.675	0.629297	0.683505	1.033	8.401	9.266	8.448	8.639	6.441	8.573	8.87	10.347	9.353	9.244	9.384	9.782	9.136	8.791	8.373	9.211	8.8	9.107	8.515	8.224	8.008	8.32	7.88	8.33	9.881	9.048	9.882	8.905	9.172	8.819	9.238	8.682	9.315	8.375	8.93	8.415	9.062	8.657	9.142	9.144	8.416	9.58	8.547	8.692
CB_001198	6.551	6.902	0.000212536	0.000437734	1.276	6.171	7.129	7.058	7.073	6.787	6.704	9.039	6.436	5.114	6.167	6.034	6.482	6.002	7.322	7.345	7.032	6.388	7.125	6.411	7.281	7.748	6.843	7.041	7.042	6.664	6.353	6.696	7	6.184	6.482	6.229	5.619	5.843	6.05	5.549	5.248	5.713	6.291	4.893	5.789	6.27	6.638	6.128	7.19
CB_001199	9.834	9.55	0.00129418	0.0024088	-1.217	10.463	9.781	10.459	9.715	8.582	9.459	11.982	10.851	11.005	10.623	9.875	10.46	9.649	9.987	9.701	9.957	9.983	10.578	10.628	8.905	9.615	10.314	10.492	10.238	9.372	9.406	9.693	9.57	10.664	9.948	10.143	10.411	9.976	9.585	10.129	9.205	9.858	9.177	9.534	9.324	9.015	9.319	9.265	8.92
CB_001200	8.281	8.801	2.42e-10	8.88e-10	1.435	8.87	8.293	8.012	8.107	8.385	8.57	8.718	7.991	8.173	9.149	8.039	8.95	8.588	8.381	7.992	8.402	8.83	8.896	8.273	8.359	7.97	7.817	8.368	7.884	7.721	7.974	8.011	7.732	8.472	7.961	8.184	8.398	8.226	8.117	8.408	9.249	8.279	7.885	8.256	7.947	7.866	7.697	7.469	7.464
CB_001201	3.86	4.298	9.27e-07	2.47e-06	1.355	3.702	3.431	4.156	3.232	3.979	3.956	4.429	3.425	3.174	4.065	4.157	3.079	3.6	3.75	4.383	3.768	4.091	3.634	4.434	4.542	3.302	3.937	3.959	3.537	3.653	3.909	3.288	3.224	4.342	4.29	3.644	4.86	3.125	3.954	4.315	5.58	3.203	2.944	5.044	4.884	4.707	4.496	3.635	4.233
CB_001202	5.382	5.694	0.0206312	0.0319406	1.242	4.721	5.65	4.543	4.642	7.145	6.416	8.743	5.073	4.787	4.008	5.111	4.912	4.848	6.487	6.491	6.93	7.521	6.837	6.336	6.923	5.632	5.526	6.046	6.205	5.592	6.133	4.57	5.351	4.009	4.178	4.189	4.904	4.358	4.786	4.082	4.992	4.516	5.202	4.266	5.358	5.201	4.588	5.122	4.85
CB_001203	5.514	6.034	9.99e-06	2.39e-05	1.434	6.509	5.557	5.454	5.318	7.248	5.449	10.02	5.691	4.527	5.415	3.917	5.452	5.771	4.876	5.604	5.252	5.481	8.625	6.532	6.357	5.539	5.638	5.895	5.543	5.551	6.517	6.441	5.987	4.497	4.856	4.505	5.026	5.682	6.079	5.258	5.089	5.91	5.269	5.627	5.387	5.8	5.418	6.199	5.668
CB_001204	5.42	5.892	8.28e-06	2e-05	1.387	7.239	5.368	5.02	5.296	5.458	5.048	7.015	4.577	6.444	5.725	5.188	5.77	6.074	5.033	5.388	5.36	4.066	7.313	5.943	5.779	5.678	4.734	5.36	5.342	4.414	5.789	5.136	6.85	5.269	5.285	5.347	6.133	6.332	6.274	5.692	6.906	5.931	5.386	5.705	5.885	6.043	4.444	6.342	5.747
CB_001205	6.664	6.829	0.147237	0.191787	1.121	7.032	7.61	5.924	6.448	8.047	6.892	8.737	6.88	6.733	7.364	6.763	6.436	6.956	6.412	6.422	6.661	6.511	7.704	7.794	7.008	6.452	6.519	6.722	6.663	6.411	6.313	6.793	6.597	7.042	6.106	6.259	6.159	5.936	5.662	5.703	5.6	5.933	5.468	5.645	5.871	6.422	5.479	5.976	5.856
CB_001206	11.642	10.13	9.99e-38	2.17e-36	-2.851	11.665	11.266	11.295	11.551	11.047	11.238	12.308	11.384	12.693	11.225	12.145	11.579	11.644	11.152	10.958	11.535	11.576	11.707	11.689	9.92	11.84	11.589	11.463	11.919	11.556	11.751	11.626	11.789	11.621	11.601	11.608	11.628	11.838	10.974	12.021	9.908	11.663	11.255	11.503	11.867	11.285	11.624	12.157	11.527
CB_001207	6.066	5.61	0.00133547	0.0024822	-1.371	5.924	6.271	6.87	5.769	5.78	5.462	4.414	4.693	7.043	6	5.306	6.663	6.21	5.823	5.99	5.608	6.446	4.726	6.683	6.688	6.28	6.362	5.951	6.11	7.185	6.432	5.416	7.32	6.891	6.502	5.573	7.023	6.186	6.204	5.95	7.534	6.521	7.559	7.511	7.745	7.427	6.501	6.583	7.2
CB_001208	8.943	8.973	0.804618	0.838797	1.021	10.589	9.336	9.105	8.327	9.41	9.495	12.631	10.527	9.375	9.909	10.133	9.022	8.714	9.143	9.102	9.046	10.134	10.149	10.139	9.189	8.441	8.343	8.719	8.188	9.116	8.702	9.015	8.008	7.655	7.981	8.843	8.231	8.883	7.345	8.364	8.23	7.684	8.966	8.847	8.674	8.718	9.142	8.058	8.278
CB_001209	10.931	11.318	0.0111701	0.018093	1.308	11.423	10.966	10.31	10.281	11.816	12.015	14.834	11.915	10.922	11.331	11.203	10.01	10.738	11.523	10.615	12.075	12.111	12.569	12.382	11.718	10.676	10.79	11.109	11.165	10.29	10.414	10.718	9.907	10.668	9.653	9.888	10.119	9.983	9.415	10.272	9.759	9.848	9.409	9.709	9.139	9.09	9.559	9.509	9.111
CB_001210	8.867	8.939	0.53787	0.598854	1.051	9.746	8.697	8.561	8.257	8.629	9.182	7.343	10.056	6.959	9.919	9.587	9.017	8.325	10.204	8.732	9.591	11.467	9.74	9.144	8.536	8.555	8.374	8.546	8.555	9.222	8.772	7.72	7.542	8.391	8.258	9.131	8.413	8.332	8.212	9.149	7.074	8.107	8.715	9.879	9.066	9.288	9.324	8.596	9.164
CB_001211	6.055	6.168	0.385878	0.449626	1.081	6.076	6.469	6.469	6.833	6.265	6.434	3.274	6.829	3.881	4.351	5.528	2.985	6.773	6.899	6.661	6.586	7.082	6.009	5.956	6.413	6.411	6.285	6.164	6.393	5.305	5.96	4.293	6.865	5.758	5.258	5.649	5.409	5.967	6.818	5.9	5.588	6.678	4.716	6.039	6.489	4.592	6.351	6.79	5.409
CB_001212	3.905	4.405	0.000127525	0.000269786	1.415	3.393	4.455	4.166	3.789	6.052	4.283	5.441	3.332	3.011	3.446	4.589	3.557	4.053	3.976	4.319	5.061	5.462	5.883	4	4.869	3.413	4.044	3.71	3.918	2.978	4.086	3.114	3.782	3.078	3.258	3.309	4.242	3.108	3.822	3.254	3.419	3.358	4.514	4.215	5.3	4.699	4.663	4.542	3.23
CB_001213	10.482	10.124	0.0036504	0.00639538	-1.282	9.658	10.514	10.063	10.249	10.603	10.399	11.499	8.773	11.272	11.21	8.754	9.839	10.373	9.544	9.172	10.935	10.123	10.014	10.562	10.226	10.606	11.11	11.446	11.553	11.479	11.248	10.646	10.993	11.797	9.828	10.845	11.146	10.795	10.832	10.586	12.619	11.19	11.127	10.156	11.307	11.621	10.747	10.587	11.891
CB_001214	7.663	6.91	7.45e-07	2.01e-06	-1.685	7.576	7.799	7.997	8.168	5.812	7.524	5.419	7.915	7.16	6.012	8.022	8.453	8.507	6.938	7.852	6.981	7.416	6.314	8.031	8.41	7.937	8.136	7.805	7.85	9.107	8.33	8.654	8.859	7.399	7.547	7.896	8.062	7.87	7.848	7.622	8.252	8.607	9.145	8.365	8.726	8.654	9.221	8.667	8.771
CB_001215	11.536	11.649	0.372151	0.435892	1.082	12.023	12.119	11.946	11.611	11.954	12.376	15.189	12.693	9.761	11.832	11.146	9.828	11.905	12.541	12.256	13.237	12.662	13.096	12.201	12.482	11.348	11.607	11.608	11.467	11.109	11.132	11.271	10.506	9.901	9.962	10.214	10.348	10.467	10.186	11.116	10.448	10.237	10.349	10.702	10.549	10.882	10.863	11.198	11.079
CB_001216	7.026	6.39	1.18e-05	2.81e-05	-1.555	7.821	7.211	7.982	7.36	8.462	7.922	3.882	8.737	5.074	5.295	6.942	6.293	7.605	8.236	7.536	8.171	9.059	8.025	7.652	7.731	7.032	7.282	7.426	6.791	7.993	7.783	7.847	8.211	5.44	6.942	7.745	5.295	5.862	5.698	5.589	5.444	5.903	7.448	5.776	6.926	7.851	7.618	7.43	7.717
CB_001217	7.169	7.399	0.0958246	0.130358	1.173	7.027	6.21	6.394	7.742	7.167	8.028	8.436	7.364	7.617	7.533	6.081	6.807	6.15	8.163	5.878	7.197	6.626	6.479	6.569	8.143	6.86	6.574	7.355	6.474	6.96	6.625	6.256	6.62	7.156	6.578	6.394	5.76	6.949	6.751	7.171	6.662	7.042	6.86	6.321	6.678	5.802	10.556	6.225	5.733
CB_001218	4.012	4.463	2.24e-05	5.16e-05	1.367	3.215	3.799	4.516	3.137	3.347	3.678	3.862	3.156	5.443	4.463	4.307	3.584	3.645	3.691	4.149	4.834	3.392	3.123	3.654	4.034	3.137	3.829	4.679	4.133	4.657	4.336	4.236	4.23	4.737	4.539	3.932	4.439	3.902	5.179	4.697	5.209	5.311	4.047	3.243	4.363	5.64	3.445	3.85	3.299
CB_001219	4.318	3.97	0.00496692	0.00852372	-1.273	3.79	4.849	3.786	3.385	4.06	3.452	6.028	3.559	4.219	3.486	4.645	3.667	4.074	3.599	4.052	4.838	3.77	5.154	3.615	4.744	4.351	4.764	3.591	4.315	5.081	5.471	4.183	6.128	3.319	4.429	4.822	4.387	4.685	4.043	3.009	3.065	3.726	4.675	3.48	5.16	3.67	4.838	3.277	5.136
CB_001220	8.433	8.154	0.00723941	0.0120899	-1.213	9.076	8.487	8.459	8.707	8.453	9.351	9.918	8.675	6.342	8.942	7.918	7.764	8.827	9.024	9.076	9.384	9.289	9.973	8.454	8.946	8.825	8.401	8.373	8.583	8.594	8.918	8.277	8.112	7.92	7.014	7.803	7.615	7.814	7.306	7.938	8.475	7.847	7.82	8.214	8.036	9.081	8.919	8.592	8.392
CB_001221	6.123	6.227	0.154539	0.200404	1.075	5.751	6.12	6.184	6.184	5.705	5.633	6.038	5.587	7.182	6.833	6.496	7.25	6.545	6.019	6.151	5.578	5.151	5.163	5.602	5.437	6.387	6.125	6.451	6.92	6.356	6.529	5.701	6.125	7.012	6.563	6.095	6.259	6.966	6.555	6.489	6.673	7.252	6.2	5.65	5.884	6.267	6.398	6.118	5.646
CB_001222	9.924	10.231	0.000145367	0.000305484	1.237	10.262	9.98	10.552	10.737	9.513	9.678	8.526	9.411	8.994	9.571	9.844	10.113	10.455	10.129	10.548	9.525	9.484	8.981	9.248	10.04	10.258	10.64	10.628	10.691	9.538	9.454	9.804	9.828	10.303	10.935	10.513	11.1	9.818	9.952	9.693	8.808	9.933	10.25	9.92	10.487	9.784	9.901	9.925	9.88
CB_001223	7.655	7.827	0.00144313	0.00267017	1.127	7.837	7.516	7.612	7.652	7.197	7.034	8.338	7.662	8.354	8.306	7.702	8.219	7.76	7.445	7.217	7.716	7.907	8.245	8.254	6.936	7.807	7.576	7.926	7.985	7.077	7.562	8.077	7.713	8.198	7.443	7.37	7.754	7.71	7.327	8.029	8.064	7.587	7.588	7.691	7.785	7.071	7.531	7.568	7.522
CB_001224	3.845	4.075	0.0339969	0.0505601	1.172	3.96	3.373	3.196	2.993	2.977	3.615	5.237	3.805	3.624	3.302	3.473	3.255	3.794	3.344	3.09	4.084	4.042	3.853	3.004	3.37	3.589	3.428	3.286	2.94	3.156	3.044	5.28	3.049	3.23	3.038	3.299	3.057	2.98	3.787	2.96	2.979	3.625	4.597	3.571	3.234	3.208	3.105	3.262	4.834
CB_001225	8.91	9.659	3.69e-16	2.08e-15	1.681	8.638	9.275	8.467	8.751	9.358	8.453	8.015	8.144	9.706	10.006	9.148	10.01	8.674	8.597	8.341	8.668	9.013	8.759	9.02	8.908	8.046	8.244	8.532	8.565	8.109	8.32	8.042	8.506	9.077	8.767	8.406	8.932	8.497	9.651	9.447	10.244	9.541	9.409	9.415	9.418	8.805	8.467	8.857	8.453
CB_001226	12.92	12.648	0.000239672	0.000490314	-1.208	13.203	13.134	13.033	12.975	12.557	13.463	14.178	13.707	12.354	12.915	13.052	12.585	12.7	12.898	12.9	13.476	13.456	13.498	13.194	12.393	13.211	13.128	13.204	13.229	12.554	12.53	12.656	12.378	12.565	12.48	12.5	12.636	12.275	12.065	12.506	11.832	12.261	11.982	12.02	12.131	11.693	11.938	12.118	11.934
CB_001227	5.612	5.896	0.0260725	0.0396129	1.218	4.498	4.68	5.203	5.244	5.963	5.284	5.516	5.005	6.036	5.196	5.399	5.792	4.953	4.86	5.035	4.448	3.53	4.302	3.986	4.531	5.446	5.609	5.395	5.693	5.939	5.745	5.913	4.058	6.774	9.84	5.691	7.087	6.461	6.2	5.637	6.622	6.62	5.234	5.724	6.589	4.496	5.507	5.963	4.902
CB_001228	7.33	6.954	0.000640952	0.00124307	-1.297	6.352	6.746	6.974	6.592	6.959	6.579	4.01	6.848	8.255	6.831	7.153	9.005	7.609	7.242	6.83	6.708	7.287	5.837	7.687	7.3	7.671	7.31	7.586	7.316	7.463	7.786	6.727	8.444	7.682	7.519	6.981	8.604	7.483	8.116	7.62	8.59	8.497	7.997	8.037	8.798	7.907	7.271	8.293	7.283
CB_001229	7.71	7.55	0.0738662	0.103012	-1.118	8.074	7.882	6.947	7.43	7.931	8.234	6.326	7.518	8.444	8.878	8.737	8.088	7.786	7.322	6.635	7.265	7.834	7.324	7.201	6.889	7.162	6.924	7.031	7.043	7.684	7.863	7.588	6.626	8.384	7.404	7.575	7.269	7.924	7.783	8.888	8.641	7.941	8.391	8.818	7.783	6.888	7.51	7.263	8.012
CB_001230	4.071	4.257	0.0284186	0.0428827	1.137	3.505	4.519	4.582	3.795	4.281	4.685	3.341	4.037	3.022	4.414	4.548	4.629	4.539	4.758	3.837	4.782	3.249	3.586	5.896	3.979	3.877	3.435	3.978	3.497	3.971	3.938	4.497	4.769	3.894	3.614	3.74	4.377	3.595	3.715	4.828	4.788	2.991	3.673	3.824	5.026	4.221	4.539	4.351	4.659
CB_001231	9.542	9.398	0.226546	0.28185	-1.105	10.326	9.274	8.728	8.338	8.952	9.386	11.915	8.622	11.385	11.418	9.778	9.496	9.37	9.725	9.2	10.313	10.627	10.197	9.908	9.796	8.614	8.516	8.789	8.511	8.29	9.077	7.986	9.034	9.962	8.706	9.156	9.337	8.572	8.923	10.621	9.476	9.869	9.216	10.085	9.646	8.997	8.172	8.855	8.495
CB_001232	3.516	3.767	0.00874256	0.0144078	1.19	3.689	3.774	4.091	3.036	3.212	3.266	6.204	3.795	3.658	4.555	3.305	3.011	3.677	4.423	4.496	3.543	4.468	4.471	3.653	3.53	3.617	3.334	3.569	3.466	3.903	4.101	5.368	5.095	3.357	3.047	3.559	3.339	3.121	3.858	3.053	3.32	5.923	3.203	3.229	5.697	4.238	3.135	3.056	3.226
CB_001233	8.579	9.074	3.54e-09	1.18e-08	1.409	8.852	8.55	8.53	8.591	10.036	8.505	9.306	8.148	8.641	8.586	8.279	8.531	8.186	7.982	8.422	8.523	8.062	8.465	8.933	8.897	8.753	8.41	8.544	8.309	7.819	8.048	7.534	7.971	8.505	9.015	8.227	8.995	8.463	8.465	8.671	8.848	8.803	8.553	8.263	8.323	8.543	7.976	8.593	8.191
CB_001234	9.669	10.057	0.00225737	0.00406882	1.309	10.958	10.404	9.977	9.733	9.636	10.382	13.539	10.665	8.598	10.597	9.878	8.667	9.484	11.006	10.206	11.292	10.105	10.859	9.789	10.403	9.555	9.473	9.929	9.566	8.962	8.878	9.263	8.468	8.765	9.206	9.459	8.841	8.957	8.666	9.107	8.917	8.346	8.639	8.419	8.804	8.545	9.071	8.853	8.686
CB_001235	4.599	4.856	0.0155785	0.0245906	1.195	4.221	4.379	5.075	5.415	5.303	5.471	4.043	4.949	4.923	5.339	4.246	5.322	3.473	3.513	3.796	3.482	3.044	3.311	3.39	3.057	4.163	4.337	4.644	4.285	3.04	3.12	3.622	3.934	5.728	5.306	5.663	5.611	5.239	4.806	5.645	5.649	4.934	5.551	5.603	4.387	4.332	5.056	5.038	2.958
CB_001236	5.436	5.219	0.19942	0.251667	-1.162	6.227	6.038	7.247	7.156	3.283	7.495	7.353	6.836	3.842	4.943	4.21	3.958	5.841	6.6	5.669	6.861	5.09	6.137	5.677	5.529	6.857	4.957	5.487	5.802	5.722	6.708	4.436	5.347	4.104	5.253	6.21	3.987	4.086	3.79	4.567	3.03	3.124	3.163	3.247	4.229	4.134	3.182	4.484	3.029
CB_001237	11.227	11.012	0.00776444	0.0129031	-1.161	11.422	10.778	10.775	10.782	11.63	10.95	10.663	10.809	12.455	11.33	11.538	10.928	11.294	10.956	11.089	11.074	11.476	11.097	10.924	11.214	11.474	11.423	11.188	11.435	10.995	11.466	11.104	11.402	11.579	11.05	10.85	11.469	11.418	11.397	11.582	10.839	11.95	10.618	10.927	11.899	11.077	10.655	11.758	10.57
CB_001238	9.411	9.19	0.00130574	0.00242931	-1.165	10.101	8.866	8.984	8.614	8.873	9.064	11.676	9.492	9.659	9.813	9.255	9.716	9.502	9.164	8.995	9.785	9.345	9.685	10.491	9.017	9.343	9.224	9.487	9.16	9.229	9.258	9.327	9.296	10.394	9.046	9.306	9.636	9.127	9.495	9.788	9.763	10.02	9.415	9.636	10.017	9.268	8.924	9.384	8.995
CB_001239	4.32	4.463	0.151414	0.196752	1.105	3.639	3.43	4.371	4.691	4.465	3.992	3.872	4.536	5.804	4.512	4.642	3.388	3.625	3.526	3.555	3.279	3.298	3.28	3.489	3.189	3.737	3.713	4.211	3.638	4.263	4.247	4.219	3.489	5.279	4.968	4.437	4.625	5.313	5.025	5.346	5.529	4.639	4.43	4.051	4.04	4.497	3.675	3.727	4.175
CB_001240	7.129	6.172	2.48e-08	7.65e-08	-1.941	8.77	7.641	8.018	6.246	7.436	8.323	6.156	8.159	4.495	5.324	7.165	6.275	8.08	9.457	8.479	7.617	9.954	8.319	8.029	8.722	6.89	7.85	7.313	6.821	7.637	7.576	7.502	7.894	5.56	6.769	5.473	4.764	5.267	4.23	6.094	6.385	5.228	5.946	5.837	5.601	8.212	7.741	7.006	7.23
CB_001241	6.501	6.463	0.639062	0.692379	-1.027	7.389	7.035	6.25	5.789	6.206	6.566	8.727	6.781	6.349	7.661	7.657	6.827	6.764	7.018	6.878	7.175	7.962	7.336	6.674	6.568	6.446	5.892	6.415	5.61	6.399	6.328	5.62	6.068	6.259	5.624	6.421	6.239	6.9	6.569	7.084	6.854	6.346	6.073	6.344	5.949	6.921	7.291	5.861	6.513
CB_001242	5.766	6.369	5.01e-12	2.09e-11	1.52	5.861	4.832	4.989	4.664	5.712	5.613	5.407	6.049	6.373	6.694	5.611	6.371	5.207	5.671	4.954	5.484	5.43	5.439	5.844	4.718	5.294	5.574	5.63	5.717	5.887	5.818	4.859	6.009	5.966	5.34	5.299	5.506	6.152	6.088	6.4	6.49	5.535	5.736	6.488	5.76	6.105	5.55	5.591	3.107
CB_001243	3.941	3.852	0.191863	0.243109	-1.064	4.139	3.627	3.92	3.657	3.975	3.658	3.618	4.406	4.881	4.312	3.973	4.5	3.424	3.341	3.283	3.419	3.263	3.128	4.485	3.293	3.529	3.484	3.416	3.579	3.67	3.679	4.826	4.069	4.382	4.029	4.097	3.781	3.968	4.441	3.719	4.081	3.217	4.434	3.996	4.75	4.144	4.586	4.905	4.551
CB_001244	7.702	6.845	5.26e-11	2.02e-10	-1.811	7.877	8.145	8.132	8.829	7.754	7.886	9.138	9.054	5.641	6.171	8.144	5.533	7.947	7.923	7.447	9.418	7.986	8.102	6.822	7.692	8.815	7.556	8.091	7.932	8.025	7.086	7.96	6.516	6.162	7.347	8.217	7.963	7.408	6.711	7.369	5.701	6.172	6.672	7.526	7.753	7.84	7.909	8.026	7.853
CB_001245	3.707	4.22	3.74e-05	8.41e-05	1.428	4.399	3.634	3.52	2.959	3.243	4.358	7.317	3.789	3.149	3.388	3.023	5.456	3.44	4.681	3.771	5.197	4.614	4.867	4.393	4.249	2.987	3.687	4.195	3.423	3.07	3.022	2.983	5.754	3.34	3.116	3.106	3.214	3.021	2.986	2.97	4.682	3.738	4.651	3.46	3.364	3.172	3.002	2.97	3.192
[truncated: 30,960 more rows]
[truncated: 194 more columns]
