# Supplementary material for: Transcriptome profiling of esophageal squamous cell carcinoma reveals a long noncoding RNA acting as a tumor suppressor
Source: Oncotarget. 2015 May 19;6(19):17065–80. doi: 10.18632/oncotarget.4185 (PMC4627292; doi:10.18632/oncotarget.4185)
Supplement: Supplementary file 4 [file oncotarget-06-17065-s004.xlsx]

## Sheet: Sheet1
	N_average	T_average	T.TEST	FDR	FoldChange	X91N	X92N	X94N	X96N	X97N	X101N	X106N	X108N	X119N	X120N	X122N	X131N	X132N	X134N	X135N	X142N	X148N	X136N	X146N	X29N	X228N	X229N	X231N	X234N	X201N	X217N	X268N	X290N	X236N	X239N	X241N	X243N	X245N	X246N	X247N	X249N	X251N	X253N	X256N	X258N	X259N	X260N	X261N	X262N
VP_10000	4.732	3.904	1.25e-11	5.06e-11	-1.775	4.834	4.947	4.889	4.868	6.186	5.834	3.07	4.041	2.916	4.811	3.84	6.078	5.001	6.505	5.762	5.978	6.372	4.784	4.992	5.961	4.911	4.179	5.114	4.467	3.494	4.51	3.256	4.666	3.866	4.342	4.065	2.952	4.079	4.027	4.16	4.486	3.041	3.246	3.726	2.987	5.798	3.432	5.294	3.573
VP_10001	9.971	9.85	0.187111	0.237725	-1.088	10.503	10.197	10.218	10.049	9.653	9.98	12.611	9.864	10.419	10.674	10.283	10.362	10.121	9.971	10.158	10.481	9.515	10.618	10.099	9.701	9.99	10.09	10.431	10.254	9.096	9.275	9.479	9.254	10.342	9.795	9.983	10.27	9.736	9.511	10.143	10.734	9.7	9.06	9.609	9.522	8.769	9.175	9.289	9.017
VP_10002	7.251	7.264	0.836408	0.86647	1.009	7.167	7.121	7.247	6.896	7.469	6.936	8.195	7.388	8.453	7.916	7.55	7.928	7.084	6.811	6.396	7.03	6.671	7.415	7.549	6.337	6.954	6.792	6.815	6.99	7.103	6.706	7.082	6.357	8.031	7.18	7.452	7.585	7.585	7.332	7.903	7.668	7.397	7.075	7.263	7.062	6.747	7.006	7.02	6.689
VP_10003	3.647	3.282	4.96e-06	1.22e-05	-1.288	4.007	3.152	4.565	3.929	3.827	3.476	3.793	4.405	3.207	2.981	3.031	3.152	5.574	4.769	4.745	4.311	5.187	3.939	3.914	3.624	4.052	4.169	3.317	3.558	2.993	2.942	2.909	4.943	3.444	3.091	3.117	3.155	2.987	2.891	2.913	2.952	3.871	3.284	3.418	3.227	3.034	2.957	3.02	3.105
VP_1000	4.129	4.082	0.741277	0.783842	-1.033	4.055	3.569	3.038	3.544	3.917	3.743	4.318	3.101	4.874	4.484	3.443	3.02	3.383	3.823	4.396	4.037	4.138	3.919	3.946	4.482	3.222	3.745	3.746	4.327	3.205	3.201	3.138	3.49	3.452	3.017	2.965	3.558	3.078	4.965	3.149	3.434	4.754	3.184	3.216	3.994	2.91	3.172	3.292	3.193
VP_10004	8.413	8.407	0.973694	0.979085	-1.004	9.018	8.347	7.31	7.735	8.395	9.487	8.616	9.787	7.623	9.13	9.483	9.706	8.85	9.124	7.768	9.5	9.311	10.061	9.209	8.721	7.618	7.32	7.654	7.415	6.478	7.77	6.67	7.852	7.16	6.635	7.778	7.039	7.232	6.541	8.789	7.257	6.833	7.665	8.288	6.859	6.884	7.066	6.555	7.025
VP_10005	3.415	3.5	0.178142	0.227429	1.06	4.658	3.473	3.529	3.074	3.37	3.492	4.643	3.199	3.503	3.739	3.657	3.095	3.236	3.276	3.445	3.777	4.354	3.468	3.512	3.555	3.198	2.917	3.123	3.081	3.531	3.387	3.265	3.016	3.314	2.979	3.112	3.008	3.04	3.048	3.431	3.034	3.419	3.029	3.388	3.064	4.676	3.366	3.154	3.726
VP_10006	5.896	6.083	0.0806068	0.111451	1.138	5.755	5.478	5.812	5.5	5.106	5.95	8.986	5.965	6.919	6.965	6.358	6.303	5.511	6.037	5.421	5.874	6.584	7.219	6.43	5.649	5.967	5.817	5.85	5.707	5.788	5.716	6.018	5.419	6.589	5.326	5.298	5.449	6.213	5.63	5.674	5.907	6.045	5.475	5.818	4.866	5.236	5.509	5.228	2.877
VP_10007	4.553	4.983	2.31e-05	5.32e-05	1.347	5.614	5.714	5.297	4.988	4.704	4.455	3.975	4.736	4.658	5.897	5.087	5.241	5.44	5.686	4.892	5.955	3.81	4.436	4.972	5.141	5.129	5.287	5.229	5.728	4.067	4.145	4.138	3.083	5.754	4.688	5.503	5.208	5.118	4.922	5.325	4.663	4.739	3.021	3.215	2.988	3.107	4.416	4.665	3.508
VP_10008	4.507	4.42	0.400981	0.464959	-1.063	5.354	4.816	3.906	3.922	6.103	4.376	6.854	4.843	5.727	5.41	4.209	4.39	4.654	3.953	4.234	4.676	4.238	5.653	4.242	4.65	4.256	4.158	4.74	4.186	4.113	4.789	3.351	4.012	4.63	3.967	3.867	4.074	3.933	4.021	4.204	4.06	4.091	4.165	4.593	5.014	3.885	3.647	4.069	4.247
VP_10009	6.455	6.675	0.0981837	0.133211	1.165	5.016	5.554	6.154	6.636	7.246	5.063	6.445	6.976	6.287	5.436	5.381	6.824	6.465	5.976	6.433	6.912	6.01	6.369	6.281	7.427	6.995	6.914	6.706	6.881	6.816	6.997	6.578	6.897	7.21	7.424	6.009	7.377	7.008	8.24	6.331	7.994	7.708	7.61	7.484	7.597	7.81	6.902	7.027	7.423
VP_10010	8.641	8.097	3.4e-07	9.46e-07	-1.458	8.081	7.869	8.454	8.597	7.761	7.358	7.856	8.728	8.371	7.327	8.702	9.453	9.582	8.2	7.874	8.299	7.341	8.368	8.321	7.856	8.867	8.806	8.789	8.882	8.952	8.779	9.152	8.923	9.712	9.111	8.449	9.623	9.342	9.034	9	8.034	9.791	9.653	9.397	9.95	8.799	8.954	8.561	8.772
VP_10011	6.183	6.884	4.77e-16	2.67e-15	1.626	6.406	6.394	6.331	6.223	5.575	5.719	8.099	5.796	7.06	7.264	6.497	6.753	6.11	5.853	5.833	6.56	5.214	6.87	6.378	5.387	6.232	5.978	5.988	6.178	5.723	5.299	5.541	5.094	6.583	6.416	6.316	6.404	6.278	6.184	6.228	5.845	5.463	5.409	6.044	6.083	4.644	4.742	5.69	5.647
VP_10012	6.312	8.018	8.71e-16	4.8e-15	3.262	6.206	6.195	6.437	6.993	8.382	8.037	7.314	5.697	6.517	6.822	8.462	7.969	5.752	4.635	4.963	6.479	5.282	4.654	5.128	8.097	5.666	5.979	5.797	7.112	5.968	6.058	7.547	6.764	7.016	6.183	5.856	6.517	7.617	7.874	6.801	6.758	6.601	6.941	5.961	6.52	4.838	7.22	4.711	5.993
VP_10013	3.979	3.783	0.00654252	0.0110036	-1.145	4.446	3.5	3.676	3.438	3.544	4.071	4.496	3.417	4.404	4.809	3.359	3.058	3.345	3.854	4.443	3.647	4.469	3.974	3.534	4.444	4.023	4.008	3.857	4.504	4.813	3.599	3.502	3.17	4.079	3.543	4.104	4.288	3.48	3.31	4.06	4.438	3.418	3.375	5.01	3.31	5.777	4.299	4.387	4.32
VP_1001	3.5	3.356	0.151283	0.196605	-1.104	2.972	3.269	3.1	2.945	2.911	3.06	3.341	2.912	3.056	3.206	3.385	3.203	3.035	2.965	3.081	3.511	3.989	3.284	3.438	3.509	3.252	3.346	3.222	3.3	3.083	3.08	5.35	3.211	3.116	3.054	3.559	3.183	2.992	2.904	2.902	2.934	3.303	3.17	3.505	5.341	3.141	3.064	3.076	2.991
VP_10014	8.277	8.428	0.156799	0.203007	1.111	9.137	8.59	8.135	8.16	7.561	8.415	10.542	8.841	7.533	8.6	8.773	8.173	8.499	8.529	8.263	9.265	8.38	9.006	9.032	8.45	8.233	8.295	8.699	8.686	7.384	7.749	7.822	7.685	7.728	8.104	8.118	8.257	6.785	7.222	7.502	7.218	7.236	7.025	7.088	7.453	6.964	7.119	7.618	7.39
VP_10015	3.368	3.263	0.0595392	0.0846413	-1.075	3.71	3.217	3	3.131	4.032	3.024	4.549	3.083	2.954	2.962	3.358	5.449	3.052	3.014	3.163	3.068	3.114	3.161	3.696	3.095	2.978	2.989	2.98	3.067	3.178	3.214	3.253	4.099	2.977	3.155	3.234	3.585	3.186	3.207	3.092	3.544	3.148	3.745	4.236	4.377	3.479	3.367	3.575	3.595
VP_10016	6.501	6.051	0.000231978	0.000475445	-1.366	6.743	6.989	6.646	6.987	7.448	7.496	5.535	7.497	5.687	5.992	5.768	6.223	6.19	8.023	7.068	7.337	7.999	6.811	7.372	6.893	6.952	6.853	6.643	6.867	6.238	6.493	6.257	7.054	5.792	5.341	5.624	5.547	5.657	5.697	6.265	5.649	5.275	6.037	6.591	5.956	5.3	5.285	3.688	5.393
VP_10017	5.947	6.006	0.622769	0.677524	1.042	6.505	6.31	6.093	5.515	5.676	5.434	10.94	6.589	6.936	7.187	5.935	3.8	5.886	5.946	5.904	7.045	6.151	7.972	5.827	6.534	6.163	6.44	6.493	6.51	6.367	6.358	6.548	6.075	5.098	5.908	5.681	6.049	4.886	5.942	5.486	5.922	7.02	6.895	5.873	4.337	7.243	6.707	6.143	6.39
VP_10018	5.636	5.861	0.000517208	0.00101456	1.169	5.764	5.54	6.454	6.162	5.72	5.471	4.657	5.545	6.289	6.142	5.839	6.526	6.328	5.798	5.402	5.057	5.941	5.777	6.113	4.901	5.825	5.507	5.901	6.078	5.568	5.371	5.712	5.325	6.385	5.666	5.43	6.048	5.963	6.037	5.74	5.793	5.652	4.394	5.22	5.706	5.384	5.803	6.181	5.799
VP_10019	6.243	3.699	1.61e-71	3.91e-69	-5.833	6.884	5.76	6.534	5.151	6.15	6.43	3.945	5.725	4.637	5.246	5.467	4.901	7.622	6.97	6.8	6.944	8.237	6.163	6.108	5.506	6.095	6.69	5.514	5.727	6.133	6.728	5.648	6.447	5.68	5.819	5.933	5.531	6.574	4.923	6.389	4.622	5.959	8.101	6.542	6.799	7.101	6.757	6.196	6.581
VP_10020	7.538	7.565	0.718619	0.763651	1.019	7.907	7.501	7.271	7.169	7.552	6.986	8.424	7.186	7.647	7.215	7.454	7.742	7.119	6.708	6.967	7.367	6.618	7.097	6.664	6.732	7.392	7.162	7.361	7.45	6.907	6.472	6.708	6.771	8.111	8.3	8.33	8.279	7.307	7.097	7.565	8.194	7.438	7.307	7.056	7.148	7.209	6.828	7.161	7.212
VP_10021	6.292	6.448	0.0179667	0.0280757	1.114	6.492	6.4	7.013	6.264	6.316	6.311	6.439	6.493	6.083	6.13	6.458	6.277	6.961	6.468	6.092	6.313	6.341	6.702	6.029	6.015	6.684	6.227	6.613	6.137	6.042	5.965	6.402	5.711	5.939	6.256	6.764	5.726	6.327	6.117	6.13	5.337	5.854	7.737	5.74	4.733	5.748	5.836	5.746	6.051
VP_10022	8.702	8.214	1.02e-08	3.26e-08	-1.403	8.509	9.026	8.956	8.781	7.329	8.382	9.461	8.645	9.543	9.721	9.713	9.973	9.153	8.799	9.117	8.829	7.809	8.582	8.371	6.85	8.499	8.699	9.057	9.188	8.435	8.359	8.597	8.273	9.452	8.727	8.804	8.977	8.827	8.816	9.452	7.981	8.35	8.003	8.619	8.394	7.708	8.301	8.519	8.356
VP_10023	5.406	4.201	2.81e-25	2.82e-24	-2.306	4.42	5.232	5.421	5.753	7.589	4.9	3.423	4.232	5.393	5.539	4.096	4.733	5.995	4.724	5.606	4.734	6.041	3.597	4.126	4.863	4.819	6.116	6.078	5.753	5.98	5.655	5.023	5.305	5.36	4.272	6.234	5.072	5.712	6.205	5.995	7.807	6.514	6.428	5.297	6.481	7.019	5.697	5.44	7.678
VP_10024	8.125	8.185	0.466229	0.529564	1.042	8.574	7.983	7.929	7.58	8.514	8.038	9.056	8.342	9.515	8.863	8.161	8.596	7.717	7.526	7.159	7.819	7.416	7.905	8.089	6.952	7.497	7.536	7.864	7.868	7.432	7.4	8.123	7.357	8.992	7.881	7.954	8.361	8.59	8.143	9.012	8.799	8.53	7.834	8.269	8.04	7.052	7.624	7.417	7.268
VP_10025	8.742	7.973	3.08e-05	7e-05	-1.705	7.881	6.978	9.783	7.088	6.929	9.683	11.039	7.572	10.955	10.631	8.078	8.144	7.709	7.543	7.397	7.698	8.08	7.63	9.092	8.712	7.515	6.905	10.753	9.623	7.633	5.782	7.603	7.197	7.635	6.97	10.527	10.805	10.309	10.096	6.307	9.717	8.238	7.988	11.283	8.227	6.653	9.943	7.796	7.242
VP_10026	5.113	4.439	8.16e-14	3.91e-13	-1.595	5.214	4.873	5.202	5.707	4.976	5.215	6.55	5.181	4.936	4.576	5.425	4.597	5.84	5.229	6.187	5.212	5.687	5.815	4.77	6.46	5.635	4.999	4.873	4.942	6.018	5.981	5.355	5.011	5.336	5.355	5.213	4.259	4.541	4.537	4.607	4.754	4.471	4.155	5.546	5.264	5.905	5.018	5.048	3.715
VP_10027	3.711	3.694	0.870004	0.894191	-1.011	2.933	3.195	3.187	5.143	3.614	3.797	2.968	4.019	3.348	3.483	3.732	3.645	2.976	3.922	4.809	3.631	3.087	2.932	3.239	3.533	3.012	3.88	3.647	5.627	4.499	4.029	5.353	6.367	4.977	3.651	2.955	6.112	4.153	2.95	3.846	5.189	4.46	3.083	3.345	3.345	3.118	3.02	3.09	3.016
VP_1002	7.452	7.303	0.481914	0.544806	-1.109	9.731	8.849	8.254	7.767	7.551	8.476	10.58	7.228	4.188	5.511	7.744	5.137	7.218	9.011	9.317	9.741	9.593	9.636	8.701	9.535	8.472	8.71	8.053	8.259	7.845	8.285	7.18	5.326	4.931	5.722	6.894	5.235	5.146	5.262	6.023	5.508	5.436	5.987	5.745	5.609	8.166	6.996	7.691	7.909
VP_10028	3.367	3.321	0.558885	0.618791	-1.033	5.645	3.014	3.081	3.057	3.241	3.007	6.963	3.029	3.549	3.764	3.018	3.259	3.004	2.975	3.14	3.328	3.678	5.119	4.132	3.015	3.803	3.015	3.568	2.946	3.184	3.111	3.015	3.038	4.011	2.946	3.051	3.185	3.008	3.028	3.013	3.102	3.755	3.005	3.146	3.033	3.128	3.102	3.026	3.468
VP_10029	4.768	4.949	0.0749579	0.104411	1.133	4.682	4.989	5.247	5.094	4.862	4.06	4.16	5.094	5.417	5.621	4.678	3.188	4.632	4.223	4.663	5.09	4.481	4.527	4.55	3.661	4.549	5.086	4.611	4.917	5.087	4.472	3.334	3.815	5.938	4.85	5.601	5.592	4.955	5.118	5.446	5.659	5.527	3.602	4.045	3.617	5.365	4.304	4.391	3.504
VP_10030	4.42	4.5	0.399648	0.463672	1.057	3.671	4.385	3.906	3.871	3.781	4.184	7.667	4.744	4.546	4.674	3.791	4.673	3.253	3.762	3.419	3.18	3.503	4.926	3.532	3.276	3.875	4.911	4.507	4.463	4.348	4.97	4.63	4.368	4.673	4.508	4.669	2.957	5.507	4.966	4.825	3.749	4.77	3.461	3.912	3.226	4.245	5.254	4.283	5.4
VP_1003	10.537	10.864	0.0647268	0.0913239	1.254	9.638	11.312	10.974	12.089	6.839	11.396	11.67	10.765	9.283	9.859	10.467	10.583	10.032	9.489	10.073	9.636	8.577	10.326	10.459	11.12	11.289	12.093	11.855	11.68	10.054	10.483	10.082	11.071	9.354	9.845	10.985	10.706	9.817	10.719	10.179	7.965	9.696	9.387	10.152	9.438	8.617	10.217	10.702	10.009
VP_10031	6.651	7.312	2.79e-08	8.56e-08	1.581	7.281	7.531	8.055	7.712	5.94	6.664	6.97	6.879	5.855	5.717	6.276	7.162	7.637	7.149	7.723	6.123	5.513	6.352	6.488	7.394	8.152	8.005	8.136	7.913	6.785	6.7	7.047	6.88	7.129	7.389	6.956	7.23	6.867	6.832	6.169	6.871	5.778	5.669	6.118	5.919	6.255	6.916	7.056	7.044
VP_10032	3.516	3.532	0.815578	0.847885	1.011	3.816	3.3	3.025	3.209	3.003	3.341	4.38	3.349	4.377	3.643	3.137	4.211	3.544	3.013	3.528	3.2	3.353	3.925	3.231	3.891	2.951	2.955	3.206	3.126	3.173	3.195	3.29	4.346	2.981	3.222	3.335	3.83	3.318	3.325	3.171	3.777	3.251	5.715	4.455	4.581	3.616	3.438	3.621	3.812
VP_10033	7.704	8.179	4.54e-05	0.000101161	1.39	7.076	7.379	7.181	7.358	8.451	7.74	8.268	7.6	8.155	7.135	7.851	7.586	6.975	6.835	7.44	6.62	6.73	7.485	7.496	8.011	7.268	6.987	7.151	7.014	6.822	6.791	6.823	7.465	7.85	7.187	7.059	7.567	7.202	7.26	7.708	7.435	7.217	7.205	7.078	7.268	6.796	6.728	6.819	6.601
VP_10034	4.601	4.68	0.394022	0.458086	1.056	4.511	4.904	4.92	4.441	7.461	4.822	5.542	4.597	5.072	4.941	4.669	3.757	5.055	4.373	4.537	4.196	4.616	4.631	4.584	4.553	5.248	4.849	4.436	4.549	4.313	4.564	3.302	3.624	4.773	4.674	4.84	4.92	5.314	5.457	4.782	4.696	4.409	3.974	5.054	4.437	3.123	5.358	4.025	3.11
VP_10035	6.822	6.791	0.71655	0.76177	-1.021	7.397	6.552	6.83	6.97	6.09	6.876	8.376	7.732	8.185	8.031	7.183	7.135	7.266	7.023	6.574	7.82	7.376	7.919	7.259	6.122	7.266	6.725	7.077	6.707	6.634	6.69	7.092	5.705	7.208	6.302	6.658	6.719	7.132	6.992	7.718	6.884	6.832	6.701	6.525	5.769	5.913	6.873	6.417	5.989
VP_10036	5.63	5.416	0.15106	0.196342	-1.16	4.966	4.912	6.463	5.912	5.122	4.514	3.623	7.517	6.007	4.708	5.766	6.242	7.229	5.936	6.45	5.796	4.155	4.425	5.897	5.021	6.185	6.618	6.649	5.805	5.682	4.669	5.514	5.853	6.135	6.04	5.805	6.778	5.737	5.248	4.801	4.254	7.309	6.752	6.162	7.156	7.273	6.353	5.603	6.938
VP_10037	10.203	10.679	1.07e-06	2.83e-06	1.391	10.688	10.296	10.407	10.165	9.165	9.598	11.842	10.194	11.641	11.363	10.783	11.106	10.868	10.387	10.284	10.799	9.454	10.451	10.314	10.3	9.969	10.104	10.077	10.305	9.251	9.417	10.018	9.813	10.561	10.442	10.601	10.856	10.161	10.54	11.118	11.352	10.282	10.031	10.427	10.834	9.388	9.622	10.196	9.896
VP_10038	6.792	6.475	5.5e-05	0.000121378	-1.245	7.151	6.649	6.737	7.032	7.943	6.613	8.088	6.124	6.265	6.94	7.42	7.536	7.557	6.968	6.956	6.971	6.531	6.976	7.359	6.468	6.855	6.967	6.798	6.638	6.396	6.416	6.234	6.408	6.678	6.84	7.098	7.131	6.8	6.197	6.905	6.72	6.412	6.551	8.137	6.8	6.134	6.779	7.007	6.031
VP_10039	6.634	6.635	0.996033	0.996687	1	7.375	6.533	7.252	6.346	7.06	6.414	7.376	6.71	8.048	8.032	6.848	7.007	6.42	5.898	5.686	5.856	5.679	7.131	7.429	5.669	6.455	5.947	6.356	6.761	7.05	6.865	6.705	6.559	7.353	6.587	6.681	7.208	7.308	6.84	6.913	7.874	6.96	5.992	6.453	6.35	6.243	6.353	7.198	5.336
VP_10040	5.082	5.389	0.00464687	0.00801474	1.237	6.304	5.159	4.887	5.254	4.919	5.749	5.103	6.038	5.758	6.355	6.49	5.514	5.468	4.981	5.152	4.671	5.509	5.01	6.091	4.82	5.474	4.794	4.559	4.94	4.866	4.853	5.179	3.177	5.223	5.307	4.97	4.912	5.037	4.093	5.587	5.18	4.362	6.408	4.845	2.919	3.212	3.316	3.029	4.009
VP_10041	3.958	4.842	3.45e-18	2.21e-17	1.845	4.779	3.254	3.307	3.453	3.498	3.105	8.387	3.957	3.985	3.251	3.313	4.667	4.365	3.32	3.192	4.235	4.474	5.964	3.977	2.987	3.144	3.664	3.693	3.691	4.728	4.815	5.067	5.375	2.913	3.476	3.087	4.569	3.398	3.512	3.363	4.571	4.01	3.62	3.963	5.869	3.936	3.914	3.931	4.109
VP_100	4.221	4.692	4.72e-06	1.17e-05	1.386	4.091	4.356	3.756	3.846	3.729	4.555	6.548	4.665	5.703	4.93	4.129	4.83	4.02	4.296	4.097	4.793	3.792	4.589	5.217	4.224	3.922	3.511	3.88	4.534	3.942	4.505	3.695	3.611	4.884	4.009	4.435	3.291	4.245	3.94	3.7	3.772	3.029	3.356	3.42	2.943	5.667	4.004	4.093	4.519
VP_10042	5.609	6.426	1.41e-07	4.06e-07	1.762	5.313	5.86	6.643	6.452	5.537	4.326	5.44	5.664	5.355	7.844	5.54	4.948	6.474	5.108	4.915	7.727	5.08	3.618	4.042	6.583	6.465	5.11	4.855	4.58	5.081	4.826	5.01	7.011	7.955	7.086	6.891	5.655	6.155	6.572	5.941	6.396	5.686	6.309	6.847	6.363	4.952	5.333	3.336	6.813
VP_10043	7.954	8.144	0.0990557	0.134267	1.141	10.34	8.566	7.592	7.366	7.908	8.128	11.913	9.275	8.853	9.307	8.572	8.304	7.922	7.557	7.237	9.208	7.917	9.902	9.933	7.53	7.46	6.986	7.455	7.577	7.627	7.064	8.515	6.798	7.933	7.329	7.618	7.399	7.58	7.068	7.862	7.603	7.343	6.953	7.284	7.401	6.402	6.725	6.805	6.281
VP_10044	4.231	3.782	0.00071916	0.00138465	-1.365	4.868	4.452	3.326	4.162	4.222	4.768	4.256	3.999	3.473	4.813	4.418	2.99	3.83	3.822	3.431	3.489	4.34	4.057	4.877	3.072	3.598	3.948	3.411	3.365	3.315	3.229	3.249	4.554	4.292	5.571	3.434	3.437	3.103	3.155	4.91	3.26	4.851	3.132	3.089	3.966	3.15	3.199	3.204	3.305
VP_10045	9.113	9.278	0.0652959	0.0920615	1.121	9.548	9.111	8.883	8.823	10.491	9.432	11.991	9.555	6.849	9.45	8.658	7.589	8.602	9.239	9.141	9.538	9.593	9.721	9.754	9.711	9.32	8.87	9.311	9.076	9.179	8.965	9.366	8.718	8.561	8.461	8.396	8.729	8.712	8.739	8.524	7.619	8.603	8.394	8.503	8.817	9.159	9.131	8.988	9.239
VP_1004	6.312	7.135	2.64e-10	9.65e-10	1.77	6.339	5.846	6.07	6.22	5.75	6.369	8.307	5.79	6.951	7.267	6.635	6.712	5.773	5.993	5.414	5.464	6.161	7.963	6.977	6.269	6.263	6.088	6.079	6.198	5.507	5.843	4.963	5.092	6.582	6.465	6.182	6.602	6.035	6.969	6.936	6.031	6.442	7.203	5.99	6.217	4.615	5.825	5.88	5.165
VP_10046	6.578	6.799	0.014744	0.0233709	1.165	6.662	6.435	6.669	6.393	5.859	6.486	8.979	7.796	7.708	8.072	7.645	6.895	6.663	6.706	6.872	7.52	7.113	7.684	7.425	7.419	5.978	5.878	6.649	6.139	7.029	6.484	6.542	6.606	6.198	5.223	6.369	5.596	6.383	5.063	6.813	5.913	6.526	6.17	6.305	5.975	6.177	7.032	6.823	6.279
VP_10047	5.001	4.62	0.00010271	0.000219901	-1.303	5.716	3.926	4.732	5.473	3.243	4.663	8.054	4.864	5.599	4.681	4.958	5.969	4.726	5.138	4.439	5.124	5.438	5.26	5.052	5.186	3.865	4.549	4.41	4.548	4.815	6.819	4.837	5.485	4.901	4.028	5.383	5.408	3.874	4.654	4.628	5.111	4.243	3.64	3.882	6.589	6.886	5.084	5.506	5.138
VP_10048	8.632	8.689	0.599127	0.656375	1.04	7.806	9.035	9.07	9.255	9.311	8.482	6.507	9.054	8.401	6.746	7.806	8.123	8.685	8.235	8.928	9.015	8.355	8.871	8.792	9.158	9.354	9.037	9.027	9.092	8.665	8.888	9.098	9.461	7.91	7.837	8.024	7.971	7.392	8.955	8.013	7.383	8.438	7.83	7.899	8.026	8.871	8.417	9.519	9.174
VP_10049	6.387	6.127	1.51e-05	3.55e-05	-1.198	7.078	6.317	6.094	6.3	6.238	6.056	6.937	5.915	6.328	6.882	6.739	6.552	6.807	6.714	6.45	6.364	6.639	6.94	7.097	6.549	6.446	6.503	6.529	6.413	6.169	6.192	6.442	6.737	6.835	6.653	6.509	6.794	6.508	6.39	6.296	6.157	6.289	6.387	5.889	5.804	5.37	6	6.666	6.114
VP_10050	7.227	7.172	0.661139	0.712629	-1.038	8.407	7.174	6.278	5.982	6.582	6.717	12.373	7.213	9.526	8.969	7.713	7.314	7.581	7.11	6.846	8.247	7.912	9.411	8.319	7.273	6.725	6.732	7.294	6.691	7.125	6.839	7.588	7.35	7.377	7.068	6.762	6.724	6.243	7.023	7.583	5.917	6.814	7.126	6.954	6.675	6.946	6.741	7.477	6.732
VP_10051	4.672	4.399	0.00272246	0.00485456	-1.209	4.909	4.327	4.819	4.115	4.524	4.894	3.711	5.227	5.415	4.892	5.959	5.359	5.472	4.666	4.63	4.269	5.959	4.681	5.224	4.344	4.605	4.505	4.67	4.444	4.485	5.178	4.992	4.632	5.397	4.122	5.197	3.093	4.957	4.831	5.996	5.444	4.57	4.468	4.746	5.201	4.463	5.6	4.367	4.485
VP_10052	6.466	6.621	0.056328	0.080441	1.114	6.68	6.413	6.901	7.292	6.242	6.741	7.248	6.733	5.827	6.761	6.286	6.174	6.8	6.659	6.463	6.803	6.664	7	6.898	6.993	7.087	6.59	6.511	6.735	5.964	6.128	5.908	6.254	5.863	6.074	6.512	6.266	5.529	5.493	5.728	6.29	5.882	5.245	5.838	5.844	5.655	6.114	5.73	5.892
VP_10053	11.725	11.686	0.70296	0.749901	-1.028	12.349	11.639	10.75	11.02	11.995	11.707	14.658	12.071	13.696	14.027	12.268	12.257	11.465	11.73	11.177	12.575	11.46	12.091	11.713	11.191	11.08	10.967	11.341	11.032	10.75	10.975	11.209	10.515	12.715	11.441	11.823	12.234	11.622	11.538	12.741	12.591	11.749	11.214	11.729	11.587	10.494	10.721	11.089	10.611
VP_10054	7.344	7.241	0.145996	0.190334	-1.074	8.204	7.49	6.984	7.967	7.225	7.313	7.866	7.697	7.407	7.709	7.571	6.889	7.705	7.623	7.607	7.342	6.981	7.379	7.628	6.52	7.625	7.485	7.645	7.52	6.943	7.235	7.546	7.706	7.322	6.851	7.363	7.092	6.932	6.946	6.929	6.893	6.796	6.613	6.456	6.962	6.362	6.784	6.909	6.709
VP_10055	10.704	10.901	0.0369622	0.0546434	1.147	10.757	10.985	10.604	10.712	10.984	11.087	12.477	11.266	11.427	11.323	10.692	10.939	10.817	11.369	10.829	11.361	10.249	10.468	10.593	10.647	10.417	10.522	10.799	11.027	10.28	10.276	10.75	10.243	11.11	10.013	10.307	10.536	10.559	10.37	10.915	10.897	10.496	9.843	10.19	10.169	9.672	10.012	10.012	9.822
VP_10056	6.295	5.831	0.00229675	0.00413444	-1.379	4.244	4.763	5.552	5.25	7.596	6.589	6.87	4.609	6.521	6.012	4.998	3.945	5.973	6.474	6.421	6.517	6.072	5.885	5.001	6.565	6.271	6.62	6.068	6.611	6.614	6.306	5.858	6.148	5.964	4.549	6.29	6.143	5.751	6.026	6.399	7.278	6.195	6.765	6.425	7.158	6.993	6.46	6.755	7.008
VP_10057	5.821	6.402	9.98e-10	3.48e-09	1.496	6.088	5.011	5.418	4.768	5.744	5.797	7.664	6.344	7.105	6.405	5.931	6.341	5.131	5.631	5.048	4.414	4.37	5.486	4.729	4.028	5.625	5.867	5.854	5.21	4.959	5.642	4.504	5.551	6.717	6.098	5.335	5.822	6.446	7.409	6.691	6.298	6.359	6.237	6.202	6.764	4.955	5.006	5.041	6.548
VP_1005	7.591	8.123	2.64e-12	1.12e-11	1.447	7.538	7.34	7.221	6.892	7.52	7.612	10.135	7.441	7.725	8.556	7.753	8.285	6.972	7.319	6.794	7.064	7.742	7.754	7.921	7.883	7.118	7.152	7.288	7.056	7.585	7.908	7.486	7.927	7.396	7.308	6.689	7.882	7.051	7.752	8.067	8.995	8.163	8.161	7.873	7.977	7.562	7.247	7.314	6.915
VP_10058	5.133	6.123	4.56e-28	5.44e-27	1.985	5.282	5.082	4.914	4.767	4.596	4.372	8.123	5.087	5.702	6.096	5.446	5.161	5.293	4.899	4.959	5.37	5.604	6.706	5.622	4.931	5.656	5.029	5.382	5.16	3.322	4.115	4.913	4.912	5.011	4.901	5.308	5.888	4.845	4.717	5.462	3.477	3.028	4.942	4.842	5.939	4.625	5.399	4.819	5.206
VP_10059	6.42	6.382	0.579003	0.637717	-1.027	6.322	6.223	6.107	6.026	5.874	6.099	5.111	6.201	7.437	6.799	6.614	7.082	6.488	6.167	6.036	5.559	6.016	5.642	6.162	5.734	6.487	6.538	6.018	6.599	6.22	5.876	5.38	6.304	6.797	6.432	6.164	6.696	6.603	6.691	6.517	6.309	6.58	6.253	6.534	6.111	5.51	6.019	5.643	7.17
VP_10060	3.483	3.451	0.635717	0.689236	-1.022	3.785	3.48	4.53	3.031	3.124	3.007	4.313	4.529	3.54	3.46	3.111	3.891	3.033	3.526	3.632	3.328	3.242	3.316	3.261	3.306	3.143	3.272	3.167	3.563	3.258	3.309	3.294	3.834	3.789	3.72	3.918	3.132	3.144	3.062	2.97	3.125	3.825	3.325	3.629	3.049	3.568	3.326	3.216	3.164
VP_10061	4.006	4.019	0.871292	0.895287	1.009	4.578	3.676	4.734	4.474	3.833	3.609	3.819	3.716	4.066	3.435	4.63	4.74	3.801	3.716	3.65	3.446	3.827	3.329	3.829	3.739	3.924	3.913	3.927	4.354	3.711	3.654	3.706	4.409	3.942	6.536	3.686	4.104	3.633	3.761	4.277	4.299	4.503	4.21	4.495	5.13	4.282	4.974	4.376	4.705
VP_10062	4.258	4.193	0.585539	0.643723	-1.046	5.077	3.721	3.879	3.277	4.203	4.664	8.815	4.759	6.511	5.78	4.834	3.968	5.244	4.794	5.368	6.45	6.11	6.336	5.604	4.963	3.826	3.861	4.145	4.171	5.272	5.777	3.576	3.569	3.083	3.017	3.226	3.349	4.47	4.191	4.377	3.474	3.585	3.149	3.264	5.213	4.482	4.353	3.564	4.196
VP_10063	4.869	5.319	0.000112595	0.000239875	1.366	5.509	4.665	4.318	4.117	4.075	4.617	8.855	4.803	7.419	6.665	4.972	3.664	4.633	4.1	4.047	4.812	5.292	6.517	4.251	4.295	3.984	4.485	4.241	4.341	4.576	4.323	4.965	3.93	5.201	5.127	4.786	4.439	5.657	5.138	5.602	5.179	4.707	4.29	4.573	4.196	3.134	4.309	5.079	3.444
VP_10064	7.77	7.782	0.871738	0.89559	1.008	7.827	7.469	7.124	7.141	7.761	7.602	9.911	7.899	8.849	8.525	7.817	8.033	7.669	7.223	7.396	7.578	7.9	7.931	7.47	7.074	7.418	7.422	7.756	7.313	7.461	6.954	7.229	7.102	8.326	7.538	7.533	7.501	8.063	7.839	8.354	8.144	8.228	7.456	7.574	7.492	7.204	7.12	7.423	6.888
VP_10065	9.532	9.71	0.0247146	0.0376962	1.132	10.128	9.404	9.483	9.562	7.967	9.574	9.111	9.242	10.567	10.145	9.461	9.83	10.126	9.695	9.266	9.579	9.322	9.001	9.655	8.676	9.437	9.505	9.35	9.45	9.266	9.46	9.21	9.721	9.673	9.622	9.718	9.561	9.521	10.384	9.91	10.109	10.066	9.753	10.186	10.216	9.888	9.281	10.083	9.772
VP_10066	4.738	4.986	0.14149	0.185045	1.188	6	4.497	5.767	4.502	3.192	6.26	5.265	5.808	4.412	4.722	4.33	3.817	5.831	5.796	5.163	6.029	6.157	3.912	4.993	6.474	4.887	5.484	4.416	4.435	4.481	4.933	5.989	4.503	3.266	4.447	4.409	3.491	4.697	5.423	3.45	3.121	3.119	3.526	3.915	4.195	4.513	6.357	4.488	3.028
VP_1006	7.753	7.496	0.0603123	0.0856471	-1.195	7.594	10.611	7.526	7.209	12.263	7.489	9.042	7.949	8.935	8.125	7.481	8.397	6.736	7.371	6.588	6.652	5.66	6.894	6.652	9.213	7.643	7.47	7.417	7.345	7.43	7.249	7.287	6.939	8.832	7.642	7.738	7.411	8.145	7.888	8.285	7.769	8.042	7.151	7.539	7.524	7.135	7.005	7.061	6.925
VP_10067	8.128	8.468	2.73e-05	6.23e-05	1.266	8.257	8.337	7.71	7.656	9.707	7.512	9.007	7.745	9.711	9.114	8.337	8.524	7.753	7.225	7.152	7.359	6.651	7.516	7.261	7.308	7.873	7.587	7.69	7.649	7.826	7.625	7.788	7.281	9.078	8.49	8.314	8.525	8.743	8.565	9.415	9.076	8.624	7.929	8.707	8.204	7.369	7.927	7.646	7.358
VP_10068	6.797	6.587	0.0241445	0.0368943	-1.157	7.252	6.694	6.625	6.675	6.44	7.039	8.398	7.545	7.865	8.199	6.893	7.921	6.646	6.631	6.143	6.597	6.732	7.012	6.426	4.746	6.477	6.321	6.362	6.084	6.727	6.732	6.133	7.414	7.252	6.485	6.904	6.847	7.332	6.278	7.388	6.861	7.078	6.521	6.76	7.093	5.734	7.294	5.774	6.097
VP_10069	3.697	3.529	0.0148635	0.023544	-1.123	3.172	3.316	3.641	3.763	3.799	3.249	3.199	3.841	3.116	3.132	3.661	3.94	3.278	3.197	3.385	3.07	3.43	3.014	3.227	3.287	3.49	3.158	3.13	3.484	4.041	3.986	3.986	3.567	3.402	3.584	3.208	3.076	3.575	4.083	3.538	3.887	3.044	4.238	3.08	5.899	4.289	4.253	4.46	4.646
VP_10070	3.737	3.66	0.228784	0.284233	-1.054	4.037	3.907	3.669	4.33	3.484	3.286	4.486	3.915	4.42	3.367	4.253	3.708	3.959	3.427	3.279	4.019	4.366	3.495	3.734	3.378	4.035	3.415	3.376	3.832	3.904	3.747	3.581	3.418	3.846	4.082	4.264	2.938	3.943	4.126	3.133	3.423	4.398	3.103	4.772	2.904	3.879	3.923	3.766	4.487
VP_1007	11.782	11.679	0.358545	0.42229	-1.074	12.182	12.132	12.053	11.632	11.566	11.441	10.825	12.094	11.765	12.147	12.057	12.051	11.45	11.244	11	12.063	10.153	10.996	10.753	10.034	11.722	11.52	11.727	12.013	10.055	9.823	11.263	11.077	12.566	11.758	12.429	12.462	11.221	11.163	12.084	11.923	11.194	10.654	11.122	11.529	10.154	10.393	11.034	11.002
VP_10071	4.635	4.874	0.19886	0.251002	1.181	3.503	3.516	4.332	3.891	3.569	4.935	3.938	6.419	3.071	3.665	3.751	4.792	5.07	4.652	3.351	3.425	3.391	3.407	3.633	4.463	4.427	4.462	5.702	3.317	5.901	7.95	6.344	3.987	2.939	5.552	5.861	4.131	4.889	7.543	3.536	3.769	6.275	7.302	5.852	6.838	5.439	5.537	4.812	6.59
VP_10072	9.517	9.562	0.665621	0.716599	1.032	10.138	9.675	9.121	9.554	9.173	9.399	13.253	9.347	10.752	11.406	9.801	9.155	9.377	9.936	9.418	10.607	9.525	10.685	9.12	9.501	9.077	9.062	9.442	9.155	8.528	8.687	8.509	8.201	9.946	8.873	9.129	9.775	9.193	9.608	9.875	11.951	9.349	8.948	9.098	9.53	9.059	8.939	8.984	9.232
VP_10073	3.3	3.383	0.457048	0.520583	1.059	3.329	2.93	3.12	3.006	2.963	3.025	3.074	2.981	3.376	2.974	3.021	3.025	2.988	2.954	2.845	3.076	3.115	3.039	3.925	6.146	3.017	2.97	2.953	2.995	3.039	3.087	7.576	3.708	3.188	3.133	3.037	3.43	3.084	3.795	2.976	3.135	3.258	3.337	3.494	4.111	3.061	3.074	3.031	3.079
VP_10074	7.551	8.219	1.35e-12	5.9e-12	1.589	7.792	7.237	7.148	7.384	7.898	7.361	10.272	7.638	8.737	9.167	7.744	7.461	7.353	7.246	6.887	7.735	7.891	8.517	7.47	8.176	7.127	7.154	7.172	6.856	7.869	7.813	7.982	7.467	7.433	7.003	7.28	7.112	6.83	6.817	7.13	6.591	6.778	7	7.388	6.971	6.857	6.305	6.93	6.926
VP_10075	4.24	4.451	0.160815	0.207695	1.157	3.353	4.486	3.628	3.826	3.44	4.217	5.24	3.335	3.572	3.427	4.065	4.075	3.572	4.518	4.278	3.187	4.777	4.346	4.962	7.356	4.638	3.862	3.421	3.668	3.556	5.354	3.601	3.4	3.436	3.187	3.614	3.4	3.245	3.708	3.654	3.353	5.257	3.527	3.812	4.153	3.692	3.718	3.943	3.721
VP_10076	5.648	5.825	0.0160481	0.0252734	1.131	5.594	5.619	5.525	5.386	5.92	5.794	6.238	5.075	5.722	6.21	5.982	5.534	5.068	5.075	5.449	5.156	5.167	5.461	5.699	5.618	5.487	5.493	5.715	5.557	5.06	4.733	5.706	4.999	6.302	5.671	5.674	5.625	5.908	5.811	6.04	5.903	5.736	5.34	6.045	5.578	4.769	4.319	4.676	4.296
VP_10077	10.219	10.014	0.143176	0.187004	-1.152	10.826	10.418	9.684	9.854	11.101	11.118	12.58	11.062	10.309	10.751	9.838	9.526	9.81	10.651	10.362	11.394	10.803	11.2	10.826	10.672	10.007	10.084	10.417	10.588	9.51	9.441	9.601	8.99	9.722	9.399	9.924	9.309	9.296	8.789	9.957	9.965	9.613	9.159	9.059	9.206	8.937	9.045	8.976	9.031
VP_10078	3.667	3.62	0.453582	0.517137	-1.033	4.863	3.58	3.098	3.739	3.188	3.35	3.489	4.145	4.173	3.696	3.846	3.498	3.314	3.064	3.277	3.037	4.257	3.116	3.173	3.14	2.993	4.11	3.011	3.893	3.794	3.659	4.069	3.567	2.947	3.408	3.314	2.954	3.898	4.019	3.524	4.511	2.97	3.543	3.359	3.072	4.063	3.857	3.937	4.004
VP_10079	4.492	4.373	0.213982	0.2681	-1.086	4.182	3.936	4.188	3.89	5.275	4.111	6.146	4.168	4.988	4.742	4.162	3.661	4.221	3.923	3.458	3.204	4.115	5.26	3.635	3.261	4.385	3.989	4.429	4.311	3.937	4.354	4.48	3.403	5.222	5.12	3.977	5.243	5.583	4.944	4.301	4.575	5.054	4.506	5.276	5.764	4.186	5.434	4.204	4.459
VP_10080	6.438	6.82	0.000744934	0.00143115	1.303	7.503	6.719	6.934	6.49	5.966	6.655	9.134	6.848	7.445	7.513	6.605	6.26	6.886	6.031	5.986	6.429	7.309	7.535	7.784	7.008	5.736	5.801	6.084	6.266	6.221	6.717	6.575	6.184	5.775	6.698	5.704	6.114	7.111	8.139	7.044	6.286	6.111	5.468	6.286	6.182	4.582	6.135	5.24	5.395
VP_10081	9.521	9.581	0.612214	0.668361	1.043	9.959	9.115	8.937	9.201	9.567	10.248	13.47	10.132	10.315	9.704	9.364	9.024	9.541	10.014	9.395	10.184	9.831	10.582	9.759	9.821	9.512	9.289	9.574	9.505	8.851	8.897	8.996	8.921	9.691	9.168	9.083	9.373	8.77	8.49	8.923	8.476	8.848	8.497	8.465	8.614	8.201	8.479	8.601	8.344
VP_10082	5.397	5.637	0.0154273	0.0243686	1.181	4.97	5.144	4.832	5.286	6.022	4.54	7.377	5.22	5.465	5.942	6.095	5.754	5.842	5.515	5.996	6.03	5.271	5.688	4.576	6.831	5.513	5.255	5.287	5.009	4.873	3.355	4.67	4.597	5.829	5.582	5.496	3.927	5.224	5.504	5.371	7.223	5.071	5.2	4.897	4.776	4.813	5.571	4.975	5.581
VP_10083	9.769	9.437	7.1e-05	0.000154871	-1.259	10.18	9.565	9.363	9.476	9.59	9.627	11.287	9.618	10.879	11.427	9.906	10.064	9.433	9.165	9.369	10.012	9.085	9.442	9.638	9.25	9.617	9.737	10.168	10.169	9.32	9.161	9.756	9.082	10.842	9.535	9.815	10.072	10.081	9.742	10.367	11.143	10.036	9.332	9.344	9.474	8.79	9.095	9.168	8.83
VP_10084	6.278	6.098	0.00424133	0.00735965	-1.133	6.17	6.106	6.127	6.329	5.216	5.852	5.555	6.553	6.676	6.556	6.465	6.742	6.441	6.594	6.087	6.109	6.193	5.921	5.575	5.785	6.767	5.818	6.371	6.59	5.67	5.792	5.176	6.066	6.882	6.348	6.461	6.264	7.517	6.099	6.704	6.467	6.65	5.959	6.046	5.579	6.537	5.858	6.237	5.925
VP_10085	10.473	10.585	0.258767	0.317086	1.08	10.773	10.736	10.208	10.357	10.309	11.042	12.757	11.47	11.462	11.692	10.8	10.7	10.298	10.971	10.139	10.948	10.391	11.084	10.87	10.243	10.161	9.906	10.725	10.604	9.789	9.884	10.024	9.596	10.841	9.934	10.429	10.642	10.315	9.957	10.739	10.58	9.737	9.638	9.843	9.777	9.104	9.407	9.528	9.233
VP_1008	6.297	6.074	0.0046999	0.00809675	-1.167	6.431	6.296	6.422	6.238	6.588	6.432	5.398	6.671	7.52	6.713	6.344	6.845	6.354	6.043	6.388	6.175	5.543	5.377	5.815	5.009	6.451	6.252	6.529	6.403	6.402	6.3	7.626	6.194	7.506	6.667	6.699	6.725	6.708	6.626	7.007	6.666	6.944	6.37	6.165	6.877	5.812	5.795	5.651	6.131
VP_10086	7.655	7.873	0.000380827	0.000759431	1.163	7.793	7.716	7.462	7.421	8.33	7.62	10.014	7.494	8.857	8.516	7.964	7.902	7.376	7.502	7.169	7.3	7.295	8.147	7.691	7.219	7.847	7.292	7.558	7.31	7.198	6.923	7.367	6.994	8.257	7.626	7.629	7.767	7.918	7.787	8.009	8.075	7.798	7.206	7.421	7.281	7.256	7.056	7.195	6.983
VP_10087	4.79	5.77	2.75e-15	1.46e-14	1.972	7.277	4.939	4.731	3.885	3.476	5.073	9.469	5.897	6.354	6.028	5.689	5.061	5.219	4.499	4.555	5.62	5.789	7.425	6.305	4.695	4.506	4.628	4.764	4.257	5.501	5.864	6.04	4.37	4.521	4.756	3.424	3.902	4.412	3.818	3.685	3.541	4.94	4.236	4.181	4.936	4.914	5.003	3.683	3.907
VP_10088	6.504	5.894	1.52e-14	7.67e-14	-1.527	6.591	6.196	6.689	6.532	6.641	6.498	5.191	6.916	7.134	6.744	6.361	6.767	6.542	6.475	6.338	6.022	6.371	5.196	6.475	5.512	6.483	6.027	6.524	6.496	6.533	6.414	6.858	6.674	7.222	7.107	6.65	6.846	7.544	6.615	7.272	6.738	6.868	6.338	6.738	6.909	6.367	7.058	6.176	6.641
VP_10089	3.512	3.395	0.0145172	0.0230414	-1.085	3.512	3.828	3.277	3.292	4.419	3.099	3.26	3.386	4.51	3.3	3.313	3.419	3.234	3.429	3.199	3.19	3.764	3.024	3.155	3.217	3.188	3.116	3.329	3.193	3.429	3.456	3.432	3.101	3.104	3.16	3.121	3.37	3.261	3.321	3.711	4.429	3.133	3.539	3.998	4.441	3.413	3.557	3.788	3.825
VP_10090	8.57	8.601	0.639958	0.693111	1.022	8.817	8.408	8.385	8.618	8.893	8.125	9.563	8.583	9.768	9.481	8.882	9.01	8.576	8.151	8.129	8.313	7.523	8.117	7.892	7.446	8.911	8.634	8.964	8.882	8.216	8.016	8.021	8.105	9.695	9.143	8.945	9.269	8.997	8.826	9.006	8.87	8.718	8.184	8.167	8.221	7.861	8.039	7.774	7.655
VP_10091	3.65	4.536	4.23e-20	3.07e-19	1.848	4.814	3.635	2.903	2.882	3.16	3.829	4.578	3.982	4.695	4.303	4.04	3.784	3.765	3.671	3.394	3.73	2.924	3.453	3.996	2.885	2.934	2.887	2.901	3.962	2.92	2.934	2.961	3.59	3.216	3.661	2.986	3.587	2.967	2.92	2.977	4.012	3.593	3.328	3.495	3.661	5.401	2.956	3.091	2.932
VP_10092	3.402	4.501	1.13e-08	3.59e-08	2.143	3.245	2.933	3.546	3.035	3.134	3.93	5.22	3.049	3.099	2.927	3.318	3.696	3.204	3.241	3.449	3.281	2.949	3.826	3.765	3.69	2.869	3.897	3.358	3.033	5.814	3.095	3.111	4.055	3.078	3.603	3.271	3.31	3.115	3.076	2.875	3.234	2.905	3.91	3.888	3.961	3.277	3.118	3.177	3.096
VP_10093	8.052	8.188	0.123755	0.164115	1.099	8.751	8.323	7.988	8.045	7.334	8.163	10.92	8.53	8.697	8.809	8.514	8.777	8.248	8.194	8.098	8.441	8.518	8.902	8.416	7.495	7.686	7.684	7.88	7.68	7.256	7.641	7.526	7.857	7.624	7.667	7.91	8.09	7.497	7.415	7.985	7.606	7.503	7.118	7.728	7.592	7.48	6.995	7.845	7.468
VP_10094	3.839	4.189	0.00831645	0.0137536	1.274	3.283	3.498	3.135	3.179	2.994	3.735	6.465	3.341	4.85	6.319	2.891	3.612	3.108	3.256	3.103	3.053	3.527	3.64	3.207	3.117	3.125	5.2	5.305	3.921	3	3.055	3.362	3.722	3.971	4.205	2.994	4.239	3.617	3.586	4.679	3.451	3.286	3.798	4.256	5.33	3.045	3.18	3.732	3.204
VP_10095	6.622	7.204	4.8e-09	1.58e-08	1.498	6.809	6.799	6.371	6.594	7.094	6.362	8.044	6.193	8.298	7.621	7.177	7.435	6.626	6.066	5.976	6.323	6.191	7.015	5.753	5.146	6.743	5.991	6.837	6.245	6.123	6.194	5.804	5.674	7.511	6.313	6.407	6.747	7.28	7.191	7.377	7.161	7.043	6.884	6.771	6.883	6.445	6.309	6.185	5.747
VP_10096	14.103	11.934	9.56e-51	4.83e-49	-4.496	14.041	14.872	14.134	14.711	13.909	15.4	15.596	15.147	13.422	14.15	13.459	12.535	14.216	14.354	14.008	14.48	14.735	14.182	14.596	13.415	15.397	15.459	15.905	15.866	14.244	14.722	14.412	14.305	15.082	14.106	14.024	14.039	14.549	13.481	14.005	11.954	14.065	13.872	14.105	12.363	14.079	13.968	14.771	13.165
VP_10097	9.254	7.662	3.48e-29	4.46e-28	-3.014	9.829	9.367	9.246	9.619	7.153	9.05	10.938	10.376	8.812	8.24	10.183	9.016	9.682	9.409	9.368	9.256	9.029	10.014	10.082	7.434	9.512	9.224	9.526	9.432	9.12	8.369	9.571	8.762	8.803	8.832	8.881	8.607	8.449	7.831	8.672	6.842	8.706	8.186	8.483	8.873	8.539	8.78	8.529	8.218
VP_1009	8.489	9.684	3.53e-10	1.28e-09	2.29	8.083	11.076	8.262	8.309	8.726	7.984	6.092	7.9	8.443	9.011	8.283	8.601	9.052	8.042	7.969	7.715	7.192	6.786	6.737	8.914	8.197	8.323	7.645	7.757	7.887	7.904	7.975	8.128	8.947	11.502	8.229	9.376	8.94	9.009	8.954	10.052	9.478	8.622	8.548	8.495	8.777	8.491	8.379	8.592
VP_10098	6.895	7.271	3.24e-05	7.33e-05	1.298	7.623	7.014	7.108	6.865	6.624	6.742	9.879	7.052	7.62	8.196	7.06	6.64	6.727	6.89	6.963	7.467	6.845	7.941	7.041	6.833	6.466	6.587	7.103	7.075	6.687	6.13	6.441	6.109	6.663	6.7	6.853	7.181	6.402	6.624	7.226	7.104	6.104	5.995	6.116	6.629	5.578	5.466	6.498	6.016
VP_10099	6.283	6.522	0.00857299	0.0141482	1.181	6.831	6.175	6.557	5.918	5.802	6.157	8.831	5.759	7.54	7.747	6.639	6.621	6.076	5.798	5.288	6.801	6.119	7.71	6.822	6.271	6.189	5.829	6.543	6.574	5.667	5.726	6.569	6.023	6.929	5.913	6.169	6.695	6.602	6.585	7.338	7.144	6.773	6.261	6.026	6.198	5.416	5.316	6.352	5.479
VP_10100	7.231	5.992	1.93e-19	1.34e-18	-2.361	6.928	7.876	7.878	7.825	8.262	7.893	6.951	7.111	5.762	6.288	6.579	6.622	8.009	8.487	8.69	7.92	7.587	7.009	7.041	8.146	8.027	8.216	8.726	8.718	6.993	7.244	7.19	6.916	6.612	7.237	6.722	6.978	6.376	6.636	5.319	6.744	6.373	6.379	6.249	7.204	6.553	6.907	6.884	6.838
VP_1010	12.127	12.335	0.000477821	0.00094149	1.155	12.502	12.01	12.185	12.054	12.071	12.528	11.574	12.618	11.202	12.042	11.841	11.639	12.395	12.632	12.147	12.793	12.978	12.594	12.366	12.482	12.172	11.974	12.175	12.1	12.066	12.198	12.071	12.139	11.818	12.152	12.57	11.77	11.822	11.714	11.372	11.152	11.701	12.342	12.105	12.042	12.049	11.777	11.898	12.08
VP_10101	4.683	4.458	0.0180793	0.02824	-1.169	4.576	4.196	5.155	5.062	3.296	4.857	4.708	5.057	4.821	5.764	4.851	5.019	4.998	5.355	5.378	5.132	4.411	4.828	4.616	5.405	6.028	5.028	4.808	4.969	4.954	4.832	4.518	3.796	4.567	4.966	4.755	3.694	4.262	5.196	4.835	4.322	4.406	5.348	4.815	4.918	3.057	3.019	6.183	3.673
VP_10102	3.705	3.732	0.811326	0.844347	1.019	4.736	3.253	3.39	3.113	4.001	2.976	8.381	3.589	3.249	3.693	2.927	4.069	3.999	2.909	3.786	4.585	5.029	5.654	4.295	3.803	3.365	2.957	3.581	3.535	4.115	2.898	5.83	4.188	3.262	3.208	3.136	4.291	3.173	4.793	4.728	3.761	3.899	3.994	4.403	5.208	3.22	5.406	3.468	3.109
VP_10103	7.624	7.731	0.525235	0.586757	1.077	8.45	8.184	8.294	7.769	7.533	8.052	7.738	8.032	8.881	8.73	7.723	7.676	7.755	7.496	7.161	7.613	6.603	7.678	6.588	6.703	7.349	7.497	7.255	7.633	6.891	7.052	7.864	7.286	7.949	7.097	7.143	7.125	7.011	6.842	7.329	7.122	6.984	6.721	6.781	7.11	6.148	6.486	6.989	6.464
VP_10104	4.285	4.719	0.0090839	0.0149321	1.351	4.659	4.468	3.968	3.529	3.384	4.218	7.435	4.56	4.757	4.98	5.333	3.259	4.22	3.835	3.937	4.89	4.331	5.487	4.644	4.09	3.97	3.967	4.051	3.944	3.364	3.251	4.634	3.316	3.769	4.228	4.106	3.814	3.858	7.132	3.495	4.821	3.226	5.319	3.108	2.932	3.154	7.388	3.061	3.837
VP_10105	4.363	5.141	2.62e-08	8.04e-08	1.715	3.908	3.487	4.287	4.102	3.883	4.152	6.27	3.848	4.141	4.191	4.15	3.532	4.229	3.893	3.709	3.649	3.753	4.484	4.416	4.722	3.467	3.719	3.582	3.416	3.975	4.986	4.585	3.77	3.749	7.552	3.89	3.684	3.731	3.831	3.654	4.192	3.323	4.101	4.612	5.029	4.536	4.203	5.215	4.61
VP_10106	8.215	9.285	1.33e-19	9.31e-19	2.1	7.837	8.36	7.787	8.282	7.188	8.252	7.491	8.305	8.103	7.681	8.469	7.678	8.061	8.092	8.093	8.121	8.163	7.507	8.296	9.491	8.674	8.35	8.431	8.666	8.491	8.57	8.634	9.191	7.773	8.938	8.654	8.321	8.346	9.181	8.292	5.806	8.596	9.284	8.894	9.163	8.748	7.657	8.855	8.659
VP_10107	3.296	3.19	0.207499	0.260815	-1.076	3.003	3.507	3.027	3.007	3.167	2.998	3.03	2.961	3.224	3.015	2.98	3.109	3.019	2.964	2.924	2.934	3.102	3.067	2.936	2.989	3.175	3.024	2.958	2.958	3.106	3.04	2.973	2.944	3.626	2.939	4.066	3.268	2.981	3.009	3.01	3.081	3.906	2.988	3.037	3.189	2.996	3.017	2.967	3.308
VP_10108	10.912	10.799	0.25405	0.311915	-1.082	11.008	10.977	11.74	11.389	11.097	12.246	9.803	11.363	10.345	9.908	12.066	10.767	9.51	11.574	11.155	11.414	11.673	12.057	11.474	11.016	10.79	11.283	10.449	10.742	11.036	11.28	11.282	10.742	9.765	10.152	10.56	9.7	10.434	9.543	9.776	9.9	9.649	10.142	10.04	9.896	10.626	11.217	10.75	10.712
VP_10109	10.167	9.973	0.0298003	0.0448067	-1.144	10.2	10.482	9.355	9.898	8.492	9.977	12.197	10.144	10.309	10.375	9.872	10.972	10.398	9.606	9.797	9.649	9.263	10.107	10.056	9.115	9.879	10.365	9.985	10.217	9.194	9.958	9.127	9.294	10.581	9.946	10.442	9.663	10.017	10.41	10.161	9.612	9.908	9.449	9.808	8.851	9.482	10.342	9.877	9.498
VP_10110	6.781	6.191	1.9e-11	7.56e-11	-1.505	6.864	6.322	6.409	6.876	5.703	6.795	6.555	6.178	6.145	6.013	6.049	5.568	7.223	7.781	7.214	6.841	7.325	5.444	6.777	6.4	7.18	6.921	6.836	7.137	5.91	6.4	5.997	7.177	6.738	7.087	6.669	7.248	5.961	6.217	6.588	6.49	7.001	6.094	7.107	7.114	6.381	6.393	6.663	6.726
VP_10111	3.601	3.677	0.500222	0.562562	1.054	3.507	3.311	3.051	3.117	3.342	3.571	6.359	3.097	4.245	4.248	3.326	5.965	3.34	3.279	2.973	3.691	2.976	5.397	4.138	3.02	3.687	3.223	3.249	3.018	3.411	3.241	3.824	3.044	3.89	3.004	3.049	3.084	3.111	3.088	3.055	3.374	3.696	2.994	2.958	3.065	3.148	3.194	5.956	3.922
VP_10112	6.208	6.455	0.000950054	0.00179983	1.186	7.057	6.101	6.489	6.497	5.893	6.035	8.445	6.313	7.499	7.327	6.652	6.786	6.477	6.475	5.905	6.479	6.212	6.833	6.821	6.04	6.479	6.028	6.472	6.161	5.691	5.177	6.249	6.972	6.773	6.419	6.483	6.296	5.96	5.64	5.781	6.343	6.215	5.61	5.128	4.494	5.667	6.521	5.147	4.878
VP_10113	6.38	6.598	0.00274077	0.00488608	1.163	7.134	6.408	6.695	6.376	6.267	6.217	8.332	7.062	6.809	7.167	6.654	6.688	6.5	6.768	6.295	7.025	6.398	7.304	7.035	6.222	5.996	5.951	6.5	6.345	6.408	5.823	6.821	5.397	6.127	5.955	6.686	6.607	6.007	5.925	6.348	7.472	5.953	5.146	5.676	6.155	5.381	6.263	5.757	6.367
VP_10114	3.811	4.304	1.37e-07	3.96e-07	1.408	3.7	3.155	3.297	3.492	3.782	4.278	7.612	4.079	5.07	4.037	3.342	3.591	3.507	3.35	3.483	3.615	4.96	5.873	3.699	3.221	3.332	4.113	3.853	3.207	3.902	4.521	3.813	3.964	3.317	3.253	3.232	3.1	3.466	3.413	3.362	3.991	3.206	3.662	3.66	3.115	4.256	5.069	4.631	4.311
VP_10115	6.091	5.579	3.6e-07	9.99e-07	-1.426	6.538	6.622	5.634	5.521	6.261	6.337	5.877	5.51	6.574	6.996	7.021	6.281	5.882	6.741	6.133	6.283	7.411	6.327	6.74	6.618	6.196	5.55	5.73	5.545	5.555	5.658	5.119	5.605	5.714	5.452	6.093	5.855	5.009	4.498	6.796	6.118	6.347	5.844	6.569	5.239	6.015	6.106	5.853	5.618
VP_10116	3.431	3.668	0.0224142	0.0344666	1.179	4.026	2.936	2.988	3.057	3.212	2.945	4.593	3.953	4.631	3.527	3.351	3.301	2.973	3.221	2.965	3.296	4.571	3.539	4.122	3.02	3.636	3.205	2.975	3.022	3.09	3.154	7.078	3.943	3.207	3.405	2.969	3.582	3.047	3.098	3.02	3.293	3.207	3.137	3.522	7.132	3.129	3.138	3.034	3.279
VP_10117	3.736	3.691	0.538074	0.599038	-1.032	3.24	3.216	3.4	3.683	4.477	3.261	3.085	3.848	2.945	3.224	3.629	4.942	3.162	3.129	3.306	3.214	3.533	3.005	3.324	3.184	3.761	3.38	3.101	3.306	3.956	4.204	3.978	4.369	3.037	3.324	3.737	3.543	3.669	3.728	3.527	4.126	3.271	4.075	4.285	4.209	4.322	6.814	4.396	4.665
VP_10118	4.054	3.849	0.0323356	0.048284	-1.153	3.211	3.324	4.674	4.222	3.866	3.498	3.304	3.868	3.354	3.286	5.405	4.615	3.086	3.191	5.252	3.187	3.376	3.096	3.253	6.355	3.51	3.594	3.882	3.328	4.153	4.399	3.954	5.865	3.38	4.186	3.527	3.391	4.185	4.412	3.591	3.93	3.085	4.816	3.785	4.599	4.391	4.674	4.408	4.702
VP_1011	8.967	9.344	2.86e-06	7.27e-06	1.298	9.415	8.788	8.599	8.352	8.951	9.292	7.881	9.096	8.426	9.441	9.744	9.333	9.316	9.361	8.824	9.314	10.134	9.739	9.249	9.023	8.004	7.896	8.049	7.678	8.641	8.74	8.665	8.821	8.662	8.078	8.883	8.23	8.839	9.073	9.414	8.968	9.367	9.516	9.648	9.384	8.882	8.74	8.692	8.989
VP_10119	7.01	7.141	0.0234335	0.0359025	1.096	6.849	7.206	6.655	6.184	7.375	7.369	8.883	6.894	7.682	7.682	6.656	6.5	6.785	7.046	6.759	7.097	7.776	7.252	6.869	7.059	6.873	6.756	6.812	6.596	6.375	6.437	6.106	6.483	7.249	7.148	7.004	7	7.164	6.933	7.158	6.807	7.29	7.085	7.613	6.844	6.725	6.319	6.425	6.149
VP_10120	3.68	3.754	0.38572	0.449484	1.052	4.077	3.58	3.04	3.766	4.297	3.421	6.44	3.931	3.543	3.605	4.086	3.377	4.158	3.647	3.886	3.855	3.492	4.483	3.736	3.443	4.114	3.74	4.143	4.259	3.052	3.026	3.047	6.072	3.454	3.637	4.151	3.53	3.348	3.014	3.801	3.994	3.827	2.984	3.062	3.527	2.975	3.005	4.943	3.073
VP_10121	10.437	10.379	0.593291	0.650963	-1.042	11.234	10.65	10.26	10.263	10.697	10.902	12.619	11.084	11.476	12.14	10.784	11.116	10.745	10.446	9.659	11.603	11.123	11.063	10.942	10.232	10.012	9.816	10.419	10.167	9.223	9.401	9.963	9.094	10.653	9.257	9.844	10.06	10.025	9.647	11.309	10.35	9.667	9.559	9.785	9.722	8.893	9.174	9.271	8.804
VP_10122	5.974	5.617	0.00110169	0.00206938	-1.281	6.645	5.461	5.869	6.034	4.37	5.133	7.966	6.397	6.952	6.541	5.702	7.57	6.672	5.304	5.915	5.473	4.984	6.278	5.529	4.265	5.984	5.996	6.836	6.042	6.864	6.165	6.878	6.198	7.346	6.392	6.231	6.175	7.127	6.098	5.352	4.99	6.403	6.403	6.798	6.48	6.616	6.358	7.008	5.795
VP_10123	3.501	3.402	0.211343	0.265091	-1.071	3.435	3.075	3.189	3.23	4.27	3.176	3.782	3.28	3.57	3.089	3.188	3.035	3.275	3.102	3.172	3.138	3.276	3.13	2.961	3.148	6.177	3.575	3.081	3.093	3.792	3.678	3.392	3.126	5.206	2.993	4.816	3.49	3.087	3.074	3.291	4.079	3.109	5.755	3.088	2.946	3.434	3.646	5.173	4.776
VP_10124	4.607	5.067	0.000100537	0.000215551	1.376	4.709	4.266	4.052	4.777	4.397	4.593	5.807	4.591	4.634	4.353	4.908	3.537	5.242	4.693	4.445	4.339	6.308	3.645	4.768	4.751	4.647	3.921	4.134	4.511	4.572	5.04	4.873	4.975	4.468	5.205	5.382	4.491	5.085	4.621	5.149	3.865	5.123	4.865	4.84	6.37	5.473	4.756	5.157	6.019
VP_10125	7.461	7.302	0.0716683	0.100225	-1.116	7.097	6.759	6.934	7.319	7.061	7.62	7.512	7.07	6.468	7.055	7.78	7.328	7.686	7.687	7.881	8.491	7.743	7.031	7.465	7.708	7.708	7.845	7.833	7.534	7.128	8.143	7.73	7.355	7.35	7.223	7.766	7.313	7.629	6.485	6.977	8.597	7.476	7.323	6.777	7.8	7.139	7.402	6.916	7.514
VP_1012	6.078	5.454	2.28e-07	6.44e-07	-1.542	5.294	5.521	6.572	6.246	4.9	5.934	3.187	4.775	6.878	5.094	4.868	5.745	6.225	5.192	5.816	5.936	5.309	4.69	5.913	5.604	5.921	6.173	5.824	5.793	5.4	5.931	4.64	6.529	6.781	5.535	6.447	7.231	6.986	6.749	6.672	8.1	7.371	7.282	6.635	7.619	6.826	5.72	6.494	7.08
VP_10126	4.178	4.41	0.0294175	0.0442791	1.174	5.784	4.054	3.648	4.436	3.77	4.531	7.187	4.023	4.528	4.129	4.03	4.663	4.671	4.969	4.242	5.012	3.397	5.295	4.493	4.23	4.142	4.001	4.265	3.896	3.137	3.46	4.641	4.791	4.123	4.382	3.92	4.162	3.45	4.015	3.977	4.058	3.009	4.11	4.572	5.268	3.765	3.72	3.763	3.93
VP_10127	9.154	9.114	0.703891	0.75073	-1.028	9.372	9.22	9.354	9.065	8.748	8.898	8.827	9.21	10.549	10.796	10.086	9.88	8.79	8.638	8.463	8.563	6.57	6.423	6.924	8.528	9.224	8.883	9.313	9.194	8.988	8.77	9.011	9.045	10.456	9.558	9.476	9.734	10.09	10.315	10.539	10.451	9.785	9.03	9.294	9.506	8.277	8.773	8.772	8.524
VP_10128	6.716	7.829	3.04e-19	2.08e-18	2.163	5.716	5.967	7.232	7.487	5.581	6.71	6.796	6.59	5.529	5.291	6.097	5.224	7.167	6.732	7.38	6.007	5.574	5.961	5.809	7.266	7.868	7.792	6.941	7.389	6.501	7.419	6.505	7.701	6.295	7.283	6.85	6.052	6.4	6.777	6.124	6.01	6.095	7.229	6.279	7.148	7.169	7.09	6.999	7.146
VP_10129	5.516	6.275	6.58e-17	3.89e-16	1.693	5.824	5.928	5.701	4.785	5.445	5.938	7.195	5.188	6.027	6.352	6.077	5.737	5.556	5.256	4.406	5.023	5.253	5.991	5.844	5.02	5.378	4.766	5.258	5.027	5.837	4.967	4.82	4.826	6.195	5.538	5.342	5.532	5.678	5.793	5.76	5.929	5.174	4.35	6.048	3.756	5.265	6.606	4.848	5.249
VP_10130	7.095	6.882	0.190331	0.241375	-1.159	7.347	5.678	7.208	6.29	5.226	9.569	8.819	6.07	6.713	7.266	5.76	6.05	6.516	7.375	6.111	6.205	7.187	6.607	7.401	7.967	6.293	5.898	6.507	5.791	5.385	5.013	9.539	6.071	6.332	5.907	6.359	7.38	6.242	6.101	9.352	8.535	7.251	6.021	5.607	6.741	6.909	5.556	6.412	6.2
VP_10131	4.194	4.278	0.38588	0.449626	1.06	4.422	4.354	4.127	3.271	4.598	3.91	5.107	5.058	6.198	5.108	4.196	3.254	3.635	4.075	3.548	4.065	4.46	4.367	3.961	3.337	4.479	3.329	3.63	4.173	3.441	3.352	3.17	4.961	4.222	4.887	3.91	3.282	4.127	3.896	4.8	4.152	4.311	4.809	3.014	2.987	4.479	3.434	3.351	4.175
VP_10132	5.696	5.082	6.28e-05	0.00013773	-1.531	3.432	6.31	4.977	6.786	6.261	5.691	6.287	4.292	5.054	4.378	3.716	4.918	5.178	5.771	6.641	5.683	6.078	5.851	5.54	6.434	5.416	6.408	5.154	6.77	6.824	8.033	5.489	4.914	5.559	5.802	5.463	5.95	5.532	4.892	6.208	6.932	6.638	6.907	4.851	5.739	7.237	7.009	7.283	7.538
VP_10133	4.281	4.583	0.000257265	0.000524033	1.233	4.108	4.282	4.092	4.404	3.363	4.33	5.587	4.773	5.237	4.993	4.414	4.513	3.638	3.733	4.014	4.379	3.549	4.745	3.96	3.635	3.983	4.347	4.288	4.685	3.127	3.181	4.176	3.946	4.594	4.193	4.167	3.865	4.485	3.621	4.591	4.898	4.489	3.913	3.895	5.398	4.846	4.835	3.185	3.249
VP_10134	4.336	4.323	0.859449	0.88527	-1.009	5.464	4.307	3.985	4.452	3.569	5.3	6.266	5.451	5.434	4.166	4.719	4.879	3.862	3.695	3.763	4.406	4.151	4.478	4.775	4.22	3.613	3.823	3.472	3.97	4.058	3.913	3.996	4.295	4.94	4.305	4.112	4.202	4.937	3.874	4.923	5.212	3.869	4.216	4.484	5.153	4.308	4.193	4.454	4.573
VP_101	3.521	3.811	0.00157199	0.00289199	1.223	3.78	3.244	3.171	3.243	3.503	3.342	7.408	3.391	5.023	5.345	3.739	3.948	3.701	3.341	3.341	3.976	3.549	5.14	3.338	3.525	3.115	3.333	3.031	3.148	3.381	3.494	3.545	4.031	3.104	3.421	3.019	3.357	3.151	3.224	3.137	3.362	2.993	3.109	3.313	3.298	5.083	3.557	3.318	3.695
VP_10135	8.712	8.888	0.043854	0.0639744	1.129	9.414	8.789	8.813	8.717	8.705	8.35	10.242	8.491	9.911	10.345	9.065	9.025	8.93	8.388	8.098	9.267	7.985	8.968	8.214	7.683	8.334	8.398	9.198	9.297	7.91	8.146	8.38	7.627	9.528	8.845	9.285	9.054	8.543	8.258	9.44	9.416	8.453	7.847	8.253	8.295	7.722	8.113	8.274	7.662
VP_10136	7.35	8.328	4.22e-08	1.27e-07	1.97	6.679	6.825	7.876	7.779	5.205	7.775	7.973	7.78	7.172	8.132	8.132	8.762	6.982	8.02	7.589	7.211	7.882	7.838	7.548	8.226	7.424	7.556	8.068	7.063	7.933	7.726	7.919	7.488	7.576	8.851	8.583	7.171	7.884	7.273	6.679	5.844	7.055	7.488	6.951	7.514	7.048	8.319	6.716	8.001
VP_10137	8.246	8.594	0.0190016	0.0295657	1.273	9.248	7.844	6.959	6.831	8.157	7.604	13.393	7.627	9.969	10.018	8.191	8.493	8.306	8.649	8.6	9.179	9.303	10.445	9.391	8.679	7.959	8.057	8.352	7.946	7.95	8.015	8.16	8.09	8.106	6.876	7.632	7.612	7.296	7.433	8.501	6.733	7.345	7.915	8.461	7.946	7.767	7.122	8.202	7.674
VP_10138	4.341	5.47	1.05e-20	7.94e-20	2.187	4.861	4.962	3.064	4.89	4.385	4.833	7.754	3.22	5.94	5.413	5.006	4.812	4.873	4.933	3.907	3.823	5.294	5.066	6.595	4.449	3.981	3.567	3.78	4.026	3.514	3.171	4.336	3.527	4.525	4.187	3.739	3.145	3.385	4.401	4.949	4.918	3.534	3.991	3.738	3.551	4.593	3.416	3.486	3.63
VP_1013	9.128	9.278	0.0625274	0.0885072	1.109	9.261	8.903	9.937	9.364	7.963	10.25	10.021	10.046	8.707	9.552	9.584	9.726	9.492	9.925	8.518	9.269	10.394	10.093	8.858	9.706	8.607	8.343	8.232	8.739	9.023	8.98	8.512	8.664	9.379	8.586	8.823	8.307	9.747	8.816	8.873	9.37	8.568	8.974	9.589	8.837	8.727	8.941	8.623	8.718
VP_10139	3.716	3.892	0.046474	0.067491	1.13	4.552	3.619	4.487	3.78	4.14	3.612	4.719	4.395	3.578	3.441	4.073	3.798	3.642	3.715	3.659	4.124	3.001	3.887	4.366	3.441	4.061	3.679	3.861	4.041	5.412	3.083	3.059	3.317	3.573	4.239	3.462	3.159	4.424	3.042	3.439	3.145	3.457	3.431	3.725	3.122	3.49	3.167	3.351	3.226
VP_10140	4.598	4.812	0.039099	0.057544	1.16	4.665	4.692	5.029	4.188	4.595	4.623	4.235	4.865	4.171	6.051	4.777	3.434	5.334	5.406	4.927	5.651	4.728	4.444	5.545	5.202	4.498	4.781	4.85	4.909	3.866	4.816	4.052	3.887	4.879	4.979	5.128	5.464	4.81	3.737	4.475	4.376	4.187	3.621	3.074	2.929	3.982	3.922	3.768	4.239
VP_10141	10.337	9.259	6.51e-25	6.37e-24	-2.111	10.733	10.67	10.009	10.206	9.2	10.124	11.288	10.831	10.922	11.102	10.573	10.62	10.051	10.939	10.302	10.206	10.141	10.675	10.428	8.074	10.737	10.427	10.403	11.401	9.459	10.06	9.991	10.122	11.807	10.133	11.123	10.631	11.064	9.893	11.646	9.369	10.248	9.442	9.609	9.746	9.71	9.639	9.677	9.228
VP_10142	3.572	3.476	0.1411	0.184609	-1.069	3.199	3.053	3.367	3.223	3.08	3.116	3.469	3.164	4.146	3.285	3.526	3.119	3.094	3.113	3.324	3.243	3.267	3.236	3.098	3.212	3.816	3.442	3.334	3.048	3.786	3.467	3.31	3.045	3.178	3.407	3.495	2.919	4.364	3.161	3.072	3.289	3.596	3.573	3.946	3.53	3.852	3.712	3.885	4.212
VP_10143	4.107	4.206	0.299266	0.360572	1.071	4.094	4.199	4.201	3.467	3.516	4.323	3.476	5.929	5.592	3.957	4.032	3.245	3.798	4.671	3.579	3.845	4.107	3.141	3.421	4.426	3.735	3.364	4.207	5.158	5.441	3.301	4.259	3.181	5.177	4.655	4.183	3.073	4.792	4.759	3.478	3.201	4.443	5.476	3.075	2.971	3.341	3.318	3.521	3.92
VP_1014	4.162	5.213	2.32e-11	9.19e-11	2.072	3.394	4.283	3.962	3.213	4.544	4.023	5.237	3.902	3.442	3.494	4.148	3.542	3.541	4.333	4.555	3.509	4.349	3.443	3.737	6.028	3.704	3.712	3.664	3.425	4.958	3.144	5.387	6.444	2.99	5.286	4.548	3.05	4.006	3.816	4.076	5.671	3.621	4.28	3.615	3.104	3.323	3.27	3.513	5.55
VP_10144	3.757	3.918	0.0403844	0.0592775	1.118	3.543	3.822	3.938	3.553	3.675	3.362	6.875	3.584	4.041	4.809	3.545	4.412	3.098	3.787	3.297	3.768	3.115	5.666	3.159	3.192	3.279	3.776	3.434	3.465	3.907	3.84	3.74	3.799	3.288	3.678	3.339	3.003	3.429	3.619	3.596	3.75	4.356	3.898	3.154	2.984	4.176	4.06	4.172	4.508
VP_10145	7.016	5.851	2.47e-10	9.06e-10	-2.242	7.647	7.701	6.853	6.399	6.77	8.46	5.621	7.005	6.195	7.937	5.745	5.301	7.969	8.024	7.573	8.463	9.113	8.534	7.155	7.083	5.774	6.51	6.779	5.212	6.699	6.435	4.983	6.887	6.503	6.191	4.885	6.737	7.442	4.463	7.328	6.836	6.892	5.208	8.307	6.176	6.241	6.515	7.035	7.15
VP_10146	6.571	7.203	0.000197887	0.000409036	1.55	6.442	6.246	6.298	5.244	7.174	7.38	7.153	7.262	6.276	9.005	5.705	6.344	4.877	5.183	4.8	9.11	6.095	6.517	5.039	8.458	5.774	7.941	6.099	6.594	7.952	4.961	9.609	5.077	6.961	7.669	7.19	5.288	6.453	8.116	6.801	7.805	7.255	5.473	6.765	7.698	4.13	5.591	5.918	6.28
VP_10147	8.908	8.488	0.000523143	0.00102585	-1.338	9.894	8.933	8.958	8.317	8.183	9.508	6.859	8.702	9.222	9.057	8.785	8.715	8.617	9.654	8.546	9.85	10.931	9.168	9.55	7.789	8.382	8.279	8.432	7.979	8.642	9.023	8.213	8.476	8.162	8.246	8.459	8.307	8.365	8.567	9.469	8.421	8.647	8.526	9.586	9.066	8.779	7.971	8.322	8.667
VP_10148	4.94	4.652	0.00798829	0.013252	-1.221	5.162	5.171	4.85	4.7	4.732	5.697	4.661	5.781	5.406	5.292	5.214	4.138	5.496	5.796	5.716	5.599	5.132	5.978	5.681	5.639	5.224	4.562	4.648	4.926	4.47	4.825	5.491	3.867	4.811	4.751	5.232	4.203	3.627	4.342	4.733	4.869	3.019	3.207	4.376	2.941	3.956	4.472	4.472	4.412
VP_10149	4.728	5.064	0.000839333	0.00160161	1.263	6.103	4.498	4.294	3.981	4.648	4.677	5.991	4.418	5.473	5.696	4.792	3.998	4.313	4.386	4.278	5.374	5.474	4.624	4.808	5.1	4.669	4.242	4.964	4.941	4.908	3.542	5.2	6.174	5.157	4.798	4.839	4.552	4.729	4.577	5.309	4.739	4.338	4.798	4.698	2.968	3.646	3.574	3.535	4.047
VP_10150	5.31	5.418	0.246198	0.303274	1.078	5.234	4.777	4.907	5.169	5.196	4.928	7.265	5.467	5.651	5.091	4.689	5.059	4.698	4.019	4.137	5.145	5.056	5.2	4.23	4.371	4.639	5.353	5.818	5.151	5.793	5.389	5.792	4.721	5.501	5.085	5.798	5.955	6.017	5.831	5.822	6.181	4.744	5.775	5.697	5.712	5.42	5.448	5.198	5.248
VP_10151	6.757	6.525	0.0500624	0.0722233	-1.174	7.538	6.35	7.094	6.333	6.634	6.951	5.356	5.622	6.762	6.449	6.19	6.414	7.643	7.116	7.165	6.971	7.622	6.654	6.523	7.628	5.79	6.756	6.473	6.694	6.985	6.888	5.917	6.644	6.68	6.445	7.031	6.783	7.183	7.277	6.539	7.799	6.326	7.512	6.821	7.019	7.626	7.508	7.662	7.714
VP_10152	7.422	7.7	8.81e-05	0.000189996	1.212	7.912	7.855	7.448	7.451	8.081	7.311	11.035	7.188	7.581	7.783	7.648	6.621	7.431	7.487	7.519	7.539	6.93	8.27	7.57	7.744	7.586	7.271	7.808	7.496	6.623	6.935	6.942	7.118	7.431	7.556	7.293	7.645	7.036	7.117	7.184	6.921	7.413	6.871	7.127	7.046	6.87	6.891	7.123	6.873
VP_1015	3.501	3.467	0.669068	0.719548	-1.024	3.047	2.97	3.036	4.069	3.182	3.406	3.46	4.337	3.521	3.365	3.583	3.271	3.005	3.445	4.131	3.894	3.072	3.111	3.071	2.973	3.167	3.063	3.182	3.308	3.102	3.97	3.141	3.872	4.237	2.997	3.595	3.847	3.072	3.193	3.136	3.506	3.43	3.324	3.885	4.377	3.117	5.442	3.166	4.432
VP_10153	8.766	8.489	0.000506565	0.000994871	-1.211	9.257	8.922	9.003	9.08	8.35	8.99	9.071	9.359	8.657	8.777	8.949	8.697	9.423	9.298	8.967	9.039	9.022	8.749	8.516	8.603	8.981	8.917	9.001	9.037	8.211	8.25	8.177	8.076	8.515	8.527	8.669	8.479	8.02	7.92	8.47	8.387	7.78	8.283	8.024	7.967	7.606	7.781	7.915	8.601
VP_10154	3.344	3.299	0.443828	0.507723	-1.032	3.096	3.045	3.068	3.138	3.08	3.08	2.946	3.006	3.234	3.083	3.148	2.945	3.138	3.04	2.996	2.984	3.406	2.973	3.124	3.03	3.186	3.017	2.926	3.048	3.296	3.084	3.058	2.951	3.747	3.281	3.346	3.358	3.288	3.135	3.15	3.411	4.121	4.618	3.948	3.918	3.471	3.153	3.137	3.298
VP_10155	4.105	4.385	0.0299042	0.0449511	1.214	3.666	4.377	4.332	5.029	3.776	3.237	3.484	4.381	3.477	4.275	4.331	5.112	4.51	4.501	4.936	3.449	3.462	3.634	2.903	4.341	4.716	4.614	4.396	5.079	3.273	3.995	4.415	3.106	4.329	4.445	4.204	4.609	3.753	3.861	4.083	3.298	4.16	4.539	2.957	6.447	5.555	3.177	5.867	3.346
VP_10156	3.188	3.16	0.632939	0.686793	-1.02	3.107	3.028	3.117	3.029	2.986	2.976	3.099	3.04	3.039	3.239	2.987	3.253	4.038	2.972	3.028	2.961	3.132	3.126	2.983	3.071	3.151	3.028	3.008	3.042	3.153	3.142	3.115	2.97	3.204	2.976	2.981	3.185	2.971	3.01	3.065	2.924	3.381	3.021	3.102	3.421	3.047	3.122	3.159	3.18
VP_10157	3.687	3.604	0.230387	0.286023	-1.059	3.213	3.552	3.141	3.673	4.979	3.203	5.88	3.581	4.297	4.27	3.757	4.769	3.746	3.35	4.501	3.073	3.224	5.032	3.295	3.137	3.022	2.937	3.565	3.214	3.374	3.573	3.711	4.315	3.01	3.232	3.161	3.847	3.488	3.515	3.827	3.86	3.379	3.991	4.262	4.617	3.892	3.759	4.167	3.953
VP_10158	5.479	5.242	0.00860212	0.0141911	-1.179	5.328	5.449	5.704	5.937	5.085	5.018	6.92	6.252	5.61	5.81	5.89	5.507	5.447	4.29	5.888	4.967	4.229	5.655	3.625	3.837	5.98	6.115	5.223	5.493	5.392	4.352	5.613	4.403	6.43	5.78	6.102	5.957	5.381	5.376	5.012	5.008	5.403	4.893	6.608	6.365	5.004	4.653	4.549	4.851
VP_10159	6.387	6.6	0.0368719	0.0545189	1.16	6.701	5.941	6.427	5.616	5.453	6.355	7.244	7.634	6.302	7.217	7.025	6.159	7.104	6.808	6.805	7.776	7.239	7.541	7.201	7.416	5.876	6.038	6.382	6.246	6.602	4.932	5.48	5.652	5.821	6.37	6.616	5.665	5.717	7.03	6.332	5.733	6.496	6.005	6.756	6.903	5.615	6.161	6.248	6.984
VP_10160	6.191	6.285	0.257312	0.315488	1.067	6.302	6.019	6.206	6.2	6.489	6.581	6.268	6.071	6.944	6.679	6.216	6.474	6.194	5.981	5.332	5.354	4.973	5.461	5.602	5.372	6.398	6.389	6.271	6.568	6.001	6.196	5.753	5.225	6.625	6.341	6.288	6.432	7.087	5.974	6.813	6.885	6.3	6.254	6.411	5.824	5.392	5.741	6.095	3.126
VP_10161	6.574	7.066	1.96e-10	7.25e-10	1.407	6.884	6.041	6.459	6.316	5.879	6.281	7.975	6.218	7.661	7.485	6.328	7.003	6.466	5.764	6.052	6.824	5.358	7.161	6.695	6.225	6.305	6.346	6.256	6.369	7.003	6.912	6.507	6.186	7.045	6.221	7.185	7.334	6.819	6.57	7.163	7.7	6.77	6.737	6.826	6.645	5.904	6.373	6.714	6.252
VP_10162	4.111	4.267	0.0521128	0.0749333	1.115	3.714	4.535	4.472	3.829	4.475	4.877	4.338	3.886	4.005	4.805	4.085	3.874	4.885	4.255	3.617	3.636	4.716	3.873	3.6	4.892	3.759	4.024	3.658	3.59	5.015	2.956	3.07	4.679	4.798	3.85	4.069	4.256	5.07	3.889	4.817	3.608	3.733	3.852	4.292	5.207	3.083	4.711	3.758	4.747
VP_10163	6.402	6.527	0.311248	0.37321	1.091	6.215	5.829	6.906	6.509	6.259	6.311	7.423	5.954	6.098	5.753	6.884	6.192	5.807	6.518	6.851	6.706	7.203	7.265	6.181	7.058	6.251	6.653	6.482	6.067	5.828	6.27	5.71	6.429	5.744	5.962	6.108	5.983	6.127	5.62	6.378	6.399	6.232	7.365	6.958	7.027	7.111	6.791	8.806	6.714
VP_10164	6.047	6.258	0.010411	0.0169462	1.157	6.559	6.275	5.821	5.548	6.484	5.651	8.237	5.526	7.556	7.063	6.434	6.055	6.046	5.14	5.289	5.721	5.956	6.535	5.7	6.316	6.008	5.562	5.736	5.766	6.128	5.757	5.217	5.232	6.488	6.193	6.124	6.336	5.996	6.483	6.46	6.533	6.419	6.404	7.608	5.938	5.401	5.416	5.484	4.447
VP_10165	5.785	5.814	0.663181	0.71434	1.02	6.095	5.799	5.716	6.055	5.989	5.462	7.501	6.187	6.861	6.145	5.87	5.828	5.521	5.493	5.795	5.29	5.231	5.969	4.772	5.326	5.747	6.057	5.767	5.589	5.682	5.608	5.254	5.465	6.594	5.842	5.818	5.712	6.144	5.876	6.32	5.919	5.09	5.051	5.581	5.764	5.474	4.969	4.9	4.61
VP_1016	6.448	6.719	0.00013608	0.000287022	1.207	6.985	6.318	6.525	6.437	6.523	6.554	5.393	6.822	6.479	7.428	7.129	6.587	7.105	6.76	6.56	6.302	7.204	6.929	6.144	6.823	6.028	6.647	6.245	6.214	5.868	6.114	5.736	5.85	6.691	6.368	6.324	5.938	6.252	6.343	6.579	6.593	6.2	6.195	6.614	5.924	6.626	6.476	6.283	6.031
VP_10166	4.504	5.175	8.85e-14	4.22e-13	1.593	4.893	4.349	4.036	4.566	3.742	4.587	5.025	4.743	4.248	5.522	4.23	3.512	5.587	4.983	4.511	3.995	4.599	4.342	5.924	5.132	4.526	4.561	3.836	4.787	4.926	3.763	5.803	3.744	4.365	4.806	4.565	4.447	4.115	4.454	3.767	4.253	3.583	3.083	4.876	3.984	5.03	4.298	6.48	4.4
VP_10167	6.906	7.123	0.00424409	0.00736306	1.162	6.732	6.747	6.707	7.251	6.836	6.229	8.209	6.546	8.252	7.351	7.558	7.508	6.262	6.081	6.398	6.509	5.987	6.94	6.817	5.488	6.36	6.463	6.756	6.574	6.693	6.087	6.7	6.448	7.546	7.003	7.158	7.118	7.209	6.997	7.505	7.461	6.808	6.327	6.838	7.232	5.83	6.631	6.616	7.136
VP_10168	4.878	5.592	5.09e-06	1.26e-05	1.641	4.214	4.125	4.417	4.094	6.824	3.827	4.87	4.285	4.306	3.745	4.211	4.874	4.59	4.171	4.831	3.877	4.213	6.614	3.134	4.109	5.105	4.637	4.496	6.431	5.388	4.542	3.201	5.106	5.127	4.91	5.231	6.002	5.89	5.43	5.212	4.729	5.06	5.408	5.234	5.9	4.063	6.166	3.841	5.665
VP_10169	7.174	6.754	0.000198133	0.000409508	-1.338	7.108	7.124	6.795	6.644	7.014	7.479	5.333	6.655	7.016	7.004	7.45	7.256	7.522	8.029	8.114	7.188	8.955	7.005	8.318	7.323	6.973	7.025	6.485	6.517	6.551	7.534	6.594	7.651	6.604	6.133	6.497	6.257	5.994	5.787	7.342	6.337	6.632	7.537	7.835	5.679	7.656	6.69	7.57	7.461
VP_10170	10.157	10.346	0.0602844	0.0856155	1.14	10.748	10.543	10.082	10.125	13.059	10.19	12.503	11.051	9.747	10.171	10.301	10.144	10.384	10.46	10.387	11.122	10.317	10.667	10.627	10.211	10.28	10.34	10.388	10.516	9.539	9.447	9.823	9.427	9.783	9.814	10.099	10.033	9.55	9.393	9.819	9.617	9.443	9.195	9.404	9.553	9.047	9.31	9.497	9.222
VP_10171	4.273	5.356	5.43e-14	2.63e-13	2.118	4.196	4.994	3.653	3.726	4.352	3.885	6.295	4.038	4.344	4.356	3.836	4.702	3.358	3.814	3.416	4.123	3.179	5.13	3.867	7.066	3.936	3.694	3.869	3.556	3.954	3.809	5.201	3.543	2.983	4.841	4.214	3.296	4.15	8.798	3.963	4.039	4.212	4.072	4.997	4.891	4.348	4.198	4.469	4.663
VP_10172	8.36	8.397	0.756514	0.797135	1.026	8.031	7.193	8.287	8.176	7.79	7.525	6.261	7.406	7.909	8.206	7.829	7.864	8.874	7.882	8.332	8.186	8.686	8.164	8.514	8.398	9.374	9.062	8.793	9.348	9.079	9.246	9.879	8.851	8.54	8.194	8.519	8.563	8.13	8.661	8.158	7.941	8.221	7.979	8.035	8.325	8.205	8.252	8.25	8.066
VP_10173	6.767	7.066	0.000505416	0.000992743	1.23	7.156	7.095	6.864	6.708	7.248	6.62	8.668	6.92	8.308	7.716	7.107	7.307	6.12	6.012	5.672	5.548	5.682	6.811	6.952	5.265	6.523	6.364	6.603	6.449	6.545	5.937	6.053	6.104	7.451	6.79	6.801	6.971	7.309	6.871	7.384	7.319	7.213	6.757	6.926	6.52	5.671	5.903	5.955	5.61
VP_10174	4.131	5.865	1.01e-15	5.56e-15	3.326	3.296	3.376	4.054	3.712	4.519	3.481	3.955	3.399	3.277	3.397	3.387	3.101	3.854	4.485	5.949	3.166	3.392	3.312	5.453	6.211	5.757	4.533	3.037	3.347	5.604	3.499	3.334	3.486	3.592	7.255	5.014	3.012	3.185	6.168	3.817	3.645	4.469	3.181	3.371	3.1	3.842	3.432	3.952	5.31
VP_10175	4.841	5.309	6.1e-05	0.000133945	1.383	3.689	4.767	4.707	4.859	5.618	4.978	5.388	4.608	5.802	5.597	4.328	5.341	4.674	4.496	3.896	3.455	3.57	4.628	3.556	3.744	4.659	5.21	5.148	5.092	4.558	4.245	3.426	3.692	6.122	5.582	4.979	5.622	5.163	5.415	5.474	6.653	5.881	5.844	5.204	4.84	4.158	3.315	3.584	3.131
VP_10176	11.554	11.8	0.0417242	0.0610934	1.186	12.107	11.856	11.58	11.533	14.322	12.32	13.937	11.894	12.412	13.334	11.636	11.657	11.65	11.715	11.186	12.469	11.731	12.154	12.215	11.763	11.744	11.651	12.33	12.523	10.483	10.428	11.33	10.014	12.375	11.038	11.518	11.447	11.473	10.881	11.66	11.767	10.777	10.368	10.66	10.272	9.726	10.357	10.241	9.614
VP_10177	8.333	9.256	6.65e-09	2.16e-08	1.895	9.11	7.809	6.869	9.228	8.217	7.51	14.11	8.765	8.563	9.591	7.854	8.034	7.493	7.707	8.808	9.23	8.312	11.13	9.123	9.881	7.52	8.233	8.674	8.543	8.789	8.24	8.787	9.324	8.349	8.1	7.555	8.159	7.311	11.821	8.239	6.616	8.387	8.285	8.601	8.556	7.497	8.07	8.47	8.577
VP_10178	3.568	3.537	0.715668	0.761059	-1.022	3.207	3.022	3.02	3.544	3.111	3.407	3.256	3.375	3.265	3.32	3.114	4.605	2.975	3.022	3.705	3.626	3.321	3.297	3.279	3.09	2.953	3.163	3.39	3.197	4.955	3.393	3.576	4.641	2.948	3.234	3.143	4.111	3.907	3.591	3.783	3.923	3.107	4.041	4.443	5.008	3.718	3.543	3.781	3.594
VP_10179	5.928	5.977	0.529926	0.59116	1.034	5.488	5.586	5.748	5.892	6.162	5.242	5.335	6.127	5.66	5.553	5.997	5.157	5.449	5.777	6.002	6.482	6.313	6.153	5.695	5.998	5.549	5.946	5.733	5.974	6.005	6.541	6.455	6.445	5.565	5.737	6.113	5.852	6.005	5.976	6.027	7.084	5.699	6.137	6.38	6.273	6.374	6.356	6.018	6.919
VP_1017	9.935	9.863	0.180703	0.230384	-1.051	10.367	10.213	9.625	9.793	10.268	9.985	8.984	10.265	10.51	10.521	10.454	9.698	9.87	10.051	10.04	10.025	9.286	9.713	9.624	9.149	9.612	9.667	10.013	9.797	9.522	9.383	9.453	9.536	10.027	9.715	10.017	9.943	9.854	9.785	10.253	9.722	9.736	9.925	10.214	10.085	9.892	9.637	9.817	9.717
VP_10180	7.822	7.538	0.00851696	0.0140638	-1.217	6.529	7.582	7.468	8.096	7.3	6.838	5.96	6.919	7.847	7.719	7.506	7.57	7.649	7.271	7.575	7.098	7.132	7.298	6.691	7.924	7.561	8.653	7.706	8.071	8.409	7.881	8.054	8.105	8.322	7.897	8.08	8.008	8.228	8.623	8.267	9.959	8.748	8.608	7.933	8.643	8.539	8.287	7.955	8.672
VP_10181	6.06	6.073	0.891014	0.911628	1.009	6.254	5.53	6.239	5.863	5.222	6.668	6.562	6.282	5.722	6.316	5.836	6.186	6.189	6.579	6.302	6.183	7.466	6.159	6.882	5.52	5.334	5.087	5.766	5.792	6.191	6.158	5.822	5.33	6.458	6.526	6.134	5.322	6.552	6.123	6.332	6.193	6.113	6.312	5.67	6.049	6.616	5.966	5.282	6.18
VP_10182	3.798	3.888	0.453279	0.516868	1.065	3.223	3.296	3.392	3.471	3.136	3.711	3.038	3.524	3.026	3.056	3.413	3.337	3.174	3.385	3.307	3.162	3.315	2.99	4.237	3.449	4.65	4.362	3.099	4.22	3.518	3.542	3.454	3.175	3.175	3.328	3.29	3.551	3.495	6.816	3.736	5.065	3.391	3.899	4.207	4.849	3.735	3.755	4.05	4.212
VP_10183	6.356	6.606	0.146211	0.190586	1.189	4.465	6.429	6.357	5.608	7.99	6.069	6.91	4.183	5.693	6.346	5.477	5.768	4.451	6.458	7.911	7.565	7.508	6.35	4.987	6.741	5.072	6.784	7.144	6.897	7.436	7.142	5.625	6.453	4.76	6.593	5.375	6.646	5.399	8.053	4.795	8.425	7.285	6.407	6.649	5.591	7.861	6.369	7.147	7.455
VP_1018	4.018	6.491	4.76e-33	7.68e-32	5.551	3.504	3.821	3.37	3.922	3.625	4.629	5.406	4.22	3.369	5.075	3.532	4.533	3.829	4.307	3.797	5.136	5.532	4.603	4.567	4.928	3.423	3.492	4.061	3.156	4.257	3.624	3.513	4.14	2.924	3.957	3.105	3.148	3.322	4.285	4.405	3.24	2.939	3.445	2.967	3.702	3.675	3.804	4.351	3.313
VP_10184	3.774	3.787	0.869177	0.893461	1.009	4.337	3.339	3.425	3.543	3.842	3.253	3.888	4.25	3.156	3.588	4.053	3.357	3.282	3.262	3.263	3.461	5.078	3.532	3.04	3.138	3.478	3.282	3.089	3.649	4.308	3.941	3.784	3.535	3.691	3.454	3.092	4.067	3.974	4.037	4.305	3.759	3.056	2.959	2.931	5.954	3.956	4.667	3.93	4.648
VP_10185	3.948	3.668	0.000542252	0.00106109	-1.214	3.915	4.407	3.424	3.46	3.521	3.85	3.144	3.578	4.993	4.453	4.538	3.717	3.893	3.915	3.167	4.345	4.796	3.245	4.425	4.287	3.387	3.237	3.425	3.285	6.658	3.635	3.606	4.725	3.268	3.728	3.727	3.627	3.658	4.546	5.012	4.322	3.273	3.457	3.861	4.434	3.592	3.74	3.789	4.25
VP_10186	6.702	6.765	0.587746	0.645808	1.045	7.255	7.218	6.074	5.933	7.575	7.343	4.345	6.064	7.298	6.989	7.263	6.959	7.356	7.57	7.089	6.99	8.126	6.809	7.554	8.094	6.145	5.786	5.914	5.9	5.486	7.471	4.98	6.609	5.982	6.115	6.458	5.827	5.702	5.901	7.021	5.981	6.725	6.488	7.422	6.536	7.489	6.019	6.786	7.139
VP_10187	5.387	5.527	0.403896	0.467937	1.102	6.698	5.512	4.771	5.375	4.052	5.196	12.028	5.239	4.764	6.038	5.191	4.433	4.929	4.908	5.333	7.333	6.783	9.619	7.747	5.643	4.598	5.537	6.633	5.277	5.604	5.549	6.444	6.048	4.881	4.362	4.228	3.645	4.986	4.98	5.542	6.067	4.539	5.494	5.553	3.508	4.711	4.503	5.62	3.928
VP_10188	4.062	4.197	0.29412	0.355185	1.098	3.343	4.124	4.174	3.247	4.267	3.467	7.332	4.579	5.063	4.888	3.52	3.405	3.827	2.905	3.537	4.457	3.563	5.931	2.988	3.962	3.525	3.233	4.42	2.943	4.194	3.032	5.159	3.258	5.084	3.3	4.049	3.656	4.472	3.03	3.067	4.426	3.642	3.057	3.174	3.813	6.283	2.986	7.476	3.009
VP_10189	3.776	3.589	0.00765868	0.0127366	-1.138	4.252	3.246	3.626	3.645	3.203	3.296	2.964	3.693	3.028	3.307	3.158	4.579	3.35	3.866	3.704	3.361	4.488	3.001	3.315	3.667	3.407	3.586	3.128	3.308	3.53	3.634	3.868	3.518	3.799	3.514	3.546	4.329	3.613	3.791	3.576	5.097	3.568	4.196	4.706	5.488	3.888	3.925	4.321	4.372
VP_10190	4.71	4.359	0.000172684	0.00035949	-1.276	4.437	4.456	4.82	5.723	4.079	4.087	4.233	4.591	4.057	4.148	5.954	4.778	5.518	5.017	5.113	5.447	5.028	5.193	4.925	4.338	4.845	5.525	5.26	5.233	4.536	4.043	5.322	3.577	4.911	5.006	4.866	5.085	4.493	4.015	4.098	4.209	3.455	3.093	4.354	4.702	3.173	4.356	3.105	3.112
VP_10191	3.537	3.56	0.725347	0.769746	1.016	3.095	3.212	3.449	3.599	3.826	3.244	3.755	3.682	3.184	3.295	3.366	3.797	3.218	3.149	3.283	3.02	3.251	3.122	3.465	3.214	3.439	3.245	3.129	3.161	3.995	3.914	3.75	4.41	3.675	3.421	3.199	2.967	3.281	3.427	3.311	3.8	3.12	3.04	2.941	2.911	4.102	4.083	4.114	4.663
VP_10192	4.558	4.526	0.76339	0.803208	-1.023	6.232	4.546	5.087	3.786	3.732	5.037	7.114	4.964	5.371	5.679	5.571	5.146	5.237	4.9	4.671	5.563	6.82	7.393	5.9	5.029	3.978	4.102	5.453	4.112	6.03	4.835	5.921	4.003	3.921	3.848	3.905	3.269	4.308	3.818	4.358	4.11	2.954	4.067	3.103	4.132	4.889	4.873	4.546	4.648
VP_10193	4.953	4.875	0.545155	0.605904	-1.056	5.067	5.479	5.561	5.061	4.917	5.002	4.196	4.585	6.334	5.42	4.921	5.698	4.855	4.618	3.875	3.4	3.457	3.384	3.338	4.052	5.006	4.879	4.859	4.53	5.032	4.094	5.823	5.215	5.862	5.199	5.677	5.12	5.797	5.841	5.822	5.949	5.989	5.654	5.262	3.201	3.026	3.107	4.598	3.647
VP_10194	15.838	16.315	1.54e-19	1.08e-18	1.393	15.856	15.934	15.747	15.345	15.695	16.065	16.995	15.01	15.735	16.942	15.812	15.99	15.739	15.686	15.338	16.374	16.001	16.189	16.072	16.374	15.713	15.613	15.872	15.514	15.011	15.214	15.934	14.657	15.938	15.351	16.061	15.661	16.139	15.934	16.326	15.694	15.994	16.028	15.839	15.615	15.753	15.643	15.642	15.845
VP_10195	3.576	3.718	0.0623437	0.0882745	1.104	3.313	3.321	3.113	3.343	3.235	3.207	5.572	3.575	3.965	3.591	3.588	4.688	3.729	3.045	3.163	4.025	3.13	4.828	3.267	3.644	3.045	2.987	3.034	3.12	3.459	5.194	3.614	4.039	3.081	3.246	3.186	3.499	3.503	3.458	3.325	3.789	3.343	3.859	3.823	3.877	5.875	3.686	4.122	3.905
VP_10196	6.628	6.412	0.031157	0.0466886	-1.161	5.817	6.215	6.618	6.094	5.359	7.332	7.323	6.455	7.778	7.865	7.23	7.516	7.494	6.585	7.152	6.819	7.545	6.96	7.474	6.394	6.351	6.444	6.352	6.574	7.066	5.703	5.72	5.382	6.507	5.611	6.767	6.387	5.999	6.722	6.189	7.05	6.235	5.739	7.221	6.832	6.26	6.464	6.669	6.938
VP_10197	6.651	6.866	0.00370941	0.00649055	1.161	6.408	6.311	7.092	6.799	6.316	6.293	5.873	7.265	6.96	6.866	6.389	7.007	6.449	5.609	6.421	6.145	4.918	5.256	6.288	6.105	6.886	6.9	6.57	6.755	6.456	5.949	6.252	6.615	7.171	7.095	6.618	7.172	7.148	7.102	6.773	7.042	7.542	7.473	7.154	7.376	6.644	6.886	6.593	7.05
VP_10198	4.216	4.212	0.968124	0.974833	-1.003	4.284	4.055	3.618	3.559	3.505	4.442	3.289	4.54	3.7	3.894	4.271	4.549	4.406	4.246	4.46	4.218	4.48	4.026	4.726	4.336	3.839	3.645	3.606	3.544	3.627	3.661	3.789	3.277	3.159	3.982	3.89	4.651	3.495	3.672	4.249	4.313	3.408	3.879	4.268	5.03	3.82	6.039	4.138	4.214
VP_10199	5.573	5.43	0.330263	0.393373	-1.104	6.483	5.521	6.688	5.745	5.217	7.207	4.808	7.852	3.666	4.63	4.115	3.132	6.337	6.829	5.541	6.916	7.425	6.752	6.251	7.14	5.864	5.489	5.751	6.229	6.826	6.957	7.102	5.569	3.133	3.935	5.594	4.08	4.251	4.163	4.814	5.057	3.581	3.767	4.272	4.863	6.09	6.715	5.415	6.939
VP_1019	9.857	9.451	0.00616253	0.0104108	-1.326	10.012	12.734	10.053	9.395	15.715	9.656	8.71	9.644	8.47	9.465	9.71	10.316	10.017	9.883	9.595	9.528	9.542	8.153	9.043	9.686	10.006	9.699	9.905	9.311	9.7	9.386	9.78	9.259	9.346	10.36	9.496	10.177	9.917	10.426	9.641	8.136	9.594	10.071	9.91	10.432	9.587	9.672	9.945	9.193
VP_10200	4.299	4.692	0.000140648	0.000296098	1.314	4.501	4.948	3.636	3.93	4.288	3.911	4.962	4.099	4.589	4.711	5.388	4.258	4.187	4.184	4.201	4.622	4.609	4.684	5.457	4.846	3.479	3.59	4.25	4.374	3.009	3.589	3.372	4.494	4.212	4.395	4.033	4.322	4.764	3.542	4.891	3.98	4.453	4.295	4.57	5.286	3.473	3.313	4.145	3.476
VP_10201	9.689	9.824	0.402431	0.466441	1.098	10.691	10.533	8.684	9.041	8.887	9.709	14.7	10.467	10.893	9.677	9.085	9.335	9.909	9.416	8.687	9.816	10.42	14.135	12.211	8.467	9.394	9.199	9.956	8.933	9.648	8.971	10.367	8.714	9.06	9.16	8.987	8.921	9.512	8.374	9.357	7.986	9.183	8.75	9.018	9.65	8.396	9.227	9.181	8.661
VP_10202	3.754	3.803	0.614133	0.670073	1.035	4.158	3.866	4.004	3.835	4.905	3.787	5.847	3.532	3.767	3.913	4.621	3.782	4.605	3.665	4.832	4.664	5.075	4.536	4.122	4.799	3.817	3.545	3.636	3.778	4.904	2.934	3.038	4.029	3.666	3.098	2.961	4.101	3.029	3.088	3.101	4.316	3.561	3.626	3.985	4.864	4.084	4.19	3.243	2.951
VP_10203	5.798	5.75	0.642774	0.6957	-1.034	5.936	5.542	5.358	5.882	4.982	5.168	7.204	5.954	5.415	6.361	5.668	5.724	5.914	5.682	5.626	5.286	4.366	5.698	5.101	4.323	5.894	5.522	5.961	6.405	5.379	5.137	5.922	5.084	5.928	5.778	5.991	6.222	6.534	6.083	6.541	6.108	5.714	5.508	6.632	6.245	4.872	6.176	4.784	5.494
VP_10204	3.866	3.968	0.316633	0.378953	1.073	4.77	3.934	3.698	3.921	5.555	3.208	6.085	4.062	5.58	3.622	3.761	3.132	3.755	3.411	3.868	3.92	4.865	4.371	5.201	3.464	3.161	3.957	3.681	3.674	4.601	3.262	3.087	3.116	4.235	3.327	3.878	4.9	4.244	3.316	3.861	3.243	4.59	2.97	3.065	2.958	4.51	3.221	3.658	3.825
VP_10205	5.686	4.535	3.53e-18	2.27e-17	-2.221	6.308	3.862	6.455	5.954	4.102	5.05	3.871	7.397	5.992	4.505	6.591	5.609	6.607	5.856	6.092	5.799	5.83	5.44	6.516	4.753	6.752	6.86	5.676	6.707	5.673	5.057	5.707	5.703	6.622	4.655	6.412	6.573	5.273	4.149	5.254	4.265	5.133	3.406	5.353	6.396	3.279	6.112	6.204	5.734
VP_10206	3.961	4.217	0.00711062	0.0118952	1.195	3.858	3.658	4.759	3.375	3.432	4.166	5.545	3.256	4.561	4.013	3.066	3.586	3.782	3.742	3.878	4.152	3.003	3.982	4.014	5.46	3.607	3.569	3.342	3.369	3.127	3.139	3.215	4.716	4.951	3.811	3.6	4.016	4.283	4.624	3.964	4.933	4.412	3.604	4.226	4.641	3.237	3.264	3.01	3.87
VP_10207	3.617	3.528	0.295956	0.35711	-1.064	2.968	3.285	3.94	4.143	3.213	3.222	3.149	3.586	3.289	3.776	3.627	4.822	2.984	3.081	3.189	3.041	3.451	2.996	3.305	3.122	2.938	3.156	3.053	3.251	3.443	3.712	3.809	4.561	2.934	3.295	3.261	3.725	3.572	3.53	3.329	3.958	3.071	6.407	4.334	4.341	4.169	3.913	4.151	4.947
VP_10208	6.26	6.749	1.63e-07	4.68e-07	1.404	6.866	6.411	6.672	6.401	7.029	6.012	8.784	6.266	7.129	7.481	6.382	5.901	6.01	6.352	5.808	6.484	5.777	6.88	6.797	5.669	5.841	6.069	6.336	5.999	5.85	5.648	6.268	5.659	6.55	5.749	6.1	6.412	6.022	6.397	6.788	6.837	6.443	5.963	5.84	6	5.723	4.993	5.275	3.371
VP_10209	4.787	4.604	0.0340501	0.0506262	-1.135	4.198	4.416	4.304	4.277	6.542	4.722	5.364	4.836	4.938	5.12	5.304	5.327	4.287	5.123	4.382	3.43	3.681	4.72	3.835	4.314	5.399	4.397	5.199	4.89	4.27	4.187	3.859	4.063	4.579	4.621	5.932	4.796	5.319	4.529	5.025	4.807	5.278	4.245	3.426	5.159	4.205	4.41	4.15	4.505
VP_1020	9.849	10.319	1.9e-08	5.9e-08	1.385	9.604	9.517	8.863	9.071	10.218	11.05	10.458	10.309	9.904	9.659	9.77	9.755	9.884	9.936	9.609	10.248	10.153	10.209	10.235	10.752	9.77	10.068	9.821	9.857	9.4	9.48	9.297	9.18	9.535	9.471	9.864	9.722	9.549	11.401	9.73	9.766	10.363	9.823	9.92	10.018	9.615	9.641	9.62	9.645
VP_10210	8.6	8.76	0.0712602	0.0997121	1.117	8.676	8.155	8.684	8.519	8.382	7.911	10.597	8.129	9.091	9.158	8.52	8.791	8.716	7.871	8.61	8.239	7.589	8.355	7.266	8.218	8.793	8.513	8.28	8.31	8.472	8.419	8.627	8.408	9.162	8.554	8.729	10.456	8.994	9.275	9.231	9.877	8.996	9.32	9.068	9.143	8.697	8.615	8.626	8.676
VP_10211	8.061	7.503	5.46e-09	1.79e-08	-1.472	7.613	8.336	7.217	8.216	6.827	6.858	8.408	8.634	9.629	7.971	7.019	8.54	8.73	7.591	6.813	8.009	6.973	8.435	7.537	6.482	8.453	8.108	8.985	8.247	8.556	7.816	8.919	7.876	8.489	8.358	8.083	8.301	8.717	7.387	8.695	7.762	8.685	6.121	8.697	9.224	6.862	8.332	8.37	7.666
VP_10212	4.543	4.043	2.93e-06	7.42e-06	-1.414	5.052	4.45	4.499	4.132	3.742	4.802	5.555	5.654	5.795	6.261	5.685	6.137	5.655	5.399	5.302	5.698	5.381	5.108	4.16	4.864	3.676	4.116	3.96	3.881	4.201	4.461	5.346	3.824	4.543	3.185	4.768	3.488	3.965	4.491	5.878	4.936	4.349	4.838	5.372	3.095	4.194	4.043	4.038	4.289
VP_10213	5.659	3.993	3.27e-33	5.35e-32	-3.173	5.224	6.008	4.222	5.703	3.333	3.992	6.479	5.846	7.126	5.851	4.367	6.011	7.247	6.155	5.149	5.441	5.776	6.485	4.753	4.85	6.076	5.57	6.624	5.848	7.013	5.872	7.566	6.1	5.61	6.052	6.017	5.051	6.65	4.483	6.679	4.293	6.536	4.757	5.845	7.007	4.645	6.682	6.654	5.307
VP_10214	4.832	4.555	0.012357	0.0198623	-1.212	5.889	4.711	4.936	4.796	4.256	4.716	5.817	4.24	6.52	5.668	5.632	2.974	4.969	3.914	4.139	3.755	4.309	4.63	3.327	3.294	4.603	4.613	4.596	4.93	5.341	5.078	5.23	2.996	6.005	4.872	5.538	5.278	5.798	5.321	6.155	5.646	5.197	6.687	4.781	3.683	3.726	4.752	4.713	3.568
VP_1021	5.886	4.854	5.08e-22	4.15e-21	-2.045	6.262	5.035	5.436	5.004	6.032	6.078	3.834	5.646	5.989	6.508	5.816	7.379	6.42	7.057	6.294	6.1	7.782	5.528	5.094	4.883	6.53	6.186	6.887	4.986	6.565	6.736	5.398	5.54	6.652	5.131	5.583	5.831	5.712	4.666	4.886	7.616	5.847	5.222	6.713	6.132	6.76	6.509	4.674	5.774
VP_10215	9.862	8.548	1.64e-15	8.83e-15	-2.486	8.343	10.342	9.071	10.436	6.657	10.653	10.097	9.483	8.991	9.48	10.051	12.129	10.637	8.401	10.57	9.48	8.537	10.697	9.248	7.576	9.322	10.478	9.754	10.108	9.949	10.89	8.987	9.536	10.245	9.882	11.092	9.4	10.327	10.376	9.827	7.238	10.156	9.481	9.946	9.329	10.091	11.201	10.393	10.143
VP_10216	3.828	3.308	9.72e-09	3.11e-08	-1.434	3.762	3.574	3.619	4.475	5.359	2.948	3.399	2.936	3.809	3.291	2.991	3.471	3.858	3.826	3.785	3.313	3.007	3.437	3.63	3.338	3.945	3.147	3.658	3.058	4.183	2.96	3.004	4.747	4.858	3.922	3.576	4.559	3.044	3.724	3.057	6.025	3.624	3.956	4.558	5.673	5.984	2.995	3.221	5.163
VP_10217	3.875	3.734	0.0802364	0.111	-1.103	3.862	3.361	4.288	3.804	4.529	3.502	3.409	4.807	3.461	3.879	4.063	3.085	3.249	3.568	3.186	3.441	3.424	3.295	4.104	3.258	3.403	3.567	3.172	3.556	3.632	4.08	6.285	3.127	3.491	3.419	3.385	3.801	3.638	3.671	3.74	3.803	3.848	4.099	4.209	5.163	3.993	3.848	4.105	4.223
VP_10218	4.595	4.483	0.343338	0.406713	-1.081	5.088	4.415	4.445	4.61	4.35	4.556	4.22	4.884	4.807	5.53	5.137	6.677	4.612	4.61	4.824	4.43	3.925	3.486	4.803	3.742	4.53	5.498	4.354	4.509	4.036	4.092	5.722	3.702	5.257	4.724	4.956	5.445	4.554	5.167	4.419	4.718	4.295	3.967	3.183	3.736	3.107	4.204	2.983	5.503
VP_10219	5.052	6.391	3.58e-28	4.3e-27	2.529	4.278	4.847	5.443	5.047	3.233	4.379	5.529	3.476	5.432	5.14	4.702	5.241	5.098	4.56	4.548	4.856	5.531	3.869	3.438	4.386	5.465	5.565	5.966	5.434	4.843	4.693	3.91	4.941	5.255	6.589	5.249	5.333	5.448	5.306	4.344	7.531	3.329	4.879	5.73	4.194	6.222	5.441	2.895	5.724
VP_10220	7.409	7.865	4.85e-14	2.36e-13	1.372	7.561	7.108	7.347	7.329	7.283	7.548	7.983	7.132	8.379	8.185	7.649	8.038	7.626	7.532	7.342	7.476	7.459	7.5	7.328	7.533	7.481	7.148	7.382	7.438	7.102	7.106	7.294	7.153	7.654	7.42	7.468	7.505	7.407	7.304	7.265	7.333	7.248	6.814	7.658	6.759	6.771	6.962	6.644	6.699
VP_10221	3.597	3.819	0.00223142	0.00402507	1.166	3.245	3.212	3.63	3.526	3.73	3.211	5.066	3.636	3.568	3.466	3.36	3.965	3.84	3.633	3.301	3.611	3.25	3.484	3.192	3.748	3.377	3.244	3.253	3.099	3.759	3.731	3.512	3.55	3.944	3.846	3.277	3.042	3.378	3.307	3.326	3.83	3.416	3.559	3.299	3.116	4.19	3.94	4.333	4.397
VP_10222	6.032	5.266	1.87e-13	8.71e-13	-1.7	4.933	5.342	6.232	5.673	5.006	5.792	6.099	4.314	6.758	5.242	4.996	5.409	5.934	5.552	6.394	6.766	6.591	5.79	5.701	6.117	6.051	6.895	6.198	6.612	5.82	6.639	5.278	6.299	6.621	4.989	5.855	6.015	6.975	6.231	5.724	7.519	6.928	5.642	6.194	7.12	7.456	6.512	6.263	7.022
VP_1022	3.523	3.403	0.0427133	0.0624217	-1.087	3.388	2.992	3.05	3.093	3.095	3.037	3.374	3.099	3.788	4.047	3.452	3.476	3.016	3.327	3.777	4.616	3.095	3.496	3.944	3.836	3.045	3.814	3.301	3.5	3.327	3.234	3.164	3.194	3.261	3.559	3.627	3.084	3.972	3.054	3.416	3.848	5.155	3.491	3.988	3.822	3.599	3.321	3.574	3.365
VP_10223	5.974	6.215	0.00102536	0.00193386	1.181	6.65	5.979	5.772	5.549	5.852	6.275	8.053	6.579	6.416	6.562	6.131	5.977	6.393	6.092	5.805	6.128	5.617	6.805	6.279	5.668	5.952	6.202	6.23	5.734	5.3	4.741	6.026	5.272	6.052	6.022	6.128	5.822	5.704	5.495	6.838	5.881	5.815	5.881	5.468	5.676	4.99	5.404	5.988	5.175
VP_10224	5.735	5.732	0.969	0.975501	-1.002	5.681	5.775	6.069	5.678	5.601	5.258	4.339	5.913	7.012	5.663	6.056	6.198	5.659	5.378	5.357	5.285	5.341	4.621	5.378	5.279	5.77	5.868	5.839	5.76	5.222	5.353	5.519	5.542	6.341	5.829	5.738	6.355	5.951	6.066	5.838	6.29	6.229	5.671	5.174	6.188	5.708	3.724	3.358	5.003
VP_10225	3.84	3.957	0.334551	0.397756	1.085	4.604	4.347	2.938	3.65	2.997	4.084	6.989	4.875	5.064	5.158	4.459	3.563	4.555	3.932	3.244	5.195	4.847	5.756	5.308	3.534	2.972	3.173	4.039	3.526	3.949	2.969	3.04	3.537	3.442	3.245	3.498	3.799	2.925	3.629	4.301	6.925	3.477	3.26	3.433	4.328	3.012	3.187	3.178	2.921
VP_10226	7.448	7.463	0.854378	0.881432	1.01	7.85	7.712	7.032	7.238	7.303	7.05	8.596	7.102	7.756	7.699	7.488	7.464	7.08	7.447	7.391	7.196	7.199	7.277	8.225	7.678	6.999	6.968	7.175	7.657	7.183	7.51	6.881	6.829	7.656	7.022	7.167	8.154	7.344	7.214	7.526	7.23	7.813	7.084	7.554	6.985	5.697	6.782	6.519	6.508
VP_10227	8.135	8.196	0.313733	0.375895	1.043	8.51	8.118	8.193	8.159	8.191	7.912	10.041	7.965	9.298	9.088	8.269	8.311	7.826	7.633	7.851	7.85	7.183	7.969	7.946	7.471	7.982	7.977	8.286	8.292	7.704	7.9	7.994	7.768	8.782	8.026	8.355	8.249	8.398	8.177	8.52	8.531	8.155	7.803	8.012	7.835	7.268	7.696	7.766	7.365
VP_10228	12.777	8.367	3.61e-83	2.85e-80	-21.269	12.488	12.416	11.856	11.754	10.508	12.052	11.4	13.495	13.759	11.849	13.071	12.413	13.746	11.948	13.21	12.876	13.411	13.055	12.461	8.777	13.267	12.623	13.326	12.961	12.975	12.318	13.421	12.52	13.656	12.537	13.1	13.433	12.922	12.257	13.502	8.624	13.395	12.673	13.446	14.071	12.367	13.035	12.87	11.257
VP_10229	5.488	4.732	1.96e-08	6.1e-08	-1.689	3.903	4.91	4.989	5.53	5.579	5.608	5.874	3.522	5.986	4.382	4.681	5.357	6.177	5.175	6.371	6.079	5.03	3.981	4.94	5.443	4.466	6.046	5.234	5.095	5.558	5.236	6.267	6.128	5.741	5.39	5.126	4.919	5.857	5.79	5.211	8.67	7.752	6.772	6.274	6.731	6.97	5.557	6.054	6.846
VP_10230	5.625	5.61	0.865348	0.890344	-1.011	5.902	5.989	5.045	6.518	7.084	5.424	6.742	6.09	5.986	5.972	5.582	5.681	5.539	5.077	5.186	5.368	6.087	5.544	6.534	4.654	5.884	4.846	5.443	5.498	4.917	5.409	5.611	4.318	5.501	5.672	5.922	6.146	5.518	5.322	5.356	5.635	4.166	5.31	4.739	6.373	6.249	5.453	6.023	5.285
VP_10231	6.274	5.814	8.79e-08	2.58e-07	-1.375	5.688	5.805	6.282	6.329	6.323	5.841	4.475	7.304	6.796	6.927	6.559	7.128	6.259	5.56	5.711	6.382	6.539	6.045	5.865	5.314	6.763	6.206	6.237	6.555	6.775	6.112	7.179	4.303	6.77	5.791	6.624	6.3	6.301	6.26	6.446	7.792	5.913	6.357	6.374	6.81	6.963	6.477	6.533	6.803
VP_10232	6.191	6.475	0.000137222	0.000289284	1.218	6.663	6.236	5.803	5.945	6.882	6.002	8.006	6.457	6.71	6.496	6.183	5.425	5.656	5.546	5.296	5.749	5.662	6.244	6.416	5.466	5.862	5.888	5.942	5.732	5.324	5.41	5.825	5.309	7.027	6.207	6.261	6.775	6.338	6.942	6.748	6.695	6.309	6.569	6.561	6.541	5.377	5.381	5.858	4.872
VP_10233	5.822	5.258	7.6e-07	2.05e-06	-1.478	6.317	6.231	6.445	5.934	5.611	5.928	7.008	3.159	5.899	6.59	6.124	4.287	6.771	5.924	6.491	5.669	6.187	6.021	5.699	6.101	6.121	6.406	5.343	5.568	5.959	5.628	6.07	6.105	6.316	6.759	6.748	5.043	7.526	6.506	5.694	4.046	6.261	6.946	6.107	3.395	6.774	5.921	3.042	6.333
VP_10234	6.674	7.326	1.67e-18	1.09e-17	1.572	7.233	6.551	6.857	6.768	7.567	6.629	8.294	6.723	6.835	7.443	7.344	7.655	6.796	6.736	7.223	6.912	6.562	7.297	7.83	6.651	6.682	6.617	6.622	6.511	5.538	5.921	6.518	6.039	6.839	6.833	7.089	6.8	6.955	6.82	6.44	6.675	5.988	6.252	6.131	6.499	6.349	6.056	6.225	6.214
VP_10235	3.744	3.606	0.0867929	0.119202	-1.1	3.477	3.354	3.68	3.758	3.724	3.383	3.119	3.768	2.983	3.139	3.701	4.685	3.234	3.316	3.316	3.067	3.264	3.075	3.675	3.282	3.48	3.301	3.127	3.312	3.987	5.029	3.955	4.634	3.474	3.33	3.294	4.566	3.559	3.686	3.93	3.674	4.33	3.499	3.04	4.013	4.23	4.207	4.757	4.607
VP_1023	5.6	5.48	0.271393	0.330723	-1.087	5.466	5.177	5.607	4.697	7.01	6.325	6.771	4.121	4.563	4.5	5.577	5.273	4.939	4.67	6.299	6.214	5.565	5.411	4.611	5.431	4.361	6.068	4.646	5.849	5.604	5.361	4.866	4.179	5.021	5.046	5.524	6.123	7.016	5.579	6.116	6.418	5.013	6.59	5.861	5.84	7.077	6.893	5.914	5.902
VP_10236	7.865	8.066	0.00378781	0.0066161	1.15	8.503	7.666	7.842	7.709	7.353	7.855	10.033	7.986	8.419	8.569	8.148	8.231	8.17	7.988	7.667	7.88	8.319	8.936	9.106	7.592	7.922	7.512	7.643	7.83	7.716	7.494	8.077	7.789	7.967	7.661	7.69	7.808	7.63	7.52	7.645	7.349	7.746	7.93	7.444	7.522	7.369	7.493	7.514	7.543
VP_10237	6.199	7.027	0.000761846	0.00146198	1.775	5.346	5.44	6.913	5.027	6.912	7.048	3.146	6.027	4.822	4.268	5.779	5.774	5.215	4.558	6.153	7.021	3.99	3.941	5.444	7.025	5.28	6.645	6.6	6.375	6.965	4.393	7.225	7.425	7.963	7.373	4.693	7.977	5.616	7.156	6.512	6.035	8.477	7.431	6.213	6.588	7.136	8.202	5.116	6.162
VP_10238	8.905	8.924	0.738738	0.7816	1.014	9.124	8.902	8.624	8.491	8.475	8.971	10.739	9.151	9.564	9.444	8.767	8.59	8.489	8.913	8.604	8.68	8.73	9.099	9.449	9.141	8.968	8.467	8.733	8.791	8.575	8.738	8.803	9.125	9.186	8.65	8.802	8.676	9.01	8.655	9.015	8.937	8.644	8.293	8.447	8.421	8.32	8.363	8.462	8.172
VP_10239	4.477	4.503	0.83063	0.861616	1.019	5.446	5.071	4.713	4.155	5.406	5.023	6.915	3.062	3.793	3.964	4.18	4.172	4.573	4.944	4.045	5.338	5.366	4.966	4.128	4.587	4.649	4.143	4.31	4.084	2.932	4.559	3.005	3.228	3.455	4.371	4.341	3.689	4.477	3.838	4.692	4.01	4.555	3.188	4.879	3.928	3.037	2.945	5.565	2.925
VP_10240	4.562	5.274	9.07e-12	3.7e-11	1.638	3.457	4.966	3.836	3.827	5.347	4.673	4.359	3.461	5.146	4.179	3.831	2.997	3.482	4.344	4.353	4.328	5.103	3.529	3.936	4.217	4.257	4.971	4.297	4.151	4.177	5.041	4.338	4.579	5.403	4.15	4.109	4.619	4.393	4.48	3.305	4.013	4.429	4.824	3.506	5.032	4.556	6.214	3.314	5.576
VP_10241	5.073	5.356	0.0153669	0.0242775	1.217	5.694	5.064	4.034	4.536	3.211	4.523	8.991	6.486	7.165	6.709	5.23	5.112	4.791	4.953	5.066	5.348	5.308	6.829	5.987	4.187	4.468	4.797	4.95	4.738	5.173	5.022	5.3	5.769	5.108	5.101	4.266	5.438	5.075	5.717	5.463	5.523	5.228	5.087	4.772	5.677	3.749	3.707	5.194	3.153
VP_10242	3.834	3.851	0.815358	0.847695	1.012	4.085	3.37	3.734	3.654	3.457	3.921	3.26	3.837	3.9	3.4	3.568	4.758	3.502	3.435	4.189	3.583	3.2	3.249	4.284	3.964	3.862	3.414	3.6	3.323	3.7	3.894	3.967	4.298	3.054	3.618	3.828	3.833	3.649	3.757	3.511	3.819	2.96	4.038	4.25	5.09	4.193	4.14	4.32	4.352
VP_10243	4.076	3.891	0.0594527	0.0845314	-1.137	3.396	3.696	3.9	4.735	3.982	3.623	2.918	3.456	3.183	3.131	3.177	3.527	5.122	4.746	4.811	3.913	4.374	3.055	4.075	4.857	4.159	3.406	3.776	4.255	3.546	3.891	4.618	3.204	5.837	4.029	4.226	4.726	3.293	4.315	3.179	4.373	4.389	3.08	3.056	3.038	3.589	4.822	3.443	5.692
VP_10244	4.598	4.873	0.0429841	0.0627877	1.21	4.676	4.56	4.348	3.449	5.78	5.056	7.671	4.913	4.997	4.939	3.334	4.322	3.68	4.329	4.209	5.005	6.277	4.475	4.541	5.628	4.393	4.544	3.978	4.573	5.374	4.456	4.172	4.629	3.978	3.707	3.965	4.473	4.397	4.148	5.048	6.26	4.418	5.442	4.679	5.565	4.683	3.476	4.966	5.287
VP_10245	9.054	9.125	0.285162	0.345553	1.05	9.273	9.008	8.777	8.741	9.412	8.803	11.166	8.953	9.191	9.868	9.365	9.189	8.858	8.8	8.987	9.35	8.983	9.373	9.008	9.061	8.753	8.744	8.81	8.746	8.855	8.485	8.764	8.248	9.013	8.748	8.922	9.375	9.032	8.879	9.729	10.198	9.092	8.904	9.163	9.102	8.571	8.834	8.639	8.73
VP_10246	8.816	8.605	0.0456355	0.0663479	-1.157	9.592	8.196	9.11	7.773	8.133	9.93	9.228	9.818	9.98	11.02	9.716	9.431	8.971	9.413	8.62	7.43	10.139	9.698	8.723	9.147	8.131	8.1	8.213	7.822	8.094	8.536	8.033	8.007	8.291	8.463	7.859	8.028	9.343	8.082	9.472	7.823	8.71	8.418	9.149	7.887	8.161	8.55	8.113	8.127
VP_10247	8.738	8.598	0.00182757	0.00333232	-1.101	8.604	8.342	8.215	8.377	8.197	8.436	8.739	8.99	9.095	8.583	8.74	8.859	8.748	8.243	8.482	8.46	8.218	8.295	8.406	8.74	8.859	8.599	8.849	8.265	9.085	8.632	9.277	8.867	8.769	8.672	8.831	8.777	9.298	8.872	9.049	9.216	9.116	9.089	9.102	9.41	8.978	9.047	8.864	8.807
VP_1024	8.326	8.654	0.00306072	0.00541973	1.256	8.603	8.624	7.992	8.238	7.986	8.502	12.272	8.999	7.964	9.506	8.61	7.752	8.294	8.815	8.525	9.835	8.56	9.646	8.277	8.816	7.986	8.279	8.448	8.038	7.685	7.69	8.408	7.368	7.77	7.587	8.008	8.049	7.551	7.323	8.208	8.087	7.783	8.304	7.975	7.701	7.635	7.399	8.178	8.02
VP_10248	7.431	7.285	0.0491553	0.0710535	-1.106	7.337	6.771	7.049	6.996	7.24	7.363	7.954	7.592	6.863	7.331	8.058	8.223	7.462	7.575	7.397	7.598	8.034	8.008	7.797	7.472	7.267	7.252	7.282	7.39	6.358	6.594	7.089	6.849	8.082	7.64	7.475	7.99	7.112	6.716	7.789	6.491	6.693	6.554	7.124	6.852	6.474	7.103	6.648	7.497
VP_10249	13.352	12.509	6.58e-26	6.86e-25	-1.795	13.395	13.646	13.393	13.506	11.955	13.559	14.093	13.604	13.112	13.593	13.956	14.318	13.889	13.161	13.552	13.952	13.183	13.757	13.466	12.164	13.301	13.447	13.071	13.376	13.313	13.275	13.137	12.51	13.666	13.343	13.275	13.263	13.335	13.261	13.368	12.279	13.369	12.917	13.138	13.054	12.999	13.56	13.215	13.154
VP_10250	8.193	8.345	0.0213045	0.0328883	1.11	8.446	8.237	7.696	7.74	8.617	8.356	8.281	8.34	8.621	8.785	8.266	8.335	8.014	8.025	7.743	8.068	8.517	7.817	7.596	7.748	7.777	7.77	7.996	7.736	7.965	7.932	7.748	7.639	8.464	7.853	7.937	8.048	8.284	8.22	8.267	8.274	8.494	8.907	8.384	8.666	7.885	7.745	7.676	7.965
VP_10251	6.096	5.934	0.0591809	0.0841738	-1.119	6.179	6.634	6.602	6.574	6.626	6.064	3.733	6.421	6.759	6.574	6.474	7.084	6.394	6.144	6.399	5.302	5.599	4.366	4.749	5.437	6.358	6.071	6.436	6.418	5.472	5.922	5.486	5.789	7.172	6.584	6.488	7.221	6.663	6.07	6.411	6.736	6.453	5.449	6.173	6.378	5.746	6.16	6.396	6.133
VP_10252	10.096	10.159	0.528002	0.589402	1.044	10.345	10.058	9.673	9.583	9.723	9.841	11.646	10.264	10.924	11.642	11.072	11.004	10.297	10.868	9.58	10.961	9.781	10.306	10.18	9.73	9.438	9.54	9.641	9.662	9.117	9.157	9.446	9.534	10.624	9.56	10.09	10.404	10.005	10.181	11.92	11.274	10.034	9.956	10.413	10.281	9.194	9.191	9.629	9.457
VP_1025	3.345	3.625	0.0205905	0.0318798	1.214	2.889	3.408	4.467	2.931	2.98	2.953	3.785	2.936	3.174	3.671	2.895	3.712	2.885	2.845	2.948	3.528	3.054	3.146	2.899	5.967	2.902	3.605	3.731	2.957	2.888	5.438	3.045	3.89	3.171	3.029	2.917	3.964	2.959	3.015	3.044	3.138	5.333	3.377	3.602	4.557	3.039	2.956	3.152	2.904
VP_10253	6.259	6.283	0.74589	0.788001	1.017	6.144	5.495	6.506	6.565	5.66	6.276	8.812	5.457	6.916	5.681	6.178	5.972	6.021	5.581	5.909	6.204	5.811	6.832	6.473	5.595	6.195	6.403	6.469	6.589	6.345	5.981	6.633	6.368	5.843	6.623	6.25	6.495	7.073	6.898	6.225	6.064	6.457	7.316	6.988	6.937	7.145	6.555	7.271	7.098
VP_10254	5.406	5.677	0.00188	0.00342315	1.206	6.424	5.417	5.565	5.394	5.39	4.948	7.168	5.216	5.857	5.779	5.675	5.445	5.69	5.08	5.024	5.999	5.642	6.036	5.342	5.112	5.424	5.676	5.14	5.457	6.826	4.869	5.826	5.495	5.217	5.851	5.66	4.481	5.451	6.326	4.791	5.685	4.203	4.981	3.24	6.881	4.797	5.737	6.485	5.087
VP_10255	4.508	3.862	1.91e-09	6.49e-09	-1.565	4.732	4.352	3.861	4.087	5.164	5.327	3.13	4.874	3.662	3.764	4.135	3.419	5.48	5.156	4.581	4.018	6.106	3.341	4.672	3.609	3.809	6.813	3.475	3.983	5.703	5.348	3.734	5.374	3.732	4.171	4.359	3.644	4.381	3.764	3.773	4.231	3.498	4.603	4.788	5.613	4.487	5.281	3.446	5.193
VP_10256	10.517	10.756	0.0530095	0.0761031	1.181	11.192	11.182	11.004	10.952	11.698	11.48	12.552	11.719	8.729	9.142	10.525	10.027	11.563	11.553	11.121	11.248	11.105	11.035	10.78	11.087	10.755	10.972	10.924	10.636	10.203	10.226	10.246	10.092	9.076	10.093	10.417	9.046	9.319	9.277	8.956	8.939	9.091	9.501	9.009	9.098	9.783	10.218	9.978	9.992
VP_10257	9.285	9.214	0.605481	0.66229	-1.051	10.325	9.471	9.786	10.091	9.36	9.46	9.713	10.304	8.076	8.365	10.432	6.912	9.868	10.229	10.084	10.472	9.34	9.688	9.276	9.786	10.08	10.1	10.08	10.148	9.464	9.022	10.032	9.127	7.877	9.173	9.847	8.131	8.102	7.87	8.019	7.902	7.977	7.881	8.215	7.838	7.824	8.649	8.785	8.59
VP_10258	5.966	6.007	0.745602	0.787807	1.028	6.28	6.118	6.074	5.969	4.529	5.744	7.417	5.597	8.005	6.888	6.276	6.678	5.323	4.726	4.27	4.853	4.023	6.15	5.668	4.293	6.476	5.793	5.894	5.682	5.769	6.021	5.945	2.997	7.029	6.06	6.261	6.836	7.104	6.717	6.82	6.377	6.752	6.405	6.322	6.575	6.398	5.968	5.188	3.15
VP_10259	3.495	3.414	0.22992	0.285482	-1.057	3.123	3.101	3.294	3.35	3.625	3.116	3.594	3.843	3.018	2.964	3.943	4.298	3.126	3.076	3.855	3.228	3.336	3.002	3.213	3.573	3.224	3.094	3.141	3.229	3.248	3.393	5.896	3.569	3.074	3.224	3.132	3.873	3.381	3.455	3.322	3.368	3.249	3.829	4.163	4.789	3.643	3.514	3.862	3.478
VP_10260	14.234	13.972	0.000543201	0.00106281	-1.199	14.454	14.606	14.141	14.459	15.911	14.792	15.776	14.621	13.74	14.455	14.364	13.621	14.153	14.147	14.046	14.948	14.444	14.581	14.45	14.414	14.323	14.427	14.497	14.75	13.666	14.108	13.916	13.417	13.838	13.67	14.202	13.942	13.514	13.153	13.86	13.486	13.518	13.616	13.66	13.573	13.187	13.418	13.622	13.658
VP_10261	3.291	3.358	0.334545	0.397756	1.048	3.269	2.963	3.018	3.03	3.006	3.698	3.905	3.024	3.1	2.998	3.074	3.185	3.31	3.257	3.099	3.272	3.271	3.086	3.058	2.958	3.05	2.961	2.883	2.999	3.193	3.133	3.094	3.085	3.333	3.659	3.165	3.135	3.049	6.706	2.988	3.037	3.814	3.399	3.838	3.554	3.343	3.154	3.314	3.147
VP_10262	4.229	4.624	0.00437518	0.0075744	1.315	5.965	4.339	4.451	3.089	5.704	4.559	8.968	4.325	5.217	4.577	3.37	3.515	5.328	3.332	4.757	4.822	4.895	6.817	5.513	4.537	4.123	3.992	3.892	4.271	5.637	5.514	4.818	3.712	3.172	3.853	2.871	4.001	4.653	4.521	4.598	3.883	3.403	3.143	3.363	5.607	5.686	5.766	6.363	2.875
VP_10263	3.977	4.086	0.267942	0.327128	1.079	4.098	3.994	3.224	3.231	5.055	4.597	5.731	3.639	4.747	4.367	4.047	3.316	3.147	4.462	3.281	3.875	3.973	4.944	3.966	3.798	3.517	3.732	3.59	3.381	3.255	3.274	3.303	3.077	4.802	3.658	3.338	5.468	3.778	3.798	4.052	4.568	3.222	3.52	3.989	4.511	3.275	3.382	3.652	3.644
VP_10264	7.262	7.742	8.1e-07	2.18e-06	1.395	8.158	6.853	6.764	6.296	7.258	7.132	11.564	7.719	8.548	8.52	7.542	7.185	6.947	6.684	6.261	7.295	7.759	8.674	7.873	6.495	6.785	6.371	6.735	6.372	6.835	6.39	6.959	6.911	7.758	7.066	7.014	7.148	6.954	6.51	7.223	6.789	7.406	6.878	6.973	6.923	6.573	7.089	5.981	5.796
VP_10265	5.971	6.398	0.000290379	0.000587796	1.344	6.637	6.769	6.474	6.432	6.636	6.22	7.892	6.425	4.771	5.809	6.526	5.411	5.913	6.623	6.404	7.269	5.856	6.332	6.19	6.367	5.968	6.176	6.5	6.485	4.948	5.524	5.651	5.235	5.969	6.375	6.169	5.806	6.01	6.03	5.831	5.037	5.165	6.101	4.758	5.397	4.569	4.638	6.171	4.766
VP_10266	4.843	4.186	6.17e-12	2.55e-11	-1.577	4.939	5.769	5.49	5.612	3.812	4.644	5.75	5.285	4.804	5.64	5.939	5.793	5.388	5.34	5.178	4.997	5.173	5.081	5.34	4.082	5.316	4.959	4.775	5.549	4.555	5.333	5.363	5.306	5.854	5.41	5.237	6.019	5.134	4.816	4.526	5.662	4.294	3.201	3.363	5.635	4.878	3.678	3.614	4.91
VP_1026	6.504	7.277	2.58e-05	5.89e-05	1.709	6.906	7.393	7.459	6.231	5.76	6.542	9.785	6.263	7.5	7.741	7.478	7.023	6.099	6.921	5.756	6.83	5.703	7.594	7.073	10.417	7.525	7.303	6.474	6.304	6.041	5.78	6.595	5.517	6.882	6.162	6.539	6.736	7.075	6.543	7.02	6.1	7.111	5.671	5.992	5.675	5.502	6.06	5.959	5.328
VP_10267	4.435	5.138	1.57e-07	4.49e-07	1.628	4.369	4.625	4.294	4.697	5.58	3.554	8.293	3.294	4.997	5.321	4.015	3.227	4.308	4.548	5.245	4.809	5.247	6.187	4.719	5.592	4.078	5.418	4.631	4.838	4.117	4.622	3.685	3.043	3.645	6.255	5.113	4.526	3.886	3.047	4.739	5.414	3.248	2.911	3.06	4.199	3.205	3.269	5.727	5.013
VP_10268	5.186	5.267	0.370774	0.434557	1.058	3.651	4.913	5.024	5.315	5.324	5.186	3.769	4.972	3.912	5.108	5.595	4.99	5.613	5.26	5	4.442	4.31	4.513	4.873	5.141	5.355	5.118	5.012	5.491	6.514	5.173	4.936	5.254	5.225	5.724	5.139	5.868	5.461	5.184	4.821	5.185	5.353	4.639	5.27	3.769	4.78	4.258	4.012	4.408
VP_10269	8.67	8.998	0.0569106	0.0812096	1.255	9.223	9.046	8.307	7.574	10.512	10.23	12.433	10.148	8.823	9.231	7.531	8.494	7.711	8.904	8.824	9.614	10.235	10.19	10.076	9.843	9.009	8.454	9.187	8.781	8.369	7.965	8.942	7.632	8.037	7.565	6.813	6.96	7.371	7.119	7.917	7.536	7.26	7.304	6.964	6.612	7.08	7.591	7.213	6.29
VP_10270	9.922	10.375	2.13e-06	5.48e-06	1.369	10.432	9.577	9.184	9.494	9.79	9.954	13.152	10.129	11.024	11.314	9.706	10.131	9.747	9.814	9.446	10.135	9.927	10.926	10.258	9.485	9.802	9.447	9.7	9.798	9.756	9.347	9.493	9.131	10.721	9.833	9.911	9.931	9.963	10.113	10.331	10.207	9.75	9.377	9.392	9.402	8.817	9.262	9.137	8.819
VP_10271	3.761	3.748	0.843691	0.872494	-1.009	3.283	3.861	3.211	3.352	3.579	3.196	3.893	3.673	4.352	3.945	4.035	3.039	3.657	3.34	3.342	3.34	3.464	3.386	3.49	3.177	3.28	3.657	3.335	3.189	3.959	3.743	3.644	3.332	3.75	3.759	3.889	2.99	4.368	3.299	3.615	4.22	4.393	3.614	4.016	3.351	3.992	3.934	4.023	4.408
VP_10272	3.516	3.796	0.00125934	0.00234701	1.214	3.429	3.268	3.197	4.674	3.089	2.97	5.12	4.18	3.372	3.43	3.792	3.642	3.306	3.303	3.94	3.58	3.984	4.243	3.339	3.73	3.047	3.498	3.167	3.633	2.968	3.006	3.059	3.87	3.063	3.587	3.749	3.916	3.002	3.098	3.717	3.299	3.615	3.387	3.848	4.391	3.054	3.014	4.657	3.064
VP_10273	3.356	3.527	0.0925585	0.126388	1.126	3.258	3.154	2.944	2.976	2.971	3.183	3.152	3.043	3.435	3.327	3.028	3.594	2.957	3.277	2.993	2.915	3.008	3.169	3.085	3.656	3.037	2.93	2.979	3.021	2.951	3.088	3.215	4.038	3.015	3.032	2.896	3.969	2.995	3.075	3.403	3.146	4.74	3.347	4.719	4.724	3.038	3.052	3.22	2.947
VP_10274	4.136	4.845	1.59e-09	5.46e-09	1.635	5.291	4.069	3.502	3.014	4.12	4.534	8.872	3.205	5.102	4.791	4.037	3.614	4.192	4.251	3.48	4.55	4.066	6.162	4.753	5.155	4.233	4.165	4.522	4.189	4.536	3.411	3.369	3.225	4.822	4.545	3.996	3.144	3.645	4.431	4.943	3.033	3.209	3.174	3.463	3.477	3.249	3.241	3.498	3.296
VP_10275	7.722	8.13	0.000170356	0.000354999	1.327	7.628	7.889	7.21	7.418	8.593	8.32	10.338	8.03	8.787	8.699	7.603	7.635	6.712	7.158	6.898	6.872	6.729	7.985	7.292	7.087	7.325	7.49	7.527	7.255	7.094	6.955	7.091	6.874	8.025	7.175	7.397	7.325	8.18	10.89	7.976	7.567	7.925	7.299	7.367	7.388	6.76	7.098	7.351	6.297
VP_10276	3.383	3.354	0.65592	0.707803	-1.021	3.073	3.069	3.173	3.268	3.627	3.22	3.629	3.294	3.23	3.062	3.137	2.947	3.142	3.12	3.094	3.186	3.205	3.467	3.442	4.876	3.366	3.172	3.036	3.115	4.324	3.633	3.327	5.301	3.661	2.975	3.05	3.169	3.18	3.195	3.151	3.628	3.372	2.969	2.947	2.979	3.427	3.57	3.254	4.359
VP_10277	5.987	5.878	0.223821	0.278877	-1.079	6.225	6.299	6.127	5.85	5.939	5.509	5.629	6.144	7.155	6.426	6.47	5.969	5.979	5.813	5.196	5.738	5.715	5.494	5.692	5.002	5.9	6.142	6.028	5.926	5.953	5.766	5.955	5.933	6.249	5.609	5.742	6.032	6.598	5.861	6.568	6.832	6.609	5.85	6.388	6.249	5.367	5.613	5.631	3.541
VP_102	7.859	7.832	0.721383	0.766267	-1.018	8.325	7.762	7.308	7.899	8.54	7.477	9.476	7.602	9.524	8.617	7.959	8.654	7.687	7.692	7.399	7.141	6.965	7.439	7.723	6.622	7.979	7.831	8.05	8.014	7.508	7.475	7.7	7.135	8.582	7.873	8.035	8.31	8.413	7.717	8.281	7.984	8.084	7.871	8.17	7.788	7.046	7.659	7.792	7.202
VP_10278	7.634	7.592	0.54287	0.603657	-1.029	7.675	7.612	7.329	7.282	8.442	7.697	7.937	7.943	8.473	8.508	7.986	8.014	7.319	7.314	6.972	7.334	7.503	7.137	7.596	7.107	7.773	7.594	7.383	7.272	7.275	7.799	7.321	7.098	8.293	7.428	7.635	7.191	7.912	7.582	8.401	7.969	7.699	7.455	7.687	7.306	6.46	6.986	7.099	6.506
VP_10279	4.589	4.883	0.0841182	0.115862	1.226	2.986	5.085	4.168	4.47	4.863	4.76	3.036	4.556	3.169	3.097	4.318	3.403	5.426	3.89	4.514	3.161	4.402	3.237	3.223	6.641	3.262	4.381	5.34	4.193	6.328	3.308	5.152	6.275	3.438	5.316	4.667	5.225	5.054	7.378	4.517	4.952	7.13	5.657	4.856	4.895	5.474	4.961	7.365	6.16
VP_1027	9.627	9.915	0.000625914	0.0012156	1.221	9.664	9.37	9.465	9.063	9.747	9.448	10.279	9.762	10.433	11.094	10.338	10.63	9.5	9.368	9.03	9.547	9.494	10.101	9.679	8.552	9.194	9.117	9.329	9.311	9.26	8.909	9.191	9.338	10.335	9.411	9.402	9.832	9.809	9.789	10.191	9.802	9.874	9.329	9.727	9.423	8.873	9.249	9.201	8.996
VP_10280	11.843	11.653	0.0297846	0.0447875	-1.14	12.55	12.02	11.934	11.747	12.297	12.594	11.87	11.73	10.589	11.301	11.189	10.601	12.581	12.298	12.218	12.854	12.639	12.244	12.291	12.427	11.649	11.78	11.559	11.742	11.649	11.91	11.485	12.051	10.617	11.949	11.739	10.428	11.295	10.764	10.886	11.044	10.709	12.364	11.408	10.927	12.507	12.026	12.249	12.511
VP_10281	7.719	7.089	2.14e-12	9.18e-12	-1.548	8.203	8.006	8.121	7.676	6.872	6.719	9.739	7.773	9.074	8.639	8.414	8.166	7.774	7.62	7.529	7.749	8.319	8.462	8.436	6.747	8.179	7.434	7.795	7.442	7.108	7.4	7.846	6.956	8.023	7.601	7.487	7.045	6.916	7.179	8.017	6.938	7.103	7.465	7.39	8.006	7.244	7.704	7.406	7.581
VP_10282	6.147	6.332	0.00870144	0.0143441	1.137	6.425	6.016	6.344	6.006	6.459	5.769	7.769	6.015	6.389	6.694	6.427	6.268	5.598	5.827	5.563	5.119	6.222	5.621	5.577	5.448	6.423	6.261	6.441	6.118	5.991	6.091	6.115	6.217	6.849	6.159	5.967	5.639	6.186	5.435	7.002	6.436	6.226	5.657	6.117	5.905	5.976	6.137	5.936	5.929
VP_10283	7.532	7.642	0.335675	0.398978	1.079	8.093	8.079	6.596	6.218	6.881	9.031	9.767	7.519	7.453	8.973	7.655	7.682	8.016	7.441	7.137	7.694	9.018	8.209	8.183	8.965	6.905	6.499	7.002	6.932	7.983	6.841	7.448	7.814	7.734	6.514	6.797	6.541	6.692	6.16	8.028	7.358	7.355	7.561	8.257	6.85	6.654	7.158	7.261	6.915
VP_10284	13.478	12.97	3.21e-10	1.16e-09	-1.422	13.365	13.841	13.157	13.197	13.029	14.013	14.989	13.985	14.512	14.742	14.269	14.615	13.643	13.308	13.786	14.254	13.19	13.642	13.235	12.295	12.895	12.81	13.269	13.397	13.176	13.522	13.217	13.051	14.196	13.07	13.287	14.08	13.838	13.645	14.249	13.36	13.537	13.176	13.83	13.753	12.79	13.174	13.637	13.324
VP_10285	3.33	3.568	0.010408	0.0169421	1.179	3.4	2.892	3.048	2.926	3.764	3.329	3.234	3.65	3.799	2.989	2.948	3.376	3.595	3.196	3.018	3.219	3.066	3.152	3.517	3.013	3.03	2.959	3.396	3.219	3.027	3.037	3.041	3.167	3.13	2.991	3.645	4.576	2.942	2.948	2.946	4.457	4.53	3.063	3.323	5.762	3.052	3.027	3.175	5.19
VP_1028	5.89	5.784	0.510293	0.572173	-1.076	5.645	6.615	6.696	5.985	7.169	8.173	6.036	6.621	3.896	6.962	5	6.862	8.023	7.5	6.037	6.139	8.218	7.162	5.444	6.917	4.279	5.052	5.407	5.954	7.309	6.193	6.276	4.654	5.719	4.278	5.636	5.128	5.663	4.054	5.735	7.998	4.461	6.742	6.96	3.23	5.516	7.44	5.969	6.489
VP_10286	8.373	8.155	0.00858612	0.0141678	-1.163	8.704	8.483	8.174	8.119	9.197	8.04	9.141	8.191	10.079	8.936	8.438	8.622	8.34	8.047	8.075	7.724	6.839	7.258	7.085	6.945	8.092	8.072	8.299	8.21	7.766	7.875	7.954	7.836	9.165	8.493	8.421	8.75	8.981	8.649	9	8.458	8.642	8.322	8.964	8.498	7.481	8.103	8.179	7.544
VP_10287	3.425	3.41	0.815719	0.847994	-1.011	3.08	3.052	3.148	3.197	3.2	3.156	3.378	4.933	3.277	3.204	2.989	2.991	3.197	3.227	3.099	3.28	3.369	2.969	3.359	2.983	3.337	3.095	3.041	3.151	3.358	4.85	3.366	3.324	3.428	3.727	3.051	3.752	3.245	3.301	3.585	3.653	3.738	3.552	3.774	4.585	3.325	4.664	3.538	3.465
VP_10288	9.337	9.512	0.000662868	0.00128209	1.129	8.844	9.269	9.739	9.347	9.411	9.028	9.698	9.547	9.543	10.382	9.767	9.341	8.991	8.815	8.847	9.322	9.225	9.393	9.259	9.599	9.803	9.225	9.49	9.279	9.128	9.323	9.757	9.259	9.557	9.103	9.174	9.044	9.267	9.429	9.682	9.265	9.261	9.434	9.194	9.244	9.155	8.985	9.347	9.306
VP_10289	8.302	8.523	0.00637708	0.0107486	1.165	8.823	8.381	8.402	8.857	7.783	8.194	10.957	9.159	8.389	8.948	8.632	7.922	8.192	8.286	7.797	8.674	8.283	9.161	8.814	8.227	7.984	7.863	8.115	8.262	7.268	7.402	8.119	7.673	8.394	7.948	8.441	8.382	7.747	7.871	8.625	8.279	7.887	7.351	8.019	7.754	7.141	7.283	7.565	7.616
VP_10290	5.386	5.294	0.303716	0.365251	-1.066	5.271	5.134	5.301	5.878	5.386	5.194	3.751	5.033	5.848	4.799	5.486	6.13	5.443	5.436	5.249	4.789	4.821	3.553	4.318	4.586	5.864	5.89	5.699	6.028	5.063	5.588	5.526	6.169	6.344	6.322	5.989	6.332	5.778	5.315	5.863	6.052	5.799	5.021	5.388	5.005	4.281	4.945	4.626	4.376
VP_10291	5.143	5.493	5.75e-05	0.000126586	1.274	5.983	5.235	5.373	4.607	5.204	4.713	6.871	5.096	5.774	5.896	5.766	5.247	5.911	5.608	5.046	5.757	4.972	5.87	5.503	5.161	5.415	5.618	5.5	5.367	5.093	3.971	4.752	4.546	6.09	5.722	5.519	5.546	4.545	5.354	5.762	4.65	4.873	4.844	5.22	3.655	4.412	4.287	4.394	4.66
VP_10292	5.89	6.22	0.00421775	0.00732233	1.257	5.569	5.245	5.469	5.396	5.517	6.275	5.834	4.979	4.595	5.629	7.146	6.261	5.159	6.07	6.081	4.927	6.908	5.882	5.852	6.932	5.075	5.538	5.218	4.864	5.681	5.896	5.593	6.403	5.685	6.15	6.003	5.99	5.974	5.485	6.631	3.545	6.786	6.066	6.969	5.551	6.441	5.794	5.687	5.671
VP_10293	5.862	5.407	9.95e-05	0.000213518	-1.37	5.527	6.434	4.91	5.997	5.01	6.241	5.435	6.083	5.716	5.796	5.844	7.433	6.349	5.183	5.476	5.537	5.912	6.272	6.155	4.643	5.231	5.438	5.215	5.663	5.322	6.381	5.131	5.736	6.533	5.885	6.412	5.71	5.56	6.361	5.846	3.975	5.679	5.369	5.961	4.073	6.039	7.028	6.37	5.908
VP_10294	3.896	3.928	0.746832	0.78887	1.022	3.437	3.353	3.036	3.631	3.681	4.098	5.459	3.099	4.573	3.796	3.697	3.163	4.366	3.664	3.709	3.785	4.495	4.064	3.781	4.099	3.395	3.783	4.153	3.809	3.228	3.999	3.126	3.48	3.734	3.677	3.728	3.165	3.971	3.118	3.807	3.192	4.913	3.371	3.574	3.449	4.955	4.668	3.266	4.575
VP_10295	3.554	3.48	0.235146	0.291165	-1.053	3.105	3.142	3.348	3.474	3.228	3.254	2.997	3.674	3.107	3.169	3.606	3.485	2.907	3.092	3.225	3.239	3.427	2.999	3.287	3.143	3.084	3.029	3.058	3.151	3.818	3.722	3.681	3.841	3.152	3.382	3.361	3.161	3.649	3.574	3.384	3.983	3.298	3.975	5.167	3.883	4.256	4.345	4.277	4.44
VP_10296	4.063	4.83	1.03e-08	3.28e-08	1.701	4.559	3.573	4.093	3.542	3.561	4.602	5.732	3.758	5.156	5.42	4.085	3.941	3.052	4.4	3.666	4.127	4.005	4.836	4.448	5.93	3.138	3.984	3.612	4.276	3.244	3.486	3.676	4.754	3.505	3.178	3.886	4.31	4.264	3.431	4.15	6.385	5.395	3.251	3.478	4.94	3.677	6.046	3.824	5.105
VP_10297	10.969	11.272	6.67e-05	0.000145949	1.234	10.858	10.782	11.402	11.445	11.074	11.044	9.798	10.939	9.48	10.953	10.719	10.708	11.223	10.902	11.001	10.684	10.016	10.316	10.525	11.302	11.062	11.25	11.169	11.206	10.434	10.31	10.556	10.616	11.193	11.422	11.262	11.642	11.308	11.487	11.131	11.606	11.28	11.218	11.264	11.591	10.984	11.204	10.993	11.173
VP_1029	8.003	7.94	0.631112	0.685149	-1.045	8.104	7.547	9.057	8.198	8.09	9.636	7.866	6.556	7.721	9.897	6.24	8.014	8.92	9.022	7.561	7.999	9.589	8.726	7.661	8.07	7.017	7.317	7.169	8.04	8.529	8.062	7.725	6.955	8.288	6.792	7.63	8.241	8.194	7.576	8.155	10.688	7.468	8.857	9.478	8.227	7.247	8.667	6.964	7.91
VP_10298	5.781	6.059	0.0318572	0.0476365	1.213	4.726	4.803	6.878	6.72	7.309	5.56	7.971	5.206	6.911	7.09	5.808	4.954	6.314	5.726	5.297	6.515	5.541	6.336	4.808	4.67	4.756	4.758	5.282	5.744	8.165	5.145	6.236	4.708	5.816	4.992	5.884	4.871	7.404	5.76	6.129	10.275	5.787	6.651	4.262	6.688	6.089	7.269	6.052	5.41
VP_10299	12.111	12.807	0.00227103	0.0040912	1.62	14.274	13.259	11.429	10.512	9.302	11.923	16.94	12.02	13.928	15.299	13.274	11.974	13.194	11.73	12.276	16.248	13.192	15.224	14.363	12.433	10.955	12.518	13.317	12.077	12.35	12.023	14.013	11.62	11.033	10.747	10.061	10.985	9.999	9.553	12.022	9.969	8.578	11.003	10.05	9.509	10.286	9.694	12.493	9.543
VP_10300	9.279	9.187	0.240631	0.297217	-1.065	9.788	9.378	8.94	8.996	9.536	9.046	11.002	9.526	10.971	10.484	9.097	9.723	9.168	9.014	8.548	8.955	8.515	9.14	9.002	7.854	8.954	8.937	9.135	9.043	8.882	8.648	8.927	8.566	10.349	9.27	9.45	9.557	9.737	9.398	9.792	9.455	9.5	9.076	9.167	9.125	8.602	8.928	8.771	8.382
VP_10301	12.005	10.24	3.11e-15	1.64e-14	-3.398	11.835	12.622	12.981	12.804	7.6	11.456	12.621	12.02	12.071	10.668	13.676	13.756	13.33	10.839	13.397	13.79	13.077	13.155	13.124	9.968	11.848	12.383	11.196	13.097	13.132	12.032	12.924	9.855	12.203	11.976	10.385	12.529	11.768	11.94	12.305	7.398	12.31	11.635	12.236	11.792	10.839	12.96	10.849	12.41
VP_10302	8.006	7.053	3.23e-14	1.59e-13	-1.935	7.999	8.431	7.693	8.17	9.229	8.695	6.76	8.006	7.164	8.274	7.381	7.301	8.287	8.649	8.236	9.156	9.35	8.453	7.701	8.15	7.585	7.524	7.505	7.268	9.215	8.831	8.745	7.511	7.378	6.852	8.147	6.813	8.453	7.504	8	8.704	7.432	8.559	7.998	7.633	8.49	9.043	7.612	8.135
VP_10303	7.368	6.743	4.26e-06	1.06e-05	-1.542	7.791	7.649	7.602	7.196	7.147	7.952	8.872	7.174	8.766	9.128	7.386	7.512	7.806	7.474	7.667	8.004	8.713	8.474	7.01	6.655	6.312	6.637	7.141	5.691	6.778	6.792	7.131	7.122	8.047	6.972	5.898	6.983	7.793	5.993	8.164	8.512	7.929	6.651	8.494	6.113	6.494	6.929	6.949	7.348
VP_1030	3.81	3.707	0.20476	0.257781	-1.075	3.194	3.276	3.54	3.748	4.14	3.844	3.621	3.8	3.505	3.133	3.488	4.681	3.139	3.845	3.297	3.101	4.097	3.308	3.32	3.282	3.428	3.132	3.126	3.302	3.524	3.545	3.781	4.095	3.207	3.455	3.44	4.251	3.67	3.817	3.624	4.121	3.605	4.244	4.497	5.505	4.16	4.046	4.403	4.509
VP_10304	11.028	10.801	0.0537918	0.0771139	-1.171	11.538	11.321	11.09	10.651	11.488	12.065	13.618	11.556	11.293	11.788	10.723	10.615	11.175	11.585	10.797	11.539	11.7	11.764	11.152	11.285	11.229	11.504	10.806	11.452	9.931	10.032	10.086	10.225	10.989	10.148	10.3	10.397	10.659	9.761	11.342	10.592	10.461	9.695	10.988	9.759	9.449	9.757	10.257	9.757
VP_10305	9.613	10.011	0.000193888	0.000401259	1.318	9.372	9.435	9.582	9.868	8.236	8.908	9.852	9.288	10.004	9.232	9.193	8.537	9.202	8.86	8.794	9.445	9.197	9.665	9.671	9.89	9.947	9.079	8.908	9.717	9.482	10.115	9.32	10.486	10.84	10.733	9.23	10.182	11.245	12.218	10.426	8.514	10.212	9.046	11.473	10.427	8.783	9.335	10.832	9.874
VP_10306	7.269	6.959	0.00124629	0.002324	-1.24	7.119	7.329	7.258	7.027	7.05	7.367	4.423	7.654	8.775	7.507	7.543	7.897	6.991	7.055	7.047	6.336	6.272	4.862	5.78	5.256	7.26	7.091	7.458	7.283	7.177	7.02	7.057	6.938	8.712	7.559	7.628	8.09	8.351	7.88	8.166	7.471	8.083	7.451	7.368	7.886	6.746	7.542	7.301	6.957
VP_10307	4.784	5.238	0.000708337	0.00136548	1.37	5.373	5.432	5.323	3.882	5.391	4.747	6.258	4.923	5.065	5.173	4.192	3.006	4.319	5.014	4.987	5.701	5.494	4.635	5.048	5.049	5.041	4.247	4.387	3.693	5.497	3.845	4.534	3.155	5.165	4.121	4.69	4.743	4.545	3.949	3.551	4.823	3.114	3.107	4.632	2.968	3.194	5.64	6.83	5.541
VP_10308	3.914	4.153	0.00917155	0.0150632	1.18	3.65	3.992	4.139	3.621	4.683	3.821	3.526	4.082	3.599	3.297	4.174	4.792	3.898	4.98	4.544	3.656	3.774	3.058	3.306	3.616	4.408	3.43	3.393	3.502	3.488	3.6	4.392	4.255	3.874	4.32	4.113	3.52	4.772	4.279	4.472	3.902	3.304	4.074	4.2	4.085	6.524	3.838	4.194	4.12
VP_10309	5.335	5.482	0.272292	0.3317	1.108	5.184	4.762	5.367	5.669	5.56	5.48	7.544	5.551	5.974	5.399	5.329	3.043	5.082	4.572	4.854	5.253	3.339	5.96	4.588	7.973	5.69	5.368	5.347	5.377	4.832	4.05	6.058	3.662	5.775	5.806	5.37	5.101	5.904	8.287	5.882	6.369	6.252	5.338	4.858	4.584	6.755	5.867	4.046	5.199
VP_10310	5.55	4.569	3.55e-10	1.28e-09	-1.974	4.25	5.403	5.665	6.29	6.569	5.102	3.994	5.093	5.583	5.067	5.055	4.938	6.239	5.332	5.76	5.72	6.004	4.445	4.85	7.015	5.568	6.774	6.021	6.177	6.093	5.855	5.696	5.128	4.464	5.056	5.327	4.863	6.46	6.107	5.162	8.099	5.562	6.349	4.532	6.724	7.092	7.13	7.373	5.902
VP_10311	3.483	3.92	1.43e-06	3.74e-06	1.354	3.156	2.964	3.067	3.027	3.191	3.018	4.261	3.26	3.676	3.742	3.064	3.557	3.014	3.094	3.036	3.371	2.947	3.747	3.376	3.06	3.051	3.46	4.105	3.702	2.985	3.117	3.257	4.659	3.023	3.631	3.518	5.119	2.952	3.825	3.612	4.196	3.101	4.549	3.898	5.488	3.027	4.289	3.294	2.963
VP_10312	5.121	5.181	0.563151	0.62273	1.043	5.028	5.442	5.391	5.383	7.103	5.393	6.547	4.847	4.924	5.514	5.347	4.969	4.652	4.365	3.602	4.402	3.075	5.22	3.191	3.41	5.194	5.254	5.085	5.361	4.619	5.451	4.064	4.935	6.17	5.599	5.698	5.394	5.591	5.371	5.309	5.558	5.963	5.341	5.301	5.561	4.175	4.196	3.991	4.02
VP_10313	4.268	4.126	0.164023	0.21137	-1.103	3.766	4.476	5.049	3.694	6.979	3.324	7.314	3.818	4.437	5.204	4.324	4.881	4.158	4.107	3.513	4.828	3.643	5.592	3.779	3.361	3.479	3.668	3.416	3.63	3.951	3.945	4.248	4.811	3.318	3.649	3.832	3.411	3.636	4.498	3.649	4.075	4.328	3.975	4.098	3.994	4.322	4.22	4.353	4.654
VP_10314	5.122	5.753	2.2e-05	5.07e-05	1.549	5.508	5.141	4.538	5.06	5.757	5.246	7.134	5.506	6.876	5.716	5.507	3	5.43	4.384	4.275	5.422	4.963	5.634	5.597	4.199	4.513	4.763	4.68	4.95	5.125	5.201	4.282	3.072	5.294	5.112	5.036	5.372	5.912	5.649	6.274	5.74	6.546	4.461	5.495	5.185	4.037	3.765	4.573	4.127
VP_10315	3.533	3.424	0.10689	0.143779	-1.079	3.233	3.586	3.377	3.553	3.538	3.17	3.142	3.543	3.042	3.106	3.549	3.676	3.194	3.121	3.294	3.044	3.274	2.973	3.12	3.22	3.339	3.237	3.077	3.155	3.909	3.784	3.609	5.92	3.372	3.29	3.378	2.938	3.375	3.363	3.242	3.519	3.077	3.333	3.175	3.071	4.081	4.038	5.223	4.587
VP_10316	4.883	4.884	0.992996	0.994321	1.001	5.014	4.389	4.556	5.511	4.357	4.609	5.549	4.73	5.103	5.055	5.116	5.458	4.844	4.955	4.935	4.383	4.405	4.475	3.667	4.595	5.365	4.106	5.102	5.324	4.534	4.501	3.406	5.322	4.544	5.148	5.197	5.087	4.943	5.781	4.919	4.794	5.531	3.754	3.094	2.973	5.045	3.427	5.856	3.589
VP_10317	5.007	5.146	0.228697	0.284172	1.101	4	4.683	4.194	4.866	5.466	5.073	5.093	5.199	6.471	5.826	5.29	6.09	5.95	5.272	3.715	3.939	4.551	3.506	3.76	4.558	5.206	5.24	4.701	4.416	5.179	5.387	4.758	3.844	6.175	5.097	5.297	5.199	5.683	5.669	6.135	5.92	5.928	5.043	5.121	5.326	4.535	5.146	3.838	3.474
VP_1031	8.495	8.59	0.506139	0.568128	1.068	8.122	8.138	8.794	8.284	9.072	9.323	8.746	7.151	7.578	8.966	7.511	8.297	9.503	8.916	8.431	8.452	9.043	10.306	7.656	8.792	8.036	9.677	8.176	8.271	9.649	8.524	8.967	7.286	8.052	7.716	7.999	8.956	9.55	8.834	8.455	10.228	7.829	9.053	9.448	8.904	8.449	9.59	8.743	8.942
VP_10318	6.418	4.368	3.28e-37	6.85e-36	-4.142	8.091	6.321	6.01	6.193	3.17	6.933	6.117	7.417	7.73	7.745	6.973	7.024	6.413	7.454	6.621	7.554	8.03	7.747	6.952	4.738	6.069	5.873	6.946	5.367	6.22	6.082	3.239	5.153	5.756	4.777	6.685	6.097	5.651	4.812	7.078	4.45	6.086	6.279	6.425	6.377	6.972	6.517	6.389	6.401
VP_10319	8.244	8.535	0.00015958	0.000333622	1.223	8.389	7.855	7.875	7.881	8.738	8.301	8.37	8.515	9.563	9.326	8.052	8.911	7.987	7.707	7.031	7.518	7.627	8.008	7.239	7.305	7.94	7.972	8.137	8.049	7.84	7.825	8.006	7.503	9.26	8.183	8.184	8.412	8.706	8.321	8.876	8.648	8.643	8.195	8.401	8.241	7.806	7.803	8.686	7.391
VP_10320	10.506	10.891	0.00203456	0.00368858	1.306	11.308	10.804	10.615	10.422	11.158	11.055	14.044	11.192	10.861	11.743	11.074	10.715	10.461	10.471	10.221	11.52	10.69	11.515	11.572	10.5	10.417	9.82	10.213	10.154	9.758	9.49	10.37	9.254	10.165	9.472	10.221	9.885	9.584	9.456	10.585	11.042	9.464	9.059	9.393	9.307	8.805	9.041	9.126	8.954
VP_10321	6.05	6.576	2.07e-06	5.33e-06	1.44	5.318	5.332	5.931	5.809	6.05	6.175	5.628	6.382	7.484	6.323	6.317	6.376	5.236	5.307	4.664	4.229	4.159	4.001	4.639	4.478	5.915	5.902	6.18	5.615	6.054	5.424	5.327	5.077	6.998	6.264	6.09	6.51	7.065	6.712	6.775	7.395	6.865	6.423	6.161	6.372	5.96	4.837	3.614	5.263
VP_10322	8.966	9.493	0.000137904	0.000290628	1.441	8.707	9.768	9.696	9.503	7.349	9.384	9.278	8.834	9.315	8.173	8.357	9.132	8.978	7.775	8.771	8.517	8.619	7.789	9.209	9.654	10.267	9.16	9.311	10.179	9.518	9.898	9.576	9.606	8.521	10.297	9.026	8.979	8.771	10.32	8.029	6.376	9.283	8.968	9.382	9.233	9.402	9.458	10.062	9.275
VP_10323	3.464	3.523	0.369378	0.433243	1.042	3.066	3.016	3.075	3.124	2.927	3.082	3.068	3.066	3.098	3.175	3.002	2.981	3.606	3.001	3.051	3.004	3.36	3.053	3.592	3.04	3.191	3.022	2.99	3.073	3.169	3.107	3.219	5.5	3.371	3.257	3.519	3.767	3.217	3.169	3.953	4.53	4.197	3.686	4.052	4.872	3.253	3.158	3.742	3.106
VP_10324	11.282	9.837	9.19e-14	4.37e-13	-2.721	9.771	11.929	10.246	12.421	7.907	12.218	11.933	11.221	11.594	12.109	11.787	13.112	12.098	10.216	11.962	11.416	9.283	10.731	10.065	9.132	10.998	12.46	11.826	12.503	11.702	12.864	10.957	11.939	12.919	12.03	13.006	11.269	12.076	12.315	11.959	8.421	11.772	11.125	11.54	10.603	11.935	12.442	12.11	11.216
VP_1032	5.007	4.923	0.514718	0.576576	-1.06	4.597	3.985	5.488	4.633	5.749	5.898	4.585	4.804	4.266	5.848	5.139	3.524	6.013	5.518	5.021	4.79	5.436	5.382	5.191	5.848	4.697	4.079	3.997	5.281	6.157	5.419	6.227	3.758	4.768	4.149	4.283	5.183	6.32	4.711	4.977	7.285	3.25	6.109	6.338	5.514	7.354	6.717	4.848	6.035
VP_10325	9.174	7.117	2.76e-45	9.85e-44	-4.161	9.522	8.805	9.618	9.011	8.153	9.489	7.417	9.454	11.228	10.398	8.775	9.371	8.988	9.417	9.476	9.207	9.214	8.052	8.833	7.741	10.057	9.89	10.312	9.436	9.695	9.844	9.175	9.633	11.9	10.008	9.925	10.117	10.71	9.716	9.677	9.679	10.182	9.984	10.066	9.39	9.62	9.472	9.631	9.087
VP_10326	7.194	7.72	4.92e-07	1.35e-06	1.44	8.327	7.586	7.126	7.032	7.608	7.057	11.748	8.038	8.328	9.167	7.54	7.514	7.497	7.341	7.085	7.836	6.988	9.311	8.059	6.979	6.706	6.945	7.257	6.956	6.772	6.404	7.151	6.256	7.27	7.067	6.866	7.011	6.7	6.869	7.218	6.792	6.286	6.433	6.546	5.451	6.465	5.814	6.402	5.777
VP_10327	3.565	3.439	0.11201	0.149988	-1.091	3.586	3.33	3.177	3.478	3.013	3.58	3.471	3.176	2.98	2.927	3.019	4.125	3.339	3.468	3.525	3.186	3.203	3.416	3.234	4.466	3.127	3.37	3.267	3.346	3.192	3.229	3.346	5.885	3.854	3.202	3.591	4.023	3.334	3.415	3.269	3.602	3.409	5.301	4.396	4.83	3.537	3.373	3.729	3.531
VP_10328	6.859	7.129	0.00155292	0.00285944	1.206	7.397	7.24	7.206	7.27	7.124	7.469	9.099	7.324	7.517	7.368	6.916	7.593	6.811	6.55	6.572	7.369	6.735	7.755	7.374	6.933	6.478	6.659	6.667	6.458	6.119	6.115	6.896	6.993	6.669	6.552	6.591	6.157	6.241	6.134	6.77	6.794	6.082	6.041	6.067	5.966	5.585	6.192	5.731	5.777
VP_10329	6.741	6.827	0.346831	0.410364	1.062	6.779	7.057	7.225	7.467	6.768	6.533	9.565	7.02	7.747	7.791	7.279	7.431	6.754	6.417	6.355	7.503	7.128	7.562	6.923	6.379	6.373	6.426	7.135	7.207	6.287	5.668	7.149	6.203	6.788	6.24	7.156	7.012	5.382	6.02	7.674	8.154	5.477	5.622	6.021	6.684	5.768	5.604	5.937	6.223
VP_10330	3.199	3.15	0.4261	0.490052	-1.034	3.33	2.888	2.954	3.141	3.021	3.002	2.949	2.978	3.018	2.88	3.004	3.876	2.992	2.98	3.029	2.912	3.168	2.937	3.098	3.001	2.943	2.936	2.966	3.057	3.036	3.155	4.994	5.975	2.988	3.066	3.041	3.594	3.089	3.066	3	3.203	3.698	4.829	3.87	3.885	3.318	3.152	3.181	3.034
VP_10331	7.428	7.702	0.000213973	0.000440496	1.209	7.705	7.419	7.347	7.237	7.319	7.483	7.296	7.958	7.795	7.932	7.647	7.279	7.432	7.191	6.888	7.093	7.372	7.66	7.684	7.132	7.229	7.573	7.2	7.323	6.648	6.967	6.918	7.222	7.686	7.299	7.424	7.646	7.2	6.833	7.666	7.21	7.379	7.138	7.402	7.074	6.382	6.894	7.057	6.656
VP_10332	7.516	7.789	2.38e-06	6.09e-06	1.208	7.807	7.604	7.845	7.679	6.822	7.313	8.181	7.913	7.85	7.616	8.018	8.021	7.536	7.557	7.487	7.399	7.319	7.417	7.474	6.998	7.687	7.607	7.746	7.872	6.967	6.73	7.102	7.305	7.739	7.889	7.765	7.877	7.201	7.362	7.523	7.407	6.846	7.03	7.148	7.301	6.679	6.731	7.164	6.898
VP_10333	3.423	3.354	0.193807	0.245362	-1.049	3.023	3.051	3.095	3.158	3.18	3.09	3.008	3.084	3.265	3.222	3.227	3.251	3.098	3.09	3.206	3.223	3.254	3.039	3.1	3.173	3.11	3.229	3.062	3.034	3.58	3.359	3.247	3.308	4.474	3.126	3.271	3.053	3.221	3.198	3.098	3.421	4.527	3.422	3.682	3.097	3.706	3.495	3.612	3.887
VP_10334	7.628	7.665	0.634764	0.688414	1.026	7.747	7.53	7.752	7.955	6.901	7.644	9.96	8.103	6.715	6.57	7.216	7.2	8.032	7.753	7.76	8.106	7.409	7.792	7.951	7.534	7.647	7.793	7.875	7.771	7.259	6.996	7.54	7.329	7.417	7.916	7.605	7.915	7.592	7.523	7.006	9.291	7.52	7.576	7.448	8.171	7.403	7.639	7.655	7.708
VP_10335	7.022	6.706	0.000583508	0.00113793	-1.244	6.723	6.894	7.12	7.421	5.667	6.313	6.744	6.247	6.828	6.829	7.365	8.158	7.079	6.615	7.635	7.193	7.089	7.719	6.655	8.024	7.271	6.8	7.224	6.913	7.254	6.765	6.066	7.441	7.239	7.375	7.331	7.094	7.446	8.246	7.097	6.847	7.052	7.446	7.19	7.073	7.664	7.497	7.433	7.446
VP_10336	3.322	3.193	0.0161167	0.0253753	-1.094	3.019	2.997	2.987	3.051	3.027	3.045	2.995	2.961	3.135	3.06	3.124	3.004	3.69	3.36	3.139	3.107	3.125	3.032	3.068	5.264	3.628	3.19	3.208	3.032	3.218	3.137	3.096	5.571	3.275	3.182	3.402	3.199	3.73	3.072	3.026	3.235	3.467	3.413	5.479	3.441	3.358	3.161	3.091	3.216
VP_103	3.705	3.87	0.0628794	0.0889614	1.121	3.119	3.408	3.431	3.565	3.472	3.204	2.925	4.153	2.928	3.241	3.492	4.647	3.072	3.14	3.648	3.834	3.378	2.988	3.259	3.103	3.18	3.219	3.662	3.362	3.784	3.844	3.978	3.908	4.419	3.682	3.427	3.555	3.596	3.66	3.816	3.597	3.042	3.887	3.897	4.617	4.184	4.082	3.791	4.118
VP_10337	6.963	6.412	5.37e-11	2.07e-10	-1.465	6.411	6.432	7.03	6.496	8.521	6.488	7.339	6.319	7.507	6.663	6.058	6.877	6.55	5.87	6.263	6.234	6.213	5.797	5.331	6.216	7.086	6.961	7.157	7.345	6.935	6.915	6.538	6.709	7.393	6.928	7.099	7.526	7.4	6.888	7.175	7.664	7.699	7.753	7.057	7.638	7.746	6.415	8.115	7.766
VP_10338	3.316	3.295	0.771924	0.810677	-1.015	3.574	2.914	3.29	2.929	2.877	2.901	3.253	2.885	4.166	3.162	3.045	3.11	3.524	3.024	2.972	3.164	2.969	3.333	2.975	2.976	4.147	3.348	3.033	3.559	3.041	2.991	2.931	2.969	3.323	3.08	3.122	3.067	3.715	2.883	2.897	4.679	3.703	3.155	5.05	3.18	3.282	2.999	3.036	3.142
VP_1033	8.642	9.227	8.03e-05	0.000174017	1.5	8.461	9.018	9.239	8.771	10.444	10.687	8.944	7.855	8.09	9.633	8.588	9.286	10.334	10.03	8.266	8.901	9.7	9.22	8.388	9.76	7.66	7.923	7.954	8.229	9.58	9.098	9.065	7.73	8.058	7.773	7.991	8.733	9.065	8.628	8.892	10.626	7.365	9.386	10.152	8.324	7.977	9.082	7.829	8.455
VP_10339	4.302	4.38	0.44552	0.509315	1.056	3.924	4.248	4.834	4.457	4.915	4.175	4.186	3.177	4.346	5.006	4.637	3.03	4.152	3.92	4.572	3.85	3.94	3.94	3.075	3.496	4.755	5.264	4.784	4.815	3.216	3.18	3.155	2.924	4.87	4.605	4.891	5.451	4.962	6.612	4.758	4.476	3.314	4.485	3.104	3.543	4.4	3.124	5.08	4.725
VP_10340	5.591	5.64	0.623388	0.678077	1.035	5.851	5.703	5.829	5.813	6.333	5.861	4.822	5.865	6.486	6.369	5.362	6.614	5.936	5.609	5.828	5.655	4.647	5.152	4.901	5.016	5.777	5.636	5.618	5.648	5.536	5.039	5.228	3.458	6.672	5.453	5.967	5.856	5.943	5.356	5.76	8.131	5.657	5.841	5.829	5.446	4.765	4.897	3.528	3.753
VP_10341	6.464	4.912	3.97e-23	3.49e-22	-2.933	7.753	6.635	6.192	6.022	6.221	7.851	5.976	8.178	6.97	8.276	7.011	6.024	7.488	7.819	5.901	7.835	8.091	7.118	6.497	5.101	5.694	5.387	6.437	5.144	5.923	6.199	5.716	4.37	5.963	5.224	6.559	5.858	6.189	4.925	7.21	5.867	4.861	6.03	6.705	5.53	5.177	5.899	5.748	5.312
VP_10342	10.474	10.402	0.384091	0.44794	-1.051	11.029	10.302	10.262	10.251	9.934	10.46	12.029	10.925	11.904	11.704	10.747	10.92	10.545	10.656	10.059	10.771	10.257	10.718	10.389	9.372	10.282	10.098	10.74	10.447	10.152	9.871	10.124	9.765	11.411	10.333	10.507	10.832	10.655	10.488	10.997	10.367	10.427	9.856	10.294	9.819	9.462	9.932	9.996	9.289
VP_10343	4.743	4.506	0.0672778	0.0946227	-1.179	4.939	5.333	4.907	4.498	5	4.147	6.215	7.265	4.735	4.687	4.708	4.914	4.324	5.007	4.418	4.303	5.304	5.091	4.665	3.419	6.379	6.017	5.572	5.955	4.546	2.985	2.975	2.927	3.878	4.75	5.688	4.793	4.323	3.246	4.064	3.515	3.884	3.116	3.52	3.407	3.023	3.015	3.045	5.297
VP_10344	6.515	6.185	0.000164007	0.000342423	-1.257	6.792	6.337	6.848	6.804	5.881	7.071	8.171	7.105	5.905	6.192	6.599	5.945	7.259	7.16	6.874	7.256	6.918	6.743	6.696	5.97	6.449	7.458	6.888	6.57	5.975	6.043	6.393	5.414	5.847	6.298	6.657	6.05	6.371	5.93	6.24	6.078	5.654	6.283	5.973	6.066	5.526	6.533	5.98	6.356
VP_10345	5.613	5.212	3.54e-05	7.98e-05	-1.321	5.046	5.065	5.644	5.568	5.043	6.017	5.771	5.962	6.429	6.426	5.617	6.387	5.451	5.03	5.135	5.288	4.783	5.826	4.59	4.355	5.457	5.611	5.859	5.794	5.788	5.326	4.532	5.017	6.819	5.868	6.28	5.842	6.483	6.38	6.424	6.668	5.782	5.195	6.403	5.904	4.894	5.105	5.33	4.744
VP_1034	5.953	6.461	1.4e-05	3.31e-05	1.422	5.776	6.306	6.161	6.134	5.493	6.443	5.22	7.077	6.289	7.129	7.199	6.309	6.152	5.885	5.741	6.64	6.333	6.602	6.141	5.766	5.64	5.125	5.798	5.887	5.508	5.444	6.167	4.876	5.383	4.453	5.583	5.19	6.108	5.382	6.295	6.469	4.749	5.945	5.248	3.154	5.169	6.059	3.973	5.064
VP_10346	6.166	5.274	8.01e-13	3.55e-12	-1.856	5.549	5.543	7.03	6.124	5.224	5.828	6.66	4.408	5.949	6.503	5.604	4.704	6.965	5.855	6.993	5.907	7.13	5.881	6.107	6.08	6.667	6.906	6.697	6.815	7.417	7.665	6.059	6.355	6.61	4.13	6.71	6.33	6.643	6.85	5.956	7.163	7.054	7.4	6.51	6.491	7.315	7.227	6.273	7.65
VP_10347	9.167	8.159	3.36e-22	2.79e-21	-2.011	9.945	9.582	9.802	9.157	8.287	9.093	9.092	9.975	11.059	10.707	9.636	10.169	9.094	9.738	9.323	9.062	9.311	8.961	9.035	7.147	9.603	9.629	9.839	9.75	9.103	9.268	9.164	8.976	11.496	9.872	9.808	9.848	10.287	9.426	10.041	8.875	9.679	8.958	9.261	9.087	8.971	8.977	9.106	8.409
VP_10348	5.524	4.828	1.9e-06	4.91e-06	-1.62	5.117	6.253	6.163	6.577	3.723	5.172	9.404	6.13	7.033	5.368	5.908	3.223	3.909	5.727	5.587	5.349	5.123	6.704	5.029	4.309	6.523	7.057	5.498	7.5	3.934	5.073	4.374	5.951	3.53	6.533	7.147	5.526	5.499	4.08	5.188	3.284	3.231	4.35	4.49	2.879	5.132	3.955	5.91	5.358
VP_10349	9.307	9.853	4.56e-08	1.37e-07	1.46	9.569	9.364	9.507	9.628	9.009	8.573	8.285	8.733	9.923	9.319	9.81	10.582	9.648	9.054	8.757	8.739	7.931	7.469	8.425	9.56	10.293	9.777	9.914	9.839	9.357	9.524	9.435	9.76	11.102	10.496	10.022	11.104	9.618	10.882	9.847	9.613	10.157	9.932	9.555	10.273	9.254	9.929	9.669	9.984
VP_10350	7.021	6.807	0.00513357	0.00878959	-1.16	7.153	6.614	6.635	6.976	6.348	6.661	7.81	6.869	8.05	7.937	7.445	7.29	6.648	6.551	6.503	6.686	6.828	6.935	7.327	5.805	7.124	6.473	6.728	6.382	6.747	6.339	6.747	6.247	7.23	6.86	6.914	7.18	7.239	6.741	7.374	7.119	6.985	6.752	8.236	6.375	6.299	6.339	6.91	5.914
VP_10351	3.41	3.583	0.019409	0.0301636	1.127	3.5	3.389	3.429	3	2.99	3.384	4.297	2.949	3.809	3.182	3.126	3.537	2.954	3.652	3.154	3.419	3.889	4.335	3.39	3.864	2.965	4.04	3.679	2.998	2.98	5.23	3.066	3.96	3.067	3.096	3.06	3.707	3.053	3.042	3.007	3.203	3.262	3.523	3.981	4.253	3.168	3.068	3.191	3.053
VP_10352	4.78	5.1	0.00395693	0.00689517	1.248	4.961	4.477	5.18	4.854	4.645	5.222	6.612	5.331	6.364	6.114	5.589	5.783	5.609	5.384	5.332	5.837	6.717	6.463	5.879	5.004	3.772	3.988	4.992	4.686	4.811	5.537	4.992	4.755	4.983	3.505	3.728	5.144	5.287	4.289	4.86	6.502	4.729	4.553	5.195	5.133	5.01	5.704	5.725	3.583
VP_10353	6.691	7.249	2.15e-10	7.91e-10	1.473	6.349	6.62	7.419	7.055	6.617	6.214	5.203	6.788	4.919	6.301	7.443	7.957	7.135	6.614	6.65	6.785	6.072	6.462	6.777	7.98	6.854	7.053	7.035	7.246	7.024	6.349	6.84	7.225	5.908	7.078	7.377	6.905	6.662	6.925	6.564	7.197	6.904	7.251	7.163	5.722	6.315	6.439	6.52	6.443
VP_10354	6.476	6.647	0.217853	0.272443	1.125	7.054	6.705	6.915	5.753	6.882	6.44	8.703	6.494	5.474	5.762	7.439	6.988	6.972	7.115	6.839	7.738	8.284	8.469	7.717	8.886	5.818	6.108	6.409	6.052	6.813	6.078	7.194	6.67	4.785	5.398	6.507	4.917	5.502	5.021	6.33	6.85	6.669	6.112	6.646	4.154	6.667	6.569	7.338	6.744
VP_10355	3.288	3.264	0.616841	0.672274	-1.016	3.435	3.133	3.473	3.052	3.264	4.583	2.959	3.081	3.316	3.284	2.955	3.436	3.114	3.548	3.503	2.906	3.335	3.026	4.103	3.871	3.14	3.392	3.131	3.557	3.116	3.198	3.167	3.73	3.253	3.447	3.258	3.517	3.004	3.075	3.552	3.188	3.229	3.044	3.231	3.507	3.147	3.137	3.054	3.201
VP_1035	5.733	5.022	9.33e-10	3.26e-09	-1.638	6.467	6.015	5.929	5.689	5.365	5.671	6.483	6.796	6.989	6.07	5.586	6.168	6.179	6.45	5.672	6.04	6.04	5.589	5.782	5.586	6.322	5.736	6.385	6.272	6.818	5.809	6.235	5.493	6.728	5.905	6.499	6.116	6.345	5.567	5.783	4.308	6.677	5.693	5.517	3.965	5.038	5.431	5.155	4.598
VP_10356	9.538	9.198	5.84e-05	0.000128455	-1.266	9.79	9.921	9.908	9.748	8.574	9.474	11.404	10.118	9.521	10.073	10.261	10.014	9.941	10.085	9.476	9.858	9.198	9.825	9.474	8.843	10.467	9.973	9.689	10.598	8.788	8.945	8.71	9.019	9.763	9.877	9.957	10.053	8.902	9.061	9.544	8.92	8.756	8.733	9.119	9.012	8.612	8.624	8.979	8.755
VP_10357	4.269	4.075	0.0422899	0.0618464	-1.144	4.086	3.836	5.487	4.379	4.521	4.109	3.79	4.915	3.925	5.53	4.37	3.299	4.478	3.806	3.902	4.097	4.396	4.238	3.902	4.151	3.742	4.408	4.353	4.859	3.328	3.353	5.561	3.06	5.064	3.941	4.266	3.403	4.766	4.354	5.021	5.701	4.787	4.535	3.174	4.317	3.335	3.441	3.605	3.745
VP_10358	6.506	7.149	2.57e-14	1.27e-13	1.562	6.469	6.486	6.876	6.205	5.855	6.015	9.799	6.235	8.064	8.052	6.998	6.466	6.7	5.963	6.113	6.364	7.373	7.094	6.738	6.615	6.703	6.808	6.811	6.315	6.761	6.427	6.523	6.904	6.2	6.305	5.943	6.209	6.064	6.219	6.278	7.647	6.726	6.264	6.723	6.001	7.128	5.48	6.263	6.185
VP_10359	8.773	7.364	8.87e-28	1.03e-26	-2.656	10.127	9.226	10.191	9.263	7.005	9.389	8.378	10.666	9.553	8.193	8.128	8.27	8.698	8.427	8.223	8.003	7.824	7.788	7.753	7.22	9.758	9.57	9.885	9.308	8.957	8.544	9.327	8.938	9.637	9.298	9.506	8.786	7.833	7.502	8.05	7.076	8.046	7.661	7.708	8.272	8.168	8.306	8.142	8.048
VP_10360	7.312	7.481	0.0904065	0.123693	1.125	7.715	7.178	7.295	7.223	7.797	7.256	8.793	8.126	7.287	8.118	7.145	7.524	7.657	7.141	6.787	7.918	7.266	8.064	8.329	7.351	6.896	6.533	7.158	7.039	6.794	7.094	6.947	6.516	6.929	6.677	7.068	9.238	6.575	10.403	7.129	10.991	6.527	6.78	7.138	6.582	6.471	6.551	6.427	6.499
VP_10361	7.732	7.49	0.0141057	0.022447	-1.183	7.907	10.433	7.753	7.491	10.051	7.505	9.553	7.599	9.126	8.532	8.282	8.071	6.997	7.329	7.162	6.97	6.544	7.533	7.107	6.458	7.4	7.185	7.462	7.373	7.462	7.282	7.012	6.796	8.824	7.677	7.538	7.822	8.482	7.909	8.346	8.119	7.909	7.713	7.913	7.513	7.102	7.134	7.201	6.762
VP_10362	12.422	12.198	0.0315472	0.0472284	-1.168	12.607	12.864	12.124	12.318	13.454	13.075	15.028	12.826	12.915	13.064	12.08	11.896	12.68	12.838	12.336	13.204	12.021	12.601	12.019	12.459	13.034	13.533	13.798	14.186	11.686	12.146	12.374	11.564	12.734	11.845	12.373	12.515	12.022	11.616	12.225	12.148	11.592	11.13	11.483	11.649	10.694	11.253	11.431	10.979
VP_10363	7.409	7.104	0.00368121	0.00644416	-1.236	7.667	7.552	7.143	8.553	8.564	8.372	8.633	7.46	6.016	6.564	6.41	7.632	8.558	8.874	7.066	7.326	8.237	8.544	7.59	8.367	6.934	7.837	7.598	7.694	6.321	7.182	6.602	6.684	6.933	7.604	6.016	6.117	7.369	7.37	8.141	9.259	5.735	8.568	8.87	8.124	8.649	7.664	6.162	8.201
VP_10364	4.534	4.652	0.302864	0.364341	1.085	4.684	4.411	3.845	3.918	3.201	3.544	5.25	6.107	6.481	5.174	4.084	3.799	4.771	4.098	3.743	4.601	4.902	5.32	4.611	3.951	3.92	4.115	3.714	4.034	4.042	4.54	5.323	5.398	4.515	4.064	4.441	5.049	3.822	3.808	4.808	3.835	4.445	4.81	4.949	5.877	5.509	4.061	4.775	3.115
VP_1036	5.019	6.607	8.62e-14	4.11e-13	3.005	5.309	5.18	4.34	4.58	6.501	5.259	8.322	4.671	4.201	4.445	4.032	3.32	5.4	6.553	4.852	4.439	3.648	4.188	5.579	6.436	4.412	5.399	4.439	6.077	4.498	5.817	5.163	7.092	5.228	7.752	4.224	6.396	5.561	5.896	4.905	3.167	4.651	6.055	5.105	6.19	3.699	5.967	4.349	5.278
VP_10365	5.825	6.011	0.0441806	0.0643955	1.138	6.379	4.941	5.959	5.294	5.576	6.045	8.639	5.393	5.97	6.762	5.465	8.323	6.271	6.341	5.621	6.095	7.138	7.641	6.297	5.68	5.728	5.516	6.018	6.102	5.469	5.695	5.854	5.3	5.73	5.18	5.235	5.753	5.803	5.689	6.201	5.467	5.67	6.154	5.648	5.421	6.2	4.99	5.522	5.861
VP_10366	3.564	3.761	0.00732011	0.0122157	1.146	3.056	3.052	3.31	3.311	3.567	3.665	3.528	3.365	3.335	3.471	3.487	3.151	3.24	3.663	3.816	3.04	4.336	3.335	3.731	3.097	3.24	3.69	3.108	3.147	3.919	3.755	3.615	3.271	3.918	3.686	3.657	2.976	3.191	3.226	3.365	3.479	3.458	5.821	3.903	3.096	3.879	3.837	3.652	4.273
VP_10367	6.735	6.746	0.880493	0.903054	1.007	6.693	7.307	6.555	6.528	6.219	6.598	8.126	7.394	6.427	6.953	7.101	7.373	6.954	6.818	6.661	6.958	6.897	7.296	6.563	5.969	6.411	6.405	6.824	6.843	6.289	6.036	6.657	6.669	6.662	6.912	6.927	7.05	6.283	6.592	6.735	6.37	6.237	6.889	6.219	6.565	6.043	6.278	6.558	6.39
VP_10368	3.452	3.358	0.211034	0.264777	-1.067	3.012	3.394	3.043	3.437	4.198	3.335	2.928	3.312	2.993	2.97	2.993	3.116	3.2	3.001	3.121	3.023	3.524	2.957	3.558	3.389	3.569	3.011	2.986	3.043	3.159	3.157	3.207	3.5	4.767	3.675	5.185	3.665	3.899	3.158	3.095	3.279	3.486	3.694	4.22	4.788	3.2	5.094	3.473	5.209
VP_10369	4.135	4.004	0.136566	0.179317	-1.095	4.708	4.259	3.69	3.991	5.817	4.348	3.031	4.588	4.366	4.652	4.166	3.928	3.418	3.766	3.859	3.508	3.189	3.043	4.407	3.082	4.294	3.676	3.367	3.922	3.305	4.147	3.526	3.546	4.251	4.186	3.841	4.034	4.65	4.896	4.554	3.562	4.494	4.974	4.243	5.089	3.339	3.405	3.607	3.93
VP_10370	5.284	8.46	2.76e-47	1.13e-45	9.04	6.248	4.575	5.064	6.191	4.702	5.375	6.129	4.806	4.57	5.278	5.682	5.364	5.299	4.201	4.258	4.178	4.451	4.817	5.834	7.33	4.836	5.083	5.02	4.745	5.206	5.85	4.448	6.06	4.921	6.192	5.169	5.779	5.15	7.95	5.54	6.981	4.772	3.933	6.04	2.973	5.781	5.08	5.947	6.017
VP_10371	3.882	4.409	1.2e-05	2.85e-05	1.441	3.487	4.58	5.038	3.121	3.858	3.361	2.958	3.017	3.148	2.94	2.916	3.87	5.022	5.018	4.384	4.768	4.888	3.148	3.452	3.434	3.554	4.319	3.982	3.956	4.086	2.965	4.585	4.2	3.151	3.107	4.288	4.056	3.901	4.859	3.134	3.469	3.496	4.655	4.835	5.012	5.042	3.899	4.986	4.904
VP_10372	5.833	7.067	7.64e-11	2.91e-10	2.353	5.814	5.227	5.928	6.341	7.171	5.823	6.02	5.213	6.286	5.052	4.787	5.602	6.814	6.701	5.215	7.001	6.006	6.293	6.322	7.209	5.863	6.205	6.408	4.624	7.308	6.026	6.572	6.761	5.543	4.422	5.688	5.609	5.923	9.323	4.685	6.107	5.864	6.587	6.269	6.201	7.938	5.81	6.323	7.703
VP_10373	10.851	11.136	0.0211643	0.0326896	1.218	11.675	11.518	10.304	10.399	12.594	11.017	14.377	11.187	11.777	12.876	11.309	10.977	10.801	11.427	10.051	11.989	11.497	12.261	11.505	11.02	10.178	10.081	10.799	10.365	9.639	9.495	10.354	8.986	11.109	10.012	10.465	10.587	10.328	10.112	11.251	11.045	10.243	9.705	10.123	9.905	9.399	9.488	9.507	9.014
VP_1037	3.435	3.499	0.351191	0.414792	1.046	3.182	3.285	3.207	3.241	3.055	3.572	2.948	3.363	2.938	3.054	3.229	3.657	3.314	3.257	3.267	3.098	3.178	2.946	3.342	3.611	3.146	3.199	3.031	3.313	3.497	3.48	3.471	3.257	3.854	3.64	3.662	3.457	3.923	3.826	3.15	4.613	3.098	3.412	3.738	4.107	3.528	3.616	3.879	3.758
VP_10374	6.16	6.257	0.344804	0.408271	1.069	6.011	6.11	6.329	6.053	6.991	5.916	6.177	5.999	6.834	6.208	5.554	6.316	5.978	5.219	5.744	5.279	4.826	5.041	5.555	5.585	5.741	5.991	5.836	5.895	5.492	5.319	5.583	5.392	6.845	6.406	6.199	5.839	6.607	6.398	6.237	6.232	6.652	6.371	5.786	5.416	5.737	6.086	5.694	5.622
VP_10375	8.542	8.844	3.72e-05	8.35e-05	1.233	8.863	8.225	8.21	8.235	8.425	8.699	10.4	8.934	7.461	8.184	8.653	8.152	8.652	8.664	8.452	8.554	8.48	8.603	8.805	8.671	8.93	8.691	8.758	8.778	8.207	8.298	8.245	8.368	8.086	8.564	8.419	8.39	8.197	8.12	8.044	8.132	8.249	8.132	8.247	8.128	7.955	8.169	8.19	7.986
VP_10376	6.689	7.418	1.63e-11	6.5e-11	1.657	7.079	6.659	6.559	6.764	6.899	6.545	7.676	6.894	6.986	7.504	6.743	7.177	7.049	7.023	6.645	7.228	6.548	7.16	7.252	6.96	6.469	6.464	6.365	6.553	6.044	5.489	6.224	6.307	6.553	6.513	6.523	6.886	6.104	7.217	6.576	6.063	6.283	6.335	6.013	5.832	5.471	6.117	6.284	6.346
VP_10377	7.262	6.56	0.000280317	0.000568433	-1.626	7.678	5.974	8.033	6.659	3.727	8.79	5.768	6.858	7.895	6.889	7.058	6.381	8.126	7.151	7.497	7.072	7	7.062	7.51	6.553	7.214	6.594	7.392	7.091	7.852	7.421	8.428	8.543	8.677	7.449	7.547	7.511	7.797	7.336	7.82	4.957	8.695	8.544	7.611	8.119	7.627	8.509	6.591	7.654
VP_10378	13.556	13.262	5.34e-06	1.32e-05	-1.226	13.9	13.775	13.863	14.325	12.971	13.907	14.677	13.932	12.847	13.439	13.613	13.263	13.99	13.962	14.032	14.288	13.08	13.706	13.272	13.486	13.907	13.867	14.221	14.143	12.92	13.004	13.599	12.751	13.636	13.271	13.257	13.57	13.366	13.027	13.449	13.845	13.511	13.192	13.213	13.346	13.125	13.463	13.61	13.137
VP_10379	12.004	12.381	0.0042786	0.00741786	1.298	13.686	12.681	12.03	11.604	12.537	12.323	15.771	12.748	13.549	14.292	12.793	12.296	12.107	11.74	11.704	13.016	12.278	13.275	13.713	11.837	11.124	10.919	11.306	11.128	11.447	11.202	11.845	11.017	11.741	11.458	11.555	11.33	11.137	11.267	12.67	12.668	10.779	10.669	10.967	10.752	9.99	10.183	10.262	9.988
VP_10380	8.248	8.462	0.000744396	0.00143023	1.16	8.644	8.383	8.288	8.285	8.465	8.095	10.27	8.027	9.176	9.113	8.285	7.648	8.367	8.205	7.938	8.4	8.039	8.588	8.539	8.039	7.879	8.051	8.272	8.258	8.282	7.757	7.787	7.775	8.476	7.966	8.286	8.251	8.61	8.457	8.443	9.455	8.523	8.083	7.896	8.527	7.558	8.055	7.968	7.831
VP_10381	5.35	5.079	0.0048668	0.00836224	-1.207	6.492	4.969	5.348	5.551	5.724	5.206	7.529	6.337	5.192	5.84	5.9	6.268	5.818	5.2	5.153	5.427	5.019	5.508	5.832	4.66	5.3	4.999	5.554	5.153	4.92	4.579	4.914	5.771	6.069	5.963	6.153	5.903	5.366	5.258	5.905	4.79	4.662	3.541	5.156	3.571	4.755	4.582	5.259	3.474
VP_10382	5.902	5.224	1.74e-09	5.93e-09	-1.6	6.214	5.986	5.87	5.192	5.607	6.276	3.093	5.833	5.987	7.123	6.472	6.419	6.905	6.339	6.31	6.804	7.173	6.762	6.767	5.999	5.768	5.378	5.996	5.972	6.045	6.274	4.645	5.216	6.621	5.93	6.334	5.499	5.851	5.484	6.799	6.508	5.894	5.341	6.203	5.326	5.531	5.062	5.534	5.68
VP_1038	3.525	3.49	0.568055	0.62738	-1.025	3.12	3.264	3.561	3.718	3.874	3.404	3.05	3.767	3.142	3.122	3.537	3.869	3.293	3.165	3.338	3.036	3.377	2.981	3.107	3.23	3.476	3.136	3.11	3.247	4.088	3.996	3.918	3.729	3.644	3.176	3.275	2.943	3.452	3.55	3.407	3.97	2.994	3.078	2.918	2.9	4.938	4.235	4.236	4.748
VP_10383	9.032	9.263	0.000294725	0.000596118	1.174	9.323	8.91	9.097	8.676	9.039	8.923	10.681	8.67	9.424	10.153	9.322	9.695	9.059	9.115	8.912	9.333	8.969	9.354	8.844	9.034	9.024	8.574	8.958	8.494	8.303	8.816	8.797	8.619	9.837	8.969	8.556	9.262	9.374	9.103	9.699	9.385	9.124	9.074	9.106	9.432	8.797	8.734	8.574	8.66
VP_10384	4.242	4.331	0.502609	0.564858	1.063	6.561	4.104	3.693	3.979	4.406	4.039	7.576	5.272	6.809	6.373	5.365	5.211	3.874	3.766	4.497	4.578	5.295	5.072	6.114	3.865	4.529	3.942	3.941	4.379	4.878	4.139	4.386	3.004	3.626	3.734	3.44	3.993	6.909	3.946	3.96	3.337	5.265	4.732	3.175	3.543	3.188	4.741	3.035	3.489
VP_10385	3.394	3.682	0.0145673	0.0231156	1.221	5.248	2.901	3.202	2.907	2.99	3.303	8.072	3.092	3.226	3.289	4.152	3.831	2.875	3.6	2.93	3.676	3.447	5.701	3.437	3.326	2.99	3.356	3.551	2.937	2.903	2.892	5.531	3.494	3.327	3.251	2.972	3.508	2.965	2.954	3.005	3.05	3.75	3.317	3.441	3.87	3.12	2.935	3.103	2.912
VP_10386	4.957	5.534	9.03e-09	2.9e-08	1.491	5.36	5.111	5.154	4.963	5.419	4.909	4.561	5.179	4.262	4.97	5.138	5.468	4.801	5.003	4.735	5.025	4.851	4.439	5.918	4.924	4.247	4.729	3.982	4.241	5.063	5.486	5.27	4.77	4.555	5.359	4.486	5.384	5.192	5.372	5.001	4.727	5.333	4.851	4.786	3.367	6.624	5.72	4.292	5.304
VP_10387	3.66	3.557	0.220259	0.274963	-1.073	3.167	3.227	3.095	3.277	3.221	3.141	4.171	3.233	3.325	3.282	3.442	4.581	3.32	3.357	3.427	3.284	4.057	3.51	3.182	3.179	2.985	3.372	3.243	3.606	3.798	3.669	4.348	3.975	2.921	3.198	3.359	4.424	3.384	3.362	3.425	3.652	2.984	3.716	3.903	5.572	4.926	3.933	4.116	4.176
VP_10388	3.6	4.691	3.33e-10	1.21e-09	2.131	3.675	3.007	2.991	3.293	3.742	2.977	3.335	3.473	2.977	3.146	3.092	4.198	2.987	3.184	3.706	3.347	2.991	3.028	3.443	5.866	2.91	3	3.019	3.061	3.062	3.326	4.577	4.711	2.936	3.889	3.157	4.136	3.419	4.585	3.268	3.928	3.044	4.044	4.467	5.115	5.268	4.773	3.686	3.633
VP_10389	5.306	4.558	1.77e-06	4.6e-06	-1.679	3.18	4.121	4.677	5.846	4.315	4.793	5.769	3.743	5.969	5.088	4.466	4.856	4.019	4.869	5.612	4.482	5.907	5.26	5.049	5.83	5.822	5.102	5.638	5.998	6.098	6.576	4.797	6.584	6.156	6.085	6.391	6.241	4.072	5.759	4.817	10.325	6.073	6.23	4.938	6.325	7.67	4.918	6.385	6.969
VP_10390	4.503	4.59	0.452663	0.516301	1.062	3.829	4.647	4.462	4.779	4.418	4.229	6.255	3.511	5.948	5.136	4.756	4.613	4.11	4.551	4.954	4.258	4.582	5.412	3.904	5.128	5.185	3.991	3.662	4.124	4.594	4.194	3.525	5.571	3.913	4.426	4.169	3.86	4.146	4.438	3.223	4.352	4.907	5.022	4.805	4.666	6.122	3.412	5.397	3.244
VP_10391	5.53	6.043	1.41e-07	4.06e-07	1.428	5.451	5.035	4.858	4.753	5.439	5.561	7.895	5.546	7.116	6.393	5.383	5.656	5.843	5.134	4.766	6.418	4.982	6.483	5.731	5.342	4.972	5.513	5.06	5.405	5.743	4.654	4.495	5.321	5.604	5.354	5.049	5.581	5.856	6.059	5.794	7.03	6.303	5.411	4.689	5.534	6.69	5.25	5.351	4.995
VP_10392	5.528	5.701	0.0245319	0.0374375	1.128	5.518	5.241	5.53	5.722	4.343	5.44	4.546	5.679	6.931	5.491	6.029	5.806	5.942	5.644	5.379	5.454	5.975	6.343	5.894	5.838	4.982	5.561	5.306	5.644	4.265	4.872	5.149	6.224	5.032	4.9	5.731	4.713	5.473	4.891	5.385	7.045	4.718	5.436	5.647	5.845	5.494	6.07	5.31	6.146
VP_10393	3.919	3.981	0.390452	0.454339	1.044	4.298	4.051	4.109	4.296	3.904	3.663	5.577	3.762	4.063	3.968	4.496	4.71	4.297	3.395	3.448	4.161	3.175	4.31	3.221	3.524	3.349	3.796	3.377	3.873	4.094	3.949	3.886	3.671	4.289	3.892	4.164	2.898	3.873	4.053	4.2	4.919	3.062	3.76	3.499	3.126	4.389	4.291	4.51	5.196
VP_10394	6.006	6.212	0.0988471	0.134028	1.154	6.978	6.098	6.101	5.451	5.88	6.04	11.053	6.332	7.224	6.677	5.443	4.86	5.798	5.05	5.317	6.112	7.157	8.433	6.119	5.888	6.066	5.69	5.891	5.787	7.062	7.317	6.26	5.65	6.538	5.392	4.859	5.428	7.662	6.19	5.975	5.48	6.206	5.607	5.93	6.102	5.662	5.857	5.808	5.169
VP_1039	5.259	4.947	0.0130483	0.020887	-1.241	6.124	5.689	6.071	5.672	3.242	5.267	6.232	6.411	5.855	6.849	5.674	4.902	5.345	5.914	5.155	6.566	6.505	6.349	5.663	4.652	5.222	4.705	6.134	5.025	4.988	4.776	5.154	4.317	5.808	4.945	6.281	4.822	5.608	4.503	5.712	3.043	4.525	3.206	3.224	5.583	3.084	5.203	4.511	3.033
VP_10395	3.265	3.405	0.0995896	0.134934	1.102	3.236	3.058	3.14	3.114	4.239	3.024	3.564	3.152	3.021	2.931	2.939	3.733	3.057	2.971	3.062	3.014	3.019	3.059	3.075	3.129	3.166	3.033	3.035	3.111	3.089	3.201	3.378	3.608	3.067	3.004	2.912	3.778	3.033	4.146	3.17	3.095	3.122	3.202	3.318	4.575	2.877	5.237	3.414	3.071
VP_10396	6.964	8.544	2.54e-05	5.81e-05	2.99	6.47	8.934	9.211	7.634	9.997	10.698	10.601	5.004	7.45	5.593	9.049	5.306	8.741	4.634	4.859	10.399	3.676	5.121	6.923	11.117	10.299	9.181	4.622	8.66	6.303	8.039	7.369	8.542	5.605	8.302	5.176	10.512	5.211	12.657	9.354	5.762	10.233	4.605	9.537	9.309	4.318	8.554	3.741	9.661
VP_10397	3.217	3.289	0.27005	0.329368	1.051	4.303	2.995	3.064	2.988	2.988	3.35	6.014	3.125	3.631	2.952	2.928	3.297	2.993	2.943	2.978	3.327	4.836	3.589	2.99	3.043	3.465	3.026	2.992	2.992	3.041	3.028	3.047	2.972	3.342	2.948	2.933	3.492	2.948	3.02	3.049	2.958	3.664	3.051	3.088	3.873	2.971	3.015	3.142	3.051
VP_10398	8.453	8.635	0.175538	0.224427	1.134	9.56	9.235	8.296	7.862	8.763	8.55	12.233	9.136	8.83	9.646	8.802	8.174	8.837	8.987	8.214	9.651	9.4	10.022	9.073	8.013	8.122	7.766	8.39	7.89	7.782	7.599	8.09	6.548	7.562	7.586	8.344	7.786	7.299	7.347	8.006	8.323	7.402	6.799	7.481	7.377	6.981	6.854	6.923	6.944
VP_10399	8.74	9.063	0.000144158	0.000303041	1.251	8.995	8.582	8.33	8.128	9.108	8.845	10.35	8.664	9.816	9.74	8.558	8.975	8.248	8.458	7.842	8.272	7.47	7.37	7.122	8.137	8.52	8.494	8.506	8.289	8.438	8.477	8.386	8.38	9.555	8.643	8.726	8.902	9.204	9.207	9.365	9.374	9.084	8.752	8.886	8.641	7.71	8.213	8.231	7.734
VP_10400	5.885	5.847	0.687915	0.736408	-1.027	6.309	5.58	5.103	5.088	5.856	6.982	7.437	6.385	6.584	6.92	5.688	5.361	5.908	5.841	5.963	6.217	7.024	6.559	6.068	6.116	5.063	5.16	5.331	4.874	5.714	5.612	5.927	5.107	6.285	4.863	5.811	5.369	6.226	5.935	6.8	5.741	5.834	5.15	6.468	5.22	5.399	6.391	4.74	5.997
VP_10401	7.25	7.522	0.000330225	0.000664282	1.207	8.035	7.476	7.304	6.713	6.928	7.425	6.383	7.021	7.527	7.626	7.718	7.96	7.309	7.638	7.186	7.064	8.444	7.014	7.529	8.119	6.707	6.953	6.801	6.72	6.894	6.937	6.371	7.267	7.338	7.364	6.799	6.871	7.104	6.726	7.311	6.943	7.344	7.114	7.648	7.214	7.536	6.727	6.72	6.874
VP_10402	10.367	10.05	0.00128383	0.00239079	-1.246	10.923	10.591	9.329	9.553	10.756	10.085	9.636	8.481	10.933	11.995	11.01	11.26	10.646	10.64	9.934	11.5	11.389	11.341	9.602	10.335	9.969	10.114	9.825	9.72	10.203	10.266	9.465	9.892	10.767	9.757	9.618	10.05	10.423	10.73	10.679	11.257	10.319	10.388	11.161	10.396	9.838	10.618	9.996	9.641
VP_10403	4.24	4.071	0.138278	0.181321	-1.125	5.207	6.805	4.842	5.395	2.989	4.623	4.357	4.013	3.079	4.357	5.155	3.787	4.453	3.436	4.728	5.988	2.983	4.187	5.655	4.949	3.77	4.66	4.948	5.015	2.914	4.158	5.183	4.399	4.173	3.634	3.184	4.138	4.288	3.143	3.604	4.366	3.118	3.685	4.101	5.011	5.534	3.891	3.245	2.976
VP_10404	4.42	4.609	0.0751851	0.104695	1.14	3.746	4.547	4.362	3.881	7.673	3.702	5.817	4.356	5.529	4.3	4.06	3.163	3.973	3.979	3.659	4.901	4.292	4.991	3.617	4.136	4.883	4.211	4.362	4.147	3.215	4.279	4.08	4.477	4.71	3.837	4.52	4.926	7.946	4.103	3.873	3.134	4.382	4.226	5.326	6.732	3.045	4.022	5.675	6.279
VP_10405	5.582	5.483	0.27392	0.333422	-1.071	5.927	5.537	5.48	5.597	4.501	5.084	8.658	4.963	7.288	6.587	4.657	5.3	5.149	5.544	5.288	6.034	5.011	6.617	5.638	5.701	6.525	6.043	5.76	5.779	5.664	5.184	5.775	5.896	6.6	5.432	5.27	5.469	5.284	5.292	5.627	5.803	6.452	7.111	5.399	4.962	6.429	5.064	5.78	6.052
VP_10406	4.846	4.915	0.623605	0.678225	1.049	5.619	5.131	5.393	6.094	5.238	5.158	6.174	4.654	4.505	4.701	5.303	3.377	4.934	5.692	5.501	4.535	4.479	5.506	5.396	5.774	6.107	5.548	5.564	5.761	4.281	4.981	4.274	4.71	3.931	5.608	5.208	5.181	3.059	3.797	4.004	4.682	3.52	4.685	5.727	5.536	3.136	3.051	6.466	5.026
VP_1040	7.002	6.522	2.31e-11	9.15e-11	-1.395	7.118	6.88	6.927	6.813	7.188	7.088	7.723	7.193	8.395	7.188	6.983	7.844	7.364	6.761	6.459	6.383	6.048	6.437	6.499	5.825	7.371	7.216	7.095	6.753	7.03	6.907	6.868	5.931	8.111	7.507	7.165	7.495	7.749	7.218	7.724	6.629	7.493	6.886	6.528	6.852	6.683	6.523	6.926	6.253
VP_10407	12.385	12.104	0.0092334	0.0151572	-1.215	12.564	12.187	13.559	12.487	12.371	12.01	13.964	13.368	12.997	13.018	12.018	13.175	12.865	12.73	11.765	12.138	11.588	12.521	12.291	11.82	12.613	12.322	11.807	11.673	11.385	11.708	12.092	10.895	13.441	13.068	12.864	13.509	12.271	11.281	12.685	11.957	12.347	12.829	11.665	12.727	12.952	12.032	10.752	11.565
VP_10408	11.627	11.764	0.0801125	0.110848	1.099	12.017	11.754	10.945	11.455	11.821	12.102	13.283	12.238	11.79	12.488	11.859	11.358	11.218	11.719	11.38	12.825	12.535	12.313	11.798	11.861	11.593	10.799	11.26	10.964	11.203	11.225	11.847	10.734	11.208	11.029	11.612	10.91	11.07	11.07	12.005	11.457	10.993	11.228	11.616	10.947	11.436	11.602	11.074	11.364
VP_10409	12.108	12.309	0.0223024	0.0343039	1.15	12.364	12.095	10.976	11.536	12.209	12.748	14.511	12.729	11.699	12.482	11.573	11.703	12.333	12.513	11.875	13.392	13.044	12.904	12.562	12.468	12.027	11.337	11.92	11.586	11.495	11.808	12.112	10.973	11.759	11.609	11.792	11.639	11.991	11.312	11.544	11.257	11.861	11.585	11.672	11.385	11.805	11.552	11.407	11.635
VP_10410	7.289	7.372	0.33143	0.394568	1.059	6.84	6.922	7.326	7.012	6.827	7.139	7.043	7.371	8.401	7.765	7.862	8.417	6.917	6.526	6.673	6.499	5.242	5.852	5.433	5.928	7.13	7.314	7.382	7.525	6.988	6.768	7.181	7.23	8.42	7.684	7.926	8.144	7.902	8.155	8.618	9.015	8.04	7.488	7.828	7.817	6.792	6.915	7.029	7.153
VP_10411	3.748	3.667	0.308975	0.370883	-1.057	3.478	3.533	3.204	3.571	3.443	3.206	4.988	3.468	4.236	3.383	3.886	4.619	2.95	3.068	3.326	3.06	3.613	4.236	3.434	3.398	3.17	3.323	3.375	3.158	3.885	5.067	5.142	3.604	3.671	3.212	3.302	3.159	3.782	4.123	3.351	3.831	3.111	3.639	3.13	3.134	4.24	4.482	6.053	4.21
VP_10412	8.509	8.139	0.0101462	0.0165488	-1.292	9.545	8.961	9.851	9.14	7.695	9.6	10.977	10.366	7.701	7.202	7.426	7.407	7.823	8.653	8.723	10.196	8.837	8.262	8.787	8.267	7.919	9.789	8.626	8.354	8.287	8.087	8.952	6.953	7.791	8.286	7.858	7.497	6.913	7.122	7.255	6.868	7.74	6.867	7.067	7.182	8.158	8.752	7.959	8.211
VP_10413	3.812	3.974	0.0101732	0.0165904	1.119	4.113	3.874	3.787	3.923	4.367	3.642	5.189	3.57	3.554	3.573	4.191	4.594	4.275	4.364	3.978	3.343	3.699	3.18	3.34	4.472	4.193	3.712	3.94	3.251	4.021	3.537	4.044	3.362	4.588	3.844	3.871	4.414	3.91	4.226	3.298	3.199	3.081	5.504	3.749	4.428	3.804	3.748	4	3.75
VP_10414	5.885	5.674	0.0158323	0.0249637	-1.158	6.367	5.489	5.613	5.77	6.166	5.987	7.213	5.735	6.811	6.547	6.446	5.754	6.404	6.238	6.227	6.346	7.15	6.438	6.217	6.103	5.894	5.641	5.666	5.273	5.378	5.94	5.615	5.22	5.653	5.303	5.52	5.392	5.395	5.406	6.959	6.208	6.359	6.364	5.873	6.198	6.593	6.187	4.716	6.475
VP_1041	5.335	5.387	0.628365	0.682687	1.036	6.392	6.189	5.176	5.823	5.631	5.779	6.979	5.672	5.924	6.805	6.163	3.904	5.376	5.362	4.87	5.688	5.516	5.274	6.196	5.823	5.023	5.072	5.185	5.376	4.509	5.094	5.791	5.131	5.874	4.328	5.096	4.763	5.278	5.058	6.122	4.775	5.31	4.934	5.323	5.129	3.368	4.894	4.948	3.399
VP_10415	5.253	4.859	0.000103157	0.000220765	-1.314	5.084	5.301	5.141	5.04	5.074	5.195	3.488	6.326	4.945	5.122	5.549	5.707	5.252	5.087	4.639	4.557	5.122	3.315	4.28	4.518	5.348	4.792	4.842	5.119	4.683	4.532	4.213	4.568	5.971	6.013	6.04	6.088	6.136	6.324	6.058	6.273	5.855	5.485	5.953	6.393	5.236	4.979	4.807	5.676
VP_10416	4.929	5.291	0.00140647	0.00260677	1.285	5.932	4.845	4.63	5.247	4.86	4.191	8.785	4.968	6.737	5.955	5.001	5.982	4.722	4.323	5.015	6.036	4.848	6.836	6.025	4.746	4.824	4.908	5.508	5.332	3.807	3.478	4.592	5.071	5.179	5.667	5.549	5.491	5.132	5.319	4.756	4.671	4.773	5.008	4.587	5.254	4.167	4.693	5.602	4.442
VP_10417	7.115	7.312	0.0179337	0.0280289	1.146	6.957	6.769	6.621	6.668	7.603	6.713	7.034	7.04	8.732	7.797	7.753	7.214	6.241	6.276	6.063	6.778	5.528	6.096	6.388	6.06	6.765	6.542	7.104	6.976	6.322	6.251	6.829	6.697	8.494	7.354	7.273	7.688	7.672	7.427	8.042	8.142	7.329	6.965	7.395	7.87	6.453	6.433	6.722	6.579
VP_10418	10.763	10.892	0.153478	0.19914	1.093	11.013	10.966	10.446	10.914	11.439	11.037	13.311	10.895	10.916	11.19	10.214	10.056	11.002	11.143	10.743	11.198	10.582	10.566	10.561	11.169	11.507	11.759	11.615	11.664	10.087	9.992	10.049	9.876	10.919	10.545	10.981	10.69	10.089	10.155	10.28	10.621	10.06	9.532	9.647	9.752	9.591	9.688	10.059	9.619
VP_10419	4.381	4.862	0.000374408	0.000747477	1.396	6.764	3.573	5.516	3.719	4.363	3.841	7.897	5.704	5.343	5.192	4.031	4.007	5.55	3.598	3.575	4.797	4.222	6.035	5.254	4.351	4.589	5.013	4.417	3.736	6.07	5.859	5.403	3.793	3.226	3.97	4.141	3.541	4.195	4.277	4.243	3.393	4.223	5.184	5.045	3.458	4.67	5.539	5.014	5.177
VP_10420	13.71	12.016	4.36e-36	8.52e-35	-3.236	13.135	13.859	14.051	13.834	12.988	14.593	14.043	13.635	12.896	13.504	13.428	13.781	14.391	13.137	14.372	14.743	13.943	14.155	13.77	12.641	14.336	14.725	14.773	14.861	13.98	13.992	13.945	13.016	13.618	12.987	13.161	12.947	13.369	13.058	13.156	12.913	13.27	12.693	12.974	12.239	13.294	13.461	13.612	12.485
VP_10421	7.59	6.563	1.55e-17	9.54e-17	-2.038	8.133	7.365	8.119	7.307	7.034	8.644	8.044	9.016	8.645	7.654	7.203	7.643	7.246	8.043	7.635	8.16	8.86	8.246	8.023	7.311	7.477	7.342	7.752	7.339	7.848	7.864	7.877	7.949	7.941	7.056	7.325	7.115	8.218	7.158	7.617	6.818	7.599	7.512	7.709	6.99	7.153	7.16	7.867	7.202
VP_10422	5.245	4.407	3.92e-09	1.3e-08	-1.787	5.636	5.662	4.657	3.694	6.454	5.746	8.327	6.53	6.483	5.423	4.895	5.263	4.527	5.474	5.289	5.808	5.351	6.773	7.571	4.869	5.373	4.967	5.592	5.416	4.93	4.95	5.348	4.625	6.125	5.215	4.646	5.729	5.914	4.846	5.911	4.396	4.582	4.985	4.705	4.403	4.956	5.403	5.182	4.954
VP_1042	3.655	3.615	0.532637	0.593838	-1.028	3.545	3.288	3.583	3.695	3.812	3.398	4.456	3.762	4.583	3.41	3.564	4.359	3.18	3.118	3.277	3.627	3.127	3.732	3.122	3.246	3.465	3.23	3.388	3.623	4.012	3.902	3.858	3.601	3.525	3.895	3.297	3.056	3.471	3.593	3.437	3.807	4.137	3.211	2.998	3.105	4.179	4.161	4.085	4.674
VP_10423	7.001	5.91	4.26e-18	2.72e-17	-2.131	6.287	6.857	7.232	6.504	6.303	5.756	7.588	7.012	6.889	9.447	7.13	7.103	7.376	6.85	7.728	8.799	7.238	6.323	6.198	7.679	5.779	6.921	6.973	7.772	7.723	5.778	6.395	6.988	6.863	7.859	6.454	6.617	7.758	6.938	7.772	7.396	8.29	6.794	7.651	6.121	6.386	7.919	5.404	6.395
VP_10424	8.9	8.638	0.0122203	0.0196612	-1.199	9.134	8.599	8.392	8.218	7.53	8.709	10.7	9.934	10.539	9.82	8.945	9.291	8.282	8.571	8.147	8.472	9.649	9.249	9.343	7.404	8.84	9.538	10.768	9.109	8.279	8.123	8.563	8.51	9.604	8.504	8.85	8.655	9.808	8.529	8.942	8.317	8.848	8.295	8.471	7.939	8.386	8.166	8.091	7.685
VP_10425	3.628	3.753	0.0666217	0.0937633	1.09	3.054	3.383	3.252	3.395	3.648	3.351	3.873	4.481	4.183	3.714	3.684	3.613	3.517	3.462	3.188	3.11	4.423	3.117	3.091	3.393	3.313	3.387	3.464	3.039	4.254	3.554	3.331	3.359	3.693	3.145	3.589	3.063	3.637	3.249	3.647	5.379	3.515	4.533	3.07	3.059	5.082	3.622	3.942	4.252
VP_10426	9.123	9.588	2.03e-06	5.23e-06	1.381	9.596	9.026	8.478	8.245	9.023	9.327	13.202	9.93	8.937	10.318	9.035	9.137	8.972	8.811	8.346	9.922	9.431	10.192	9.156	8.742	8.576	8.252	8.852	8.552	8.823	8.837	9.3	8.193	9.181	8.066	8.494	8.777	8.983	8.788	9.342	9.213	8.9	8.526	8.682	8.707	8.372	8.331	8.089	8.22
VP_10427	6.546	6.688	0.0865792	0.118937	1.103	7.092	6.177	6.475	5.924	7.169	6.612	9.419	6.149	7.255	7.783	7.035	6.72	6.292	5.986	6.271	7.394	6.095	7.773	6.753	5.896	6.297	6.119	6.734	6.209	5.876	6.204	6.256	5.996	6.912	5.982	6.228	6.369	6.561	6.285	6.563	6.254	6.831	6.503	6.705	6.68	5.163	5.647	6.088	5.101
VP_10428	5.394	6.249	3.95e-06	9.89e-06	1.808	8.153	6.463	4.297	4.952	3.451	4.567	12.175	5.359	6.379	8.065	7.194	4.509	5.25	4.806	5.268	8.32	5.836	9.404	7.748	6.014	5.052	6.151	6.911	6.265	5.061	5.023	6.961	4.531	6.009	4.439	4.295	5.31	3.511	5.083	6.223	5.231	4.005	3.95	3.011	3.447	5.878	3.052	6.052	3.131
VP_10429	4.661	4.52	0.0889533	0.121894	-1.102	4.17	4.219	4.542	4.311	4.129	4.528	5.195	4.738	5.423	5.416	6.042	5.321	4.397	3.711	3.794	4.108	5.269	4.818	3.945	3.301	4.403	4.624	4.787	4.938	4.684	4.229	4.703	5.744	5.01	5.187	4.615	4.49	5.035	4.552	5.805	5.14	5.274	4.51	5.257	5.371	3.893	4.808	5.13	5.488
VP_10430	8.036	8.407	0.00214114	0.00387259	1.293	9.041	8.273	7.884	7.857	8.386	8.868	12.179	9.641	7.897	8.385	8.725	8.542	8.344	8.922	7.647	8.582	8.882	9.665	9.147	8.188	7.937	7.887	7.848	7.834	7.379	7.274	7.512	7.118	7.168	7.644	7.539	7.315	6.989	6.899	7.796	7.76	6.965	6.75	7.012	6.464	7.037	7.016	6.874	6.822
VP_10431	4.175	4.425	0.00307085	0.00543598	1.19	4.915	3.398	3.502	3.361	3.949	4.171	6.515	4.485	5.13	4.558	4.522	4.518	4.185	4.345	3.852	5.721	5.185	5.44	3.838	4.523	2.963	3.426	3.872	3.878	3.975	3.761	3.865	4.26	3.406	3.63	3.918	3.182	4.37	3.356	4.968	3.735	3.114	3.892	4.349	4.876	4.186	4.523	4.133	4.124
VP_10432	7.358	7.494	0.0599168	0.0851437	1.099	7.247	7.328	7.305	7.004	7.006	7.069	9.594	6.913	7.943	8.019	6.979	7.414	7.726	7.909	7.171	7.786	6.911	8.036	7.187	7.324	7.144	7.181	7.657	7.449	7.132	6.991	7.571	6.828	7.831	7.12	7.089	7.592	7.43	7.098	7.473	7.828	6.968	7.169	6.875	7.368	6.5	6.52	6.244	6.113
VP_10433	7.872	8.046	0.0450638	0.0655909	1.128	8.663	8.508	7.712	8.263	8.906	8.239	11.417	8.193	7.703	8.548	8.113	6.553	7.417	7.887	7.518	8.024	8.056	9.113	8.489	7.776	8.035	7.819	7.931	8.062	7.355	7.741	7.698	7.525	7.374	7.518	7.715	7.611	7.039	7.115	7.18	7.581	6.721	6.499	7.14	6.889	7.073	7.485	7.4	7.165
VP_1043	3.873	4.591	0.000123838	0.000262423	1.645	3.926	4.603	3.181	3.145	3.604	3.33	5.234	4.089	4.287	4.04	3.019	5.369	3.072	3.989	3.598	4.513	5.169	3.771	2.928	6.592	3.25	3.673	3.87	3.365	4.514	5.458	2.982	5.007	3.564	4.71	3.005	3.147	4.386	3.112	4.701	4.544	4.469	2.873	2.942	2.945	3.189	3.2	3.015	3.943
VP_10434	4.98	5.804	4.53e-08	1.36e-07	1.771	4.231	4.338	6.092	6.017	4.713	4.599	5.115	4.588	5.076	4.935	3.623	6.049	6.052	4.341	4.693	4.738	6.528	4.113	6.282	6.546	5.713	5.113	4.985	4.806	4.743	5.812	5.942	6.227	5.809	5.414	4.58	5.155	3.761	5.991	5.259	5.798	5.465	5.099	5.147	3.142	6.983	2.927	5.062	6.337
VP_10435	8.346	8.327	0.904095	0.922476	-1.013	9.447	8.435	7.644	8.038	8.928	8.978	14.08	9.211	9.998	9.846	8.605	7.549	8.865	9.366	9.04	10.036	9.929	11.357	9.415	9.334	8.087	8.349	8.783	8.083	8.337	8.136	8.677	7.363	7.371	6.82	6.905	6.694	7.412	7.057	7.435	7.136	6.978	6.719	7.237	7.413	7.521	7.801	7.848	7.41
VP_10436	6.804	6.86	0.497558	0.560145	1.04	7.804	7.13	7.083	6.903	6.176	6.369	9.741	6.983	7.001	7.385	7.44	6.677	7.171	7.131	7.137	7.923	6.528	7.762	7.586	6.806	6.813	6.664	7.231	7.063	6.18	6.533	6.552	6.306	6.843	6.648	6.98	6.986	6.192	6.445	6.082	6.46	6.115	5.329	6.932	6.192	6.3	6.179	6.455	6.563
VP_10437	5.337	5.874	0.000213285	0.000439139	1.451	7.795	6.533	4.963	4.847	4.732	5.021	9.061	5.11	6.431	7.119	6.281	4.225	5.721	5.982	4.964	8.198	4.966	6.206	6.735	5.805	4.282	5.787	6.132	5.805	5.2	4.278	6.502	3.723	5.272	4.915	5.407	4.524	4.865	5.983	5.96	5.348	5.267	4.758	4.763	3.58	3.962	3.826	5.417	4.303
VP_10438	4.687	4.346	0.00456057	0.00787747	-1.267	6.424	4.644	4.62	4.319	3.422	5.063	6.641	3.732	6.161	5.38	5.628	4.794	4.698	4.513	3.826	5.038	5.713	4.907	6.336	5.383	3.41	4.141	4.945	4.629	4.899	4.403	4.432	3.094	5.054	4.286	4.09	3.47	4.16	6.253	5.733	5.453	4.454	5.053	6.747	6.001	3.462	4.409	4.841	4.667
VP_10439	12.62	12.672	0.496286	0.558849	1.037	13.109	12.737	12.162	12.544	12.745	13.229	13.793	13.084	11.392	12.583	12.461	12.505	12.294	12.986	12.695	13.894	13.705	13.269	12.847	13.039	12.67	12.158	12.666	12.437	12.223	12.526	12.734	11.876	11.749	12.235	12.504	11.962	12.458	12.035	12.08	11.684	11.701	12.39	12.059	11.602	12.337	12.421	12.368	12.574
VP_10440	4.88	4.68	0.0107645	0.0174769	-1.148	4.63	4.633	5.282	4.831	4.904	5.01	6.177	4.921	5.275	6.137	5.254	5.228	4.653	4.599	4.955	5.465	5.136	5.267	4.971	5.164	5.163	4.708	5.324	4.645	5.107	5.042	6.341	3.315	5.134	4.409	5.491	5.043	5.025	5.125	5.14	5.182	4.563	4.361	3.312	4.132	5.408	4.975	5.148	4.052
VP_10441	4.764	5.119	0.000138812	0.000292434	1.279	5.76	5.07	4.257	4.576	5.245	4.615	5.044	3.926	5.119	5.024	5.28	3.812	4.701	5.619	5.344	5.652	6.239	4.767	5.251	5.506	5.071	3.888	4.535	4.322	4.337	5.958	3.233	4.195	5.222	3.629	4.434	4.147	4.349	3.137	4.171	4.549	4.132	4.911	3.166	4.069	6.129	5.789	5.135	3.179
VP_10442	4.408	4.431	0.859099	0.885081	1.016	4.35	4.183	4.391	4.853	3.222	4.769	3.096	4.648	3.382	3.778	4.857	3.376	4.556	5.126	4.735	4.504	5.037	3.815	4.608	4.075	4.041	3.805	4.255	4.896	3.152	3.124	3.185	3.268	4.098	3.912	4.591	4.05	3.259	3.971	3.811	4.245	3.903	3.758	4.265	4.852	5.32	3.221	3.579	4.497
VP_10443	5.803	6.365	2.65e-11	1.05e-10	1.476	5.485	5.22	5.831	5.508	5.972	5.636	4.334	6.3	5.43	6.141	5.003	6.522	5.573	5.68	5.867	6.545	5.656	4.517	4.967	5.585	6.056	6.083	6.027	5.954	6.437	6.237	6.081	6.113	6.06	6.034	4.954	6.367	5.839	5.843	5.447	5.472	6.31	5.833	6.25	5.808	6.591	5.695	5.407	6.091
VP_10444	4.186	4.159	0.770241	0.809114	-1.019	3.914	3.697	3.729	4.117	6.775	4.321	3.54	4.259	5.148	4.538	3.773	5.569	4.223	3.861	4.043	3.679	3.365	3.204	3.475	3.696	4.723	4.153	4.466	4.168	3.213	3.03	3.104	3.048	4.234	4.362	4.577	3.658	4.12	4.958	4.932	4.523	4.121	4.338	3.764	4.302	3.404	3.119	3.256	3.152
VP_104	4.476	4.228	0.0323553	0.0483086	-1.188	3.606	3.784	3.606	3.986	4.993	4.303	7.001	3.499	4.692	4.044	3.846	4.55	3.474	3.867	4.8	4.498	4.357	5.53	4.267	4.269	3.762	3.428	3.324	3.716	4.596	5.264	3.953	4.857	4.622	3.83	4.003	5.355	4.498	4.244	4.512	4.213	4.598	4.643	5.696	5.174	4.44	4.949	5.374	5.687
VP_10445	10.435	10.841	0.000478167	0.000942131	1.325	11.569	10.44	9.774	9.337	10.423	10.454	12.845	11.029	10.829	12.33	11.166	10.959	10.47	10.738	10.178	11.103	11.588	11.896	10.525	10.527	9.528	9.749	9.634	9.386	9.767	9.954	9.441	9.513	9.769	9.37	9.496	9.708	10.522	9.596	11.457	11.113	9.958	9.824	11.093	10.164	9.133	9.756	9.328	9.404
VP_10446	7.252	7.774	1.84e-05	4.28e-05	1.435	8.032	6.935	6.147	6.605	7.046	8.029	7.593	7.656	7.189	8.243	6.586	7.519	7.28	7.85	8.031	7.976	8.51	8.153	7.847	7.542	6.224	6.712	6.167	5.97	6.231	7.472	6.238	6.5	7.01	6.4	6.728	6.574	6.261	6.191	7.477	7.762	6.621	6.932	7.981	7.233	7.085	6.655	6.969	6.646
VP_10447	6.496	6.787	2.18e-06	5.6e-06	1.224	6.915	6.38	6.675	5.963	6.394	6.7	5.903	6.687	6.283	6.73	7.186	6.009	6.788	6.801	7.06	6.573	7.618	6.8	7.048	6.941	6.348	6.493	6.956	6.173	6.184	5.851	6.738	6.295	6.676	6.382	6.221	6.312	6.392	6.032	6.534	6.006	6.568	6.301	6.336	6.213	7.147	6.673	6.481	6.199
VP_1044	7.955	8.211	0.000158097	0.000330763	1.194	7.773	7.931	7.937	7.834	7.837	7.749	7.334	7.837	8.983	7.985	8.103	8.23	7.177	7.578	7.209	7.388	7.418	7.352	7.31	7.237	7.452	7.527	7.751	7.642	7.255	7.609	8.114	7.765	8.326	8.108	7.943	8.631	8.284	8.592	8.303	8.473	8.087	8.022	7.677	8.34	7.498	7.621	8.074	7.872
VP_10448	3.42	3.677	0.00284466	0.00505965	1.196	3.154	2.965	3.083	3.112	3.065	3.106	4.045	4.126	2.95	2.859	3.119	3.781	3.139	2.958	3.072	3.176	4.804	3.692	3.14	2.967	3.054	3.648	3.035	3.166	3.096	3.33	3.52	4.076	2.945	3.005	2.914	3.851	3.106	3.228	3.148	3.185	2.947	3.412	3.872	4.76	3.201	3.258	3.439	3.103
VP_10449	3.835	4.476	3.03e-13	1.39e-12	1.559	3.646	4.06	3.772	3.67	3.833	3.25	3.547	4.07	3.602	3.352	3.687	4.692	3.423	3.384	3.438	3.231	3.405	3.675	3.622	4.053	3.384	3.517	3.306	3.69	4.085	3.973	3.882	3.782	3.516	3.353	3.631	2.895	3.806	3.42	3.784	3.869	4.384	3.647	3.485	3.06	4.35	4.243	4.475	4.69
VP_10450	3.771	3.574	0.0341194	0.0507159	-1.146	4.082	4.605	3.081	3.011	3.028	2.995	4.528	3.036	4.604	4.504	3.256	3.076	3.694	3.4	3.634	3.582	4.018	4.622	3.334	3.295	4.127	3.431	3.332	3.31	4.321	4.248	4.882	2.918	4.106	2.986	3.398	5.034	3.914	4.18	4.117	2.926	4.726	2.997	4.662	6.24	4.68	3.075	3.084	3.152
VP_10451	5.431	6.01	6.32e-08	1.88e-07	1.494	5.251	5.487	5.795	6.341	3.629	4.795	4.617	5.246	5.329	5.688	5.665	5.998	4.68	4.613	5.316	4.485	4.513	4.987	5.403	5.111	5.411	5.121	5.466	5.977	5.864	5.827	6.077	5.954	5.637	5.79	5.585	5.771	5.987	5.251	4.975	5.806	4.785	5.59	4.418	5.541	6.227	5.552	5.516	5.706
VP_10452	9.196	9.701	5.26e-05	0.00011627	1.419	8.698	9.473	9.626	10.031	9.24	8.605	9.753	8.42	8.916	9.181	8.819	9.293	9.026	8.388	8.687	8.625	8.044	8.347	8.868	10.303	10.431	9.077	9.152	9.895	8.34	8.945	9.206	10.283	9.897	10.829	9.49	10.007	9.551	10.432	9.261	8.915	8.831	9.249	8.67	9.264	8.681	8.934	9.498	9.127
VP_10453	6.854	7.071	0.0137697	0.0219481	1.163	6.758	5.729	6.612	6.051	6.64	6.682	7.187	6.995	7.002	7.029	7.228	6.892	6.642	6.393	7.78	7.066	7.002	6.178	6.379	6.494	6.779	6.641	7.424	6.757	7.116	7.819	6.607	7.372	7.219	6.577	6.43	6.517	7.191	7.2	6.919	6.141	7.07	7.177	6.702	7.032	7.572	6.976	6.455	5.905
VP_10454	3.99	4.959	1.76e-23	1.58e-22	1.957	3.704	3.739	3.209	3.297	3.673	3.884	4.431	3.582	4.232	3.857	3.961	4.245	3.621	4.061	3.129	3.736	3.857	3.428	3.643	3.488	3.887	3.547	3.614	3.61	4.581	4.065	3.702	4.171	3.687	3.414	3.38	3.206	4.666	4.502	3.573	4.638	4.832	3.223	3.392	3.171	3.768	3.79	3.503	5.947
VP_10455	6.959	7.153	0.092798	0.126677	1.144	8.352	7.058	6.694	6.535	7.872	7.396	10.697	7.889	7.378	7.541	7.087	6.451	6.848	7.748	7.591	7.689	8.256	8.125	8.001	7.338	6.955	6.538	6.857	6.536	7.425	7.583	7.374	6.683	6.396	6.041	6.013	6.209	6.061	6.449	6.669	6.737	5.796	6.317	5.96	4.7	6.288	5.871	6.832	5.436
VP_10456	5.244	5.36	0.317349	0.37967	1.084	5.493	5.061	5.281	5.479	5.368	5.46	6.234	6.915	4.133	3.819	4.236	4.428	6.489	5.855	5.92	7.418	6.147	4.997	5.712	5.725	5.286	5.483	5.341	5.024	6.886	5.82	4.671	4.395	3.942	4.458	5.319	4.157	3.667	3.532	3.892	4.005	4.742	4.127	4.951	5.041	5.865	6.011	5.087	4.954
VP_10457	8.806	8.13	1.54e-09	5.3e-09	-1.598	9.514	8.992	8.579	8.477	8.257	9.204	10.034	9.107	9.776	9.333	8.312	8.823	8.875	9.159	8.365	9.131	9.165	8.917	8.497	8.001	8.913	8.622	9.636	8.854	7.868	8.412	8.145	7.764	9.235	8.61	8.628	9.122	9.523	7.924	8.651	6.98	8.543	7.91	8.236	7.498	7.82	7.732	7.908	7.208
VP_1045	8.04	9.37	2.85e-20	2.09e-19	2.514	7.947	7.536	8.673	8.416	7.936	7.268	9.182	8.538	7.186	8.135	8.903	8.76	8.191	7.8	8.202	8.119	7.27	7.546	8.147	8.648	8.062	8.516	8.483	8.641	8.729	8.341	9.69	7.842	7.826	9.551	8.457	8.092	7.551	8.612	7.64	8.887	8.249	8.979	7.895	9.62	8.557	8.66	8.401	9.766
VP_10458	3.429	3.294	0.0207514	0.0321059	-1.098	3.327	3.334	3.528	3.329	3.123	3.331	3.614	3.091	3.223	3.271	2.963	3.998	2.986	3.446	3.821	3.515	3.115	3.24	3.402	3.846	3.674	3.897	3.823	3.388	3.093	4.211	3.971	3.95	3.781	3.131	3.59	3.631	3.061	5.412	4.494	4.737	3.117	3.223	3.513	3.83	3.259	3.172	3.196	3.058
VP_10459	5.615	5.81	0.0521893	0.0750363	1.145	6.966	5.556	6.86	5.473	4.864	5.326	8.879	5.854	6.387	6.292	5.636	5.193	5.291	5.248	4.951	5.81	5.393	6.955	6.622	5.564	5.956	5.38	5.858	5.835	5.73	5.402	6.498	5.728	5.425	4.952	5.497	5.436	5.383	4.185	5.613	5.969	5.475	4.888	4.855	5.623	4.554	6.101	5.334	5.518
VP_10460	8.121	8.274	0.0309221	0.0463655	1.112	7.927	8.013	7.866	7.884	8.053	7.9	8.253	8.096	8.751	8.61	8.215	8.206	7.653	7.455	7.577	7.732	7.813	7.747	7.77	7.447	7.814	7.623	7.922	7.857	7.937	8.077	7.706	7.656	8.742	8.018	7.976	8.533	7.774	7.88	8.394	8.573	8.167	8.084	8.397	7.983	7.499	7.408	8.068	7.285
VP_10461	6.27	6.266	0.952353	0.961979	-1.003	6.454	6.382	6.275	6.278	6.584	5.886	6.889	6.426	6.704	6.613	5.221	6.8	6.193	5.812	6.103	5.443	5.64	5.84	6.178	5.706	6.494	5.876	6.332	6.582	6.458	6.198	5.789	6.309	6.714	6.402	6.578	6.608	6.397	6.69	6.016	6.956	6.193	6.11	4.67	5.744	6.248	6.051	6.684	6.996
VP_10462	10.503	10.868	7.31e-07	1.97e-06	1.288	11.046	10.829	10.813	11.233	10.51	10.364	11.77	10.447	11.091	11.507	11.007	10.917	10.572	10.329	10.479	10.556	10.256	11.032	10.615	10.429	10.549	10.284	10.628	10.953	10.312	10.089	10.773	10.447	10.762	10.636	10.376	10.74	10.466	10.319	10.731	10.595	10	9.719	9.678	9.78	9.128	9.679	9.536	10.231
VP_10463	4.946	5.146	0.137488	0.180393	1.149	5.44	6.045	5.1	5.54	3.419	4.933	5.954	5.246	5.622	4.485	5.661	4.714	4.311	5.323	4.457	4.507	5.225	5.494	5.129	5.256	5.529	4.491	4.609	5.279	6.309	3.81	4.566	3.592	3.833	5.226	4.78	5.042	4.844	4.344	3.7	2.981	4.618	3.235	3.436	4.301	3.088	4.578	3.655	3.022
VP_1046	4.343	4.233	0.287987	0.348588	-1.079	4.619	4.306	3.941	3.662	3.38	3.639	5.772	4.503	4.247	4.369	3.972	3.086	4.887	4.861	4.958	4.443	5.874	4.525	4.7	4.571	3.388	3.744	4.112	3.923	3.512	3.479	3.471	4.762	3.765	3.428	4.471	4.404	4.233	4.072	3.999	3.33	5.476	5.688	6.311	4.647	6.054	3.695	3.878	3.742
VP_10464	5.066	4.457	3.9e-08	1.18e-07	-1.525	4.83	4.384	5.69	5.198	3.614	5.007	3.785	6.067	4.449	4.237	5.587	5.553	5.058	5.482	5.536	4.482	5.245	4.431	4.548	3.936	5.836	5.391	5.202	4.914	6.181	5.612	4.222	5.626	5.521	5.37	5.912	5.228	5.843	4.84	4.405	3.215	5.475	5.94	5.51	6.041	6.553	5.368	3.604	5.192
VP_10465	8.46	8.956	0.00374137	0.00654197	1.41	8.553	9.09	8.852	9.078	9.442	9.915	6.849	9.798	7.139	7.534	7.853	7.51	8.318	9.705	8.893	9.339	9.553	9.293	9.129	9.484	8.333	8.443	8.403	8.455	8.008	8.223	8.433	8.36	7.566	7.522	7.734	6.773	7.008	6.981	7.103	7.124	8.047	7.489	7.127	7.491	7.394	7.544	7.6	7.693
VP_10466	3.577	3.483	0.122647	0.162787	-1.067	3.666	3.208	3.424	3.515	3.472	3.166	3.929	3.553	3.303	3.103	3.422	4.895	3.023	3.605	3.166	3.093	2.986	3.217	3.114	3.607	3.414	3.259	3.454	3.245	3.674	3.673	3.754	4.553	3.307	3.217	3.072	4.146	3.426	3.514	3.374	4.776	3.156	4.794	3.046	5.521	5.712	3.82	3.854	4.258
VP_10467	5.562	5.431	0.228285	0.283707	-1.095	4.858	5.661	5.718	5.913	4.976	5.829	4.069	5.362	6.095	5.17	5.804	5.963	5.209	4.131	4.651	3.406	3.898	3.705	3.735	3.699	5.899	6.186	5.364	5.12	5.928	5.822	5.354	5.338	6.284	6.123	5.662	5.86	5.739	6.408	6.011	5.33	6.011	5.245	5.828	5.894	5.535	5.205	5.279	5.299
VP_10468	3.216	3.336	0.109835	0.147424	1.087	2.949	3.457	2.956	2.95	2.975	3.368	3.567	2.937	3.243	3.29	2.979	3.153	3.022	2.921	2.915	2.921	3.034	3.569	3.336	2.955	3.859	2.972	2.922	2.903	3.004	2.948	2.921	2.928	3.593	3.014	3.039	4.269	2.961	3.482	2.969	2.994	3.986	3.1	3.178	5.487	2.984	2.944	2.958	3.086
VP_10469	3.514	3.452	0.438548	0.502411	-1.044	4.162	3.349	3.054	3.327	3.096	3.133	3.009	3.367	4.196	2.986	3.143	4.734	2.981	3.03	3.091	3.154	3.399	2.982	3.299	3.08	2.975	3.015	3.023	3.195	4.441	3.273	3.425	4.562	3.041	3.278	3.251	4.154	3.46	3.474	3.333	3.997	5.187	4.135	4.548	5.018	3.805	3.493	3.906	3.739
VP_10470	4.482	4.174	0.000240364	0.000491641	-1.238	4.267	4.619	4.808	5.144	3.267	4.386	3.816	4.105	4.543	5.186	4.831	4.637	4.038	4.034	4.02	4.53	3.243	3.402	3.665	3.869	4.592	4.299	5.125	5.031	3.233	4.055	5.02	4.691	5.853	3.95	5.391	4.135	4.95	4.594	5.118	4.47	4.899	5.983	4.542	5.004	3.96	4.422	4.76	3.985
VP_10471	8.241	8.599	0.000563185	0.00110041	1.282	7.778	8.012	8.662	8.276	8.622	9.249	9.696	8.872	9.144	9.034	8.664	7.944	7.915	9.236	7.935	7.615	7.618	8.036	7.938	9.681	7.817	8.978	8.303	8.803	7.668	7.212	7.73	7.463	8.624	7.622	7.751	8.037	7.763	7.955	8.219	8.104	7.857	7.276	7.72	7.696	7.591	7.58	7.884	6.68
VP_10472	7.868	8.042	0.480595	0.543561	1.128	5.219	7.179	6.492	9.55	9.871	6.895	4.479	5.489	6.538	8.326	6.646	7.5	6.479	7.974	9.618	7.116	6.073	6.131	6.192	8.332	9.036	10.3	9.634	11.436	10.391	11.137	10.353	7.865	10.837	8.205	7.689	11.485	9.045	7.904	10.112	9.742	8.555	7.927	9.483	7.457	8.163	7.776	8.126	7.344
VP_10473	5.465	5.274	0.121328	0.161252	-1.142	6.276	5.488	5.694	5.799	4.71	5.718	7.686	6.277	6.737	6.538	5.783	5.343	6.176	5.857	5.565	7.071	6.339	6.777	5.576	5.268	5.799	5.817	5.546	5.43	5.402	5.5	5.525	4.134	5.051	5.136	6.251	4.626	5.26	4.533	6.214	4.222	4.997	3.051	4.138	3.095	3.034	5.497	3.06	3.455
VP_10474	3.776	4.137	0.000634692	0.00123187	1.284	3.442	4.127	3.132	3.507	4.033	3.069	7.074	3.437	3.341	3.977	3.218	2.973	3.59	4.107	4.603	4.262	5.466	6.258	3.607	4.372	4.49	3.863	3.368	3.979	5.183	5.422	3.114	3.665	4.293	3.311	3.584	3.895	3.322	3.229	3.543	3.749	4.024	3.897	3.961	4.698	3.371	3.064	3.16	3.076
VP_1047	4.589	5.054	7.58e-06	1.84e-05	1.38	4.854	4.745	4.985	4.125	5.425	4.994	4.818	4.296	4.522	3.416	5.7	3.487	4.642	5.329	4.973	4.69	5.657	3.485	5.399	5.119	4.454	4.227	4.914	4.647	6.288	5.055	4.638	4.59	3.891	5.649	3.849	4.297	3.622	3.827	3.896	3.381	4.169	5.132	5.201	3.195	4.695	5.175	6.35	3.108
VP_10475	6.803	7.168	2.95e-06	7.48e-06	1.288	6.406	6.886	7.02	6.91	7.026	6.966	6.836	7.38	7.11	6.985	7.02	7.234	7.239	6.583	6.49	6.564	5.509	6.252	5.659	6.795	6.345	6.51	6.764	6.924	5.902	7.594	6.351	5.819	6.852	6.476	6.986	7.418	6.87	6.475	7.311	7.038	6.733	6.183	6.506	6.414	5.702	6.444	6.517	6.333
VP_10476	6.128	6.501	0.00020247	0.000417962	1.296	6.624	5.977	6.14	6.061	6.393	5.944	8.593	6.584	6.764	6.606	6.402	6.44	5.484	5.867	5.747	6.398	5.922	6.612	6.383	6.08	5.896	5.711	5.989	6.075	6.392	6.174	6.583	6.494	6.402	6.046	6.206	5.995	5.555	5.926	6.672	6.215	6.149	5.412	5.227	5.843	4.446	5.469	6.419	5.627
VP_10477	9.874	10.326	2.8e-12	1.19e-11	1.368	9.857	9.401	9.679	10.019	9.903	9.417	8.217	9.983	9.827	9.768	10.091	10.662	9.869	9.3	9.783	9.505	9.52	9.506	9.673	9.973	9.643	9.828	9.768	9.906	9.471	9.583	9.738	10.07	10.199	9.874	9.513	10.326	9.915	10.419	10.383	10.443	10.38	10.05	10.418	10.036	9.957	10.18	10.233	9.945
VP_10478	5.913	6.186	0.00470276	0.00810077	1.209	6.86	5.638	6.741	6.23	4.16	5.465	8.162	6.78	7.132	6.78	7.049	6.588	6.624	5.892	5.89	6.485	6.29	6.991	6.721	5.557	5.969	5.353	5.857	5.906	5.135	5.653	6.197	5.858	5.943	6.049	5.875	5.832	5.569	5.537	6.086	5.374	5.797	4.615	5.669	3.603	4.736	4.875	5.561	5.768
VP_10479	4.544	4.783	0.0240584	0.0367798	1.18	4.789	4.778	4.643	4.448	6.432	5.302	5.083	6.572	6.339	4.012	5.393	5.208	4.707	5.012	4.894	5.026	5.841	5.07	5.075	4.74	4.407	4.459	4.208	3.898	2.941	4.461	4.027	5.008	3.912	3.773	3.976	4.265	3.298	3.679	4.245	3.951	4.645	5.971	4.608	5.141	3.503	4.906	3.537	3.32
VP_10480	6.427	7.116	4.33e-11	1.68e-10	1.612	5.847	6.525	6.408	6.537	5.849	6.103	7.945	5.139	6.092	6.155	6.588	5.266	5.948	6.016	6.242	5.969	6.653	7.034	6.522	6.324	6.606	6.419	6.571	6.884	6.901	7.301	7.196	7.996	5.657	7.239	6.574	6.502	7.243	7.045	5.769	6.799	6.412	6.899	7.122	6.331	7.443	6.987	7.352	7.434
VP_10481	4.29	4.363	0.351931	0.415558	1.052	4.939	4.279	4.724	4.371	5.233	3.782	5.834	4.459	4.856	4.637	4.556	4.534	4.444	3.474	3.616	3.595	3.55	4.354	3.272	3.36	3.396	3.713	3.577	4.213	5.141	4.304	5.79	3.359	4.632	4.262	3.753	4.015	4.954	4.351	4.235	4.537	4.193	3.961	4.26	5.24	3.892	4.434	4.277	4.289
VP_10482	8.861	8.908	0.530341	0.59158	1.033	8.659	8.268	8.96	8.975	8.647	8.46	9.68	10.258	8.39	9.681	9.002	8.831	8.485	9.082	8.693	8.996	8.764	9.185	9.452	9.033	8.213	8.027	8.723	8.317	8.839	8.315	9.085	8.001	9.104	7.727	8.318	8.913	9.459	8.134	8.568	9.508	8.777	9.036	9.235	9.749	8.809	9.63	8.214	8.399
VP_10483	7.98	7.554	0.000238571	0.00048817	-1.343	8.354	7.61	7.843	7.685	8.178	8.366	10.741	9.259	6.773	8.327	8.275	7.574	8.247	8.544	8.022	8.254	8.785	8.528	8.179	8.157	7.879	7.466	7.577	7.405	8.26	7.434	7.397	7.071	7.046	6.555	7.419	6.823	7.964	6.866	7.818	7.385	7.065	7.619	8.043	7.147	7.199	7.803	7.069	7.359
VP_10484	9.09	9.359	0.00758282	0.012621	1.205	9.218	8.859	8.409	8.457	8.641	9.791	9.276	9.272	10.154	10.714	9.497	9.527	8.908	9.386	8.216	8.809	9.76	9.099	9.279	9.185	8.473	8.313	8.386	8.378	8.217	8.57	7.997	8.404	9.758	8.548	8.702	8.803	8.628	8.889	10.028	8.703	9.015	8.694	9.583	8.62	8.132	8.629	8.326	7.859
VP_10485	7.935	7.844	0.369451	0.433318	-1.065	8.515	8.075	7.193	7.214	6.181	8.248	4.681	7.259	8.174	7.48	7.502	7.733	7.625	8.366	7.714	8.05	7.762	7.337	7.889	7.868	8.038	7.867	7.847	7.663	7.713	7.293	7.711	7.502	8.357	7.806	8.477	9.509	9.461	7.538	8.68	7.207	8.156	8.281	8.552	7.617	7.57	7.976	7.106	6.473
VP_10486	8.676	9.284	5.11e-08	1.53e-07	1.524	9.317	8.691	9.077	8.78	9.17	8.962	12.364	10.64	6.036	7.428	8.98	7.298	8.49	9.045	8.559	9.276	9.345	9.911	9.243	9.012	8.709	8.833	8.398	8.379	8.603	8.225	9.403	8.471	7.508	8.149	7.61	7.804	7.551	8.329	8.419	8.298	7.53	8.361	7.866	8.44	8.784	8.427	7.793	8.288
VP_10487	10.245	10.158	0.421875	0.485804	-1.062	10.956	10.012	9.507	9.753	10.018	10.734	14.292	10.724	10.843	11.629	10.315	10.471	9.993	10.479	10.128	11.648	11.066	11.902	10.799	10.339	9.548	9.756	10.111	9.779	9.773	9.757	10.317	9.128	10.06	8.798	9.437	9.545	9.58	9.05	10.542	9.571	9.601	9.45	9.678	9.859	9.632	9.941	9.657	9.431
VP_10488	10.654	11.342	1.56e-08	4.9e-08	1.611	12.264	11.263	9.795	9.974	10.707	10.44	14.799	10.705	11.989	12.799	10.965	10.71	10.786	10.685	9.78	13.249	10.435	11.96	12.179	10.685	10.173	10.572	10.916	10.825	10.077	9.771	11.284	9.65	11.111	10.343	10.165	10.768	10.025	10.598	10.855	11.254	9.79	9.564	9.546	9.713	9.008	9.367	9.585	9.072
VP_10489	6.994	7.548	1.36e-13	6.4e-13	1.469	7.192	7.062	7.116	7.017	7.429	6.811	8.261	6.632	6.159	6.525	6.688	7.585	7.883	7.717	7.639	7.639	7.568	7.278	7.017	7.408	7.271	7.186	7.053	7.127	6.407	7.004	6.507	7.307	7.158	6.56	7.015	7.162	6.43	6.589	6.618	7.472	6.801	7.567	6.695	7.453	7.54	7.05	7.274	7.669
VP_1048	9.946	10.021	0.620382	0.675441	1.053	8.932	10.159	8.729	10.67	12.483	8.992	8.331	8.752	10.199	10.869	10.465	12.51	8.779	9.343	9.352	8.689	9.327	9.177	9.437	11.195	10.024	9.299	9.515	9.876	10.288	9.14	9.216	11.893	11.155	10.98	9.686	10.276	9.546	11.568	10.646	9.428	9.999	10.072	9.369	12.198	8.592	9.512	8.802	8.906
VP_10490	4.647	4.75	0.224095	0.27915	1.074	5.098	4.931	4.634	5.07	3.693	4.265	6.079	5.61	5.48	6.218	4.961	6.001	4.99	4.875	4.467	4.073	5.243	4.939	4.033	4.591	3.815	4.203	5.121	4.164	4.331	4.089	5.284	4.712	4.887	4.536	4.256	4.203	4.772	3.773	4.745	3.808	3.589	4.247	4.283	3.323	4.129	3.926	4.283	4.474
VP_1049	10.116	10.368	0.00241201	0.00432965	1.192	10.364	10.332	9.761	10.459	11.555	9.799	12.259	9.734	9.566	10.428	10.382	11.063	10.122	10.131	10.013	9.974	9.535	10.308	10.308	10.605	10.163	9.818	9.99	10.189	9.84	9.386	9.48	11.014	10.295	10.401	9.812	9.964	9.481	10.855	10.007	9.56	9.349	9.539	9.089	11.244	8.714	9.4	9.162	9.078
VP_10491	3.783	3.419	0.014359	0.0228221	-1.287	2.981	6.706	3.353	3.904	4.508	3.128	2.94	3.142	3.031	2.994	3.142	3.823	3.501	3.038	4.529	2.982	3.299	2.993	3.09	3.454	3.704	3.568	3.488	3.468	4.405	3.403	4.195	3.636	3.099	3.492	3.525	3.188	3.706	3.212	3.113	3.376	3.131	3.254	3.193	3.044	5.96	4.827	3.397	5.226
VP_10492	3.677	3.598	0.348568	0.412082	-1.056	3.72	2.958	3.661	3.085	2.947	3.629	3.336	3.559	4.434	3.673	4.019	3.717	4.02	3.736	2.982	3.128	3.658	3.004	3.559	3.109	3.117	3.361	3.309	2.959	3.015	2.998	3.014	5.884	4.933	3.513	3.542	3.856	4.401	4.262	4.91	3.289	3.72	4.409	4.003	5.524	3.013	3.047	3.233	3.247
VP_10493	4.275	4.396	0.229644	0.285171	1.087	4.19	4.643	4.14	4.672	4.218	3.927	3.926	4.566	5.803	4.953	4.741	3.023	4.6	4.414	4.204	4.485	3.461	4.571	4.214	4.058	4.419	4.642	4.055	4.872	3.235	3.118	3.057	3.065	4.761	4.996	5.023	4.3	4.582	4.785	4.36	5.238	4.267	4.703	4.494	3.322	3.175	3.113	3.081	3.45
VP_10494	8.482	8.389	0.344514	0.407948	-1.067	9.184	8.794	8.125	8.279	8.098	8.747	11.084	8.978	8.358	9.032	9.589	8.437	8.439	8.942	8.459	9.346	9.027	9.477	8.993	9.458	8.299	8.177	8.518	8.11	7.969	8.161	8.353	7.947	8.508	8.09	8.046	7.969	7.954	7.765	8.509	7.705	7.893	7.987	7.823	8.059	7.64	7.99	7.647	7.883
VP_10495	6.805	6.835	0.679796	0.729252	1.021	7.215	7.255	6.528	6.858	6.971	6.435	7.952	6.458	6.978	6.882	6.712	6.637	7.257	6.791	7.093	7.097	6.691	6.697	6.772	6.473	6.877	6.691	7.015	6.865	6.636	6.587	6.469	6.708	6.725	6.827	6.934	6.435	7.103	7.003	6.907	7.513	7.242	7.095	7.509	6.716	6.903	6.207	6.965	6.761
VP_10496	5.576	5.113	0.00981814	0.016052	-1.379	4.775	5.393	7.025	7.143	8.157	6.406	6.408	4.982	3.702	3.989	4.389	3.311	5.441	6.443	6.281	4.793	5.956	4.389	4.661	5.42	6.323	6.034	5.695	5.911	7.239	7.373	6.287	8.05	5.228	5.296	5.615	4.692	4.847	3.962	4.288	6.007	3.595	6.952	4.461	5.867	6.94	7.168	6.821	7.034
VP_10497	6.617	6.7	0.679048	0.728603	1.059	5.267	6.104	6.386	8.345	7.61	4.648	3.663	4.088	6.766	6.478	5.691	6.395	6.12	6.611	8.244	5.929	4.099	4.241	4.838	6.909	8.062	9.106	7.902	9.86	7.747	8.669	7.251	6.681	9.562	7.038	6.812	10.784	8.57	6.87	7.929	9.661	8.417	5.941	8.473	6.95	6.373	7.168	6.414	6.963
VP_10498	6.964	7.352	0.00178477	0.00325974	1.309	8.308	7.463	6.866	6.855	6.794	7.108	12.456	7.035	7.218	8.797	7.688	6.767	6.863	6.836	6.683	7.9	6.671	8.69	7.391	6.235	6.396	6.739	7.695	7.117	6.021	6.041	8.007	5.757	6.451	6.289	6.671	6.925	6.285	7.828	6.762	6.434	6.047	5.602	6.265	6.261	6.028	6.211	7.229	6.109
VP_10499	6.964	6.368	8.63e-08	2.53e-07	-1.512	7.365	6.613	6.747	6.77	6.983	6.677	3.666	6.286	6.973	6.968	7.996	7.409	7.281	6.492	7.291	6.385	6.056	6.223	7.005	7.104	7.32	7.003	6.618	6.681	7.372	8.152	6.918	7.021	8.097	6.456	6.623	7.423	8.204	7.868	7.493	9.27	8.482	7.793	7.441	7.29	7.619	7.2	7.059	7.986
VP_10500	9.292	9.381	0.405643	0.469723	1.064	9.529	9.296	8.493	8.574	9.787	9.604	11.288	9.802	9.977	9.978	9.131	8.769	8.99	9.485	8.801	9.733	9.757	10.07	9.773	9.506	8.841	8.535	9.205	8.724	8.413	8.579	8.739	8.353	9.176	8.366	8.867	8.528	8.906	8.67	9.169	8.909	8.763	8.398	8.764	8.232	7.849	8.455	8.018	8.075
VP_10501	5.23	4.856	0.000742866	0.00142747	-1.296	5.489	5.784	5.359	5.728	5.84	5.515	3.645	6.624	5.856	5.388	5.468	5.709	5.625	5.206	5.365	4.244	4	3.279	5.173	5.047	5.958	5.74	5.573	5.813	5.011	5.026	4.611	3.067	6.223	5.885	5.787	5.617	5.769	5.482	5.875	5.828	4.984	5.299	3.563	5.658	5.386	4.704	4.903	3.107
VP_10502	7.055	4.778	3.22e-36	6.35e-35	-4.848	8.554	7.977	7.366	8.035	4.789	6.996	5.372	8.26	4.751	5.421	7.538	8.887	9.379	8.482	8.107	8.52	7.59	7.093	6.373	3.503	7.748	8.844	8.828	8.752	7.122	7.849	7.811	8.266	6.979	8.304	9.24	8.834	6.493	5.33	7.634	4.377	7.232	4.606	5.185	7.561	7.181	7.112	7.719	7.341
VP_10503	5.403	5.336	0.486739	0.549654	-1.048	6.111	5.683	5.535	5.634	5.407	5.416	6.291	5.237	4.953	5.146	5.427	5.574	5.737	5.686	5.393	5.269	5.486	5.336	5.423	5.45	5.196	4.955	5.246	5.601	4.295	4.389	4.918	3.301	4.952	5.557	5.641	5.435	5.244	5.098	5.738	5.196	5.752	4.757	4.559	3.736	3.033	2.936	4.81	5.023
VP_1050	3.623	3.662	0.618111	0.673482	1.027	3.137	3.142	3.081	3.868	3.28	3.618	3.992	3.331	3.371	3.052	3.551	5.045	3.518	3.397	4.231	4.242	3.303	3.227	3.579	4.175	3.097	3.147	3.43	3.521	3.434	4.964	4.521	4.952	3.185	3.557	3.119	4.331	3.324	3.243	3.515	5.056	4.336	4.153	3.443	3.41	4.466	3.506	3.985	4.595
VP_10504	10.421	9.689	2.31e-18	1.49e-17	-1.66	10.35	10.04	9.706	10.119	10.205	10.456	10.427	9.421	10.775	11.673	10.743	11.036	10.542	10.007	10.54	11.388	10.84	10.963	11.06	9.823	10.1	10.604	10.419	10.459	10.272	10.171	10.491	9.305	11.101	9.851	10.426	10.282	10.842	10.307	10.883	12.074	10.915	10.381	9.888	10.289	10.054	10.208	9.937	9.53
VP_10505	9.08	8.516	3.39e-05	7.66e-05	-1.479	10.611	8.215	9.572	8.033	9.348	7.507	11.137	9.251	6.919	10.746	9.965	10.443	10.046	10.412	10.032	8.8	10.216	9.454	7.213	9.736	9.044	9.285	9.034	8.668	7.906	8.779	7.308	8.608	9.6	8.232	8.695	8.775	9.505	9.197	9.923	8.432	9.232	9.213	9.24	8.779	9.362	9.137	8.82	8.923
VP_10506	7.126	7.002	0.0999358	0.135355	-1.089	7.839	6.964	7.796	6.999	7.462	6.013	7.649	6.82	7.112	8.28	7.908	8.292	7.911	7.936	7.831	7.04	6.994	6.719	6.124	7.476	6.961	7.298	7.312	7.273	6.273	6.744	5.99	7.062	7.485	7.183	7.559	7.025	7.313	7.251	7.831	7.53	7.174	7.55	7.169	7.171	7.539	7.567	6.852	7.245
VP_10507	4.014	3.832	0.0166557	0.026173	-1.135	4.256	4.383	3.932	4.289	3.562	4.242	3.609	3.612	4.002	4.647	4.668	3.715	4.362	4.606	4.146	4.186	3.155	3.328	4.013	3.997	4.131	4.104	4.165	3.849	3.518	3.668	3.609	4.125	4.246	4.867	4.742	5.044	3.165	3.455	4.368	4.178	2.958	3.084	3.334	3.207	3.554	3.623	3.316	3.871
VP_10508	9.134	9.144	0.889386	0.910227	1.007	9.189	8.788	8.82	8.874	8.673	8.882	9.319	9.131	9.34	9.52	9.596	10.286	9.337	9.183	9.208	9.467	8.813	9.076	8.806	8.928	9.351	8.87	9.134	9.399	9.29	8.605	8.823	8.509	9.782	9.194	9.143	9.375	9.391	9.114	9.473	9.648	9.239	8.542	8.839	8.97	8.414	9.021	8.846	8.701
VP_10509	7.082	7.877	9.19e-09	2.95e-08	1.736	8.311	7.42	7.158	6.645	7.121	6.437	13.985	7.142	7.81	8.364	7.137	6.354	6.621	6.461	7.125	7.226	6.94	9.756	7.589	6.521	6.805	7.209	8.455	7.428	6.781	6.614	7.441	6.476	6.757	7.492	6.542	7.276	6.819	6.793	6.967	6.408	6.352	6.721	6.674	7.182	7.008	6.612	7.123	6.7
VP_10510	6.278	6.326	0.566081	0.625532	1.033	7.245	6.395	6.489	6.159	6.73	6.174	8.437	6.911	6.604	7.256	6.614	6.526	7.129	7.088	6.566	7.24	6.356	6.554	6.457	6.708	5.877	6.145	6.387	5.706	6.06	5.495	6.692	5.305	6.183	6.031	6.455	5.733	6.327	5.933	6.561	7.138	6.051	7.101	6.054	5.685	5.975	5.788	5.366	5.17
VP_10511	3.925	4.396	5.9e-05	0.000129611	1.386	4.435	3.618	4.384	4.491	3.726	3.796	3.619	3.988	3.47	3.876	3.613	3.747	4.266	3.759	3.43	4.436	3.729	3.218	3.471	3.486	3.387	3.728	3.371	3.81	4.036	3.905	3.843	5.396	3.755	3.427	4.427	2.869	3.929	5.046	4.248	3.813	4.591	3.332	3.216	3.013	4.296	4.209	4.453	4.992
VP_10512	4.521	4.296	0.0108113	0.0175472	-1.169	4.148	4.449	3.742	4.636	3.62	4.503	4.824	5.561	4.267	5.382	5.748	4.996	4.553	4.582	4.552	4.451	5.416	4.26	5.551	4.052	4.003	4.343	4.338	4.352	4.149	4.111	5.403	4.909	5.323	4.297	5.058	3.693	4.855	4.64	5.354	4.036	4.438	4.558	4.356	4.373	4.578	5.3	5.799	4.481
VP_10513	8.98	9.59	6.07e-06	1.49e-05	1.526	9.606	9.135	9.511	8.388	6.535	9.044	10.786	9.992	8.93	9.988	9.956	9.383	8.895	8.541	7.983	9.944	10.404	9.427	9.331	9.352	8.842	7.941	8.759	8.517	9.085	8.928	9.787	8.37	8.933	9.587	9.954	8.446	8.553	8.33	9.081	9.81	9.157	9.149	8.301	8.423	9.614	9.292	8.342	9.005
VP_1051	4.338	4.083	0.0681748	0.0957665	-1.194	4.51	4.621	5.468	4.357	4.441	5.848	3.865	6.379	3.556	3.198	3.21	4.884	5.476	5.351	4.342	6.008	6.202	4.999	4.558	4.032	4.688	3.767	4.011	4.336	3.366	3.231	5.65	3.331	3.091	3.161	3.227	3.048	3.233	3.403	3.017	3.217	3.169	3.359	3.26	3.102	3.588	3.333	5.931	3.509
VP_10514	4.966	5.366	6.98e-05	0.000152371	1.32	4.61	4.878	4.872	5.295	6.43	4.782	5.48	4.027	5.725	4.646	4.43	5.794	5.516	5.38	4.759	4.13	4.015	4.287	4.59	4.831	5.293	5.242	4.567	4.743	5.055	4.602	4.583	5.166	5.563	5.565	5.611	5.74	4.069	5.565	4.527	4.945	5.562	5.009	5.812	4.504	6.294	4.923	6.262	5.245
VP_10515	8.078	7.458	4.96e-13	2.23e-12	-1.538	7.845	8.135	8.081	7.945	7.292	8.322	7.391	8.537	8.336	8.591	8.907	9.634	8.494	7.87	8.376	8.357	7.415	8.173	7.735	6.851	7.968	7.731	8.104	8.098	7.968	8.221	7.803	8.198	8.798	7.932	8.161	8.602	8.618	8.312	8.421	8.33	7.931	7.576	8.401	8.158	7.785	8.137	8.386	8.078
VP_10516	8.712	8.982	0.00401205	0.00698458	1.206	9.483	9.311	8.989	8.962	8.683	9.014	9.858	9.025	9.021	9.298	8.601	8.867	8.873	9.331	8.972	9.243	8.114	8.396	8.81	8.993	8.653	8.524	8.922	8.819	7.853	7.845	8.514	8.085	8.859	8.663	8.747	8.512	8.432	8.236	9.083	9.065	8.433	7.834	8.165	8.259	7.615	7.751	7.867	7.677
VP_10517	14.564	12.65	1.21e-41	3.38e-40	-3.767	14.726	14.977	14.858	15.57	14.711	16.248	16.327	15.87	14.583	14.524	13.903	13.745	14.145	14.656	14.494	15.022	14.479	14.3	14.725	13.79	14.558	14.778	16.059	15.33	13.95	14.222	14.222	13.906	14.281	13.561	13.296	13.774	14.478	13.526	13.943	13.015	13.967	13.57	13.616	12.946	13.242	13.209	13.695	12.915
VP_10518	7.038	6.875	0.0488889	0.0706885	-1.119	6.975	6.548	6.523	6.699	5.316	6.947	5.497	6.598	7.262	7.809	7.218	7.345	7.07	7.112	6.701	7.24	7.488	6.832	6.686	5.644	6.792	6.48	6.481	6.439	7.123	7.065	6.759	6.575	7.257	6.133	7.37	7.25	7.82	7.46	7.476	8.582	8.092	7.23	7.511	7.297	6.813	7.496	7.012	6.972
VP_10519	7.31	8.082	2.57e-16	1.46e-15	1.707	7.829	7.596	7.493	6.714	7.139	7.522	10.564	8.227	7.096	7.07	7.385	7.639	6.775	7.287	6.831	6.831	7.241	7.988	8.145	7.691	7.376	7.335	7.117	6.966	6.554	6.587	7.248	7.312	6.989	6.777	6.478	6.424	6.53	6.68	7.169	7.491	6.351	6.967	7.147	6.654	6.027	6.806	6.378	6.697
VP_10520	9.995	10.993	2.81e-14	1.39e-13	1.997	9.094	9.737	10.105	9.625	11.145	10.19	6.673	7.986	8.38	8.579	9.173	9.044	10.69	9.548	10.706	10.361	10.325	9.377	9.64	10.657	10.305	10.559	10.058	10.162	9.971	10.35	9.696	10.292	10.326	10.568	9.946	10.735	10.7	11.851	10.928	11.281	10.604	10.808	11.331	11.174	11.18	10.189	10.03	10.473
VP_1052	11.328	11.295	0.659077	0.710723	-1.024	11.087	11.045	11.709	11.317	11.869	11.023	9.665	11.308	12.162	11.898	11.375	12.635	11.485	11.087	11.207	10.469	10.843	10.925	11.035	10.674	11.034	11.327	11.296	11.304	11.567	11.535	11.134	11.863	12.484	11.689	11.834	11.784	11.714	11.79	11.896	12.088	11.911	11.754	11.804	12.129	11.605	11.305	11.48	11.348
VP_10521	4.484	4.297	0.151394	0.196737	-1.139	4.943	4.111	4.611	4.649	3.568	3.664	5.36	5.292	3.886	4.383	4.069	3.194	5.416	4.525	5.33	4.32	4.054	5.086	4.358	5.643	5.077	6.662	4.188	4.136	4.877	5.288	3.425	6.842	5.494	3.909	5.285	3.418	4.441	5.184	4.372	3.507	5.396	6.153	3.127	2.942	5.617	3.647	3.387	5.633
VP_10522	6.214	6.285	0.552153	0.612493	1.051	6.364	5.731	6.485	5.995	7.177	6.093	8.461	5.568	6.892	6.825	6.053	5.686	6.599	5.755	5.6	5.638	5.742	6.26	5.566	5.774	5.679	6.427	7.031	6.439	6.757	7.073	6.586	6.304	7.674	8.29	6.162	6.948	6.928	7.692	6.718	6.642	7.05	5.982	6.492	6.585	7.243	6.498	7.222	6.545
VP_10523	11.041	11.114	0.347608	0.411111	1.052	11.318	11.04	11.433	11.069	11.247	10.603	13.658	11.849	11.704	12.047	11.381	11.236	11.194	11.387	11.163	12.261	11.221	11.591	10.846	10.718	11.119	10.956	11.242	11.053	10.952	10.516	11.071	10.725	11.379	10.809	10.649	11.401	10.857	11.08	11.176	10.901	11.079	10.77	10.604	11.379	10.472	10.552	10.844	10.654
VP_10524	4.764	5.27	0.000166938	0.000348209	1.42	4.39	4.767	4.676	5.207	3.706	4.734	7.703	5.23	5.089	3.512	4.511	4.076	4.847	4.604	4.701	5.748	5.702	5.367	4.45	5.878	3.708	4.529	3.62	4.486	4.687	6.746	3.106	5.141	4.901	4.956	4.117	4.546	3.779	5.742	4.36	5.862	5.85	5.825	5.074	3.486	6.018	4.578	3.688	6.138
VP_10525	3.867	3.856	0.890854	0.911486	-1.008	5.141	3.202	3.567	3.709	3.678	3.258	6.665	4.303	5.253	3.571	3.517	5.091	3.557	3.349	3.287	3.897	3.799	4.335	3.389	3.566	3.452	3.217	3.495	3.312	3.892	3.82	3.816	4.292	3.483	3.529	3.348	3.817	3.646	3.749	3.555	4.064	3.612	4.019	4.314	4.871	5.468	4.098	4.269	4.626
VP_10526	5.37	5.552	0.0414166	0.0606817	1.134	5.532	5.398	5.294	5.627	4.667	5.183	4.85	6.09	5.763	5.487	5.849	6.247	5.812	5.372	5.104	4.895	4.997	4.522	4.659	5.385	5.408	5.352	5.211	5.68	4.549	4.21	5.604	5.089	6.184	5.302	5.364	5.134	5.793	5.261	5.445	6.027	5.244	4.824	4.463	3.443	3.494	5.898	3.293	3.348
VP_10527	10.722	10.314	5.58e-05	0.00012302	-1.326	10.032	10.606	10.918	10.723	9.783	11.004	12.089	11.034	10.198	10.348	10.494	10.269	11.455	11.273	11.232	11.791	10.874	11.116	10.632	10.315	11.592	12.024	10.936	11.589	11.066	10.432	11.882	11.162	11.08	10.503	11.296	10.542	10.475	9.96	10.058	10.354	9.699	9.348	9.479	9.705	9.298	10.198	10.265	9.667
VP_10528	7.413	6.787	3.12e-15	1.65e-14	-1.544	7.617	7.571	7.728	7.712	6.23	7.246	7.132	7.96	7.518	8.056	7.842	8.712	7.771	7.683	7.849	7.895	7.505	7.889	7.566	6.344	7.095	7.187	7.366	7.454	7.23	7.168	7.059	6.389	7.873	7.09	8.32	7.942	7.64	7.216	7.913	6.675	7.458	6.648	7.271	7.291	7.07	7.439	7.49	7.174
VP_10529	7	7.2	0.0488128	0.0705873	1.149	6.833	6.549	6.426	6.829	8.555	6.89	11.867	7.347	8.039	7.412	6.421	6.953	6.802	6.594	6.156	6.9	6.431	8.414	7.255	6.484	6.971	6.665	7.298	6.922	6.747	6.507	6.744	6.202	7.226	6.446	6.64	6.455	7.381	6.647	6.877	7.113	6.798	7.071	6.341	6.251	6.284	6.029	6.459	5.805
VP_10530	5.098	5.167	0.566176	0.625622	1.049	5.864	5.906	4.578	4.662	6.401	6.146	7.124	5.864	4.178	4.896	5.323	4.746	6.659	6.086	6.458	6.242	6.326	6.213	4.376	5.531	4.47	4.709	5.411	4.491	4.43	4.43	4.502	4.037	3.483	4.6	4.653	4.934	4.843	3.88	4.639	4.928	3.409	4.45	3.233	3.585	3.76	3.489	6.369	5.433
VP_10531	7.96	7.394	4.11e-05	9.2e-05	-1.481	5.349	7.136	7.874	8.141	7.399	8.588	8.032	5.88	7.735	7.946	6.907	7.484	7.542	7.947	8.895	8.983	7.574	6.901	7.249	8.668	8.515	9.052	7.871	8.215	8.007	8.556	7.222	7.299	8.17	7.22	7.54	8.742	8.19	7.068	8.36	10.047	8.625	8.248	8.328	8.63	8.55	8.582	8.205	8.477
VP_10532	7.57	7.906	0.00163323	0.00299779	1.262	8.146	8.038	7.569	7.504	7.383	7.757	8.389	7.832	7.65	8.738	8.013	7.817	7.742	7.556	7.038	8.297	8.073	8.327	8.509	7.759	7.22	6.978	7.3	7.387	6.691	7.398	7.448	6.618	7.516	6.298	6.97	6.532	6.805	6.66	7.736	7.322	6.953	6.823	7.039	6.845	6.511	7.65	6.38	6.173
VP_10533	3.483	3.575	0.282304	0.342397	1.065	4.249	2.975	2.986	3.647	2.988	3.022	6.182	3.136	4.998	4.574	3.129	3.034	3.015	2.975	3.561	4.28	3.017	4.478	3.932	3.012	2.989	3.242	3.802	3.01	3.259	3.204	5.926	3.355	3.118	3.151	3.8	3.092	3.162	3.039	2.972	3.112	3.179	3.299	3.319	3.264	3.313	3.201	3.128	3.207
VP_10534	4.792	5.545	6.7e-07	1.82e-06	1.686	5.129	5.898	4.886	4.035	6.391	5.018	8.165	5.114	3.81	4.087	4.674	3.033	4.079	5.885	5.399	6.123	4.662	6.407	5.166	5.881	3.992	4.749	5.366	4.47	4.742	4.867	5.222	5.466	3.528	4.463	4.135	3.782	4.34	4.193	3.834	4.197	3.287	4.361	3.013	2.958	3.333	4.326	3.385	4.051
VP_10535	9.276	8.289	2.89e-10	1.05e-09	-1.982	9.993	8.74	8.787	8.698	8.014	10.721	11.177	11.812	8.24	9.398	8.283	7.609	9.021	10.223	8.227	10.592	11.158	11.389	10.136	8.337	9.286	9.014	9.58	8.554	9.716	9.484	9.559	8.654	7.543	7.878	9.409	7.679	8.074	7.315	8.108	7.19	8.372	7.551	7.503	7.898	8.214	8.909	7.668	8.215
VP_10536	8.116	8.289	0.0175229	0.0274262	1.127	8.382	8.215	7.927	7.834	7.402	8.451	10.126	8.325	9.539	8.889	8.196	9.106	9	8.12	7.917	8.039	7.667	8.285	7.995	6.963	8.174	8.388	8.265	8.325	7.945	8.17	7.492	7.464	9.219	8.234	8.675	8.047	8.637	8.511	8.207	7.799	8.169	7.76	7.581	7.363	7.67	8.194	7.978	7.37
VP_10537	3.576	3.636	0.555481	0.615662	1.043	3.361	2.956	3.018	4.442	3.056	3.075	4.336	3.151	2.996	3.027	3.18	4.047	3.804	3.176	3.6	4.278	4.017	3.719	3.499	3.412	3.019	2.988	3.417	3.564	3.071	3.174	4.143	4.257	3.246	3.163	4.171	4.058	3.25	3.301	3.184	3.643	3.386	3.85	4.252	4.823	5.242	3.245	5.867	3.206
VP_1053	8.391	10.305	2.96e-33	4.85e-32	3.767	8.683	8.106	8.602	8.163	5.98	9.234	9.696	9.122	7.503	9.338	9.183	9.218	8.806	9.024	8.058	9.396	8.775	8.786	8.309	9.39	7.898	7.832	7.621	7.676	9.092	9.027	9.016	8.647	7.823	8.669	9.144	8.392	9.021	9.684	8.411	6.481	8.294	8.909	8.487	8.229	8.345	8.035	7.934	8.744
VP_10538	5.48	5.988	9.12e-08	2.67e-07	1.422	6.387	5.782	5.689	6.258	5.426	4.916	7.787	5.485	6.754	6.263	5.763	5.346	5.519	5.722	6.245	6.142	5.343	5.999	5.517	5.193	5.763	5.372	5.765	5.814	4.727	4.578	4.953	4.406	4.816	5.436	5.968	5.377	4.831	5.361	5.879	5.756	4.393	4.856	5.357	5.264	3.229	3.3	4.063	3.649
VP_10539	4.29	5.234	5.29e-22	4.32e-21	1.923	3.476	3.685	3.971	4.281	4.814	4.04	6.141	4.565	3.685	4.39	3.543	3.421	4.042	3.558	3.944	3.99	3.971	3.544	3.965	3.835	3.109	3.653	3.92	4.478	4.713	3.802	4.54	4.848	5.338	3.889	4.327	5.026	4.655	4.478	4.934	5.392	3.601	4.991	3.866	5.646	4.163	4.012	4.683	4.204
VP_10540	6.735	6.781	0.481126	0.544081	1.032	6.877	6.641	6.916	6.971	6.179	6.378	8.054	6.257	7.471	7.513	7.215	6.994	7.152	6.418	6.804	7.657	6.416	7.245	7.037	6.417	6.599	7.017	6.782	6.59	5.884	5.837	6.285	6.346	7.017	7.3	7.055	7.416	6.968	7.05	7.228	7.402	7.543	6.495	6.469	7.438	7.331	6.371	6.421	6.555
VP_10541	5.657	5.647	0.935596	0.948086	-1.007	6.477	6.058	4.686	4.956	4.731	6.134	9.14	5.466	5.635	5.397	5.149	4.609	5.691	6.198	5.486	6.315	6.96	7.105	5.586	6.388	5.042	4.884	5.089	5.304	5.095	5.974	4.612	5.439	4.19	5.284	5.588	6.095	5.761	5.786	5.574	4.796	6.257	6.072	5.418	6.051	5.985	4.478	5.414	5.943
VP_10542	3.806	4.641	1.43e-08	4.51e-08	1.784	3.861	4.627	3.683	2.999	3.158	4.183	4.948	3.15	3.924	3.251	2.916	3.387	4.707	3.757	2.959	3.638	3.013	3.458	3.258	4.894	2.996	3.419	3.556	3.635	2.969	3.04	4.928	3.498	4.403	5.241	3.702	3.59	3.834	4.619	4.621	4.777	4.097	4.531	3.186	5.527	3.018	4.354	6.167	2.873
VP_10543	4.488	4.35	0.162543	0.209666	-1.101	5.074	4.37	4.223	4.708	3.547	4.73	7.059	5.505	4.762	5.533	3.926	4.549	4.362	4.508	4.077	4.852	5.283	5.901	5.413	5.044	4.184	3.716	3.766	4.23	4.223	3.838	4.406	4.171	4.749	4.054	4.4	3.832	4.1	3.38	4.199	3.646	3.037	3.777	4.169	3.621	4.215	4.109	4.162	4.18
VP_10544	8.605	9.275	0.00144837	0.00267943	1.591	9.507	10.153	9.051	8.634	10.531	10.568	11.17	11.18	6.604	7.414	10.021	7.019	10.018	9.477	8.597	9.926	9.982	10.135	10.171	11.07	8.195	8.183	8.272	7.898	8.759	8.003	8.685	7.991	6.358	7.291	7.335	6.728	6.655	6.194	6.439	6.511	6.588	6.905	7.519	5.928	7.186	7.673	7.237	6.919
VP_10545	4.193	4.046	0.150729	0.195947	-1.107	4.543	3.838	3.283	4.1	3.077	4.279	3.424	4.41	4.702	4.365	3.08	4.694	3.749	3.996	3.689	4.21	4.797	3.516	4.51	3.761	4.543	3.904	3.981	3.629	4.47	4.302	4.877	5.437	3.944	3.794	4.072	5.293	3.63	4.149	3.504	4.062	3.137	3.817	4.829	5.698	3.095	3.073	5.623	2.963
VP_10546	4.167	3.94	0.00988532	0.0161532	-1.17	3.337	3.626	4.116	3.855	3.704	4.432	4.049	3.493	4.291	4.391	4.569	3.389	4.895	5.656	5.158	4.394	5.972	4.387	3.724	5.387	3.922	3.44	4.658	4.132	4.087	5.402	3.556	3.785	3.557	3.226	3.299	3.262	3.87	3.627	3.808	4.321	4.415	4.402	4.853	4.458	5.214	5.124	4.432	3.92
VP_1054	6.475	6.269	0.00365785	0.00640646	-1.154	5.943	6.135	6.772	6.399	6.736	6.467	8.263	6.021	7.178	6.632	6.107	6.222	5.943	5.9	6.375	6.59	5.983	6.316	6.103	6.376	6.31	6.797	6.377	6.535	6.772	6.747	6.531	6.958	6.546	6.485	6.473	6.353	6.74	6.573	6.418	6.819	6.972	6.906	6.364	6.869	7.116	6.798	7.053	6.83
VP_10547	7.85	7.195	1.17e-06	3.09e-06	-1.575	6.371	7.58	8.296	8.142	7.721	7.766	7.543	6.52	7.929	7.405	7.854	8.192	7.918	7.471	8.499	7.905	6.96	7.185	7.649	7.731	8.059	8.777	8.452	8.823	8.262	8.446	9.169	8.226	8.64	8.351	8.415	8.208	8.357	8.082	7.833	10.048	9.403	9.107	8.044	9.159	8.909	8.771	8.729	8.65
VP_10548	6.877	6.536	8.88e-05	0.000191527	-1.266	6.58	6.843	6.932	6.73	7.237	6.795	5.933	6.49	7.08	6.635	7.614	6.947	7.683	6.268	7.286	6.282	5.844	5.202	5.89	7.722	6.848	7.048	6.953	6.294	6.527	7.19	6.605	7.25	7.328	7.284	6.972	7.969	7.019	6.818	7.605	7.573	6.762	7.43	7.769	7.526	6.745	6.635	6.884	6.909
VP_10549	5.115	5.033	0.555215	0.615424	-1.059	4.95	4.908	5.149	4.34	5.451	4.947	4.726	4.6	4.914	4.458	5.046	3.687	5.101	6.233	6.306	5.614	6.659	4.86	6.291	6.036	5.031	5.697	5.869	4.797	5.177	6.147	4.683	6.084	4.964	5.383	4.334	5.54	3.059	4.503	5.166	3.039	5.724	6.296	5.857	3.554	6.738	4.769	6.431	5.65
VP_10550	12.656	12.73	0.320325	0.382841	1.053	13.055	12.839	11.959	12.489	12.629	12.916	14.228	12.893	12.535	13.326	12.768	12.387	12.884	12.78	12.192	13.518	13.144	13.107	12.84	12.815	12.535	12.02	12.378	12.273	11.945	12.039	12.607	11.69	12.339	11.965	12.574	12.356	12.309	12.279	13.01	12.266	11.955	12.215	12.583	12.186	12.371	12.197	12.211	12.363
VP_1055	11.206	11.673	5.74e-07	1.56e-06	1.382	11.419	11.153	11.26	11.108	11.872	11.53	9.997	11.795	11.748	12.555	11.546	11.22	11.466	11.649	11.063	12.038	12.406	11.88	10.634	12.005	10.816	10.657	10.499	10.332	11.187	10.831	10.594	10.45	11.211	10.249	10.822	10.974	10.943	10.769	11.717	12.394	10.926	10.911	11.208	11.067	11.08	11.372	10.583	10.816
VP_10551	6.476	6.857	4.18e-06	1.04e-05	1.301	6.097	6.462	6.237	6.127	5.959	6.349	9.125	6.359	7.068	5.966	6.424	5.711	4.663	6.653	6.081	6.648	6.769	6.922	6.748	5.964	6.207	6.552	6.804	6.006	5.646	5.772	5.662	6.91	5.501	6.092	6.711	6.425	6.068	6.768	6.164	6.579	6.124	6.146	5.501	7.184	6.699	6.387	5.849	6.121
VP_10552	8.436	9.567	2.6e-14	1.29e-13	2.189	9.991	8.096	8.726	8.139	8.132	7.705	6.571	9.21	9.775	7.508	7.883	8.226	8.686	8.216	8.448	7.931	8.661	7.046	8.61	9.529	8.762	8.527	8.164	8.764	7.68	9.645	7.382	9.053	7.713	9.276	7.629	8.227	9.224	10.988	8.203	5.609	8.954	7.937	9.996	9.105	9.147	9.217	9.172	8.633
VP_10553	3.631	3.764	0.10835	0.145574	1.096	3.146	3.151	3.264	3.415	3.587	3.187	3.08	3.905	3.193	3.302	3.481	3.447	3.258	3.269	3.241	3.141	3.275	3.121	3.106	3.147	3.283	3.1	3.313	3.107	3.77	3.69	3.432	3.425	5.024	3.705	3.225	2.983	3.964	3.537	3.198	3.564	3.197	3.234	3.149	5.598	5.332	3.839	4.036	4.39
VP_10554	8.321	7.395	2.23e-22	1.87e-21	-1.9	8.826	8.687	9.175	8.862	6.617	7.782	8.379	8.518	9.711	8.624	8.365	8.797	8.694	8.065	8.074	8.066	7.567	7.98	7.049	6.552	9.265	9.339	9.593	9.05	8.288	8.301	8.856	8.191	9.341	8.53	8.416	8.732	8.876	8.046	8.675	6.981	8.549	7.894	8.197	8.712	8.246	8.31	7.882	7.611
VP_10555	5.828	5.988	0.244072	0.300923	1.118	5.307	5.052	6.11	6.702	6.465	6.039	3.46	4.612	6.128	4.067	5.745	5.867	5.981	5.345	6.155	4.744	4.952	3.87	6.225	6.36	6.049	6.553	7.165	6.53	5.705	6.389	5.875	5.86	6.278	7.053	6.037	7.666	6.083	7.597	6.108	6.074	6.763	5.719	7.45	7.315	6.786	6.424	7.23	6.029
VP_10556	5.917	6.212	0.000333775	0.000671039	1.226	6.127	6.002	5.563	6.189	5.697	5.523	8.358	5.848	7.318	6.813	6.493	6.32	5.364	5.135	5.331	3.726	5.216	6.897	6.802	5.121	5.523	5.517	6.113	5.634	5.705	5.369	5.86	6.226	6.454	5.78	6.051	6.069	5.785	6.514	6.379	6.367	6.492	5.559	5.247	7.442	5.655	5.341	5.797	4.539
VP_10557	4.598	5.89	3.99e-14	1.95e-13	2.449	4.571	4.204	4.607	5.045	4.396	4.406	6.624	3.098	6.714	5.492	5.512	4.716	4.512	4.101	4.656	4.513	4.477	5.513	4.888	5.093	3.787	4.725	4.017	4.82	3.088	2.963	5.153	2.92	3.839	4.698	4.784	4.689	4.223	4.865	5.024	8.966	5.036	4.227	2.973	3.235	5.869	5.125	4.49	4.758
VP_10558	4.825	5.186	0.0266666	0.0404377	1.285	6.352	7.136	3.161	3.894	6.654	4.862	11.188	4.219	7.456	7.121	4.266	4.143	4.122	4.298	4.378	5.728	4.926	7.977	5.216	4.87	3.516	4.365	3.672	4.506	4.527	3.868	5.437	3.005	3.98	4.404	4.072	5.488	4.493	5.28	4.835	3.136	4.426	5.023	3.035	3.254	3.096	3.197	5.112	3.778
VP_10559	6.514	6.855	6.59e-05	0.000144304	1.266	6.568	6.022	6.209	5.959	6.711	6.424	8.653	6.562	7.983	7.668	6.333	6.432	5.8	5.489	5.107	6.061	5.016	6.17	4.817	4.875	5.877	6.115	6.411	6.079	6.599	6.301	6.549	5.95	7.565	6.722	6.447	6.656	7.77	6.959	7.408	6.485	7.073	6.659	6.321	6.701	6.439	7.063	6.594	5.951
VP_10560	9.502	8.369	6.7e-08	1.99e-07	-2.192	11.15	9.257	9.956	8.361	7.75	8.5	8.467	11.332	10.161	10.672	9.997	11.35	11.615	12.544	11.033	12.76	10.712	10.447	10.083	8.186	11.766	11.976	11.903	13.749	9.898	8.944	11.243	9.57	10.771	11.257	11.472	9.245	9.001	8.288	11.852	8.683	9.711	8.713	7.986	9.731	9.509	10.121	7.807	9.071
VP_10561	4.94	4.744	0.145157	0.189329	-1.146	4.59	5.304	5.581	5.393	4.137	6.026	8.128	5.324	4.923	4.969	3.901	3.096	4.743	4.765	4.589	5.236	4.816	6.048	5.532	5.125	5.257	5.509	5.079	5.904	4.489	5.011	4.67	5.126	4.159	3.558	4.23	3.352	4.003	4.924	3.821	5.199	4.074	3.782	3.944	3.511	3.907	4.002	4.571	4.94
VP_10562	7.015	7.223	0.0228082	0.0350159	1.155	6.811	7.237	7.31	6.337	7.025	6.901	8.699	6.886	8.425	7.563	7.189	8.218	6.499	5.834	6.021	6.596	5.406	6.573	5.756	5.221	6.772	6.7	6.826	6.549	6.886	6.428	6.965	6.554	7.849	7.021	7.25	7.399	7.539	7.415	7.831	7.668	7.529	7.001	7.193	7.099	5.624	6.471	6.762	5.859
VP_10563	4.941	5.317	0.00303392	0.00537436	1.298	6.501	5.379	5.481	4.976	3.976	5.404	7.335	4.949	5.084	6.263	5.726	5.155	5.704	5.405	5.517	6.385	4.997	6.264	6.047	5.589	4.606	4.917	5.653	5.265	2.987	4.821	4.993	4.226	5.167	4.53	4.925	4.23	3.877	4.382	5.469	5.179	5.703	4.22	3.367	3.433	3.241	4.328	4.27	2.989
VP_10564	8.077	8.154	0.432241	0.49613	1.055	8.564	8.466	7.871	7.943	9.034	8.48	10.447	8.14	7.785	8.247	7.336	7.52	7.913	8.173	7.813	8.282	8.259	8.802	8.568	7.963	8.025	7.745	7.962	8.09	7.316	7.65	7.449	7.362	7.659	7.641	7.557	7.501	7.334	7.061	7.577	7.38	7.203	7.214	7.303	7.465	6.62	7.114	7.42	6.843
VP_10565	11.34	9.696	7.6e-31	1.08e-29	-3.127	11.989	10.51	11.46	11.53	10.285	12.463	13.445	12.731	11.702	11.324	11.625	11.155	11.503	12.102	11.874	12.051	12.016	12.238	12.138	9.919	12.136	11.557	11.882	12.127	12.388	12.412	12.518	11.967	11.381	9.771	10.557	10.86	11.103	10.13	10.772	10.044	10.928	10.049	10.374	10.314	9.45	10.585	10.761	9.484
VP_10566	4.202	4.15	0.590058	0.647944	-1.037	3.737	4.623	4.688	3.851	4.607	3.872	3.16	4.579	4.711	4.549	4.188	3.819	4.291	4.238	5.08	3.991	4.035	3.218	3.609	3.525	3.119	3.851	4.728	4.355	3.308	4.976	3.404	4.588	4.759	4.784	5.433	5.068	3.96	3.903	5.685	4.62	5.504	3.214	6.242	3.169	3.549	3.255	3.519	3.593
VP_10567	8.733	8.651	0.227387	0.282751	-1.059	9.043	8.839	8.007	8.368	8.668	8.772	8.699	8.207	9.228	9.646	9.081	8.841	7.904	8.966	8.607	9.257	9.682	8.736	8.6	8.957	8.694	8.299	8.51	8.474	7.934	8.541	7.904	8.24	8.855	8.036	8.599	8.244	8.268	8.062	9.423	8.661	8.429	8.438	9.001	8.332	8.526	7.937	8.519	8.14
VP_10568	3.438	3.338	0.09423	0.128425	-1.072	3.105	3.096	3.257	3.351	3.071	3.516	2.999	3.413	3.005	2.976	3.016	4.065	3.115	3.042	3.146	3.057	3.251	2.964	3.224	3.222	3.278	3.102	3.083	3.209	3.126	3.327	3.535	3.801	3.793	3.213	3.026	4.151	3.331	3.508	3.368	3.478	3.166	3.86	4.191	5.291	3.404	3.443	3.944	3.403
VP_1056	8.765	8.719	0.486578	0.549486	-1.033	8.342	8.563	8.503	8.754	8.289	8.866	9.997	9.325	9.572	8.991	8.672	9.051	8.852	8.922	8.751	8.817	8.425	8.653	7.889	7.672	9.721	9.188	9.48	9.16	8.93	8.612	9.134	8.451	9.246	8.588	8.929	8.302	9.05	8.161	8.738	8.064	8.548	8.611	8.137	8.681	8.132	8.611	8.48	8.216
VP_10569	4.226	4.554	0.00325867	0.00574668	1.255	4.253	4.483	5.036	3.942	5.926	3.397	3.536	4.144	4.258	3.924	4.028	3.501	2.899	3.518	2.921	3.426	3.058	3.451	4.068	2.927	3.709	5.026	4.092	4.041	4.132	4.066	4.477	2.978	3.984	4.21	4.138	5.135	5.021	4.233	4.574	5.374	5.26	3.026	6.296	3.386	3.043	5.272	5.743	3.029
VP_10570	3.802	3.838	0.631924	0.685887	1.025	3.57	3.333	4.027	3.591	3.796	3.516	4.194	3.667	3.627	4.28	3.848	4.07	3.728	3.239	3.433	3.219	3.447	3.479	3.162	3.28	3.367	3.107	3.23	3.218	4.088	3.97	3.908	3.609	3.442	3.472	3.392	2.91	4.318	3.73	3.332	4.642	3.221	3.534	3.932	3.075	4.688	4.212	4.36	4.672
VP_10571	5.599	5.976	0.00178788	0.00326503	1.298	5.475	5.217	5.525	6.156	5.753	5.158	5.017	5.02	4.448	4.852	4.716	5.259	5.635	4.849	5.24	4.757	4.813	5.827	5.351	5.74	6.595	5.932	5.802	5.899	6.057	6.486	5.375	6.031	5.385	6.239	5.872	6.223	5.97	6.273	5.48	6.448	6.128	6.705	5.785	6.889	7.13	6.369	7.056	6.834
VP_105	7.204	7.075	0.149716	0.194774	-1.094	7.408	8.064	7.372	7.328	8.664	6.942	9.246	6.847	8.397	7.902	7.239	7.427	7.186	6.892	7.212	7.179	6.794	7.543	6.917	6.44	7.031	7.202	7.209	7.204	7.167	6.968	6.671	6.387	7.49	6.925	7.191	7.776	7.058	6.971	7.862	6.412	7.175	6.417	7.739	6.964	5.936	6.77	6.674	6.638
VP_10572	3.619	4.054	0.00119037	0.00222626	1.352	3.361	3.452	3.692	3.206	4.809	3.148	3.667	3.246	3.235	3.389	3.867	6.533	3.11	3.268	3.588	3.53	3.135	3.23	4.361	3.959	3.253	3.05	3.008	3.114	3.416	3.32	3.294	3.622	3.472	3.135	3.127	3.237	3.247	6.043	3.211	3.672	3.748	3.485	3.564	3.388	3.681	3.403	3.587	3.552
VP_10573	7.305	7.006	0.000158204	0.000330972	-1.23	7.338	7.578	7.191	6.984	7.484	7.535	6.047	7.467	8.471	8.548	7.529	7.964	7.322	7.159	6.86	7.122	6.744	6.228	6.216	6.363	7.14	6.885	7.055	6.956	6.684	7.075	6.673	6.676	8.097	7.275	7.314	7.573	7.428	7.417	7.824	7.623	7.884	7.493	7.571	7.554	7.56	7.241	6.837	6.385
VP_10574	3.374	3.32	0.440362	0.5043	-1.038	2.943	2.993	3.506	3.157	4.513	3.014	3.773	3.068	3.107	2.956	3.026	4.348	2.951	2.977	3.006	3.156	3.676	3.111	3.232	3.015	2.975	2.997	2.985	3.303	5.748	3.063	3.136	4.424	3.117	3.215	3.191	4.136	3.269	3.274	3.202	3.768	3.67	3.992	4.435	4.892	3.427	3.161	3.814	3.257
VP_10575	4.126	3.657	5.04e-06	1.24e-05	-1.385	4.742	4.387	3.991	3.806	4.64	4.61	3.391	2.976	3.931	4.02	4.359	3.347	3.97	4.862	4.61	4.233	5.203	4.488	5.294	4.989	4.099	3.873	4.524	3.696	2.944	4.109	5.394	3.113	4.206	3.723	3.525	4.279	2.931	2.953	4.97	2.996	3.742	3.198	4.715	4.185	4.263	2.924	4.959	3.024
VP_10576	9.546	9.971	0.0467048	0.0677983	1.343	10.307	9.434	8.385	9.227	11.502	10.951	14.027	11.058	4.634	7.889	7.05	5.677	10.405	10.885	11.038	12.423	11.418	11.647	10.658	11.294	9.939	10.307	10.576	10.109	9.691	9.405	9.849	8.582	7.572	8.619	9.016	7.665	7.906	6.407	7.6	6.824	8.242	8.429	8.856	7.305	9.415	8.886	9.141	8.955
VP_10577	6.607	6.382	0.12143	0.161369	-1.169	5.782	5.87	6.159	6.528	6.874	6.872	6.74	5.166	5.245	5.286	5.806	5.406	6.808	5.888	6.991	6.801	7.282	6.173	6.356	6.532	6.595	7.488	6.217	6.894	7.457	7.414	7.061	7.284	6.407	5.685	7.476	7.246	7.351	6.765	6.143	7.927	7.452	8.152	7.89	7.811	7.898	4.883	7.034	7.56
VP_10578	4.838	4.768	0.563165	0.622731	-1.05	3.459	4.058	5.101	5.365	5.836	5.155	3.075	4.037	4.549	4.254	4.593	2.951	5.412	4.523	5.16	5.085	5.377	3.559	4.333	5.175	4.849	6.176	3.846	5.622	6.039	5.4	5.393	5.17	4.819	4.232	5.898	4.327	4.91	5.039	4.036	5.528	5.182	6.007	4.771	4.796	6.599	5.251	4.87	6.229
VP_10579	3.512	3.532	0.854751	0.881643	1.014	3.038	3.099	2.947	3.062	4.399	3.03	3.086	2.987	3.178	3.072	2.978	2.979	3.014	2.959	2.968	2.976	3.093	3.133	3.612	3.019	3.131	3.899	2.972	4.207	4.564	5.274	3.044	3.466	3.409	3.228	3.106	3.828	3.156	5.314	3.12	5.405	3.769	3.663	3.88	4.85	3.09	3.028	3.182	5.763
VP_1057	9.361	9.856	0.000168789	0.00035191	1.409	9.2	9.436	9.909	9.694	10.016	9.513	10.177	8.845	5.729	7.89	8.72	6.232	8.069	9.086	9.558	9.899	9.552	9.387	9.821	10.384	10.144	9.773	9.96	10.175	9.155	9.792	10.49	9.882	7.144	9.993	9.702	9.274	9.405	9.296	8.056	8.354	8.391	10.572	9.198	10.528	10.092	9.524	10.352	10.317
VP_10580	6.258	6.767	6.34e-06	1.55e-05	1.423	6.398	5.768	6.197	5.848	5.966	6.662	8.912	5.293	7.559	7.809	7.168	6.385	5.596	6.778	6.547	6.592	7.617	7.619	7.062	7.4	6.111	6.032	6.871	5.727	6.243	6.835	5.673	6.324	5.438	5.352	6.167	5.826	5.672	5.792	6.498	6.273	5.988	6.146	6.443	5.795	6.522	4.565	5.858	6.307
VP_1058	14.001	10.627	1.03e-61	1.08e-59	-10.367	14.502	13.515	13.885	14.1	10.362	14.548	14.086	15.768	12.999	14.874	14.66	14.819	14.418	15.005	15.061	16.228	13.72	15.596	14.76	10.789	12.475	12.032	13.485	12.778	15.131	14.474	15.179	13.523	14.463	14.725	13.038	14.135	14.526	13.246	15.663	11.188	14.987	14.197	12.806	14.392	14.118	13.086	14.139	12.241
VP_10581	6.262	6.331	0.380065	0.4439	1.049	6.828	6.26	5.889	6.241	5.495	6.479	8.539	6.887	6.201	7.133	6.47	6.342	6.369	6.691	6.174	7.246	6.361	7.289	6.515	6.216	6.129	5.881	6.412	6.262	6.204	6.005	5.823	5.276	6.287	6.189	6.946	6.178	6.275	5.791	6.191	5.993	5.827	5.558	5.574	5.594	5.682	5.872	5.874	5.645
VP_10582	4.972	4.688	0.00559153	0.00951462	-1.217	5.037	6	4.791	3.777	7.376	4.814	4.352	4.983	5.985	6.252	4.918	5.369	4.56	4.62	4.283	4.888	5.12	4.839	4.536	4.464	4.479	4.636	4.788	4.902	6.208	4.426	3.448	4.325	5.911	5.216	4.958	5.418	5.952	5.051	6.131	5.849	5.054	4.828	5.136	4.921	3.51	5.155	4.929	4.789
VP_10583	7.624	7.898	0.0384622	0.0566852	1.209	7.984	8.451	7.973	7.64	8.357	8.789	11.405	8.963	8.076	7.942	8.16	6.782	8.062	8.465	7.143	7.585	7.848	8.827	9.332	7.872	7.442	7.19	7.26	6.863	7.229	7.292	8.287	7.166	7.567	6.831	6.746	6.529	7.038	6.611	7.135	7.422	7.152	6.049	6.208	7.374	6.329	6.439	6.248	5.76
VP_10584	3.352	3.231	0.0491118	0.0709951	-1.087	2.959	3.502	2.939	2.951	4.696	3.502	3.674	2.941	3.174	3.274	3.034	3.06	3.532	3.677	2.966	3.095	4.174	4.088	3.704	2.992	3.015	3.37	3.839	2.935	3.049	3.149	4.82	5.631	3.423	3.102	3.57	3.785	2.995	3.799	2.919	2.943	3.812	3.195	3.396	3.375	4.619	3	3.045	3.109
VP_10585	6.559	6.791	0.00149236	0.00275636	1.174	6.503	6.222	6.189	6.185	6.435	6.478	7.972	6.668	7.614	7.319	6.491	6.503	6.785	6.387	6.966	6.199	6.358	6.547	6.146	6.077	6.472	6.433	6.718	6.754	6.213	6.95	6.138	5.263	7.163	6.427	6.427	6.545	6.875	6.516	6.629	6.958	6.693	6.378	6.339	6.372	7.051	6.031	5.934	5.708
VP_10586	3.312	3.264	0.427951	0.491847	-1.033	3.007	3.052	3.175	3.379	3.311	3.077	3.239	3.161	3.434	3.145	2.954	3.539	3.355	3.182	3.054	3.651	3.026	3.153	2.988	3.1	3.388	3.304	3.176	3.065	3.258	3.291	3.296	3.341	3.315	2.922	2.944	4.062	3	4.424	3.472	3.159	3.255	2.986	3.053	3.525	3.187	3.248	3.258	3.364
VP_10587	8.089	7.536	1.86e-06	4.81e-06	-1.467	9.139	8.014	8.496	7.262	9.158	8.565	9.388	8.25	7.23	7.392	8.545	7.387	8.619	9.266	8.609	8.053	9.96	8.704	9.071	9.037	7.971	8.521	8.27	7.485	7.32	8.106	7.392	8.756	6.778	7.761	5.71	7.522	7.924	6.649	7.811	6.023	7.77	8.352	8.537	8.461	8.635	8.391	7.46	7.796
VP_10588	3.598	4.122	1.03e-11	4.17e-11	1.438	3.42	3.231	3.402	3.567	3.679	3.112	4.284	3.585	3.299	3.453	3.544	4.618	3.075	3.089	3.688	3.221	3.058	3.613	3.183	3.362	3.298	3.061	3.173	3.433	3.861	3.778	3.758	3.853	3.139	3.458	3.35	3.05	4.209	3.468	3.321	3.863	2.981	3.535	3.279	3.184	4.2	4.034	4.112	4.396
VP_10589	4.051	4.717	3.77e-10	1.36e-09	1.587	4.583	3.334	3.663	3.426	3.201	3.326	5.722	3.137	5.453	5.29	3.965	5.217	3.391	3.701	3.04	3.539	3.768	5.425	5.386	3.868	3.797	3.462	3.764	4.164	4.244	4.885	4.759	3.689	5.009	3.851	3.86	3.494	4.521	4.175	3.747	4.548	3.497	4.89	6.385	3.962	4.547	6.063	5.537	3.082
VP_10590	4.857	4.546	0.00165823	0.00304063	-1.241	5.406	5.158	5.531	5.845	4.549	5.278	4.979	5.381	5.013	4.225	4.792	4.634	5.752	5.241	5.61	5.256	4.671	4.055	4.896	4.679	5.493	5.726	5.459	5.889	4.145	3.601	5.9	4.434	4.782	5.173	5.625	5.463	4.215	4.182	4.359	3.697	5.207	3.824	4.657	5.486	4.04	3.641	5.795	3.407
VP_10591	5.802	5.327	8.31e-07	2.23e-06	-1.389	5.556	5.664	5.32	5.516	4.95	5.772	3.55	6.076	5.02	4.971	6.498	6.414	6.294	5.994	6.122	5.968	6.065	4.816	6.028	5.456	5.778	5.875	5.545	6.063	5.05	6.099	5.157	4.994	5.765	5.967	6.327	6.211	6.118	5.884	6.053	6.366	6.719	5.999	6.807	6.536	5.696	6.058	6.369	6.302
VP_10592	11.804	12.166	0.000261695	0.000532654	1.285	12.302	11.836	11.247	11.056	11.286	11.633	14.939	12.014	13.313	13.989	12.408	12.508	11.99	12.165	11.629	13.216	12.141	12.802	11.774	11.963	10.91	10.937	11.433	10.899	10.737	10.731	11.357	10.515	11.977	10.955	11.776	11.963	11.712	11.526	12.908	12.81	11.586	11.417	11.966	11.97	10.939	11.172	11.158	10.933
VP_10593	5.474	6.196	4.11e-13	1.86e-12	1.649	4.655	5.781	4.805	5.28	6.915	5.15	7.029	4.358	6.32	5.234	4.368	7.238	5.176	4.837	4.393	4.768	5.416	5.141	5.777	4.776	5.278	5.123	4.506	5.762	5.325	4.808	5.49	5.811	5.524	5.902	6.031	6.114	4.436	6.418	4.55	6.323	5.582	5.143	5.482	5.581	5.482	5.08	6.038	6.005
VP_10594	3.876	4.676	1.71e-08	5.35e-08	1.742	5.332	4.272	3.753	4.043	3.083	3.948	7.897	4.433	4.705	5.208	3.943	3.16	3.7	3.578	3.997	3.563	4.496	6.817	4.648	3.726	2.976	3.655	4.029	4.006	4.207	3.115	3.985	3.287	3.048	3.73	3.597	3.051	2.96	4.147	3.881	4.142	3.15	3.248	6.186	4.234	3.059	3.033	3.367	3.194
VP_10595	4.781	4.981	0.0796076	0.11022	1.149	4.212	4.731	4.827	5.462	3.765	4.777	3.947	3.953	5.006	5.292	5.458	4.908	5.135	5.141	4.99	4.921	6.004	5.491	6.03	5.428	4.724	4.215	4.76	4.244	4.68	4.154	4.666	4.107	4.316	4.588	4.706	5.433	5.091	5.126	4.626	4.775	4.673	4.156	4.404	5.341	3.496	5.127	5.057	3.971
VP_10596	3.46	3.362	0.10433	0.140666	-1.07	3.366	3.154	3.376	3.418	3.819	3.752	3.824	3.476	3.089	3.404	3.547	3.792	3.235	3.445	3.337	3.374	3.468	3.153	3.893	3.522	3.404	3.103	3.068	3.174	3.849	3.752	4.651	3.341	4.777	3.172	3.093	3.062	3.937	3.308	3.229	3.485	3.142	2.958	2.98	2.928	3.701	3.831	3.533	4.457
VP_10597	5.526	5.453	0.522249	0.58382	-1.052	4.745	4.78	5.285	5.592	5.396	5.425	3.806	5.34	6.36	6.037	5.96	5.532	5.795	4.424	4.77	4.224	4.898	4.142	4.394	3.569	5.618	5.326	5.714	5.246	5.656	4.663	5.147	5.096	6.435	5.862	6.084	5.768	6.363	6.302	6.455	6.506	6.08	5.588	6.094	6.016	3.428	5.317	5.803	4.868
VP_10598	7.471	6.68	1.42e-15	7.72e-15	-1.731	7.713	7.527	7.797	7.687	7.571	6.741	7.509	6.943	7.898	7.211	7.685	8.114	7.329	6.498	6.638	6.714	6.948	6.687	6.728	7.344	7.574	7.672	7.47	7.492	7.732	7.447	7.729	8.159	8.291	7.385	7.836	7.84	8.133	8.221	8.022	7.063	8.26	7.603	7.773	8.596	7.807	8.152	8.192	7.812
VP_1059	8.809	8.227	3.29e-07	9.15e-07	-1.497	10.222	9.574	9.329	9.309	7.883	9.084	9.723	9.339	7.758	8.263	7.877	8.343	9.367	9.54	9.381	10.025	8.86	8.933	9.608	8.192	9.231	8.773	9.496	9.096	8.282	8.479	8.645	7.867	8.455	8.725	8.825	8.713	8.457	7.957	8.354	7.788	8.72	7.812	8.114	8.363	7.5	8.009	8.526	7.928
VP_10599	3.369	3.595	0.00180613	0.00329611	1.169	3.647	3.298	3.498	2.925	2.999	3.372	3.515	3.206	3.706	3.276	4.138	5.396	3.472	3.589	3.406	3.561	3.605	3.334	3.907	3.858	3.489	3.686	3.225	3.436	3.057	3.095	3.224	3.014	3.157	2.89	3.6	3.616	4.921	3.33	3.081	2.92	3.357	2.976	3.007	4.068	2.934	3.043	3.122	2.962
VP_10600	8.699	8.818	0.102006	0.137845	1.085	9.228	8.71	8.547	8.473	8.495	8.254	10.424	8.497	10.188	9.959	8.813	8.893	8.517	8.619	8.196	8.626	8.603	9.246	8.953	8.077	8.443	8.369	8.675	8.527	8.3	8.164	8.398	7.813	9.505	8.449	8.56	8.667	8.937	8.781	9.376	8.822	8.922	8.417	8.453	8.693	7.774	8.183	8.228	7.716
VP_10601	3.215	3.247	0.615671	0.671335	1.022	2.988	2.987	3.066	3.041	3.011	3.003	2.955	3.052	3.041	2.922	2.898	3.653	3.066	2.922	3.63	2.952	3.129	2.922	3.158	2.951	3.167	3.027	3.002	3.051	3.014	3.089	3.214	3.663	3.133	3.413	2.926	3.949	2.994	3.929	3.142	3.173	3.331	3.279	3.684	4.659	3.03	3.085	6.295	3.036
VP_10602	8.885	7.56	5.11e-11	1.97e-10	-2.506	9.358	8.432	9.007	8.942	8.038	11.34	11.422	11.542	9.454	9.578	8.075	7.574	9.832	10.317	8.31	10.845	10.851	10.927	9.239	6.838	8.845	8.193	8.473	7.679	7.619	8.346	7.791	6.534	7.455	6.883	8.6	7.076	7.654	8.008	8.958	6.68	7.312	6.778	6.88	7.435	6.794	7.712	6.335	6.978
VP_10603	6.248	4.511	4.45e-42	1.28e-40	-3.335	7.036	5.699	6.32	6.153	4.76	6.283	5.126	4.581	7.015	6.095	6.266	5.944	6.625	6.188	6.247	6.289	4.432	5.723	6.717	5.342	7.349	6.854	6.806	6.358	6.575	7.448	6.082	6.867	7.664	5.116	6.536	7.178	7.817	9.558	6.318	8.428	7.24	6.97	6.375	7.353	6.805	7.043	7.178	7.321
VP_10604	6.428	5.989	3.34e-06	8.4e-06	-1.355	6.775	6.384	5.879	6.256	5.586	6.322	8.623	6.227	6.847	7.045	6.868	6.845	6.459	6.278	6.459	6.689	6.909	7.33	6.609	6.002	7.562	5.986	6.538	6.305	5.812	6.116	5.011	6.004	5.983	5.824	6.282	6.294	5.706	5.871	6.357	6.762	5.803	5.367	5.621	5.341	6.032	5.875	6.308	6.351
VP_10605	9.036	9.208	0.153739	0.199456	1.126	8.941	8.963	8.98	9.137	9.588	9.248	7.046	9.452	8.628	9.642	9.753	10.353	9.382	10.555	9.033	9.933	9.291	9.662	9.949	9.486	8.95	8.81	8.917	9.176	8.054	8.034	8.363	8.456	9.211	8.194	8.747	8.753	8.624	8.702	10.469	9.426	8.807	9.157	9.109	8.073	8.012	8.203	8.245	7.994
VP_10606	3.491	3.634	0.0252321	0.038433	1.105	3.455	3.071	3.136	3.173	3.316	3.112	3.132	3.324	3.476	3.072	3.092	3.635	3.366	3.276	3.252	3.024	3.336	3.054	3.42	3.199	3.162	2.972	2.869	3.115	3.435	3.347	3.491	4.413	3.391	3.469	3.216	3.473	3.178	3.203	3.212	3.377	3.995	5.506	5.448	4.327	3.854	3.45	3.817	3.188
VP_10607	4.726	4.494	0.072288	0.10102	-1.174	5.274	8.366	5.612	4.797	4.717	4.813	5.747	5.686	4.065	4.947	5.408	4.922	4.876	4.801	5.544	4.647	4.701	5.033	5.344	6.078	4.469	4.427	3.926	4.471	5.296	4.568	5.304	5.16	5.37	4.691	4.948	3.142	4.424	4.138	4.698	5.472	5.24	5.33	2.945	3.311	5.944	5.1	3.888	4.126
VP_1060	8.544	6.451	1.5e-37	3.22e-36	-4.265	9.36	8.225	8.099	8.089	5.432	9.232	9.566	10.412	8.162	9.387	8.95	9.582	8.953	9.485	9.165	10.255	9.092	9.721	8.708	7.236	7.488	7.557	8.613	7.746	8.728	7.54	8.999	7.596	9.008	7.71	9.254	7.854	8.14	7.425	9.487	6.808	8.653	7.89	7.463	8.839	7.993	8.431	7.811	8.162
VP_10608	6.821	7.033	0.0487374	0.0704918	1.158	6.823	7.976	6.803	7.075	9.152	7.265	8.642	7.134	5.993	6.213	6.623	5.975	6.665	7.402	7.586	6.839	7.461	7.309	7.485	8.133	6.591	6.999	6.914	6.78	6.796	6.292	6.824	7.142	6.058	6.504	6.438	6.21	6.206	6.202	6.007	6.145	5.989	5.755	6.309	5.599	5.862	6.373	6.703	6.3
VP_10609	10.427	10.231	0.155883	0.201974	-1.145	11.256	10.514	9.861	10.308	10.93	11.714	13.753	11.58	10.854	10.787	9.744	9.677	9.793	11.171	10.765	11.078	11.389	11.605	11.113	11.304	10.533	10.555	10.801	10.498	9.675	9.814	9.898	9.312	10.364	9.782	9.686	9.732	9.652	9.062	9.707	9.56	9.428	8.94	9.317	8.962	8.817	9.006	9.144	8.476
VP_10610	6.095	5.792	0.00226865	0.00408739	-1.234	7.193	7.458	5.744	5.831	6.361	6.366	10.027	6.141	6.839	7.307	5.599	5.893	5.992	5.806	5.987	6.144	5.262	6.167	6.411	5.277	6.034	6.112	6.07	6.284	6.01	6.231	5.582	6.281	6.362	6.425	5.826	5.877	6.089	5.725	6.376	5.139	6.573	5.383	5.585	5.66	5.364	6.18	5.745	5.997
VP_10611	13.263	13.061	0.00921024	0.0151224	-1.151	13.435	13.458	12.967	13.399	14.17	13.404	15.142	13.777	14.128	14.43	13.596	13.343	13.495	13.555	13.465	14.154	12.924	13.246	13.108	12.95	13.006	12.824	13.181	13.518	12.762	12.872	13.111	12.564	13.882	13.336	13.343	13.684	13.263	13.087	13.712	13.647	13.244	12.684	13.134	13.05	11.915	12.502	12.802	12.498
VP_10612	4.114	4.08	0.744825	0.787076	-1.023	4.6	4.777	4.201	4.703	3.005	5.197	5.295	3.696	3.525	4.156	4.364	4.425	3.988	5.122	4.594	3.864	4.236	4.46	4.098	3.797	4.771	4.833	3.941	5.725	2.99	4.498	2.94	3.91	3.504	4.562	4.733	4.119	3.99	3.714	3.887	3.007	3.936	3.211	4.001	3.281	3.102	4.566	3.048	3.05
VP_10613	4.741	4.68	0.470571	0.533913	-1.043	5.734	4.171	4.594	4.475	5.055	4.585	7.547	4.771	5.056	4.797	4.45	4.905	4.41	4.784	3.924	4.817	4.328	5.761	5.412	4.395	4.426	4.678	4.407	4.58	4.619	4.45	4.84	3.218	4.691	4.533	4.367	4.863	4.764	4.992	4.388	4.446	5.014	4.691	4.518	5.101	3.867	3.972	4.169	4.267
VP_1061	3.585	3.57	0.818796	0.850845	-1.011	3.131	3.533	3.368	3.5	3.67	3.182	3.142	3.846	3.346	3.132	3.686	3.176	3.088	3.136	3.213	3.37	3.953	3.164	3.704	3.813	3.242	3.164	3.384	3.422	3.639	3.555	3.483	3.272	3.595	3.992	3.19	3.372	3.45	3.454	3.415	4.596	3.813	3.692	3.504	4.16	3.933	4.489	5.068	4.074
VP_10614	3.558	3.423	0.0674831	0.0948851	-1.098	3.133	3.053	3.25	3.37	3.263	3.175	3.009	3.606	3.086	3.013	3.029	3.28	3.234	3.069	3.115	3.058	3.749	3.37	3.359	3.163	3.322	3.338	3.069	3.17	3.393	3.329	3.313	3.509	3.441	3.135	3.574	4.035	3.374	3.528	3.352	3.878	4.349	3.816	4.352	6.273	3.433	3.466	4.994	4.286
VP_10615	6.333	5.986	0.00122931	0.00229439	-1.272	7.474	6.264	5.737	6.002	6.028	6.876	9.275	6.001	7.131	7.539	6.792	6.501	6.323	6.405	5.633	6.475	6.686	7.459	7.401	5.623	5.743	5.86	5.965	5.844	5.497	6.073	5.881	5.765	6.458	6.339	6.361	6.129	6.293	6.203	7.509	6.406	5.762	6.218	6.664	5.382	5.349	5.128	5.592	6.018
VP_10616	15.344	14.955	5.51e-10	1.96e-09	-1.309	15.111	15.426	15.393	15.957	16.158	16.104	16.231	15.7	14.926	15.433	15.281	15.269	15.372	15.433	15.37	15.794	15.218	15.306	15.398	15.611	15.425	15.374	16.131	16.571	15.281	15.862	15.813	15.743	15.001	15.29	15.358	14.904	15.517	15.244	14.987	14.542	14.814	15.057	14.946	14.702	14.639	14.868	15.273	14.979
VP_10617	11.325	11.512	0.0355846	0.0527346	1.139	11.642	11.527	11.015	11.643	10.986	11.89	12.308	11.83	12.019	11.648	11.737	11.349	11.208	11.338	11.073	10.941	11.011	10.821	10.966	11.352	12.077	12.126	12.059	12.36	11.153	11.217	11.491	10.819	11.135	10.875	11.146	11.266	11.186	11.754	11.035	10.978	10.633	10.129	11.043	10.545	9.77	10.555	11.298	9.909
VP_10618	6.81	7.225	0.00122466	0.00228627	1.333	7.443	7.437	6.817	6.756	7.894	7.816	8.178	8.159	8.345	7.817	7.679	6.876	6.406	7.261	6.733	7.79	7.744	8.548	7.729	7.302	6.681	6.338	6.82	6.685	6.456	6.026	6.938	6.045	6.18	6.002	6.096	5.729	5.91	6.307	6.616	6.313	5.923	5.715	5.907	5.963	6.246	5.701	6.091	6.149
VP_10619	9.394	9.325	0.231616	0.287362	-1.049	9.191	9.442	9.234	8.471	9.985	8.855	10.366	8.859	10.144	9.552	8.608	9.623	9.118	9.003	8.767	9.179	8.724	8.838	8.799	9.336	9.454	9.411	9.093	8.858	9.348	9.015	9.108	9.143	9.788	9.312	9.651	9.496	9.81	9.52	9.877	9.669	9.764	9.784	9.504	9.715	9.376	9.439	8.962	9.344
VP_10620	7.203	7.27	0.366791	0.43066	1.048	7.288	7.323	7.015	6.956	7.221	6.856	6.652	6.896	7.813	8.27	7.818	8.024	7.265	7.483	7.479	7.384	7.039	6.5	6.841	7.223	7	6.963	6.847	6.677	6.249	6.705	6.112	6.958	8.042	7.221	7.51	7.337	6.968	7.463	7.846	7.735	7.469	6.986	7.315	7.397	6.06	6.107	6.816	6.221
VP_10621	6.635	7.587	5.47e-15	2.84e-14	1.934	5.465	6.694	7.467	7.158	7.109	6.698	6.045	6.233	6.44	6.155	6.038	6.888	5.78	6.535	6.722	5.028	6.337	6.051	6.593	6.516	7.009	6.963	6.653	6.146	6.843	7.076	7.438	7.121	6.519	7.387	6.703	7.503	6.177	7.23	6.335	6.63	6.267	6.921	6.816	7.163	7.831	8.12	7.574	8.123
VP_10622	14.522	13.25	2.06e-16	1.18e-15	-2.415	14.228	15.853	15.354	14.815	13.315	16.394	15.704	15.824	13.043	13.384	14.434	15.208	15.242	15.307	16.147	15.733	14.594	15.472	14.759	13.047	15.498	15.897	15.225	15.108	15.282	15.723	14.549	14.51	13.631	13.989	14.126	13.04	13.894	13.75	12.961	10.88	13.407	13.21	13.215	12.6	14.609	15.34	15.131	14.467
VP_10623	11.03	11.125	0.229393	0.284936	1.068	11.175	10.968	10.993	10.648	10.697	11.38	10.852	11.673	10.517	11.297	11.29	11.225	11.02	11.379	11.095	11.805	11.671	11.863	11.147	11.074	10.741	11.213	10.88	10.705	11.433	10.699	11.016	10.709	10.564	10.609	10.931	11.079	10.532	10.016	10.334	9.964	10.498	10.774	10.765	10.802	10.185	10.327	10.292	10.514
VP_10624	10.259	10.058	0.00938018	0.0153832	-1.15	10.964	10.188	10.037	9.982	10.064	10.322	10.763	10.512	11.372	11.504	10.263	10.669	10.651	10.181	9.814	10.837	10.477	10.742	10.356	9.387	10.297	9.974	10.205	10.167	9.552	9.783	10.081	9.547	11.414	10.344	10.359	10.52	10.356	10.065	11.123	10.2	10.404	9.834	10.133	10.189	9.201	9.785	9.502	9.215
VP_1062	5.232	7.123	1.19e-16	6.92e-16	3.707	3.533	4.843	4.816	5.305	4.671	5.208	5.274	5.369	4.917	4.887	4.503	5.262	4.517	4.325	4.462	4.461	3.669	3.791	3.445	7.697	3.972	4.359	5.525	5.204	4.5	5.263	3.465	5.008	5.464	10.311	5.035	4.63	4.134	7.444	4.708	4.74	5.24	4.845	5.507	5.733	4.551	4.53	6.468	3.739
VP_10625	3.662	3.639	0.811436	0.844443	-1.016	4.149	4.973	3.524	3.547	4.943	4.261	3.619	4.125	3.105	3.154	4.574	3.549	3.742	4.715	4.289	3.448	4.38	3.126	3.759	3.718	3.783	4.041	3.833	3.721	3.07	3.08	3.123	2.989	3.315	3.543	3.286	3.577	2.934	2.999	3.09	2.966	3.654	3.018	3.074	3.827	2.975	3.044	3.171	3.028
VP_10626	6.09	5.293	2.62e-11	1.03e-10	-1.738	5.563	5.843	6.871	6.027	6.018	6.278	3.459	5.255	4.414	5.157	6.122	6.099	6.411	5.901	6.273	6.356	6.294	4.041	4.624	6.466	5.869	5.114	6.353	7.114	6.832	6.602	7.022	5.872	5.866	5.933	6.736	6.859	7.552	5.947	6.007	6.268	6.125	7.517	5.942	6.821	6.958	7.563	6.971	7.539
VP_10627	3.768	4.453	5.34e-13	2.4e-12	1.608	3.608	3.112	3.082	3.175	3.244	4.977	5.572	3.378	4.512	3.707	3.775	4.158	3.46	3.488	3.307	3.657	3.413	4.106	3.762	3.4	2.925	3.516	3.149	3.469	3.766	3.677	3.612	3.892	2.89	3.042	3.229	3.956	3.259	3.177	3.458	3.276	2.92	3.316	4.896	5.69	3.981	3.786	3.758	4.863
VP_10628	3.4	3.329	0.173895	0.222596	-1.05	3.945	3.09	3.287	3.314	3.277	3.16	3.236	3.378	3.056	3.202	3.076	3.191	3.158	3.076	3.109	3.045	3.267	3.293	3.094	3.194	3.343	3.106	3.075	3.189	3.445	3.486	3.419	3.118	3.257	3.037	3.009	3.541	4.354	3.375	3.257	4.272	3.237	3.244	3.53	4.343	3.292	3.483	3.516	3.947
VP_10629	6.192	6.383	0.00583256	0.00988873	1.141	5.701	6.097	5.842	6.029	5.693	5.909	6.554	6.228	7.435	6.929	6.427	5.912	6.199	5.965	5.622	6.305	5.259	6.396	5.062	5.067	6.199	5.753	6.342	6.018	6.057	5.3	5.956	6.119	7.131	6.297	6.577	6.494	6.395	6.219	6.642	6.5	6.524	6.112	5.933	6.809	6.158	5.607	7.195	5.463
VP_10630	6.21	6.024	0.0403471	0.0592248	-1.137	6.286	6.149	5.846	5.346	5.763	6.165	5.693	5.461	6.421	7	6.872	6.017	4.884	6.355	6.154	6.23	7.324	5.51	5.697	6.686	6.186	6.295	6.227	5.952	5.627	6.628	5.838	6.962	6.289	5.246	5.637	5.556	5.652	6.124	6.189	6.65	6.267	5.91	6.499	6.612	6.036	6.236	6.914	5.998
VP_10631	6.975	5.278	1.3e-17	8.03e-17	-3.241	6.284	7.365	6.531	5.455	8.763	8.367	3.713	7.334	4.103	3.989	3.931	3.619	6.371	6.271	8.868	9.001	7.855	6.283	7.055	6.843	6.991	7.514	7.488	7.675	7.789	8.603	8.208	7.172	5.686	5.913	7.225	7.271	6.796	4.931	4.67	4.932	5.443	8.657	7.718	8.597	8.012	8.913	7.988	7.494
VP_10632	3.229	3.152	0.335286	0.398578	-1.055	2.947	2.925	2.943	2.941	2.91	2.926	2.924	2.89	3.173	2.977	3.018	3.184	2.974	2.957	3.311	2.939	4.058	2.883	2.983	2.978	3.012	2.959	2.917	2.928	3.024	2.976	4.935	2.974	3.397	3.048	3.096	3.143	2.966	5.588	2.926	2.953	3.833	3.162	3.416	3.24	4.72	2.987	3.061	3.124
VP_10633	6.844	7.063	0.0171749	0.0269266	1.164	6.897	6.662	6.77	6.861	7.323	6.602	9.974	6.882	8.187	7.506	6.559	7.191	6.289	5.51	5.767	5.6	4.966	6.904	5.473	5.148	6.599	6.574	7.149	6.507	6.522	6.514	6.356	6.366	7.691	7.078	7.094	7.29	7.115	7.257	7.483	7.202	7.146	6.924	6.898	7.383	5.724	6.313	6.502	6.845
VP_10634	5.848	6.11	0.000364743	0.000729104	1.199	6.921	5.971	5.996	5.803	5.916	5.944	8.426	6.571	6.499	6.603	5.867	5.825	6.223	5.787	5.46	6.292	5.084	6.846	6.249	5.072	6.607	6.471	6.323	6.193	5.695	5.359	6.423	5.083	5.795	5.904	5.727	6.137	5.698	5.731	5.998	6.044	5.731	5.479	4.721	4.182	4.688	5.058	5.511	4.706
VP_1063	4.618	7.721	5.19e-27	5.82e-26	8.597	3.478	4.864	3.164	3.293	4.436	5.655	7.619	5.237	5.207	4.406	5.688	3.752	3.837	4.391	3.905	5.977	4.191	5.759	3.334	8.669	3.654	4.02	4.714	4.9	5.405	6.027	4.907	5.245	3.219	8.613	3.317	6.503	3.078	10.051	3.139	3.567	3.84	3.838	3.947	4.719	4.339	3.514	3.749	3.195
VP_10635	8.722	8.779	0.422664	0.486638	1.041	9.234	9.086	8.281	8.625	8.825	8.911	10.349	8.814	9.439	9.522	8.608	8.716	8.743	8.633	8.458	8.654	8.145	8.565	8.424	8.202	8.567	8.545	8.65	8.642	8.034	8.154	7.934	7.973	9.226	8.724	8.622	8.713	8.535	8.44	8.895	8.744	8.401	8.072	8.627	8.367	7.352	7.845	7.923	7.857
VP_10636	6.862	6.733	0.0742105	0.103448	-1.094	7.855	7.257	7.653	7.199	6.771	6.511	8.829	7.75	8.191	8.404	7.418	7.688	7.503	7.086	7.123	7.596	6.887	7.556	7.528	6.829	6.94	6.723	6.727	6.959	6.94	6.527	7.16	6.333	7.419	6.562	7.258	6.155	6.761	6.472	7.34	7.247	6.279	6.602	6.084	6.47	6.497	6.454	6.244	6.362
VP_10637	5.175	5.108	0.45235	0.516028	-1.048	5.546	5.867	5.01	5.02	5.193	5.663	3.353	4.33	6.11	4.945	5.14	7.274	5.775	5.096	5.19	5.277	5.103	4.138	5.112	5.353	4.417	5.186	3.974	5.101	5.645	5.329	4.191	3.007	5.014	5.267	5.358	5.583	4.793	5.016	5.598	5.248	5.011	3.383	5.764	7.028	5.161	4.605	4.831	3.463
VP_10638	5.176	4.774	0.000583968	0.00113873	-1.321	6.024	4.267	6.44	5.562	5.314	5.397	5.143	6.684	4.568	6.411	4.481	4.79	5.819	6.457	5.524	5.198	5.204	5.376	4.551	4.858	4.344	4.193	4.069	4.658	5.461	4.485	5.987	3.104	5.632	4.832	5.478	5.484	6.933	5.182	5.071	7.141	4.548	3.291	4.397	4.203	5.576	7.067	4.393	5.489
VP_10639	10.848	11.333	6.13e-05	0.000134563	1.4	12.145	11.441	10.575	10.341	10.745	11.134	15.141	11.223	10.716	12.358	11.201	10.621	10.536	11.55	10.969	12.628	11.626	12.562	11.474	11.452	10.43	10.329	10.784	10.231	9.909	10.036	10.529	9.79	10.038	9.618	10.137	10.284	9.997	10.268	11.007	10.915	9.789	10.004	10.454	10.208	9.974	9.869	10.289	9.89
VP_10640	12.639	12.074	1.65e-15	8.93e-15	-1.479	13.122	12.829	12.86	12.119	12.615	12.672	12.766	11.918	11.755	11.773	12.197	12.068	13.507	12.829	12.862	12.905	12.79	12.655	12.878	12.056	13.03	13.079	13.347	12.991	11.847	12.379	12.13	12.439	12.769	12.839	11.682	12.909	12.607	11.823	12.224	11.187	12.845	12.756	13.134	12.241	12.734	12.293	12.547	12.394
VP_10641	5.727	5.736	0.925983	0.940323	1.006	6.511	6.362	5.724	5.071	6.726	5.399	8.579	6.17	6.693	6.795	5.922	5.655	5.611	5.061	4.755	4.797	4.2	6.243	5.637	4.192	5.641	6.093	5.888	5.672	5.54	5.507	6.355	4.444	6.534	6.202	5.741	6.152	5.827	6.346	6.157	6.487	6.495	5.635	5.811	3.784	4.42	5.689	5.79	5.884
VP_10642	6.261	6.195	0.433565	0.497437	-1.047	6.752	6.071	6.064	5.563	6.03	5.859	8.378	6.094	7.464	6.574	6.519	7.329	6.057	6.23	5.272	5.582	5.996	6.24	6.137	5.419	6.12	6.061	6.229	5.75	5.842	6.241	6.273	6.534	6.727	6.41	5.76	6.665	6.917	6.642	6.58	6.724	6.924	6.519	5.906	6.358	6.306	6.109	6.037	4.893
VP_10643	9.821	9.529	3.41e-06	8.59e-06	-1.225	9.793	9.852	9.454	9.128	9.784	9.45	8.722	9.341	10.404	9.882	9.877	10.199	10.328	9.964	9.989	9.783	9.921	9.507	9.966	9.845	9.553	9.642	9.428	9.483	9.216	9.689	9.185	9.848	10.318	9.7	9.52	9.992	9.745	10.063	10.417	10.733	10.218	10.15	10.566	10.632	10.24	9.552	9.699	10.142
VP_1064	4.345	4.349	0.975668	0.980639	1.003	3.335	3.63	3.531	3.634	3.179	4.436	6.766	3.363	3.469	3.281	3.411	3.58	3.274	3.841	4.066	3.93	4.682	4.329	3.48	4.305	3.329	4.994	4.901	4.15	3.207	5.764	3.051	4.401	3.181	4.051	3.272	4.784	4.788	3.805	4.291	3.058	3.587	4.587	5.914	5.39	5.55	5.652	3.412	5.341
VP_10644	9.582	9.222	8.21e-07	2.2e-06	-1.284	10.209	9.691	9.961	9.731	9.784	9.838	7.525	9.138	9.167	8.952	9.346	9.487	9.455	9.828	9.899	9.406	9.637	8.794	9.502	9.736	9.609	9.91	9.599	9.719	8.878	9.254	8.603	9.327	9.448	9.923	9.118	9.643	9.601	9.357	9.492	9.644	10.147	10.118	10.383	9.728	10.331	9.66	9.857	10.206
VP_10645	6.505	6.857	0.00233976	0.00420772	1.277	7.178	7.33	7.506	7.34	7.331	7.025	8.516	7.226	6.88	7.956	7.034	7.47	6.926	6.552	6.945	7.083	5.735	7.445	7.103	6.614	6.776	6.803	7.536	7.438	5.832	5.671	7.403	5.994	7.986	6.792	7.223	7.144	6.883	6.082	6.817	7.787	6.295	5.602	6.481	5.223	5.49	5.418	3.281	5.939
VP_10646	3.552	3.463	0.120414	0.160157	-1.064	3.028	3.04	3.091	3.339	4.044	3.095	3.246	3.189	3.643	3.069	3.208	4.216	3.106	3.054	3.309	3.091	3.266	3.184	3.317	3.598	3.34	3.048	3.181	3.105	3.386	3.285	3.37	4.099	3.065	3.283	3.442	3.835	3.361	3.461	3.78	4.379	3.695	4.094	4.578	5.35	3.84	3.677	4.106	4.317
VP_10647	4.131	4.37	0.0616523	0.0873765	1.179	5.611	4.926	3.66	3.131	3.855	4.887	6.53	3.964	4.606	4.653	3.909	3.169	4.145	4.581	4.245	4.72	5.381	5.671	4.677	4.725	2.996	3.707	3.513	3.373	3.659	5.488	4.723	3.265	3.018	3.424	3.52	2.942	3.816	3.113	3.001	3.18	3.151	3.455	4.059	3.086	3.731	3.527	3.606	3.86
VP_10648	6.13	5.788	1.82e-05	4.24e-05	-1.268	6.585	6.211	6.373	6.133	5.516	5.755	5.794	6.346	6.679	6.76	6.313	6.245	5.928	5.997	5.865	6.548	6.156	6.055	6.354	4.91	5.879	5.717	5.998	6.313	5.309	5.113	5.85	5.368	6.741	5.974	6.321	6.917	6.37	6.124	6.542	6.098	5.998	6.204	5.79	6.307	5.301	5.39	5.804	5.595
VP_10649	3.152	3.089	0.317259	0.379582	-1.045	2.948	3.085	2.944	2.9	2.963	2.93	2.907	2.917	3.216	2.945	2.89	3.598	3.166	2.907	2.944	2.873	3.089	2.854	3.024	2.979	3.101	2.977	2.923	2.936	2.916	2.927	2.981	3.143	3.417	2.982	2.92	3.777	2.921	2.969	3.044	4.568	3.874	3.192	3.239	4.16	3.126	2.911	3.146	3.713
VP_10650	4.107	4.236	0.228137	0.283568	1.094	4.118	4.05	4.068	3.783	3.154	4.33	5.552	4.301	4.298	4.565	4.315	3.748	3.839	3.165	4.003	3.698	2.935	3.608	3.038	2.921	3.731	4.885	4.596	4.333	4.183	5.024	3.026	4.795	4.54	4.679	3.783	4.313	4.258	4.769	4.654	4.992	4.636	3.267	3.371	4.043	5.752	2.944	4.732	2.901
VP_10651	3.482	3.852	0.000100302	0.000215089	1.292	3.67	3.047	3.094	3.168	2.973	3.052	5.341	3.336	4.302	3.693	2.967	3.482	3.056	3.482	3.053	3.198	3.492	4.554	4.198	3.068	3.144	3.194	3.387	3.1	4.993	3.142	4.364	4.082	3.014	3.06	2.989	4.223	3.159	3.364	3.258	3.543	3.189	3.836	4.296	5.265	3.158	3.18	5.369	3.196
VP_10652	3.553	3.829	0.00013354	0.000281886	1.211	3.568	3.337	3.225	3.208	3.083	3.393	3.638	3.727	4.009	3.915	3.166	3.77	3.624	3.106	3.258	3.11	4.068	3.749	3.011	3.185	3.468	3.687	3.388	3.525	3.66	3.531	3.54	3.099	2.982	3.018	3.102	5.267	3.105	3.184	3.456	3.032	3.044	3.138	3.361	3.345	3.512	3.639	3.72	3.827
VP_10653	3.915	4.149	0.0160179	0.0252301	1.176	3.634	4.094	3.731	4.073	5.384	4.435	3.93	3.836	4.729	4.699	4.738	3.409	3.182	4.16	3.445	3.457	3.03	3.053	3.823	3.721	4.189	4.309	3.761	3.793	3.242	4.088	3.266	3.044	4.573	3.875	3.628	3.114	4.075	4.127	4.833	4.661	4.576	3.039	3.23	3.316	3.161	3.257	3.307	3.274
VP_10654	7.62	6.405	2.53e-15	1.35e-14	-2.321	6.855	11.927	7.288	7.135	12.07	7.013	7.869	8.027	8.358	7.58	7.641	8.359	6.463	6.913	7.352	6.865	7.025	6.833	6.776	6.652	7.248	7.563	7.75	7.692	7.275	7.302	7.591	7.35	8.737	7.654	8.306	7.558	8.146	7.39	8.566	6.019	7.723	6.927	7.06	7.805	6.949	7.207	7.13	6.72
VP_10655	10.761	10.829	0.413436	0.477427	1.048	11.181	10.824	10.514	10.277	11.651	10.666	13.057	10.993	12.461	12.538	10.982	11.713	10.62	10.56	10.279	10.793	9.991	10.584	10.364	10.112	10.471	10.323	10.468	10.478	10.222	10.3	10.412	10.113	11.712	10.575	10.433	11.177	11.024	11.006	11.699	11.474	10.881	10.326	10.642	10.555	9.686	10.191	10.036	9.783
VP_10656	6.269	5.569	4.3e-13	1.94e-12	-1.624	6.325	6.042	6.273	6.628	6.738	6.325	7.242	6.244	5.937	5.562	6.778	5.775	7.556	6.526	6.828	6.87	6.042	6.266	6.161	5.457	7.021	6.88	6.703	7.043	5.789	6.083	5.91	6.255	6.446	6.935	6.617	6.669	4.765	5.977	6.005	6.511	5.818	5.103	5.761	5.149	5.42	5.515	6.436	6.103
VP_10657	5.738	5.115	4.06e-05	9.09e-05	-1.54	5.24	5.057	5.515	5.339	5.829	6.16	7.997	4.749	6.938	6.761	5.996	5.49	6.214	5.492	5.678	6.64	6.067	6.722	6.266	6.348	5.574	5.419	5.804	5.808	4.494	5.601	5.905	4.843	5.839	7.195	5.881	5.667	6.881	8.235	6.488	8.751	7.363	6.156	6.229	6.543	6.457	6.452	5.455	5.894
VP_1065	8.548	8.693	0.135775	0.178376	1.106	9.471	8.185	8.207	7.966	8.201	8.143	12.932	8.836	10.437	10.493	9.423	9.258	8.48	8.244	8.11	9.052	8.333	10.129	8.52	7.833	7.772	8.077	8.314	7.948	8.142	8.03	8.213	7.81	8.921	7.784	8.295	8.873	8.703	8.505	9.544	9.435	8.599	8.11	8.73	8.563	7.862	8.446	8.603	7.997
VP_10658	8.761	8.196	0.000292637	0.000592026	-1.48	9.39	8.501	9.336	9.369	7.176	8.81	11.493	10.784	6.651	6.748	8.284	6.765	10.171	9.674	9.417	9.9	9.006	9.535	8.759	7.927	9.635	9.925	9.646	8.644	8.286	7.63	8.818	7.599	7.239	8.847	8.465	8.462	7.486	6.537	6.949	5.833	6.884	7.27	7.291	8.142	8.065	8.411	7.688	8.114
VP_10659	3.611	3.515	0.0796651	0.110289	-1.069	3.198	3.159	3.286	3.331	3.948	3.566	3.108	4.772	3.522	3.457	3.142	3.228	3.341	3.083	3.257	3.071	3.372	2.979	3.195	3.244	3.238	3.07	3.335	3.334	3.62	3.58	3.653	3.138	3.094	3.354	3.347	3.457	3.943	4.298	3.618	4.249	3.353	3.751	4.254	4.721	3.602	3.691	3.889	3.823
VP_10660	6.644	6.13	3.8e-05	8.53e-05	-1.428	8.635	7.526	7.655	6.705	5.004	8.288	5.584	6.023	5.356	6.508	6.654	6.187	7.581	5.836	6.591	6.558	7.05	6.831	7.139	5.781	6.971	5.809	6.789	6.388	6.315	7.491	6.621	7.746	7.055	8.809	7.277	6.731	8.733	4.984	6.106	5.496	8.673	6.798	9.442	5.174	6.98	6.607	5.63	3.577
VP_1066	13.326	12.354	1.73e-20	1.29e-19	-1.961	13.432	13.393	13.218	13.701	12.652	13.139	13.402	13.237	12.463	12.733	13.235	13.209	12.986	13.411	13.876	13.043	12.899	13.65	12.91	13.194	13.93	13.925	13.92	13.65	13.478	13.622	13.003	13.977	13.002	13.627	13.012	13.696	13.419	12.743	12.559	12.055	12.993	13.507	13.918	13.842	13.544	13.723	14.028	13.929
VP_10661	5.127	4.95	0.153274	0.19891	-1.13	6.874	5.136	6.176	5.852	5.165	6.5	4.206	4.731	3.223	4.668	5.083	4.318	5.957	5.238	5.992	5.279	5.425	5.123	5.734	6.309	5.178	5.018	5.882	5.697	5.062	5.326	4.461	4.913	5.324	6.458	4.612	5.188	6.43	2.944	4.495	3.922	6.414	3.257	8.342	5.277	4.445	4.93	6.123	5.514
VP_10662	7.322	7.268	0.559239	0.619107	-1.038	7.302	9.628	7.5	7.302	11.168	7.015	8.346	7.51	7.912	7.047	7.298	6.987	6.895	7.743	7.182	6.838	6.389	7.072	7.167	5.97	7.549	7.665	7.468	7.766	6.564	6.819	6.673	6.614	7.822	6.956	7.467	7.176	6.931	7.331	7.26	7.02	7.302	6.764	7.073	6.554	5.684	6.858	6.348	6.101
VP_10663	6.011	6.38	8.28e-06	2e-05	1.291	8.007	6.644	5.617	5.676	5.569	5.238	8.34	6.113	6.637	6.394	6.337	6.811	6.31	6.253	5.997	6.584	5.982	7.104	5.976	5.739	5.645	6.025	6.285	6.337	5.339	5.357	5.691	6.092	5.831	5.67	6.315	6.067	5.396	5.287	5.82	5.878	5.458	5.403	5.555	5.453	4.389	5.48	5.489	5.835
VP_10664	12.298	12.675	0.00079929	0.00152947	1.299	13.174	12.584	11.581	11.774	12.079	12.4	16.037	12.494	11.852	13.753	12.589	12.038	12.317	12.976	12.325	13.976	13.176	13.807	12.706	12.857	11.414	11.356	12.049	11.434	11.296	11.519	11.863	11.065	11.947	11.345	12.031	11.909	11.591	11.683	12.817	12.509	11.798	11.737	12.434	11.744	11.17	11.234	11.786	11.515
VP_10665	5.356	6.12	1.35e-11	5.41e-11	1.698	5.389	4.626	5.713	5.867	3.254	5.087	8.345	5.912	5.473	4.857	3.94	5.231	5.789	6.094	5.284	5.69	6.035	6.973	5.267	4.978	6.112	5.141	5.434	5.604	5.631	7.016	5.97	4.491	4.697	4.586	4.82	4.302	4.777	5.214	4.24	3.324	2.946	4.016	5.648	4.418	5.515	5.631	4.931	5.791
VP_10666	4.904	4.51	0.000528922	0.00103657	-1.314	4.023	4.475	4.368	5.172	5.7	4.698	4.493	4.776	6.022	5.298	5.007	4.639	4.722	4.873	4.995	4.764	5.289	5.408	4.664	4.98	4.955	5.151	4.71	5.51	5.024	4.756	4.691	5.418	4.094	4.355	5.052	5.472	5.219	5.164	3.994	6.947	4.385	5.181	5.034	6.105	5.342	4.795	5.885	6.205
VP_10667	3.284	3.196	0.193315	0.244794	-1.063	3.586	3.143	3.026	3.055	3.287	3.086	3.191	3.021	3.259	4.103	3.032	2.985	3.75	3.007	3.143	3.237	3.084	3.298	3.309	2.998	3.223	3.054	3.188	2.972	3.245	3.143	2.992	3.009	3.682	2.941	3.019	3.128	3.039	3.041	3.013	3.233	3.785	2.961	2.964	6.294	3.052	3.098	2.956	3.725
VP_10668	4.359	4.885	0.000223621	0.000458975	1.44	5.6	4.397	4.102	4.237	4.18	3.882	8.824	4.006	4.518	4.273	3.744	3.053	4.391	4.584	4.654	5.084	4.342	6.443	4.835	4.271	4.32	4.172	4.821	4.265	3.314	3.443	3.085	3.07	3.92	3.914	3.255	3.149	3.436	3.084	4.39	3.264	3.691	2.941	2.955	2.993	3.004	5.3	2.946	3.801
VP_10669	7.592	7.688	0.272822	0.332235	1.069	8.081	7.346	7.577	8.101	8.016	8.259	10.354	8.28	7.341	8.864	7.758	6.696	7.655	8.127	7.323	7.815	7.641	8.317	8.131	7.683	7.568	7.498	7.538	7.257	7.313	7.013	7.405	6.961	6.86	6.91	6.998	6.693	7.03	6.833	7.636	7.232	6.534	6.836	7.072	7.187	6.619	7.017	6.737	6.705
VP_10670	12.272	11.637	1.27e-09	4.37e-09	-1.553	12.59	11.829	12.033	11.965	11.062	12.643	11.776	13.199	13.311	13.668	12.17	12.946	12.169	12.63	12.341	12.676	12.358	11.883	12.173	12.105	12.455	11.862	12.616	13.186	12.26	12.384	12.345	12.208	13.052	11.966	11.401	12.471	12.092	12.16	11.649	11.907	12.017	11.634	11.413	12.107	11.149	10.898	10.989	11.503
VP_1067	12.001	11.719	0.00868117	0.0143147	-1.216	11.989	12.646	12.47	12.9	12.609	12.135	11.703	11.874	7.512	9.928	11.727	11.501	11.788	12.33	12.576	12.291	12.058	11.962	11.786	13.72	12.569	12.563	12.541	12.466	12.339	12.632	11.944	12.768	11.459	12.478	11.963	12.165	11.753	12.449	11.74	11.072	11.186	11.911	11.679	12.042	11.541	12.297	12.066	12.358
VP_10671	4.105	3.861	0.00941653	0.0154384	-1.184	4.183	4.042	4.457	4.14	4.417	3.597	4.214	4.252	4.886	4.198	4.509	3.94	4.293	3.936	4.14	4.16	3.668	4.012	3.234	3.47	4.638	4.52	4.312	4.191	3.172	3.022	5.847	3.605	4.651	4.238	4.531	4.207	4.79	3.784	4.365	4.757	5.103	3.918	4.375	5.092	3.262	3.058	4.352	3.237
VP_10672	6.608	6.107	1.44e-06	3.76e-06	-1.415	7.088	6.241	6.053	5.394	5.969	6.39	9.083	6.898	8.739	7.908	6.468	6.454	6.422	6.453	6.179	6.292	6.159	7.347	6.217	5.463	6.636	6.54	6.559	6.754	6.491	6.605	9.192	6.066	8.48	6.921	6.277	6.478	7.353	6.253	7.25	5.854	7.761	6.575	6.995	6.473	6.152	6.158	7.12	5.535
VP_10673	7.004	7.145	0.129152	0.170561	1.103	7.038	7.237	6.818	7.166	7.483	7.13	9.055	7.545	7.703	7.602	6.699	7.101	6.649	7.278	6.867	7.424	6.844	7.434	6.837	7.683	7.169	7.008	7.111	6.979	6.302	6.49	6.55	6.522	7.146	6.456	7.169	6.263	6.635	6.328	6.36	6.378	6.387	6.364	5.698	6.725	6.301	6.413	5.992	6.32
VP_10674	3.308	3.509	0.0177099	0.0276971	1.15	4.335	3.463	3.069	2.974	3.157	2.924	7.099	3.082	4.68	3.423	3.003	3.68	3.516	3.153	2.969	3.61	2.915	5.273	3.773	3.72	3.111	3.35	3.334	2.962	3.028	3.004	3.085	3.049	3.392	2.908	2.913	3.616	2.92	3.021	3.076	4.236	3.765	3.021	3.1	3.694	2.971	2.999	3.151	3.001
VP_106	7.503	6.464	1.14e-05	2.71e-05	-2.056	4.501	6.688	4.623	10.544	4.543	8.263	4.737	4.998	6.747	7.23	5.755	9.461	4.727	8.13	7.729	4.31	5.809	4.415	7.68	8.638	5.388	7.371	4.864	7.547	9.433	9.633	7.594	5.93	9.913	7.234	5.467	10.016	9.489	6.727	9.673	5.634	9.955	8.223	11.177	7.357	8.261	9.595	7.597	7.815
VP_10675	5.561	5.296	0.0362165	0.0536068	-1.202	5.573	5.33	6.473	5.792	5.52	5.614	7.252	5.674	5.773	5.106	4.164	6.107	5.326	6.315	6.013	6.35	5.82	6.203	6.607	5.421	5.451	5.576	6.234	5.669	5.878	4.993	5.23	5.171	5.289	5.375	6.008	4.744	5.416	4.393	4.483	3.627	5.238	5.173	6.212	3.969	5.907	6.218	6.084	6.738
VP_10676	5.225	5.653	4.55e-05	0.000101308	1.345	5.292	4.953	5.112	4.391	4.947	4.881	7.923	4.977	6.872	6.035	4.769	5.398	5.081	5.756	5.278	5.906	5.581	6.695	5.443	4.466	5.495	5.708	5.586	5.279	5.109	4.646	3.195	6.798	5.325	5.279	4.899	4.829	4.911	5.241	5.346	5.05	5.106	4.821	4.963	5.1	3.154	3.269	3.141	3.154
VP_10677	5.912	6.174	0.00567815	0.00964981	1.2	6.41	5.561	5.753	5.728	6.089	5.595	10.498	6.602	6.049	6.289	6.28	5.655	5.652	4.998	5.276	5.781	5.24	7.565	5.96	5.111	5.335	5.5	5.992	5.562	4.643	4.827	5.905	4.931	6.306	5.832	5.943	6.298	5.749	5.715	6.38	5.907	5.497	5.541	6.678	5.831	4.836	4.254	5.49	5.375
VP_10678	5.022	4.545	0.000201477	0.000416081	-1.391	5.732	5.498	3.819	4.186	6.834	6.019	6.666	5.112	3.991	5.373	4.655	3.882	5.51	5.521	6.285	7.09	5.967	5.766	4.884	4.963	4.909	4.374	4.504	4.552	5.819	4.419	5.242	3.879	3.088	4.606	5.224	4.467	4.378	5.8	5.493	5.82	6.201	5.175	3.811	5.132	6.037	5.36	5.505	5.607
VP_10679	7.858	8.748	5.66e-11	2.17e-10	1.853	7.407	7.539	7.618	7.401	7.782	8.205	8.54	7.513	7.669	7.272	7.807	9.605	7.848	7.623	7.498	7.441	7.031	6.882	6.795	8.223	7.876	7.991	8.441	7.735	7.061	7.646	8.978	7.87	7.892	9.736	7.473	8.939	7.86	10.554	8.255	9.348	8.884	9.041	8.579	8.865	7.647	6.937	6.863	7.891
VP_10680	13.582	13.37	0.00575191	0.00976648	-1.159	13.876	13.751	13.89	14.014	14.268	13.973	15.117	14.054	13.129	13.793	13.914	13.419	13.495	13.721	13.832	14.462	13.748	14.031	13.822	13.654	13.835	13.808	13.932	13.886	13.079	13.125	13.368	13.165	13.169	13.244	13.517	13.428	12.997	12.764	13.262	13.256	13.147	12.819	13.11	13.097	12.573	12.747	13.202	12.612
VP_10681	9.44	9.554	0.403974	0.468003	1.083	10.447	9.213	9.443	8.458	8.209	8.776	13.016	12.148	9.088	9.03	8.797	9.399	9.101	9.957	9.309	9.565	11.337	10.828	10.667	7.677	8.501	11.057	10.126	10.401	8.857	8.445	9.168	9.082	8.352	9.458	9.33	8.644	8.173	7.771	8.872	6.905	8.875	9.039	9.167	9.095	9.064	8.371	8.696	8.9
VP_10682	4.393	5.679	7.18e-24	6.61e-23	2.439	4.163	5.806	3.99	3.293	6.597	4.913	6.039	5.132	5.436	5.601	5.245	5.498	5.571	3.967	3.996	5.257	4.863	4.917	4.001	5.289	3.073	3.292	3.523	3.908	4.696	3.305	3.399	3.505	3.83	3.969	3.98	3.177	5.28	4.79	4.773	5.537	4.309	4.357	4.97	3.905	3.49	3.42	3.714	3.381
VP_10683	3.668	3.543	0.0970402	0.131843	-1.09	3.139	3.296	3.146	3.072	3.098	3.929	3.033	3.771	3.961	4.186	3.794	3.279	3.841	3.41	3.152	3.726	3.208	3.039	3.751	3.132	3.63	2.994	3.74	3.694	3.364	3.232	3.145	3.018	3.331	3.255	4.146	3.06	3.373	3.034	3.954	4.31	4.073	5.562	3.769	3.279	3.377	3.267	3.423	3.481
VP_10684	7.463	8.019	2.25e-10	8.25e-10	1.47	7.045	7.5	7.358	6.895	8.127	7.273	8.484	7.703	9.412	8.718	7.717	8.122	7.123	6.729	6.229	6.293	6.066	6.766	6.552	5.789	7.146	7.119	7.1	7.194	7.206	6.866	7.117	6.631	8.422	7.344	7.648	7.608	8.293	7.976	8.197	8.204	7.832	7.547	7.532	7.477	6.546	7.064	7.1	6.712
VP_10685	6.911	5.37	8.6e-21	6.5e-20	-2.909	5.946	5.985	6.134	6.284	6.225	7.171	8.203	4.818	7.296	6.897	7.384	5.627	7.353	6.785	6.96	8.701	6.812	8.376	6.927	5.816	6.475	7.319	6.669	7.136	8.978	7.894	8.096	7.285	6.557	6.454	8.193	6.861	7.106	6.622	7.2	7.556	7.257	8.385	7.521	8.116	8.344	8.157	7.285	7.998
VP_10686	12.185	12.332	0.0187538	0.0292118	1.107	11.993	12.241	12.253	12.29	12.002	12.309	12.126	11.664	11.837	12.363	11.995	11.961	12.224	11.561	12.12	12.66	11.575	12.06	12.426	12.362	12.124	12.128	12.216	12.166	12.373	12.407	12.694	11.834	11.937	12.105	12.301	11.708	12.009	11.657	11.838	13.209	12.101	12.392	11.621	11.926	12.81	12.648	12.706	12.598
VP_1068	7.448	7.625	0.0505139	0.0728264	1.131	7.943	7.482	7.797	7.426	7.741	7.633	8.67	8.504	7.591	7.157	7.773	7.293	6.883	8.022	8.181	8.584	8.735	8.167	6.805	8.539	7.512	7.38	7.32	7.006	7.864	7.661	7.338	6.469	7.101	6.143	6.482	6.685	5.901	6.259	7.276	7.01	7.162	6.829	7.599	7.569	7.952	7.532	7.508	7.676
VP_10687	7.302	7.488	0.00853184	0.0140854	1.138	7.228	7.006	7.26	7.13	6.594	7.055	6.387	6.653	7.99	8.142	7.436	7.96	6.998	6.797	6.934	7.225	6.817	7.055	7.409	7.433	7.061	7.104	7.483	7.462	6.678	6.605	7.317	7.36	7.861	7.299	7.352	7.483	6.972	7.441	7.985	9.167	7.459	7.439	7.648	7.504	6.582	7.191	7.159	7.53
VP_10688	9.424	10.314	1.85e-18	1.21e-17	1.853	9.174	9.394	8.889	8.628	9.897	9.64	11.837	9.784	10.568	10.545	9.326	9.365	8.931	9.563	8.893	9.53	9.161	9.365	9.331	10.202	9.071	9.185	9.154	8.95	9.117	8.748	8.874	8.618	10.114	9.261	8.998	9.116	9.387	9.534	9.46	9.826	9.111	8.708	8.925	8.724	8.478	8.85	8.426	8.482
VP_10689	3.344	3.313	0.502291	0.564598	-1.021	3.061	3.16	3.323	3.331	3.304	3.08	3.589	3.365	3.001	3.099	3.058	4.086	3.144	3.283	3.149	3.357	3.979	3.738	3.302	3.83	3.346	3.157	3.565	3.166	3.394	3.443	3.607	3.352	3.165	3.077	2.993	3.561	3.163	3.336	3.786	3.216	3.134	3.216	3.115	4.303	3.47	3.555	3.748	3.542
VP_10690	10.87	11.317	0.000666737	0.00128903	1.363	11.678	11.13	10.232	10.018	10.197	10.851	14.586	11.235	11.604	12.848	11.685	11.157	11.067	11.595	10.91	12.599	11.756	12.527	11.542	11.443	10.202	10.292	10.83	10.252	9.783	9.829	10.301	9.469	10.784	10.163	10.597	10.414	9.961	10.147	11.607	10.944	10.165	9.912	10.58	10.172	9.575	9.577	10.075	9.703
VP_1069	13.497	13.914	3.09e-14	1.52e-13	1.334	13.36	13.174	12.971	13.242	14.078	13.648	12.907	13.098	13.734	12.537	13.572	13.243	13.526	13.842	13.611	13.088	13.628	13.47	13.702	14.176	13.924	13.576	13.911	13.449	13.737	13.735	13.916	14.098	13.218	13.404	13.882	13.333	13.231	13.293	13.135	13.509	13.591	13.359	12.633	13.406	13.651	13.919	13.462	13.555
VP_10691	6.801	6.709	0.39993	0.463917	-1.066	6.849	5.996	7.538	6.758	6.372	6.938	5.434	7.891	6.266	6.566	7.008	7.318	6.506	6.931	7.234	6.962	7.141	7.088	7.93	8.035	7.001	6.746	6.505	6.223	5.906	6.492	5.14	7.849	6.409	6.893	6.854	6.226	6.732	5.603	7.239	6.671	7.134	6.61	6.801	6.521	6.879	6.034	6.612	7.736
VP_10692	3.444	3.379	0.2617	0.320328	-1.046	3.004	3.001	3.097	3.138	3.11	3.077	3.162	3.141	3.008	3.048	3.249	3.293	3.297	3.095	3.333	3.187	3.232	2.968	3.403	3.17	3.807	2.968	3.198	3.87	3.542	3.361	3.257	3.13	4.64	3.156	3.334	3.001	3.145	3.074	3.028	3.149	3.789	5.5	4.135	3.328	3.729	3.468	3.609	3.594
VP_10693	6.561	6.87	0.000193347	0.000400248	1.239	6.842	6.086	6.081	6.418	6.146	6.075	8.003	7.529	7.544	7.112	6.245	6.674	6.177	6.013	5.98	6.889	6.385	6.554	7.265	5.678	5.96	6.724	6.523	6.494	6.017	5.911	6.261	6.328	6.28	6.702	6.679	5.816	6.528	6.337	6.676	6.391	6.205	6.29	5.458	6.215	6.169	6.642	5.961	4.51
VP_10694	3.441	3.592	0.066722	0.0938871	1.11	3.738	3.635	2.952	3.424	4.121	2.993	5.152	2.972	3.11	3.446	3.457	3.926	3.667	3.417	3.743	3.885	2.976	4.524	3.368	2.942	3.648	3.727	3.488	3.773	3.013	3.058	3.082	3.727	3.093	3.052	3.034	3.482	3.045	2.997	2.986	3.089	3.275	3.347	3.541	3.459	4.48	3.024	3.213	2.961
VP_10695	9.712	8.159	3.96e-20	2.88e-19	-2.936	11.539	9.207	10.64	9.352	7.293	11.021	11.57	11.644	7.372	11.386	10.174	8.99	9.911	11.28	9.929	10.158	12.082	11.345	10.388	8.5	9.682	9.462	9.912	8.712	9.118	9.289	8.826	7.763	9.28	9.249	9.877	8.823	8.95	7.329	9.288	5.922	8.096	8.645	8.506	8.54	9.641	10.176	8.772	9.187
VP_10696	6.884	7.215	2.89e-06	7.34e-06	1.259	6.414	6.306	6.379	6.793	7.115	6.907	7.71	6.764	7.876	7.018	6.769	7.207	6.684	6.694	6.565	6.211	5.551	6.177	6.231	6.172	6.547	6.902	6.999	6.692	6.746	6.261	6.563	5.927	7.652	7.223	6.998	7.17	7.527	7.364	7.531	7.277	7.25	6.983	6.767	6.843	6.385	6.566	6.329	6.209
VP_10697	4.622	4.592	0.771914	0.810677	-1.021	4.489	4.318	5.18	4.916	3.739	3.845	5.052	4.697	3.985	4.516	5.163	6.694	6.072	5.731	5.817	5.245	4.74	4.572	4.507	4.945	5.334	4.872	4.967	4.448	3.612	3.723	4.385	4.024	4.469	4.612	4.775	5.141	3.258	4.037	4.804	5.05	4.398	4.031	5.521	3.717	4.002	5.67	4.994	4.799
VP_10698	6.349	6.304	0.827256	0.858583	-1.032	5.547	5.939	5.655	5.339	8.318	8.153	9.587	7.54	5.632	5.277	4.706	5.709	5.018	6.532	6.013	6.741	8.167	6.952	7.702	8.095	6.061	5.743	6.489	6.359	4.86	4.668	4.333	3.296	5.442	5.045	4.779	6.035	5.804	4.376	5.924	5.419	5.382	4.13	5.056	5.816	4.116	4.093	4.342	4.504
VP_10699	5.253	3.754	5.25e-27	5.89e-26	-2.827	4.559	4.785	5.209	5.391	6.688	4.967	3.47	3.958	6.506	4.986	4.061	5.117	6.054	4.825	5.081	5.878	5.501	4.457	3.843	4.604	5.605	5.562	6.045	6.531	6.811	6.955	4.637	5.559	5.731	5.506	5.95	5.825	6.03	5.291	3.453	8.005	6.005	5.873	4.995	5.413	6.651	6.236	5.236	5.38
VP_10700	10.129	10.303	0.196884	0.248823	1.128	11.41	10.659	9.646	9.902	10.185	10.444	13.948	11.716	9.709	10.828	11.142	9.12	9.184	10.469	9.83	11.94	10.375	11.209	11.58	10.657	9.937	9.759	10.248	9.828	10.177	9.474	10.77	8.81	9.62	9.252	10.129	9.266	9.325	9.011	9.349	8.923	9.008	8.77	8.653	9.288	8.773	10.142	9.127	8.576
VP_1070	15.218	14.622	2.02e-14	1.01e-13	-1.512	15.57	15.791	15.297	14.359	13.096	15.752	14.898	15.343	15.673	15.247	15.153	15.311	15.109	15.286	14.903	14.892	15.491	15.339	15.449	14.462	15.05	14.698	15.441	15.507	15.231	15.199	15.404	15.04	15.719	15.385	15.007	14.592	15.697	15.151	15.159	13.505	14.489	15.053	15.712	15.266	15.298	15.015	13.837	15.281
VP_10701	6.784	5.528	3.51e-26	3.73e-25	-2.387	7.545	6.345	7.844	7.484	5.609	6.159	7.008	7.17	8.578	7.201	6.697	7.66	7.227	6.845	6.825	6.737	5.804	6.583	5.935	4.669	7.597	7.514	8.306	7.91	6.558	6.741	7.023	6.58	8.788	7.434	7.954	8.59	8.162	6.635	8.126	5.137	7.454	6.562	7.125	7.544	6.923	6.934	6.976	5.827
VP_10702	3.303	3.212	0.158104	0.204511	-1.065	3.132	3.38	2.996	3.083	3.167	3.067	3.194	2.976	3.295	3.082	3.094	2.933	2.983	3.039	2.947	3.08	4.078	2.986	3.046	2.975	3.216	4.369	3.243	2.988	3.202	3.059	2.974	2.992	3.732	3.132	3.146	3.258	3.168	3.09	3.091	3.414	4.03	3.272	3.196	3.518	3.179	3.084	3.032	5.123
VP_10703	4.059	5.045	5.8e-20	4.16e-19	1.98	3.805	3.654	3.48	4.45	5.297	3.586	6.604	5.002	5.296	4.278	3.476	3.191	3.56	4.248	3.767	4.412	2.966	5.236	3.398	4.184	2.899	3.326	3.808	3.728	3.269	3.319	5.786	4.123	3.836	3.534	4.056	3.33	3.31	4.135	4.389	3.44	3.088	3.569	3.935	4.057	3.499	4.515	3.222	3.704
VP_10704	5.705	6.659	7.15e-11	2.73e-10	1.937	7.695	5.501	4.598	6.564	4.674	5.082	6.197	4.726	4.649	4.127	5.994	7.861	4.966	5.195	6.601	5.561	6.415	5.245	5.875	5.663	5.667	4.919	6.484	5.913	5.509	6.317	5.686	7.831	3.864	6	4.608	6.262	4.763	6.608	6.678	6.111	4.944	7.994	7.638	6.988	6.864	5.785	6.655	6.291
VP_10705	12.453	12.614	0.0408825	0.0599626	1.118	12.892	12.896	12.683	13.113	13.441	12.458	13.984	12.929	12.004	12.873	12.473	12.198	12.967	12.734	12.745	13.043	12.017	12.312	12.182	12.307	12.733	12.415	12.861	13.12	12.091	12.104	12.949	11.893	12.665	12.451	12.69	12.61	12.54	12.166	12.215	13.259	11.847	11.713	12.041	12.175	11.307	12.258	12.028	11.806
VP_10706	11.94	12.042	0.0352573	0.0522834	1.073	12.034	11.989	11.752	11.959	11.47	11.913	11.148	12.107	12.439	12.016	12.222	11.871	11.575	11.769	11.71	11.851	11.445	11.959	11.974	11.613	11.763	11.6	11.661	11.703	11.485	11.568	11.973	11.903	12.126	11.856	11.79	11.797	11.987	12.061	12.219	12.174	12.034	11.872	11.984	12.167	11.724	11.855	11.706	11.755
VP_10707	4.321	4.258	0.623746	0.67833	-1.044	3.487	2.955	4.377	4.264	4.473	3.787	3.45	5.763	3.601	2.969	4.213	3.216	3.223	3.295	4.517	3.257	3.879	3.156	3.179	4.09	4.811	5.005	4.79	4.137	3.906	4.332	4.514	5.996	4.632	4.925	4.514	3.683	5.75	4.519	5.055	3.047	4.848	3.091	4.748	5.015	4.881	4.843	4.758	5.353
VP_10708	7.865	5.584	1.4e-34	2.48e-33	-4.86	7.703	8.364	8.917	8.965	3.713	6.79	7.118	8.463	6.245	5.595	8.705	8.989	10.112	8.522	9.458	8.804	7.552	7.021	6.784	5.511	9.169	9.471	10.107	9.389	7.644	6.709	7.766	7.917	6.653	9.351	9.578	9.529	7.166	6.333	6.115	4.175	6.047	6.821	6.774	7.92	6.699	7.387	8.55	7.706
VP_10709	5.975	6.267	5.17e-06	1.28e-05	1.225	6.518	6.276	5.858	5.653	6.074	5.826	6.599	5.926	6.493	6.364	6.267	6.373	6.348	5.857	5.656	6.501	6.395	5.669	6.216	6.153	6.019	6.008	5.957	5.683	5.395	5.429	5.569	5.249	6.1	5.847	5.889	5.624	5.941	5.802	6.306	7.157	6.313	5.378	5.774	6.412	5.628	6.107	6.022	5.75
VP_10710	8.011	9.244	2.63e-12	1.12e-11	2.35	7.263	9.314	6.44	7.246	6.418	6.974	7.924	6.804	8.68	9.4	7.957	8.123	7.2	6.719	7.184	9.209	6.798	8.983	7.251	7.086	7.564	10.97	12.1	11.19	7.427	7.583	8.334	6.825	9.037	9.738	7.444	8.611	7.639	7.855	8.786	8.602	7.068	7.26	6.736	6.867	6.185	6.51	8.882	5.925
VP_10711	5.248	6.534	9.6e-37	1.96e-35	2.439	5.43	5.306	4.783	5.45	5.042	4.938	7.437	4.922	6.335	6.078	6.009	5.878	5.581	4.791	5.448	5.873	4.986	5.635	5.543	5.837	5.451	5.401	5.476	6.005	4.38	5.168	4.945	6.087	5.398	5.655	5.517	6.215	4.798	6.164	5.425	6.049	6.279	5.086	5.506	4.324	5.483	5.502	5.542	6.413
VP_1071	15.974	15.514	7.32e-10	2.58e-09	-1.376	16.297	16.76	16.254	15.46	13.244	16.806	15.664	15.864	16.313	15.744	16.397	16.36	16.176	16.364	16.223	15.703	16.217	16.198	16.413	15.649	16.067	15.152	16.349	16.303	16.195	16.002	15.923	16.309	16.436	16.349	15.899	15.747	16.306	15.947	16.021	13.991	15.08	15.874	16.371	16.303	16.542	15.76	14.334	16.109
VP_10712	5.164	5.119	0.663033	0.714216	-1.031	6.834	5.877	6.128	5.783	5.14	4.582	5.349	6.337	7.212	6.813	6.105	5.86	5.904	5.849	5.495	6.619	4.464	4.89	4.376	5.099	4.973	5.191	5.821	5.204	5.542	4.924	4.854	4.787	5.93	4.924	5.839	6.029	5.076	5.681	5.284	6.529	4.985	5.152	4.847	5.593	4.598	4.736	5.151	3.934
VP_10713	4.28	3.996	0.00508478	0.00871291	-1.218	3.491	3.529	3.886	3.69	4.039	3.85	3.273	3.451	3.84	3.843	4.72	3.22	4.981	4.51	5.659	5.031	6.173	4.073	4.239	5.467	4.759	5.059	4.564	4.811	4.21	4.642	4.586	4.743	3.459	3.974	4.144	3.571	3.878	4.462	3.803	4.435	4.113	4.323	7.036	5.484	6.189	5.473	5.284	4.791
VP_10714	4.282	4.488	0.0451821	0.0657464	1.153	4.14	4.112	4.097	3.732	4.88	3.538	5.812	4.294	5.321	5.355	3.798	3.832	3.858	3.513	3.867	3.934	3.992	4.45	3.703	3.12	4.116	4.403	4.788	3.784	3.524	4.345	3.39	3.243	4.865	4.164	4.333	3.667	5.402	4.62	5.157	5.938	5.09	4.781	3.734	5.471	3.197	3.382	3.481	3.782
VP_10715	3.778	4.014	0.0146648	0.0232574	1.177	3.646	3.04	3.587	3.056	4.615	3.729	3.523	4.79	3.786	4.017	4.012	4.423	3.145	3.327	2.98	2.952	3.549	3.3	3.325	2.945	3.824	3.819	3.895	3.557	3.237	3.108	3.114	2.975	4.056	3.849	3.02	3.376	3.093	4.685	3.284	3.443	3.819	5.737	3.082	3.772	5.549	4.785	6.306	3.268
VP_10716	5.589	5.736	0.16836	0.216329	1.107	6.485	5.4	5.447	5.104	6.107	5.838	7.608	5.711	7.134	6.638	5.446	5.29	4.52	4.675	4.691	5.056	4.608	6.058	5.728	3.906	5.352	5.518	5.46	5.499	5.759	5.636	5.786	4.173	6.602	5.957	5.648	5.394	6.586	6.491	6.275	5.897	6.414	6.084	5.329	4.265	3.037	4.831	4.875	5.217
VP_10717	4.668	4.777	0.277438	0.337103	1.078	3.811	4.376	4.795	4.24	4.598	4.135	4.003	3.431	5.162	4.963	4.978	6.376	4.259	4.11	3.756	3.321	3.627	5.691	3.394	3.243	3.987	4.538	4.652	4.915	4.45	4.448	4.155	5.159	4.995	4.957	5.083	5.563	5.761	5.451	5.415	5.935	4.692	5.247	4.704	4.792	3.006	4.67	4.139	4.721
VP_10718	5.839	6.071	0.0023165	0.00416802	1.174	6.158	5.903	5.294	6.307	6.187	5.535	6.855	5.838	6.47	6.99	5.835	6.392	6.022	5.906	5.971	6.277	6.146	6.306	5.363	5.439	5.293	5.843	5.981	5.775	5.365	5.765	5.261	5.186	6.174	5.841	6.231	6.086	5.962	5.426	6.009	5.652	6.064	5.74	6.069	5.925	4.851	5.266	5.73	5.611
VP_10719	3.726	3.694	0.692758	0.740657	-1.023	3.151	3.287	3.467	3.686	4.535	3.287	5.187	3.785	3.311	3.291	3.453	6.118	3.371	3.263	3.403	3.354	3.477	3.434	3.249	3.475	3.489	3.154	3.229	3.265	4.484	3.977	3.895	3.622	3.797	4.317	3.303	3.017	3.533	3.537	3.5	4.21	3.788	3.692	3.508	3.085	4.331	4.206	4.497	4.69
VP_10720	3.645	4.03	0.00100428	0.00189589	1.306	3.143	3.345	4.826	4.727	4.407	3.818	2.957	3.106	3.119	3.127	3.646	3.003	3.65	4.103	4.994	3.209	3.13	3.094	2.933	5.577	4.472	3.761	4.157	4.133	3.111	4.944	3.078	2.94	3.328	4.083	4.048	3.326	3	5.121	3.021	4.335	3.501	3.057	3.021	5.969	5.235	4.298	3.016	3.043
VP_1072	13.648	12.969	2.23e-08	6.89e-08	-1.602	14.192	14.476	13.598	13.338	11.844	14.445	13.774	14.117	12.155	12.501	14.094	12.261	14.421	14.691	14.455	14.301	14.372	14.359	14.403	13.477	14.136	13.695	14.614	14.553	13.832	13.825	14.001	13.355	12.977	13.782	13.517	12.326	13.514	12.769	12.42	10.996	11.781	12.519	12.735	12.245	13.297	13.241	12.422	13.35
VP_10721	4.895	4.322	6.13e-09	1.99e-08	-1.487	5.218	4.402	4.63	4.667	4.022	4.957	5.856	4.874	5.683	5.265	5.238	5.018	5.364	5.084	4.506	4.116	5.631	4.489	4.019	4.206	5.839	5.794	5.215	5.421	5.636	4.541	4.449	4.764	6.217	7.161	5.307	4.701	5.538	4.145	4.74	4.228	5.613	5.116	4.851	3.634	4.816	4.621	4.755	3.478
VP_10722	6.265	5.451	3.55e-14	1.74e-13	-1.758	6.065	6.471	6.017	7.416	4.259	5.774	5.496	6.744	7.257	5.217	7.206	6.597	6.106	4.994	5.556	5.978	5.226	5.122	5.51	4.913	6.859	5.616	6.321	7.049	7.195	6.021	7.974	6.738	7.031	6.529	7.052	7.541	6.2	5.441	6.854	6.79	5.511	5.38	7.202	6.789	4.798	6.982	7.138	5.726
VP_10723	8.221	8.843	4.59e-06	1.14e-05	1.539	9.608	7.147	7.877	7.928	7.342	9.439	6.27	10.14	6.955	8.601	8.201	8.225	9.245	9.682	8.607	9.387	9.542	10.264	8.912	9.116	7.495	7.378	7.596	7.152	8.448	8.265	7.891	7.332	6.922	7.456	8.328	7.309	9.114	7.359	7.68	6.351	7.732	8.354	8.873	8.238	7.619	9.204	7.145	7.824
VP_10724	5.706	6.047	0.0405871	0.0595503	1.266	6.985	6.037	5.843	6.015	5.872	7.348	3.741	7.775	3.417	5.891	7.169	4.527	6.246	7.618	6.757	7.52	8.01	8.111	6.274	7.22	5.354	5.605	5.159	5.218	6.518	6.503	5.773	4.89	3.731	4.416	5.376	3.245	5.555	3.98	4.564	3.511	3.255	3.917	5.697	3.182	6.1	7.428	4.992	6.331
VP_10725	8.033	8.714	6.37e-11	2.44e-10	1.602	8.421	7.586	7.298	7.546	7.295	8.587	8.275	8.507	8.021	9.025	9.028	8.857	8.169	8.282	7.509	8.391	8.912	8.889	8.423	8.174	7.613	7.211	7.431	7.303	7.705	7.846	7.963	7.876	7.548	7.524	7.785	7.239	7.796	7.895	8.554	7.428	7.697	7.336	7.947	7.66	7.305	7.827	7.254	7.405
VP_10726	5.155	5.093	0.515775	0.5775	-1.044	5.024	4.971	5.612	5.55	4.515	5.527	3.949	5.718	5.967	5.097	5.099	6.052	5.178	5.075	5.03	4.585	4.751	4.303	3.922	3.971	5.325	5.349	5.3	5.321	5.017	4.958	5.32	5.335	6.734	6.16	6.024	6.279	6.38	5.351	5.691	5.403	5.675	5.267	5.354	5.711	3.316	5.496	5.679	3.348
VP_10727	4.76	4.372	3.08e-05	6.99e-05	-1.309	5.496	4.269	4.323	4.695	4.02	4.033	4.281	5.178	6.615	5.157	5.261	5.276	5.828	4.712	4.297	5.466	4.462	3.908	5.387	4.386	4.83	4.822	5.256	5.245	4.068	4.921	4.714	4.36	6.153	4.617	5.404	4.996	5.007	4.869	5.435	4.572	5.25	4.675	4.675	5.456	3.63	3.668	3.685	5.092
VP_10728	8.222	8.414	0.073223	0.102212	1.143	9.103	8.568	7.664	7.722	7.924	8.289	11.451	8.189	7.927	8.94	9.095	8.201	8.228	9.145	8.533	9.956	8.641	9.437	8.539	8.769	8.14	8.131	8.652	8.138	7.663	7.944	7.872	7.231	8.116	7.856	8.125	8.022	8.117	7.677	8.582	8.227	7.774	7.552	7.829	7.749	7.314	7.182	7.689	7.537
VP_10729	3.429	4.912	2.88e-46	1.1e-44	2.794	3.102	3.198	3.434	3.447	3.696	3.124	4.199	3.669	3.033	3.065	3.299	3.278	3.156	3.101	3.198	3.043	4.818	3.157	2.937	3.582	4.757	3.099	3.096	3.233	3.789	3.768	3.654	3.277	5	3.048	2.992	3.052	3.241	3.398	3.283	3.267	2.96	2.987	2.908	3.731	3.588	3.859	3.523	4.264
VP_10730	9.975	8.037	4.42e-19	3e-18	-3.831	12.487	9.989	11.241	9.348	7.652	8.9	6.672	11.622	10.404	11.295	10.879	12.24	12.067	12.579	11.063	12.77	11.275	10.834	9.94	7.799	12.388	12.292	12.304	13.678	10.528	9.808	11.75	10.758	11.113	10.622	11.651	10.054	9.898	8.165	11.806	8.666	10.768	9.406	8.202	10.037	10.019	9.906	8.838	9.637
VP_1073	10.015	8.301	2.34e-22	1.96e-21	-3.28	9.201	9.954	10.219	10.08	9.812	10.964	7.14	7.754	8.368	8.827	10.093	7.573	10.836	10.317	10.919	11.817	10.737	10.259	9.961	10.216	9.976	10.719	10.25	10.524	10.572	10.388	10.49	9.46	9.147	9.862	10.933	9.097	9.91	9.34	9.451	11.871	9.842	10.853	9.343	9.894	11.328	10.984	10.373	10.898
VP_10731	3.573	3.972	0.00691404	0.0115863	1.319	3.848	3.927	3.046	4.17	4.584	2.999	3.781	3.395	3.055	3.204	4.124	4.389	4.389	3.383	3.82	4.117	3.107	3.743	2.918	6.145	2.845	3.824	3.03	3.111	3.372	3.463	3.447	4.019	3.046	3.691	3.205	3.098	3.443	3.15	3.21	3.603	3.19	3.773	3.574	3.628	3.978	5.331	3.888	3.707
VP_10732	5.222	5.035	0.0282282	0.042625	-1.139	5.408	5.214	5.084	5.252	4.553	4.893	6.59	5.539	4.751	5.611	5.603	5.582	5.129	5.212	5.252	5.168	5.666	5.745	4.956	4.497	5.597	5.709	5.499	5.411	5.908	4.19	4.861	5.576	5.287	5.527	5.678	5.504	4.838	4.842	5.434	3.456	5.324	4.712	5.09	5.6	4.204	5.019	5.855	3.041
VP_10733	3.604	3.494	0.0961713	0.130779	-1.079	3.116	3.19	3.42	3.618	3.382	3.901	2.903	3.787	2.902	3.062	3.536	4.735	3.283	3.141	3.326	3.09	3.435	2.997	3.298	3.268	3.241	3.101	3.117	3.305	3.886	3.939	4.006	4.048	2.919	3.335	3.55	3.546	3.65	3.715	3.487	3.797	2.925	3.968	3.888	4.693	4.266	4.171	4.384	4.358
VP_10734	4.099	4.082	0.877013	0.899959	-1.012	4.694	3.991	5.109	4.778	3.402	4.801	5.212	4.278	4.799	4.327	4.342	3.247	4.661	5.034	5.408	4.407	4.666	4.781	4.88	4.252	4.084	5.082	4.291	4.251	4.835	3.903	4.205	4.127	3.202	3.233	4.165	3.611	4.391	5.24	3.017	5.368	3.256	2.974	3.271	3.492	5.582	6.171	3.006	5.614
VP_10735	4.744	4.616	0.219407	0.274056	-1.093	5.138	4.101	4.922	4.988	5.354	4.669	4.332	5.289	5.014	4.576	5.168	4.072	3.604	4.458	4.359	3.985	3.611	3.428	3.851	3.193	5.288	4.991	4.495	3.967	4.553	4.544	3.209	2.984	5.574	5.097	4.521	4.6	5.356	5.471	5.495	5.826	5.007	4.743	4.371	5.365	5.364	6.409	4.978	3.413
VP_10736	8.318	8.148	0.0716432	0.100202	-1.125	8.81	8.84	8.269	8.959	8.484	8.33	9.5	8.893	9.13	9.333	8.581	9.078	8.639	8.318	7.967	9.361	8.666	9.21	8.777	7.629	8.245	7.755	7.927	8.112	7.503	8.097	8.133	7.046	8.099	7.758	8.439	8.028	7.829	7.383	8.838	7.911	7.74	7.653	7.496	7.784	6.868	7.271	6.959	7.041
VP_10737	7.194	7.442	0.00532419	0.00909318	1.187	7.763	6.987	7.394	7.02	7.023	6.766	8.147	7.459	7.848	7.271	6.901	6.918	7.783	6.969	7.12	6.991	6.567	7.274	7.754	6.49	7.461	7.11	7.218	7.244	6.662	6.364	6.999	6.981	7.921	8.587	7.087	7.6	7.01	7.021	7.208	7.151	7.517	7.141	7.108	7.405	6.951	7.344	7.224	7.047
VP_10738	3.294	3.212	0.132682	0.174728	-1.058	3.388	3.092	3.195	3.164	3.225	3.065	3.097	3.269	3.101	3.021	3.059	4.929	3.108	3.18	3.029	2.985	3.151	2.912	2.973	3.111	3.298	3.077	3.036	3.101	3.352	3.285	3.214	3.002	3.392	2.981	2.989	3.197	3.078	3.149	3.126	3.092	3.39	2.988	2.954	3.423	4.721	3.279	3.167	3.606
VP_10739	3.417	4.058	2.26e-15	1.21e-14	1.559	3.468	3.313	3.96	3.232	4.015	3.168	2.998	3.432	3.038	3.384	4.068	4.555	2.925	3.173	3.145	3.153	3.206	3.057	4.202	3.077	2.947	2.901	3.051	3.074	3.349	3.476	3.532	4.098	2.998	3.196	3.127	3.311	3.376	3.28	3.162	3.526	3.061	3.676	4.271	3.588	4.012	3.544	4.4	3.357
VP_10740	9.844	6.894	3.16e-44	1.04e-42	-7.73	10.777	10.389	10.212	10.137	7.345	10.568	9.782	10.795	11.465	11.302	9.458	10.916	9.527	9.49	9.002	8.624	9.035	7.487	8.597	6.812	10.416	9.499	10.469	10.413	9.756	9.968	9.554	10.047	11.074	9.925	10.123	10.699	11.521	10.084	10.626	9.142	10.516	9.454	9.943	9.006	9.538	9.279	9.363	9.244
VP_10741	4.34	3.913	9.99e-07	2.66e-06	-1.344	3.715	3.282	3.672	4.218	3.68	5.171	3.573	4.614	3.582	3.75	3.513	4.689	4.651	4.442	3.988	4.281	5.088	3.11	4.353	4.632	4.235	4.801	3.746	3.897	3.855	4.703	3.941	5.414	3.15	4.049	4.583	3.793	3.855	3.759	4.306	3.746	4.877	5.653	5.195	5.034	4.145	4.99	4.79	4.528
VP_10742	8.158	7.647	2.89e-08	8.85e-08	-1.425	8.675	7.865	7.867	7.841	7.425	8.177	9.916	9.174	8.038	8.212	7.965	8.281	8.536	8.13	8.057	8.424	8.311	8.832	8.478	7.847	8.191	7.878	7.886	7.683	7.238	7.486	7.99	7.925	8.555	8.249	8.291	8.124	8.049	7.823	8.412	7.529	8.02	7.061	7.641	8.239	7.281	7.849	7.056	7.765
VP_10743	8.026	7.996	0.749	0.790758	-1.021	8.314	7.754	7.942	8.119	8.096	8.252	10.219	7.969	7.978	8.497	8.292	7.399	7.984	8.26	7.786	7.935	7.901	8.191	7.797	7.99	8.151	7.926	7.761	7.813	7.915	7.826	7.707	7.535	7.707	7.738	8.041	7.46	7.376	7.452	7.398	7.565	7.283	7.381	7.212	7.277	7.556	7.21	6.9	7.572
VP_10744	8.994	9.098	0.342336	0.405725	1.075	9.982	9.019	9.471	9.213	9.296	9.188	12.822	9.874	8.888	10.065	9.266	8.666	9.117	8.969	8.741	9.907	9.021	10.141	9.96	8.86	8.536	8.315	9.167	8.869	8.2	8.069	9.13	8.179	8.834	8.069	9.191	8.51	8.048	7.942	9.31	9.576	7.759	7.496	8.262	7.857	7.527	7.734	7.924	7.69
VP_1074	5.64	5.953	1.09e-06	2.88e-06	1.243	5.395	5.55	5.273	5.987	5.189	5.35	5.664	5.625	5.497	5.656	5.719	5.618	5.125	5.328	5.539	5.257	4.718	5.028	5.393	5.545	5.582	5.731	5.546	6.009	4.537	4.864	5.241	5.403	5.967	5.92	5.79	6.335	5.25	5.38	5.383	6.122	5.4	5.829	6.661	5.33	5.819	5.185	5.99	5.925
VP_10745	6.767	6.53	0.00195254	0.00354845	-1.178	6.849	5.741	6.959	6	6.803	6.461	8.48	6.229	7.13	6.471	6.179	6.114	6.441	6.893	6.663	6.312	6.923	6.815	6.24	6.58	7.755	6.958	7.207	6.505	7.131	6.669	6.511	6.674	6.824	6.342	6.592	6.593	7.434	6.794	6.904	7.584	6.397	7.202	6.841	7.842	7.362	7.313	7.3	6.582
VP_10746	11.786	10.406	3.65e-23	3.22e-22	-2.602	10.788	12.301	10.956	11.999	9.238	12.446	12.727	11.12	12.108	12.337	12.037	13.682	12.717	10.484	12.405	11.854	10.914	12.638	11.362	9.878	11.392	12.36	11.843	12.353	11.851	12.792	10.901	11.473	12.542	11.542	12.166	11.302	12.596	12.608	12.141	10.217	12.316	11.686	11.929	11.134	12.379	13.118	12.389	11.711
VP_10747	7.379	7.557	0.0316588	0.0473722	1.132	7.664	7.713	7.519	7.131	7.545	8.093	9.66	7.668	7	7.054	6.984	6.323	7.334	7.65	7.495	7.758	7.633	7.488	7.818	7.57	7.717	7.531	7.51	7.469	7.251	7.227	7.615	7.098	7.6	6.987	7.21	6.932	6.844	6.883	7.558	7.325	6.949	6.493	5.951	6.394	6.573	6.656	6.288	6.657
VP_10748	5.667	5.324	5.22e-05	0.000115537	-1.269	5.76	4.977	5.722	5.181	4.693	5.21	7.528	5.771	4.966	5.377	6.173	3.95	4.294	5.643	5.591	5.111	5.869	6.172	6.247	4.878	6.643	5.316	5.45	5.132	6.161	5.715	5.364	5.103	4.727	5.069	5.739	5.224	5.067	5.363	5.602	5.476	5.106	6.223	5.545	4.75	5.58	6.059	5.201	5.531
VP_10749	5.377	5.278	0.420071	0.484011	-1.071	4.567	5.433	5.692	5.652	5.231	4.959	4.5	5.103	6.648	5.12	5.375	5.73	4.663	4.124	4.026	4.289	3.304	3.358	3.505	3.576	5.029	5.174	5.474	5.411	5.328	4.394	5.349	5.04	7.084	5.726	5.498	6.005	7.044	6.144	6.344	6.349	5.873	5.321	5.397	4.299	5.315	5.337	5.216	4.745
VP_10750	3.802	3.816	0.834343	0.864821	1.01	4.096	3.254	3.245	3.336	3.578	3.558	3.935	3.773	4.195	4.97	4.234	3.934	4.234	3.572	3.295	4.452	3.44	3.843	3.468	4.438	3.576	3.178	3.179	3.292	3.845	3.625	3.619	3.372	3.553	3.96	3.499	3.282	3.263	3.305	4.11	4.274	4.041	3.638	4.233	3.403	4.061	3.794	3.81	4.028
VP_10751	10.096	9.722	4.82e-08	1.45e-07	-1.295	10.07	9.611	9.983	9.749	10.332	10.482	10.701	9.971	9.492	9.745	10.004	9.145	10.627	10.15	10.224	10.487	10.992	10.182	9.926	10.101	9.967	9.536	10.119	10.772	10.378	10.414	10.365	9.472	9.493	9.783	10.565	9.802	10.61	9.268	9.466	10.013	10.502	11.131	10.413	10.371	10.287	10.58	10.095	10.446
VP_10752	5.354	5.216	0.194803	0.246465	-1.1	5.171	5.057	5.009	5.239	5.231	4.595	6.422	4.85	6.459	5.247	5.704	5.088	5.305	4.451	5.53	3.793	3.767	4.661	3.205	4.022	5.501	5.376	4.989	5.241	5.442	5.265	5.047	5.649	6.179	5.777	5.886	5.934	6.433	5.797	5.907	6.445	5.818	5.098	6.039	5.835	5.013	4.821	5.131	4.906
VP_10753	3.343	3.325	0.788143	0.824721	-1.013	3.041	2.987	3.066	3.131	3.161	3.128	4.193	3.103	3.148	2.996	2.955	3.032	3.092	3.028	3.042	3.06	3.257	3.526	3.085	3.052	3.255	3.162	3.016	3.06	3.19	3.196	3.199	3.547	3.37	3.038	3.006	3.755	3.121	3.216	3.175	3.543	3.491	3.347	5.373	5.319	3.133	3.19	3.299	3.493
VP_10754	4.686	5.158	2.12e-08	6.57e-08	1.386	4.432	3.655	3.924	4.083	4.588	4.199	5.978	4.287	5.244	4.837	4.623	4.904	4.219	4.503	3.828	4.41	4.392	4.505	3.758	3.946	4.379	4.574	4.276	4.292	3.991	5.11	4.047	3.728	4.896	4.974	4.722	4.827	5.35	5.503	4.836	4.927	5.052	5.121	5.239	5.073	4.375	4.916	4.495	4.729
VP_10755	5.597	6.216	4.66e-12	1.95e-11	1.536	5.769	5.621	6.899	6.593	4.627	5.215	4.486	5.82	6.047	5.206	5.654	6.304	6.322	5.617	6.004	5.4	4.01	5.224	5.099	5.659	6.4	6	5.769	6.204	4.535	4.656	5.18	5.022	6.841	6.004	6.564	6.326	7.264	6.205	6.227	6.794	6.01	4.541	5.261	5.632	4.615	5.488	6.338	4.931
VP_1075	6.517	6.745	0.003984	0.00693864	1.171	6.4	6.753	6.756	6.474	5.867	6.712	6.778	6.214	7.164	6.799	8.013	6.884	6.684	6.65	6.155	6.009	5.296	5.892	5.188	6.393	6.933	7.027	7.036	7.284	6.326	6.18	5.358	5.829	7.495	7.462	7.066	6.561	6.287	6.89	6.408	6.936	6.614	6.347	6.065	5.663	5.766	6.225	6.082	5.549
VP_10756	7.259	6.701	5.17e-11	1.99e-10	-1.473	6.724	7.346	6.68	6.984	7.235	7.435	8.67	7.166	7.714	8.382	7.484	7.277	7.478	7.095	7.366	7.463	7.025	7.427	6.982	6.952	6.997	7.486	7.555	7.241	6.992	6.716	6.91	6.129	7.966	7.033	7.485	7.439	7.629	6.895	7.453	8.976	7.74	7.276	6.611	7.002	7.244	6.931	6.758	6.52
VP_10757	3.462	4.681	6.13e-18	3.88e-17	2.328	2.963	3.601	3.347	3.013	3.571	3.936	3.305	3.089	3.401	4.594	3.038	3.008	3.452	3.238	4.153	3.498	3.078	3.322	3.421	5.007	3.024	3.211	3.548	3.839	3.269	3.161	2.996	3.226	4.626	3.614	3.039	2.948	2.973	4.575	2.927	3.201	3.333	2.985	3.028	2.987	3.019	3.132	5.258	3.637
VP_10758	3.842	6.145	8.37e-28	9.77e-27	4.934	2.983	4.191	3.809	4.601	4.145	3.914	4.189	3.132	3.418	4.135	3.918	3.582	3.699	3.368	4.335	4.764	3.819	3.65	2.871	7.334	3.383	3.078	4.849	3.832	3.221	3.106	3.008	3.708	3.011	6.888	3.484	3.278	3.083	8.105	2.985	5.066	2.943	3.351	4.628	3.205	5.172	3.347	3.627	3.228
VP_10759	10.201	9.892	0.000695931	0.00134247	-1.239	10.501	10.007	9.772	10.225	10.206	9.933	12.036	10.517	11.324	11.007	10.313	10.461	10.162	10.126	9.933	10.045	9.366	9.894	9.873	9.054	10.213	10.05	12.388	10.495	9.569	9.264	10.054	9.049	11.434	10.207	10.424	10.824	10.518	9.842	10.416	9.847	10.078	9.34	9.676	9.838	9.199	9.444	10.558	8.915
VP_10760	3.832	5.087	6.8e-33	1.09e-31	2.387	3.718	3.361	3.105	3.133	3.1	4.156	4.413	3.321	4.577	4.665	3.463	3.019	3.088	3.979	3.034	3.118	4.081	3.861	4.344	2.903	4.041	3.722	3.033	3.592	3.12	3.075	3.053	5.421	3.17	3.162	3.283	3.732	3.708	3.682	3.458	4.393	3.508	4.274	4.941	6.149	3.064	4.825	3.012	3.448
VP_10761	14.721	15.257	6.33e-14	3.05e-13	1.45	14.845	14.64	14.1	14.113	14.77	14.774	16.027	14.318	15.719	16.46	14.918	14.879	14.458	14.454	14.174	15.667	15.072	15.801	15.263	15.418	13.897	14.172	14.183	14.032	13.563	13.84	14.609	13.444	15.11	14.345	14.754	14.657	14.532	14.749	15.453	14.941	14.763	14.83	14.667	14.775	14.225	14.166	14.202	14.141
VP_10762	8.274	8.532	0.00198883	0.00361111	1.196	9.588	8.505	8.171	8.125	8.208	8.096	11.014	8.643	9.673	10.455	8.752	8.523	7.823	7.496	7.189	8.423	7.788	8.91	9.427	7.28	8.029	7.695	8.187	8.087	7.711	7.726	8.615	7.661	9.05	7.907	8.261	8.029	8.226	8.394	8.939	8.613	7.913	8.128	7.842	7.654	7.121	7.295	7.704	7.069
VP_1076	3.508	3.433	0.17129	0.21968	-1.053	3.145	3.262	3.203	3.376	3.306	3.177	2.935	3.678	3.08	3.095	3.375	4.044	3.243	3.108	3.288	3.074	3.321	3.005	3.243	3.27	3.218	3.029	3.12	3.205	3.77	3.519	3.622	3.597	3.202	3.334	3.471	3.494	3.502	3.357	3.309	3.768	3.14	3.846	3.894	4.317	4.051	3.819	3.907	3.756
VP_10763	5.85	6.302	4.39e-07	1.21e-06	1.367	6.756	6.351	5.787	5.926	6.749	5.578	7.945	6.273	7.369	7.16	6.748	6.355	5.937	5.701	5.37	6.367	6.245	6.844	6.325	5.886	6.132	5.493	6.49	6.048	5.303	5.466	6.267	5.356	5.641	5.415	5.905	6.457	5.271	5.527	6.224	6.331	5.539	7.438	4.655	6.263	4.369	5.024	5.603	4.603
VP_10764	5.597	5.731	0.105646	0.142256	1.097	5.789	5.598	5.57	5.705	5.018	5.092	5.657	5.636	5.565	5.306	6.1	5.784	5.105	4.732	4.981	4.585	5.334	4.278	4.988	4.547	5.673	5.769	5.523	5.458	5.085	4.799	4.853	5.266	5.583	5.949	5.935	6.038	6.167	6.177	6.193	5.42	6.059	5.45	5.97	5.438	4.307	5.214	5.488	4.858
VP_10765	4.962	5.14	0.0688073	0.096569	1.131	5.882	4.572	4.504	4.863	3.991	5.688	8.368	4.973	7.001	6.048	5.601	5.223	5.877	4.98	4.799	5.786	5.261	6.807	5.319	4.241	4.764	4.595	4.922	4.607	4.65	4.118	4.764	3.857	5.639	4.348	4.512	5.29	4.762	4.373	5.102	4.026	3.182	4.739	4.648	4.402	5.038	3.86	3.654	6.359
VP_10766	5.536	5.088	0.00484382	0.0083262	-1.364	4.567	5.066	5.424	7.886	6.383	3.613	4.828	6.225	5.51	4.33	4.438	6.726	4.339	4.22	5.849	3.788	4.381	4.909	5.323	6.546	4.879	5.894	5.583	5.508	7.845	7.034	6.796	7.516	6.921	5.644	5.983	7.642	6.596	6.033	6.224	7.58	7.077	6.008	7.706	5.396	5.038	6.685	5.629	6.584
VP_10767	5.523	5.616	0.314721	0.376951	1.066	4.349	4.777	5.401	5.283	6.495	6.346	3.597	5.478	5.818	5.282	4.425	5.485	5.187	6.539	6.531	5.762	5.944	4.296	4.488	5.552	5.538	6.672	5.799	5.672	5.479	5.892	5.224	4.979	5.268	5.163	5.689	5.672	5.488	5.427	5.761	6.349	6.134	6.086	6.294	5.911	6.785	5.938	6.42	6.733
VP_10768	6.559	6.107	0.000266576	0.000542034	-1.368	6.233	5.98	6.789	6.569	6.218	6.603	6.359	5.522	4.448	5.847	7.033	7.07	6.933	6.435	7.111	6.579	6.194	6.575	6.409	6.188	6.915	6.833	6.535	6.875	7.177	7.567	7.197	7.449	6.594	6.897	7.411	6.372	7.509	7.436	6.371	7.048	6.373	7.501	7.712	6.906	7.24	7.31	7.115	7.616
VP_10769	3.734	3.855	0.227988	0.283436	1.087	4.426	3.219	3.26	3.313	3.192	3.28	5.948	3.607	5.643	5.223	4.561	4.453	3.346	3.328	3.12	4.401	3.123	5.055	5.272	3.393	3.206	3.259	4.807	3.231	4.401	3.508	3.735	4.283	3.728	3.702	3.4	3.807	3.307	3.622	3.892	3.548	3.043	3.655	4.126	4.555	4.715	3.637	6.607	3.723
VP_10770	4.504	4.457	0.588648	0.646691	-1.033	4.268	4.494	4.156	4.829	3.763	3.794	4.398	3.971	5.274	5.125	5.106	3.054	5.219	4.687	4.29	4.832	4.398	4.003	4.681	4.456	4.511	4.442	5.017	5.071	4.527	4.572	3.118	5.771	5.291	4.879	5.007	5.483	4.015	4.457	4.563	6.023	5.545	4.032	2.973	3.512	4.95	3.564	5.625	5.068
VP_10771	4.883	4.587	0.00351311	0.00616663	-1.228	4.603	5.209	5.324	5.002	5.388	4.71	3.836	5.082	5.886	3.619	5.624	5.18	4.987	3.927	4.475	3.666	3.143	3.71	3.862	4.312	4.865	5.093	4.569	5.24	4.502	4.246	5.723	4.104	5.553	5.547	6.088	6.424	5.002	5.364	5.897	5.912	4.766	5.519	4.872	3.228	4.761	5.486	5.908	5.492
VP_10772	9.584	10.066	1.75e-05	4.08e-05	1.397	9.175	9.196	9.746	9.39	7.415	9.304	8.458	9.736	10.481	10.176	9.917	10.651	9.687	9.492	9.419	9.027	8.802	8.997	9.481	9.426	10.178	9.66	9.905	9.762	9.89	9.468	9.289	9.83	10.373	10.152	10.042	9.853	10.356	10.705	9.449	8.712	10.492	10.08	10.109	9.843	9.48	10.132	9.895	9.781
VP_10773	3.383	3.353	0.491945	0.554644	-1.021	4.204	3.197	3.665	3.417	3.439	3.114	2.96	3.479	3.085	3.084	3.296	3.473	3.083	3.274	3.131	3.029	3.054	2.95	3.433	3.204	3.39	3.118	3.153	3.195	3.6	3.546	3.478	3.131	3.356	3.129	3.07	3.219	3.299	3.396	3.312	3.267	4.336	3.166	2.986	3.816	3.605	3.689	3.665	4.111
VP_1077	4.728	5.305	3.59e-05	8.08e-05	1.492	5.453	5.511	4.765	4.978	4.045	4.743	5.597	4.595	6.16	6.075	4.49	3.822	4.693	4.95	4.754	5.094	5.342	5.376	5.312	4.088	4.587	4.824	4.314	5.592	4.903	5.828	4.495	3.276	5.165	5.734	4.57	4.351	4.002	4.607	5.076	4.778	4.651	4.665	5.514	3.116	3.487	3.264	4.759	3.518
VP_10774	9.235	9.399	0.0645291	0.0910787	1.12	9.758	9.273	8.938	8.719	8.823	8.791	10.753	9.379	10.648	11.148	10.22	10.215	9.588	9.599	9.139	9.969	9.116	9.625	8.972	9.005	8.854	8.637	9.008	8.78	8.416	8.36	8.658	8.077	9.872	9.021	9.204	9.693	9.446	9.271	10.357	10.153	9.226	9.388	9.295	9.377	8.383	8.719	8.734	8.597
VP_10775	5.651	5.296	3.33e-06	8.38e-06	-1.28	5.423	5.881	5.583	5.849	6.264	5.867	6.211	5.655	5.201	6.462	5.869	5.332	6.059	6.019	5.018	5.42	5.195	5.355	5.459	4.611	6.078	6.857	6.089	6.072	5.68	4.726	5.425	4.815	6.223	4.837	5.605	5.249	6.288	4.91	6.019	5.194	5.836	5.147	4.734	5.009	5.114	5.515	5.533	5.389
VP_10776	4.095	3.835	0.00389972	0.00680118	-1.198	3.379	3.495	3.74	3.614	4.253	3.627	3.109	3.464	4.728	4.538	4.357	4.091	4.426	4.084	3.542	3.494	4.427	3.097	3.518	3.543	3.693	3.874	3.302	3.853	3.261	3.326	3.574	3.33	4.16	4.115	4.442	5.08	5.483	4.882	5.544	6.571	4.563	4.748	5.226	5.188	5.144	3.448	3.901	3.617
VP_10777	6.578	6.988	0.0113405	0.0183495	1.329	8.458	7.323	6.278	5.651	6.489	6.909	12.695	7.672	7.293	7.328	5.994	6.145	6.259	6.554	6.284	7.646	6.857	9.577	9.041	6.961	6.285	6.456	7.025	6.866	6.33	6.58	6.985	5.64	5.797	5.194	4.995	6.041	5.583	5.884	6.287	6.518	5.829	5.858	5.264	6.053	4.943	5.46	5.234	5.417
VP_10778	7.329	7.552	0.06902	0.0968409	1.167	7.643	7.822	7.562	8.209	7.044	7.197	9.78	8.033	6.369	6.898	7.539	8.059	7.276	7.11	7.595	7.755	6.709	8.07	7.657	6.806	7.134	6.736	6.931	7.54	6.501	7.258	7.404	6.99	6.863	6.604	7.638	7.136	6.411	6.251	6.862	6.926	6.073	5.787	7.077	6.381	6.017	6.562	6.595	6.86
VP_10779	7.882	8.423	8.32e-05	0.000179915	1.455	8.804	8.5	7.048	7.298	7.57	8.152	12.721	8.619	7.6	8.717	8.593	7.807	7.557	7.926	8.177	9.554	8.77	9.835	8.365	8.343	7.655	7.389	8.079	7.598	7.31	7.389	7.747	7.058	6.565	6.758	7.505	7.235	6.88	7.163	7.797	7.062	6.468	6.76	7.55	7.303	6.72	6.828	7.209	6.577
VP_10780	6.164	6.185	0.758132	0.798447	1.015	6.815	6.866	6.348	6.539	6.098	5.977	5.782	6.569	6.239	5.968	6.429	6.629	5.799	5.81	5.845	6.227	5.558	5.57	6.435	6.044	6.605	6.021	6.213	6.207	5.768	5.847	6.218	5.279	6.974	6.055	6.311	6.099	5.992	5.842	6.208	7.152	5.531	5.108	5.552	4.793	5.186	6.017	5.443	5.635
VP_10781	8.006	11.182	1.23e-17	7.62e-17	9.04	8.121	8.664	9.069	4.85	8.474	9.541	12.036	7.69	9.021	8.94	8.553	6.279	9.613	8.793	6.997	9.701	8.63	10.339	10.297	15.187	9.151	11.317	10.974	10.261	7.593	8.707	8.154	7.141	7.904	11.932	5.748	6.104	7.773	7.749	4.474	5.786	5.577	5.849	7.595	5.688	4.613	3.517	7.065	6.614
VP_10782	4.347	4.722	0.000792219	0.00151664	1.297	6.053	4.247	3.977	3.344	3.578	4.403	7.675	4.103	4.487	5.54	3.978	4.116	4.195	4.313	4.138	5.408	3.996	6.248	5.333	3.857	3.748	4.156	4.734	4.327	4.296	4.081	5.234	3.127	5.38	3.946	4.292	3.276	5.049	3.899	4.865	4.448	4.179	3.027	3.136	3.685	3.485	3.671	4.949	3.847
VP_10783	7.143	7.572	3.74e-05	8.41e-05	1.347	7.895	7.334	6.832	6.447	7.504	7.131	10.921	7.509	9.132	8.868	7.79	7.451	6.611	6.412	6.305	7.156	6.945	9.617	6.847	6.582	6.742	6.935	7.097	6.904	6.683	6.576	7.12	6.713	7.518	7.023	7.161	7.199	6.418	7.337	7.24	7.34	6.873	6.729	6.752	6.53	6.575	5.993	6.162	6.372
VP_10784	11.69	10.239	1.1e-17	6.8e-17	-2.735	10.44	12.158	10.749	12.118	7.663	12.472	11.975	10.952	11.764	12.144	12.019	13.682	12.451	10.048	12.128	11.396	10.71	12.857	11.376	9.565	10.902	12.141	11.065	11.706	11.884	12.79	10.656	11.487	12.595	11.741	12.364	11.111	12.742	12.778	12.336	8.371	12.704	11.951	12.462	11.369	12.976	13.437	12.833	12.207
VP_1078	4.306	4.175	0.170496	0.218779	-1.095	3.428	3.96	4.62	3.807	3.126	3.886	3.215	3.508	4.844	3.852	4.916	5.022	4.242	3.903	3.514	3.468	3.343	3.257	3.224	4.897	4.202	4.181	4.375	4.343	3.132	4.293	3.208	3.524	5.143	4.448	4.531	4.422	5.272	4.886	4.528	5.043	4.811	4.634	4.417	5.529	4.478	4.547	4.736	3.675
VP_10785	5.25	5.539	0.0208541	0.0322497	1.222	6.252	5.047	5.066	4.328	6.045	5.115	8.765	4.998	7.449	6.463	5.18	5.66	5.09	5.21	4.364	4.707	4.088	6.746	5.368	3.755	4.899	5.501	4.735	4.489	5.429	5.041	4.524	3.15	6.142	5.559	5.141	5.628	6.484	6.296	6.325	6.027	5.852	5.398	5.181	4.142	4.17	4.504	5.181	3.61
VP_10786	7.403	6.972	0.00113452	0.00212771	-1.348	7.149	7.823	7.286	6.835	6.308	8.085	6.663	6.528	6.935	7.028	6.772	7.449	7.744	6.944	7.563	7.49	7.942	7.445	7.038	8.153	7.544	7.725	7.041	7.566	7.176	8.706	7.727	7.631	8.517	7.545	7.651	7.776	7.964	7.366	7.813	9.711	7.629	8.876	8.387	8.645	8.493	8.274	6.715	8.107
VP_10787	6.091	5.797	0.00298229	0.00528699	-1.226	4.798	5.451	6.303	5.921	5.598	5.759	4.88	4.956	6.444	5.514	5.626	5.265	5.813	5.227	5.64	4.877	5.909	5.488	5.092	5.878	6.299	6.411	6.969	6.63	6.3	5.383	6.375	6.891	6.741	6.434	6.205	6.595	6.32	7.129	6.484	8.453	6.113	6.934	6.507	6.956	7.417	7.21	6.367	6.806
VP_10788	3.368	3.255	0.108664	0.145968	-1.081	4.022	3.759	2.98	3.044	4.796	3.603	3.463	3.032	3.16	3.197	4.231	6.564	3.648	3.628	3.492	3.318	3.859	3.204	3.919	3.797	3.108	3.658	3.101	3.038	3.144	3.215	4.89	5.639	3.245	3.432	2.969	3.421	3.071	3.074	3.179	3.282	3.212	3.105	3.193	3.612	3.159	3.146	3.017	3.238
VP_10789	5.891	5.604	0.0288361	0.0434597	-1.221	7.42	6.013	6.605	6.903	4.302	6.429	8.659	7.598	3.31	5.107	6.024	4.135	6.677	7.352	7.309	8.186	5.511	7.22	5.411	5.539	5.967	6.467	7.226	6.33	5.466	5.116	5.587	6.349	5.31	6.203	6.518	5.557	5.095	5.248	5.106	4.197	4.816	4.874	5.435	4.857	5.206	5.69	6.103	5.184
VP_10790	3.643	3.581	0.308267	0.370111	-1.044	3.049	3.089	3.213	3.476	3.395	3.251	3.849	3.58	2.936	3.056	3.485	4.138	3.219	3.177	3.311	3.069	3.483	3.13	3.298	3.277	3.053	3	2.996	3.283	3.871	3.843	3.93	4.298	3.057	3.333	3.439	3.433	3.579	3.531	3.351	3.956	3.547	4.137	4.532	4.345	4.281	4.072	4.175	4.17
VP_10791	3.473	3.409	0.446168	0.509993	-1.045	3.055	3.024	4.477	3.146	3.024	3.007	3.087	2.951	3.248	3.096	3.308	2.98	3.245	2.991	2.956	2.949	3.322	2.952	3.089	3.451	3.162	3.007	3.41	2.979	5.019	2.995	5.762	3.545	3.695	3.509	3.889	3.44	3.161	3.067	3.106	4.781	4.092	3.556	3.666	3.981	3.249	3.041	4.541	3.106
VP_10792	7.173	7.882	2.15e-18	1.4e-17	1.635	7.119	7.201	6.824	7.212	7.237	7.164	9.216	8.706	7.093	7.509	7.673	7.047	6.746	6.485	6.553	7.232	7.002	8.329	7.799	6.618	6.542	6.464	6.906	6.908	6.761	6.364	7.002	6.876	6.928	6.535	7.137	7.211	6.895	7.043	7.508	7.057	6.924	6.619	7.108	6.616	6.596	6.792	7.125	7.208
VP_107	9.278	8.972	0.000271695	0.00055183	-1.237	9.19	9.786	8.395	9.031	8.945	9.792	9.414	9	8.864	9.239	9.465	10.673	9.508	8.883	9.29	9.944	10.392	10.544	9.448	8.791	8.78	8.943	8.82	8.741	9.146	9.392	8.168	8.832	9.27	8.57	9.306	8.52	9.35	9.398	9.477	8.155	9.104	8.888	9.547	8.682	9.365	9.687	9.303	9.067
VP_10793	7.831	7.802	0.686814	0.735505	-1.02	7.922	7.464	8.062	8.071	6.838	7.306	6.014	8.086	7.698	8.204	8.169	8.127	8.521	7.95	7.586	8.033	7.504	7.665	7.817	7.369	7.852	7.901	8.194	8.083	7.069	7.117	7.468	7.635	8.055	7.729	8.278	8.127	7.606	7.484	8.121	8.247	7.063	7.659	7.491	8.131	7.174	7.605	7.484	7.08
VP_10794	5.239	5.211	0.76418	0.803855	-1.019	5.596	5.324	5.888	5.795	5.364	6.175	6.241	5.704	5.395	4.441	5.141	4.686	5.771	5.269	5.414	5.264	3.877	4.483	4.645	5.595	6.509	5.74	5.758	5.765	4.597	5.027	5.038	7.499	4.895	5.798	5.355	4.975	4.615	5.057	5.418	4.723	4.886	4.259	4.84	4.12	4.976	4.463	4.966	5.739
VP_1079	5.643	5.65	0.930047	0.943655	1.005	4.983	5.506	5.496	6.331	6.241	5.607	5.111	5.989	5.577	5.347	5.696	5.866	5.973	5.645	5.611	5.483	4.872	5.555	5.034	6.204	5.515	5.728	5.875	5.711	6.744	4.667	5.523	5.385	6.242	6.017	6.241	6.058	5.424	5.453	5.195	5.52	5.273	5.624	5.313	3.434	5.688	4.334	4.839	3.987
VP_10795	7.401	7.476	0.215858	0.270294	1.053	7.454	7.408	7.909	7.595	6.927	7.184	8.176	7.538	8.126	8.279	7.734	7.94	7.94	7.562	7.272	7.318	6.623	7.352	6.799	6.376	7.095	7.309	7.357	7.263	7.433	6.949	7.624	7.25	7.831	7.5	7.597	7.701	7.397	7.582	8.037	8.561	7.861	7.401	7.585	7.816	7.072	6.937	7.054	7.485
VP_10796	3.516	3.809	0.000343723	0.000689797	1.224	3.186	3.067	3.076	3.321	3.068	3.185	3.914	3.52	2.99	3.097	3.366	3.724	3.182	3.14	3.139	3.338	3.406	3.32	3.256	3.058	2.934	3.176	3.223	3.144	3.454	3.557	4.433	4.159	3.007	3.264	3.267	3.248	3.468	4.231	3.189	3.641	7.525	4.523	4.172	4.031	4.622	3.68	3.822	4.511
VP_10797	3.828	4.72	1.65e-18	1.08e-17	1.855	3.327	3.515	3.206	3.148	3.447	4.36	6.77	3.227	5.027	6.059	3.867	3.835	3.018	3.091	3.566	3.297	2.949	5.065	2.927	2.936	3.744	3.4	3.693	3.852	3.254	5.065	4.319	3.11	4.113	3.353	3.69	3.288	4.102	4.283	3.825	3.111	5.226	3.242	3.078	3.316	3.251	5.337	3.241	5.019
VP_10798	3.349	3.222	0.0342855	0.0509381	-1.092	2.965	3.023	3.241	3.298	3.109	2.985	3.246	3.029	3.117	3.194	3.126	4.15	3.124	3.349	3.124	3.699	3.968	3.131	3.118	3.031	3.747	4.492	2.973	3.031	3.264	3.185	3.182	3.43	3.134	3.487	3.2	3.278	3.8	3.164	3.133	3.341	3.415	3.487	6.368	3.196	3.719	3.293	3.518	3.296
VP_10799	7.619	6.425	4.75e-14	2.31e-13	-2.287	8.141	8.559	7.698	8.563	8.138	7.726	9.294	8.476	5.078	6.617	8.738	5.188	6.955	8.083	8.412	8.818	7.356	8.59	7.763	5.535	7.997	8.273	7.983	7.837	8.035	7.872	8.11	7.349	5.836	7.568	8.015	6.394	6.688	7.394	6.383	4.518	6.434	7.652	7.35	6.071	7.806	8.036	8.094	7.955
VP_10800	6.315	5.99	0.000250729	0.000511448	-1.252	6.16	6.047	6.263	6.468	8.667	6.008	8.013	6.35	7.15	7.025	5.896	5.612	6.373	5.821	6.211	6.889	5.829	6.942	6.246	6.023	6	6.05	5.928	6.03	5.864	6.518	6.532	6.741	6.018	5.963	6.556	6.45	7.012	6.688	6.211	6.162	6.12	6.299	7.097	6.894	6.006	6.098	6.275	5.998
VP_10801	3.956	5.97	2.05e-23	1.84e-22	4.039	3.652	4.596	3.646	2.871	5.234	3.195	8.378	3.211	3.122	3.96	3.669	3.224	4.604	4.644	3.534	4.864	3.425	5.798	2.919	6.042	3.624	3.944	4.107	4.819	5.171	2.933	5.555	3.71	3.383	5.756	3.892	3.086	2.928	6.575	3.115	7.432	3.066	3.089	3.546	3.621	4.909	2.973	4.89	2.927
VP_10802	12.677	13.149	1.15e-07	3.35e-07	1.387	12.514	12.718	12.812	13.218	11.307	12.634	14.982	12.407	11.962	12.928	12.859	12.065	12.535	12.358	12.632	13.333	12.534	13.113	12.678	13.331	12.757	13.259	13.023	13.204	11.75	12.262	11.952	12.514	12.093	12.981	13.07	13.359	12.336	12.216	12.95	12.351	12.114	12.093	12.56	12.022	11.174	11.722	13.075	12.559
VP_10803	5.02	4.654	0.000642391	0.00124565	-1.289	5.266	5.8	5.334	5.265	6.422	5.359	4.165	5.908	5.763	6.177	5.538	5.409	5.047	5.118	5.043	4.14	3.039	3.948	4.34	3.604	5.593	4.908	5.4	5.001	5.231	4.1	4.443	4.093	6.197	5.668	5.466	5.466	6.456	5.43	5.604	5.667	5.345	5.185	4.235	3.61	3.766	3.371	3.541	3.103
VP_10804	7.489	7.852	1.63e-07	4.67e-07	1.287	7.924	7.775	7.638	7.535	7.517	7.532	8.587	8.156	6.888	7.978	7.845	8.178	7.597	7.59	7.676	7.988	7.802	8.144	7.803	7.195	7.107	7.078	7.487	7.264	7.231	6.946	7.649	7.488	7.037	7.216	7.58	7.41	6.891	7.045	7.564	7.661	6.64	7.082	7.341	7.228	6.733	7.094	7.174	7.26
VP_10805	6.685	8.482	6.08e-20	4.36e-19	3.476	6.431	6.611	5.793	5.485	8.2	5.943	9.012	7.819	6.547	7.623	7.548	6.7	6.617	6.324	5.771	7.664	6.831	6.87	6.413	9.436	6.321	6.165	6.242	7.814	7.446	5.984	8.055	7.614	7.799	8.953	7.038	5.723	6.822	8.229	5.845	4.73	5.633	6.761	5.366	3.629	6.606	4.423	4.969	7.758
VP_10806	9.376	9.795	0.0020472	0.00371018	1.337	9.613	9.342	9.028	9.055	8.457	8.812	12.264	8.85	9.693	10.767	9.967	9.9	9.938	9.673	9.299	10.29	8.954	9.903	9.218	11.129	9.338	9.276	9.474	9.426	8.259	8.458	8.661	8.753	9.837	9.476	9.809	9.951	9.474	10.121	10.493	11.323	9.359	9.275	9.609	9.747	8.519	8.791	9.067	9.373
VP_1080	7.586	7.833	2.9e-07	8.1e-07	1.187	8.177	7.463	7.445	7.11	7.388	7.581	8.862	7.519	8.016	8.129	7.894	7.801	7.9	7.805	7.575	7.789	8.068	7.737	7.859	7.443	7.554	7.252	7.534	7.398	6.853	7.164	7.255	6.854	7.648	7.377	7.48	7.545	7.357	7.824	7.697	7.225	7.408	7.209	7.516	7.542	7.398	6.846	7.168	7.134
VP_10807	8.898	9.06	0.242932	0.29968	1.12	9.683	9.354	9.183	9.258	8.412	9.068	10.971	9.398	8.14	9.169	8.027	9.922	9.108	8.6	8.769	8.967	8.239	8.629	8.161	10.873	10.399	10.254	9.541	9.568	8.044	8.334	7.953	8.129	8.531	8.669	8.574	8.443	8.225	8.83	8.263	7.729	7.586	8.26	8.207	8.175	7.829	8.893	8.235	8.419
VP_10808	5.952	6.226	0.000171513	0.000357231	1.209	5.991	5.539	5.913	6.182	6.299	5.326	7.765	6.318	6.785	7.111	7.25	6.205	5.932	5.903	6.458	5.935	5.868	6.373	5.956	6.071	6.321	5.87	6.151	6.156	5.255	5.405	5.563	5.382	6.014	6.313	6.021	6.44	5.685	5.351	6.351	6.673	6.132	5.355	5.203	5.886	5.189	5.424	5.962	5.474
VP_10809	7.309	7.2	0.459841	0.523347	-1.079	7.847	7.587	7.676	7.506	8.17	7.591	7.716	6.554	3.877	5.297	6.332	3.716	8.052	7.847	8.304	7.216	8.01	7.249	7.654	7.424	7.567	7.785	7.361	7.765	7.644	8.214	7.307	7.664	4.655	7.167	6.984	6.034	7.054	5.946	5.134	4.704	7.299	8.969	8.117	7.153	8.728	7.76	8.496	8.322
VP_10810	3.672	4.001	0.00545036	0.00928996	1.257	3.195	2.969	4.158	3.325	4.507	4.959	3.099	3.039	3.154	3.269	3.076	5.68	3.509	3.985	2.985	3.072	5.284	3.189	3.634	3.602	3.131	3.893	3.652	2.975	3.049	3.024	3.037	3.304	4.129	3.088	3.204	4.319	3.133	3.175	4.094	3.386	3.733	3.56	5.754	4.818	2.987	3.068	3.242	4.853
VP_10811	3.758	3.807	0.489054	0.551919	1.035	3.998	3.12	3.031	3.331	2.979	4.633	4.31	3.927	3.772	3.721	3.447	2.937	5.239	3.269	3.808	3.596	3.075	4.107	4.399	3.105	3.729	3.787	3.986	3.754	3.518	3.231	3.161	4.573	3.774	3.515	4.14	2.949	4.044	3.702	4.71	3.029	3.631	3.415	4.822	3.51	5.621	3.326	3.216	3.524
VP_108	11.791	11.812	0.823831	0.855435	1.015	12.492	11.761	11.414	11.266	11.886	12.259	12.739	12.209	11.521	12.852	11.914	11.419	11.617	12.536	11.989	13.509	12.985	12.632	11.763	12.344	11.519	11.357	11.594	11.313	11.46	11.207	11.38	10.821	11.496	11.045	11.639	11.028	11.374	11.183	11.815	11.896	10.813	11.506	11.553	11.148	11.455	11.475	10.985	10.94
VP_10812	9.13	9.307	0.046648	0.0677223	1.131	9.598	9.237	8.879	8.867	7.871	8.842	11.727	9.164	10.226	10.598	9.741	9.707	8.95	8.808	8.579	8.993	8.576	9.934	9.74	8.392	8.738	8.417	9.012	8.919	8.511	8.523	8.918	8.254	9.848	9.026	9.139	9.329	9.062	8.742	9.591	9.398	8.871	8.408	8.936	8.841	7.874	8.28	8.567	8.016
VP_10813	5.835	6.211	1.96e-05	4.56e-05	1.298	5.47	5.202	5.508	4.953	5.688	5.68	7.079	5.684	6.622	6.238	5.561	5.657	6.375	5.891	5.036	5.39	6.282	6.516	6.133	5.286	5.111	5.465	5.56	5.515	5.625	8.033	5.948	4.643	5.91	5.911	5.368	5.437	6.055	6.266	6.514	5.367	5.154	6.223	6.885	4.949	5.029	5.23	5.428	5.189
VP_10814	7.789	8.057	0.000758062	0.00145515	1.204	8.638	7.68	7.861	7.66	7.143	7.944	10.512	8.038	8.737	9.044	8.069	7.852	7.925	8.266	7.575	8.617	8.216	8.605	8.679	7.58	7.563	7.583	7.754	7.493	7.383	7.261	7.733	6.888	7.693	7.244	7.946	7.514	7.062	7.067	8.098	7.726	7.168	7.34	7.197	7.201	6.833	7.13	6.766	6.811
VP_10815	4.233	4.121	0.325484	0.388226	-1.08	4.647	4.448	3.903	4.224	3.012	4.026	6.305	3.547	4.227	4.041	4.198	4.94	5.008	5.314	4.679	4.178	5.45	4.988	4.857	4.452	3.66	4.17	4.142	3.901	5.003	4.315	2.934	4.536	3.881	3.482	3.531	3.555	3.874	3.179	4.364	3.484	5.727	3.263	3.419	3.518	3.075	2.932	3.051	3.015
VP_10816	3.546	3.536	0.88064	0.903154	-1.007	3.049	3.109	3.226	3.388	3.598	3.236	5.925	3.419	3.794	4.047	3.355	3.3	3.157	3.151	3.303	3.385	3.372	4.199	3.176	3.142	3.21	3.231	3.157	3.21	3.965	3.813	3.795	4.829	3.139	3.166	3.27	3.03	3.458	3.417	3.28	3.908	5.135	3.476	3.332	2.984	4.178	4.013	4.041	4.381
VP_1081	6.502	6.741	0.00450119	0.00778166	1.181	7.226	6.582	6.484	6.228	7.204	6.401	9.859	7.627	7.104	8.191	6.501	6.473	6.735	6.83	6.346	6.828	6.789	8.022	7.228	6.136	6.514	6.342	6.658	6.258	7.104	6.144	6.354	6.223	6.174	6.545	6.908	6.156	7.529	6.083	6.335	5.91	6.367	5.682	6.417	5.586	5.368	6.379	5.488	5.813
VP_10817	4.807	4.779	0.793586	0.829393	-1.019	4.887	4.845	4.821	5.007	5.76	4.942	6.093	5.292	6.08	5.43	4.949	5.068	5.268	3.763	4.134	4.486	4.278	4.642	4.266	3.386	5.03	5.43	5.25	5.476	4.438	4.494	3.397	4.02	5.652	5.384	4.996	4.91	5.44	4.979	5.011	4.748	5.643	5.024	5.341	5.688	5.123	4.83	3.598	3.143
VP_10818	6.881	7.065	0.197385	0.249388	1.137	7.344	7.56	7.039	6.084	7.676	8.147	8.619	7.23	6.398	8.204	8.577	7.647	7.732	7.166	7.054	7.793	7.183	8.279	8.668	7.901	6.317	6.054	6.654	6.178	5.97	6.64	6.89	5.279	5.899	5.465	6.375	5.795	6.171	4.716	6.76	6.584	5.312	7.229	6.761	4.416	5.708	5.908	5.271	4.999
VP_10819	9.089	9.775	2.3e-11	9.11e-11	1.609	8.58	9.013	8.802	8.784	10.01	9.557	8.917	9.061	8.66	7.936	7.96	8.636	8.511	8.55	8.936	8.273	8.983	8.873	9.51	9.398	9.59	9.195	9.724	9.685	9.295	9.8	9.467	9.543	8.757	9.298	8.74	9.199	8.634	8.936	8.423	6.105	9.346	8.762	9.39	8.804	9.522	9.539	9.667	9.452
VP_10820	4.903	4.558	0.000684523	0.00132141	-1.27	4.86	4.663	4.888	4.476	5.629	4.521	3.279	4.834	5.662	4.541	5.045	5.441	5.133	4.377	4.582	4.329	4.808	3.473	4.688	3.636	4.933	5.172	5.465	5.083	3.33	4.54	4.152	4.753	5.496	4.96	4.79	5.626	5.676	5.759	5.77	5.66	5.854	5.612	4.975	5.921	2.92	4.575	5.235	5.405
VP_10821	7.184	3.858	4.27e-53	2.53e-51	-10.026	6.087	6.698	8.33	7.32	6.218	8.86	4.89	4.274	4.822	4.312	5.473	4.116	9.459	8.116	8.73	9.706	7.883	7.729	8.421	7.761	7.638	9.304	8.854	8.64	9.404	8.051	9.151	6.825	6.08	5.367	6.366	6.842	8.286	6.671	5.723	5.256	7.79	8.207	6.877	8.305	9.283	9.105	8.957	8.634
VP_10822	5.626	5.387	0.0303773	0.0455964	-1.18	6.025	5.766	6.162	5.709	5.875	6.649	6.201	6.585	5.7	5.626	5.306	5.001	6.363	6.719	6.043	6.712	6.512	5.884	6.198	6.502	5.909	5.76	6.343	5.782	5.674	5.676	4.856	4.446	5.678	5.33	6.195	5.298	5.171	4.431	5.709	5.011	4.984	3.334	5.246	3.017	3.774	5.594	4.777	4.743
VP_10823	6.527	6.924	1.62e-06	4.21e-06	1.317	6.579	5.833	7.632	6.646	6.294	6.356	7.723	6.163	7.142	7.792	7.133	7.224	7.115	6.942	6.43	7.111	6.088	6.424	5.908	7.07	6.04	6.514	6.467	6.44	5.912	6.363	5.792	6.421	7.236	6.543	6.935	6.884	6.577	7.085	7.358	8.155	7.139	6.545	7.042	6.658	6.469	6.314	7.35	6.474
VP_10824	4.139	4.854	9.11e-15	4.67e-14	1.641	3.778	3.662	4.013	4.266	3.844	4.388	6.502	4.4	3.531	4.54	4.296	5.684	4.514	4.843	4.364	4.165	4.253	5.009	4.133	4.983	3.489	4.549	3.924	4.033	3.915	4.138	3.58	3.424	3.782	4.274	3.805	3.478	3.8	3.385	3.704	3.991	4.626	3.324	3.98	3.067	4.127	3.945	4.32	4.558
VP_10825	5.584	5.346	0.0791505	0.109633	-1.179	5.952	6.698	4.865	6.966	5.585	5.415	6.221	5.918	3.476	4.153	5.62	3.426	4.851	5.561	6.493	5.184	5.159	4.738	5.832	7.798	6.813	6.168	5.912	6.502	7.058	6.727	6.367	6.559	3.955	5.957	4.877	5.33	4.504	5.172	4.151	3.814	3.608	5.227	3.982	6.179	5.107	6.874	5.732	5.967
VP_10826	6.743	7.231	2.51e-09	8.45e-09	1.402	6.628	6.857	6.316	6.243	6.909	7.002	6.516	7.524	6.731	7.594	6.594	6.955	7.016	6.758	6.724	7.533	7.292	6.496	6.921	7.299	6.666	6.225	6.344	6.227	6.185	6.382	5.735	5.826	6.964	5.236	6.291	6.517	6.692	5.944	6.923	6.89	6.64	6.434	6.853	6.558	6.732	6.23	6.445	6.956
VP_1082	7.514	7.439	0.369562	0.433425	-1.054	7.569	7.468	7.393	7.659	6.775	8.036	9.651	7.577	7.717	7.52	7.541	7.561	7.253	7.462	7.133	7.583	6.823	7.56	6.681	6.769	8.374	8.424	7.594	8.379	6.97	6.762	7.264	6.769	7.878	7.298	7.751	8.312	8.689	7.041	7.766	6.202	7.635	7.006	6.435	6.749	6.58	6.687	7.256	6.537
VP_10827	9.288	9.527	0.0186398	0.0290482	1.18	9.416	9.045	8.767	8.883	8.804	9.246	10.924	9.851	10.682	11.241	10.227	10.249	9.443	9.852	9.35	10.257	9.208	9.884	8.903	9.311	9.122	8.827	9.295	9.066	7.902	7.957	8.248	7.756	10.056	9.017	9.404	9.822	9.246	9.005	9.829	9.971	9.119	9.031	9.105	8.967	8.465	8.706	8.784	8.606
VP_10828	6.403	8.166	1.73e-15	9.33e-15	3.395	4.69	6.905	5.37	5.71	6.347	6.601	5.791	5.335	5.921	6.71	5.949	7.239	4.305	6.743	4.785	5.387	6.416	5.836	7.591	6.696	6.942	5.341	5.729	7.966	6.202	7.831	6.636	6.271	5.024	6.483	5.592	7.729	6.577	9.776	8.788	6.045	7.44	5.873	7.159	6.847	2.975	5.503	6.527	6.079
VP_10829	3.815	4.122	0.00749483	0.012485	1.237	5.021	3.367	3.014	3.532	3.055	3.245	8.225	3.127	6.497	5.095	3.099	3.688	3.871	3.735	3.698	4.617	2.927	5.95	3.909	2.871	2.991	4.013	4.208	3.372	4.481	3.046	3.941	3.433	3.948	3.654	3.809	4.712	4.236	4.37	3.971	4.859	4.493	4.232	3.326	3.714	3.169	3.07	4.621	2.984
VP_10830	10.859	11.626	3.62e-13	1.65e-12	1.702	11.554	10.942	10.384	10.113	10.37	10.621	15.237	10.646	10.631	11.968	10.995	9.887	10.933	10.998	10.589	11.862	11.342	12.599	11.148	12.04	10.288	10.405	10.574	10.38	10.141	10.046	10.445	10.718	10.153	10.729	10.241	10.547	10.221	11.532	11.105	10.996	10.34	10.522	11.04	10.965	10.343	10.214	10.161	10.218
VP_10831	4.638	3.641	2.49e-12	1.06e-11	-1.996	3.277	5.079	3.191	3.18	3.402	3.653	6.948	4.783	3.347	3.775	3.284	4.062	6.492	3.872	6.317	5.865	5.148	5.169	3.15	3.373	5.827	5.045	4.21	4.479	5.222	4.269	5.479	4.163	3.885	4.946	3.751	3.891	7.329	3.554	5.573	3.52	7.986	3.092	5.583	5.79	3.578	4.033	6.166	3.608
VP_10832	5.209	5.68	0.0155414	0.0245362	1.386	3.712	5.43	5.943	7.562	5.566	3.145	6.334	3.321	3.437	3.791	3.949	4.378	3.526	5.215	4.413	5.048	5.004	4.895	3.133	7.221	7.05	5.182	6.134	6.481	7.113	5.928	5.229	6.64	7.496	5.975	5.556	6.395	5.812	7.433	6.801	5.945	5.552	5.486	6.377	6.916	5.903	5.467	4.863	7.096
VP_10833	3.615	3.601	0.866645	0.891519	-1.01	3.13	3.23	3.435	3.659	3.845	3.272	3.931	3.739	3.262	3.137	3.491	3.199	3.215	3.172	3.324	3.029	3.362	3.569	3.132	3.215	3.462	3.447	3.545	3.416	4.04	3.953	3.794	3.59	3.745	3.253	3.259	2.954	3.936	3.487	3.395	4.025	3.159	3.214	2.933	2.976	4.907	4.16	4.284	4.703
VP_10834	3.764	6.229	2.59e-20	1.9e-19	5.522	2.981	3.442	3.247	3.07	4.432	3.012	4.261	5.142	3.294	3.297	4.868	2.883	4.072	3.231	3.242	3.3	2.994	3.265	2.879	7.601	3.542	3.328	4.307	4.353	3.136	3.052	2.854	3.038	3.6	4.758	3.137	5.668	2.935	7.672	3.035	3.326	3.302	5.652	5.803	3.637	4.773	4.643	5.221	5.344
VP_10835	4.391	5.065	3.77e-07	1.04e-06	1.596	4.791	4.805	4.035	4.249	5.839	3.966	5.897	4.497	4.722	5.11	4.247	4.437	4.874	5.01	3.656	3.813	4.447	5.416	4.868	3.983	3.588	4.469	4.399	4.561	3.855	3.648	4.14	3.848	2.901	3.734	3.86	3.881	4.46	4.469	4.188	3.61	4.094	5.482	3.626	3.011	4.225	4.005	4.134	4.231
VP_1083	5.611	5.968	8.95e-05	0.000192998	1.28	6.145	5.636	5.426	5.478	5.723	5.936	6.712	5.481	6.28	6.71	6.159	6.171	6.202	6.311	5.823	6.582	6.197	6.999	6.258	5.949	5.595	4.92	6.052	6.076	5.477	5.659	4.667	4.608	5.533	4.206	5.692	5.152	5.142	5.167	6.208	6.726	5.098	5.148	5.523	6.065	5.557	4.853	5.382	4.861
VP_10836	8.378	8.636	0.000298109	0.000602564	1.195	8.873	8.661	8.333	8.48	8.562	8.186	10.305	8.491	9.241	9.241	8.673	8.643	8.255	8.175	8.012	8.565	7.782	8.394	8.383	8.386	8.051	8.137	8.212	8.287	7.973	7.64	8.142	8.109	8.75	8.093	8.321	8.36	7.876	8.081	8.868	8.704	7.842	7.469	7.816	7.904	7.204	7.369	7.625	7.459
VP_10837	3.535	4.352	1.13e-18	7.5e-18	1.762	3.734	4.444	3.466	3.191	4.004	3.585	4.239	3.322	3.063	3.155	3.565	4.014	3.072	2.954	3.706	3.122	2.929	3.417	3.061	3.523	3.275	3.149	3.954	3.763	3.187	3.258	3.339	3.85	3.142	3.031	2.981	3.422	4.181	3.196	3.219	3.039	5	3.185	3.019	4.24	3.296	3.266	3.395	3.139
VP_10838	9.144	8.903	0.00839224	0.0138689	-1.181	8.881	8.877	8.928	8.863	9.065	8.671	9.845	9.384	10.336	10.518	9.856	10.239	8.635	8.655	8.389	8.345	6.893	7.576	7.169	7.27	8.668	8.382	8.717	8.961	8.604	8.796	9.13	8.882	10.231	9.068	9.624	9.484	9.831	9.428	10.462	9.972	9.523	9.101	9.337	9.277	8.494	8.956	8.932	8.604
VP_10839	5.355	5.878	2.8e-08	8.59e-08	1.437	5.523	5.611	4.897	5.193	5.496	5.217	6.451	5.363	6.214	5.948	5.43	7.06	5.76	5.351	5.779	5.51	5.909	6.115	5.446	6.301	5.362	5.375	4.947	5.574	5.146	5.404	4.4	3.578	4.723	5.355	5.054	5.354	5.324	4.382	4.953	5.269	4.942	5.206	6.006	3.69	5.202	5.897	5.543	4.643
VP_10840	5.681	5.727	0.633205	0.687032	1.033	5.751	5.433	4.993	4.622	4.239	6.09	8.015	4.615	7.283	6.755	6.476	6.073	5.767	4.967	4.863	5.654	4.915	6.801	6.733	4.579	5.451	5.369	5.724	5.388	4.695	4.713	6.092	4.206	6.325	5.115	5.893	6.127	6.327	5.672	6.436	5.966	5.863	5.7	5.15	4.713	4.884	5.645	5.498	4.696
VP_10841	5.205	5.433	0.0317916	0.0475508	1.172	5.148	4.717	4.884	3.632	5.785	5.693	8.174	5.07	6.092	6.525	5.24	4.748	5.218	4.749	4.663	5.523	5.796	6.47	5.518	4.529	5.423	5.268	5.711	5.36	5.467	6.966	4.941	3.221	5.777	5.409	6.194	4.806	5.635	5.099	5.235	5.9	4.945	4.781	7.178	3.612	5.827	3.394	4.099	3.246
VP_10842	5.013	6.082	2.83e-15	1.5e-14	2.099	5.839	4.942	5.95	4.64	5.646	5.574	7.65	5.965	6.284	6.02	5.502	3.953	5.885	4.992	4.879	5.591	5.587	5.624	5.621	5.184	5.385	4.499	4.727	4.581	5.007	4.241	5.737	4.15	3.99	4.33	4.013	3.023	4.246	5.008	4.758	4.337	4.966	3.341	3.275	3.048	5.482	5.026	6.657	4.881
VP_10843	8.733	8.864	0.174215	0.222957	1.095	9.567	10.797	8.224	8.22	11.562	8.758	12.046	8.691	9.075	9.157	8.985	8.59	8.529	8.701	8.357	9.18	9.48	9.94	10.343	8.293	8.195	8.212	8.52	8.452	8.01	8.067	7.837	8.042	8.605	8.037	8.428	8.265	7.998	7.475	8.352	8.282	7.915	7.404	7.726	8.189	7.71	7.601	8.103	7.684
VP_1084	4.096	4.819	4.42e-06	1.1e-05	1.651	3.904	3.941	3.581	3.132	3.225	2.966	5.351	3.579	5.687	5.967	4.146	6.139	3.786	3.378	3.551	4.092	4.237	5.176	3.676	2.933	3.108	4.449	5.787	5.174	4.084	4.751	4.227	3.025	4.139	5.69	7.109	3.127	4.364	4.738	5.1	4.545	3.557	4.131	2.969	3.312	3.047	3.156	3.129	3.434
VP_10844	7.559	7.66	0.213366	0.267393	1.072	7.921	7.216	7.196	7.173	7.515	7.485	9.282	7.726	8.948	8.623	7.658	7.977	7.506	7.019	6.583	6.815	6.648	7.396	7.171	5.938	7.503	7.292	7.309	7.229	7.533	7.553	7.44	6.989	8.422	7.78	7.915	7.824	8.361	7.992	8.326	7.728	8.045	7.476	7.71	7.518	7.486	7.197	7.212	6.644
VP_10845	7.546	8.159	5.73e-05	0.000126237	1.53	7.459	8.527	7.403	7.655	8.709	8.973	9.726	9.152	7.151	6.778	8.031	6.858	6.878	8.684	8.226	8.436	8.466	8.871	8.619	8.719	7.653	7.262	7.256	7.238	7.58	7.254	7.45	7.862	6.783	6.713	6.677	6.599	6.555	6.561	6.37	6.717	6.415	6.376	6.755	6.717	6.099	6.826	6.572	6.597
VP_10846	4.745	4.68	0.456413	0.519937	-1.046	5.383	5.078	4.085	4.127	4.414	4.577	5.73	4.604	5.278	5.079	4.56	5.108	5.42	4.699	4.272	5.213	4.793	5.032	4.324	4.432	4.008	4.554	4.595	5.316	3.341	3.612	4.263	4.446	4.528	4.544	4.625	4.642	4.583	3.835	4.58	6.736	3.436	3.897	4.386	4.885	3.705	4.355	3.798	4.356
VP_10847	8.631	8.462	0.14701	0.191514	-1.124	9.927	8.947	8.37	8.506	8.112	8.872	11.499	9.862	8.665	8.563	8.541	7.912	8.907	9.259	8.65	9.806	9.291	9.391	9.245	8.277	8.648	8.768	8.826	8.819	8.223	7.9	8.141	7.963	7.972	8.075	8.537	7.639	7.574	7.028	7.873	6.95	8.185	7.673	8.574	7.622	7.926	7.727	7.485	7.415
VP_10848	6.806	6.074	4.42e-13	2e-12	-1.661	7.018	6.922	7.321	7.262	7.356	6.917	6.385	6.565	5.997	5.714	7.351	6.789	7.223	7.068	7.182	6.628	6.688	6.641	7.043	6.253	7.018	6.939	7.435	6.709	7.213	7.065	7.593	6.643	6.384	7.21	7.077	6.421	6.248	6.109	6.123	4.525	7.066	6.623	7.323	6.249	7.339	8.238	7.324	7.729
VP_10849	4.088	3.929	0.0614284	0.0870754	-1.117	3.556	3.56	3.513	4.088	5.12	4.866	6.095	3.105	4.153	3.448	4.095	3.768	3.205	4.791	4.565	4.107	5.233	4.794	4.091	3.758	4.339	3.9	3.909	3.669	3.71	4.428	3.106	4.32	4.19	3.711	3.649	4.532	3.975	3.292	3.174	3.787	3.736	4.839	4.528	4.815	4.721	3.192	3.465	3.816
VP_10850	6.845	7	0.0278325	0.0420718	1.113	7.194	7.09	6.907	6.682	6.937	7.058	8.509	6.832	7.712	7.891	7.274	7.296	7.165	7.111	6.657	7.148	7.166	7.03	7.07	6.628	6.594	6.728	6.617	6.871	5.949	6.304	5.927	6.553	6.738	6.909	6.824	6.765	6.625	6.353	7.271	6.868	6.181	6.219	6.999	6.345	5.903	5.946	6.636	5.859
VP_10851	7.169	7.454	0.036626	0.0541751	1.218	6.994	7.306	7.333	6.566	6.508	7.618	6.648	7.591	6.562	8.163	7.661	8.258	8.005	8.625	7.336	8.118	8.353	7.303	7.349	6.42	6.911	5.951	7.128	6.335	7.676	7.587	7.768	6.002	6.394	7.481	7.295	6.982	6.837	6.271	6.766	5.817	6.493	8.26	6.41	7.386	7.39	7.526	7.546	6.735
VP_10852	7.037	7.099	0.644311	0.697096	1.044	7.396	6.898	5.917	5.674	6.618	7.739	7.557	7.104	7.067	8.955	8.118	7.97	7.588	9.178	6.933	7.888	8.69	8.629	7.412	6.254	6.987	6.193	6.596	5.923	5.974	6.414	5.54	6.608	6.024	6.458	6.752	6.199	7.084	6.14	6.961	4.651	6.632	6.976	6.581	6.715	6.259	6.765	6.913	6.082
VP_10853	6.737	7.093	0.0308344	0.046243	1.28	6.589	8.299	6.743	6.395	7.31	8.055	5.962	7.287	6.686	8.098	7.512	8.781	7.035	7.857	8.16	7.541	8.503	8.275	7.179	6.588	6.234	5.309	5.831	6.004	6.515	6.936	5.985	6.476	5.349	6.393	6.303	5.602	6.064	5.818	6.787	4.269	6.464	6.884	6.117	5.229	7.058	7.55	7.02	6.598
VP_10854	9.246	8.99	0.000826622	0.00157834	-1.195	9.324	9.112	8.997	9.175	8.628	9.304	9.946	9.077	10.64	10.311	9.431	9.635	9.475	9.011	8.951	8.516	7.691	8.258	8.204	7.748	9.876	9.4	10.273	9.618	8.865	8.851	9.191	8.457	10.509	9.49	9.565	9.678	9.8	9.255	9.707	9.403	9.716	9.204	9.097	8.871	8.38	8.897	9.031	8.253
VP_10855	12.805	12.864	0.328988	0.392008	1.042	13.422	13.038	13.082	13.066	12.422	12.968	13.446	13.102	11.765	12.874	12.797	12.883	13.176	13.362	13.516	13.662	12.716	12.913	12.635	12.981	12.997	13.05	13.056	12.953	12.328	12.43	12.397	12.039	12.618	12.766	13.138	12.64	12.545	12.522	12.537	13.237	12.355	12.335	12.36	12.679	12.179	12.483	12.285	12.467
VP_10856	6.991	7.145	0.0372001	0.0549738	1.113	7.036	6.817	6.995	6.787	7.161	7.107	7.425	7.293	7.553	7.165	7.076	7.269	6.897	7.605	6.79	6.935	6.844	6.766	6.469	7.546	6.541	6.286	6.567	6.654	6.435	6.941	6.956	5.696	6.986	6.24	6.618	6.605	6.954	6.799	7.031	6.879	6.396	6.326	6.395	6.518	6.902	6.39	5.971	5.442
VP_10857	5.014	5.027	0.905006	0.9232	1.009	5.584	4.753	5.177	4.145	5.187	4.942	6.333	5.689	6.358	5.322	5.085	5.262	4.436	4.733	3.686	3.576	3.966	4.336	4.329	5.138	5.269	4.805	5.466	4.304	4.495	5.351	3.907	4.78	6.034	5.45	5.178	4.71	6.169	5.447	5.964	5.542	5.195	4.398	5.283	5.533	3.041	3.1	3.303	3.085
VP_10858	6.843	7.122	0.0144505	0.0229478	1.213	6.6	6.431	6.523	7.106	7.241	6.752	7.772	7.645	7.025	6.744	6.949	6.796	5.595	6.946	6.246	6.139	6.03	6.616	6.451	6.24	5.874	7.096	6.33	6.586	6.535	7.213	7.259	5.454	7.684	6.772	6.703	9.192	7.814	6.813	7.637	7.195	7.517	6.515	8.199	5.962	5.966	7.005	5.431	6.008
VP_1085	8.784	8.443	0.0027106	0.00483416	-1.266	9.689	9.051	8.627	8.213	8.073	8.535	11.355	10.409	9.292	9.542	8.615	8.568	8.769	9.453	9.953	9.832	9.688	9.656	9.894	8.218	8.605	8.759	8.905	9.04	8.711	8.092	8.801	8.24	8.262	8.15	8.794	7.987	7.777	7.379	8.6	7.081	8.476	7.97	7.69	7.991	7.985	7.984	7.65	7.483
VP_10859	5.514	5.496	0.867409	0.892041	-1.013	5.161	6.159	5.91	5.299	6.302	4.819	6.297	4.944	4.608	6.623	5.241	5.499	5.249	5.139	5.058	5.047	4.503	4.693	4.143	6.351	6.38	5.026	5.313	5.901	4.853	5.082	4.783	5.838	5.41	5.565	5.02	6.589	5.677	4.547	5.706	5.385	6.224	5.556	5.807	6.354	4.424	6.775	3.043	6.134
VP_10860	3.729	3.559	0.00846767	0.0139875	-1.125	3.226	3.335	3.385	3.845	3.767	3.459	3.095	3.718	3.16	3.347	3.46	4.406	4.235	4.13	3.952	4.272	3.325	3.577	3.207	3.17	3.358	3.115	3.415	3.202	3.939	3.94	3.88	4.049	3.32	3.505	3.26	3.025	3.68	3.447	3.75	3.923	2.975	3.547	3.146	3.073	4.303	4.148	4.373	4.486
VP_10861	7.478	7.892	0.000276486	0.000561112	1.333	7.956	7.761	7.338	7.292	7.457	7.909	8.917	8.301	7.677	8.404	8.378	7.686	7.875	8.041	7.177	8.489	8.97	8.473	8.426	7.846	7.163	6.924	7.158	6.724	7.315	6.746	7.164	6.522	6.917	7.212	6.983	6.912	7.064	6.501	8.55	6.407	7.013	6.861	7.179	7.003	7.222	7.404	6.649	6.538
VP_10862	9.979	10.55	7.92e-16	4.37e-15	1.485	9.607	10.1	9.982	9.663	10.987	9.621	10.901	9.641	9.775	10.658	10.427	9.54	9.513	9.226	9.587	9.702	9.045	9.955	9.83	9.922	9.594	9.729	9.561	9.289	9.961	9.673	9.612	9.824	10.259	9.922	10.191	10.384	10.367	11.005	10.311	11.03	10.852	10.548	10.645	10.537	10.407	10.474	9.943	10.112
VP_10863	7.703	7.944	0.00073436	0.00141178	1.182	7.955	7.801	7.145	7.551	8.049	7.46	9.201	7.675	8.485	8.182	7.741	7.807	7.304	7.012	6.764	6.848	6.428	6.9	7.253	6.24	7.697	7.418	7.626	7.425	7.677	7.088	8.376	7.161	8.618	8.079	7.951	8.086	8.072	7.731	8.126	7.894	8.051	7.41	7.701	7.706	6.841	7.293	7.163	6.535
VP_10864	8.978	8.847	0.0667402	0.0939099	-1.095	9.383	8.819	8.85	8.559	9.616	9.611	9.333	9.424	9.869	9.702	9.696	9.437	9.585	8.719	8.649	8.955	9.272	9.541	9.461	8.551	8.791	8.454	9.109	8.699	9.333	8.809	9.243	8.506	9.972	8.668	8.943	9.068	9.626	9.07	9.282	9.301	9.024	8.87	9.111	8.777	8.476	8.93	8.26	8.311
VP_10865	6.169	6.774	4.07e-11	1.58e-10	1.521	7.06	6.745	6.325	6.079	6.663	6.237	8.021	6.623	6.373	6.636	6.924	6.685	5.702	6.157	6.126	6.31	5.873	6.664	7.95	5.838	6.445	5.587	6.33	6.284	5.786	5.684	6.15	5.587	5.935	6.159	5.702	6.129	5.288	5.616	5.404	5.985	5.564	5.784	6.569	5.857	6.374	5.22	5.777	4.844
VP_10866	9.044	9	0.547199	0.607955	-1.031	8.925	9.109	8.605	9.759	9.607	8.902	10.294	9.188	9.554	9.689	9.35	9.661	8.434	8.812	9.021	8.818	8.541	9.211	9.126	9.019	8.35	8.824	8.595	8.959	8.787	8.696	8.974	8.985	9.677	8.892	8.774	9.971	9.125	8.829	9.625	9.607	9.428	8.445	9.363	8.383	7.721	8.782	8.319	8.676
VP_10867	3.819	3.603	0.00825202	0.0136539	-1.161	5.409	3.519	3.116	3.67	3.102	3.844	3.122	4.026	3.605	3.993	3.029	3.088	3.699	3.785	3.973	3.644	3.894	3.733	4.374	3.59	4.02	3.993	3.38	3.589	3.341	3.213	4.476	5.762	4.143	3.757	3.711	3.227	3.077	3.261	3.574	3.084	3.888	3.34	3.782	3.668	3.321	5.354	5.891	3.181
VP_1086	8.757	8.373	3.28e-08	1e-07	-1.305	8.963	8.46	8.355	8.21	8.371	8.593	10.796	8.928	8.382	9.771	9.133	8.723	8.82	8.617	8.705	9.401	9.31	9.626	9.047	8.308	8.214	8.825	8.699	8.557	8.35	8.1	8.625	8.978	8.948	8.09	8.641	8.775	8.831	8.178	9.284	10.173	8.908	8.872	8.602	8.879	8.585	8.456	8.233	8.202
VP_10868	8.708	8.961	0.00711898	0.0119079	1.191	9.691	8.876	8.71	8.357	8.196	8.824	12.908	8.662	9.873	10.372	9.041	8.924	9.11	9.07	8.751	9.379	9.322	10.081	9.11	8.872	8.358	8.135	8.521	8.374	7.797	8.04	8.478	7.778	8.288	8.362	8.06	8.348	8.307	8.128	8.8	8.348	8.341	7.714	8.198	8.328	8.086	8.047	8.148	8.1
VP_10869	5.987	6.056	0.462782	0.526289	1.049	6.693	6.077	5.56	6.056	5.635	5.805	7.048	6.603	6.536	6.946	6.75	6.206	6.08	5.972	5.593	6.105	6.308	6.659	7.486	5.543	5.834	5.592	6.35	5.862	5.935	5.744	6.048	4.557	6.319	5.451	6	6.215	5.531	5.221	6.182	5.944	5.34	5.037	5.756	5.204	4.537	5.871	5.301	4.808
VP_10870	3.467	3.639	0.0101288	0.0165221	1.127	3	3.098	3.192	3.391	3.561	3.246	4.062	3.559	3.273	3.326	3.639	4.095	3.064	3.177	3.208	3.23	3.677	3.686	3.17	3.756	3.138	3.041	3.059	3.201	3.887	3.878	3.847	4.072	3.029	3.061	3.114	3.066	4.145	3.423	3.227	3.729	2.934	3.252	3.15	3.018	4.664	3.998	3.835	4.38
VP_1087	10.726	8.425	8.13e-27	8.98e-26	-4.929	10.719	10.341	11.088	10.468	6.384	11.497	9.404	12.176	11.284	10.592	10.536	10.963	10.896	11.077	10.425	11.154	11.326	11.274	10.879	7.512	11.472	10.972	10.765	11.46	11.084	10.805	10.814	10.353	10.751	9.413	9.855	10.302	10.686	9.934	10.248	7.578	10.547	9.92	10.08	10.281	9.443	10.257	10.339	9.33
VP_10871	6.684	7.243	1.59e-08	4.98e-08	1.473	6.229	6.741	7.101	7.156	6.817	5.9	7.459	6.358	6.225	6.634	7.129	7.248	7.02	6.594	6.77	7.058	5.79	6.249	6.356	7.11	6.683	6.831	6.838	6.956	5.73	6.187	6.557	6.731	6.797	6.813	7.047	7.098	6.449	6.802	6.802	7.247	6.456	5.802	6.301	6.338	5.847	6.282	6.657	6.621
VP_10872	8.856	6.541	1.26e-26	1.38e-25	-4.974	7.849	11.256	8.55	10.42	8.11	10.173	9.444	8.231	7.669	9.999	7.455	9.894	7.694	7.748	7.947	7.577	5.53	5.778	6.614	8.53	7.464	7.513	10.069	8.054	7.219	6.822	7.129	7.48	8.434	10.624	9.806	10.208	9.523	10.129	9.673	8.612	9.524	8.966	9.403	7.707	9.244	7.175	7.168	9.922
VP_10873	5.142	5.389	0.00855707	0.0141245	1.186	5.134	4.809	5.279	5.508	4.649	4.538	6.416	5.332	5.447	5.376	4.57	4.837	4.785	4.539	4.409	4.747	4.594	4.88	4.416	2.923	4.542	4.241	4.84	4.442	4.342	4.451	3.876	4.79	5.461	4.758	5.027	5.555	6.046	5.317	5.97	5.629	5.432	5.106	5.837	7.621	5.862	4.006	6.649	5.976
VP_10874	9.508	9.487	0.75652	0.797135	-1.014	9.718	9.357	9.809	9.962	10.103	9.166	9.802	9.842	9.861	9.463	8.728	10.036	9.731	9.516	9.515	9.194	9.288	9.645	9.291	8.972	9.669	9.533	9.789	9.837	9.399	8.966	9.351	9.47	9.639	9.69	9.408	9.611	8.702	8.729	9.006	9.021	8.956	8.863	9.122	8.761	8.552	9.041	9.089	9.167
VP_10875	6.932	7.224	0.000112422	0.00023954	1.224	7.058	6.977	6.857	6.757	6.88	6.991	6.152	6.646	7.423	7.168	7.378	7.2	6.597	6.601	6.598	6.798	6.804	5.861	6.155	6.476	6.706	6.36	6.786	6.551	6.493	6.284	6.453	7.299	7.25	6.94	6.94	6.67	7.258	6.856	7.174	6.968	6.938	6.48	6.748	6.766	6.355	6.472	6.207	6.876
VP_10876	6.799	6.668	0.104231	0.140548	-1.096	6.858	7.055	7.267	7.476	5.906	6.629	7.369	7.561	7.618	8.284	7.451	7.477	6.539	6.525	5.919	7.236	6.166	6.607	6.333	5.116	6.775	6.348	7.183	6.911	6.517	6.25	6.963	6	7.364	6.669	7.826	7.226	7.144	6.289	7.307	6.803	7	5.907	6.443	6.66	5.289	6.235	6.097	5.957
VP_10877	3.207	3.12	0.0478357	0.0693058	-1.062	3.552	3.048	3.193	3.115	3.355	3.068	2.95	3.117	3.083	2.955	2.96	3.546	3.153	3.56	3.036	2.948	3.209	2.907	2.953	3.082	3.29	3.054	3.015	3.084	3.332	3.298	3.256	3.09	3.416	2.884	2.95	3.311	2.976	3.105	3.11	3.112	4.564	2.939	3.022	3.105	3.16	3.233	3.13	3.469
VP_10878	4.561	3.626	3.86e-24	3.61e-23	-1.911	4.025	4.723	4.098	4.776	3.139	4.103	3.559	4.528	3.882	4.164	5.507	4.932	4.274	5.461	4.784	4.22	4.467	4.41	4.655	3.372	4.685	4.702	4.549	5.671	3.782	4.031	3.547	3.366	4.775	4.425	5.626	4.836	4.277	3.298	4.279	3.327	3.176	3.649	4.639	4.16	3.969	5.12	3.701	3.724
VP_10879	5.628	5.982	0.000568719	0.0011106	1.278	6.524	6.095	5.505	5.424	5.921	6.019	7.926	6.125	5.469	6.483	6.334	5.726	5.977	6.265	5.811	6.746	6.018	6.804	6.653	6.34	5.003	5.039	5.904	5.535	5.012	5.448	4.704	4.628	5.811	4.988	6.78	5.164	5.252	5.454	5.498	5.797	5.146	4.797	5.611	4.418	3.959	4.756	4.795	4.877
VP_10880	3.923	4.073	0.0766141	0.106468	1.109	4.454	4.19	3.533	3.71	3.327	3.989	6.167	3.329	4.827	5.508	4.686	4.147	4.183	4.328	3.575	4.592	4.903	5.533	4.387	4.577	3.497	3.665	4.008	3.142	3.803	3.422	3.696	3.137	3.111	2.997	3.253	2.971	4.367	3.226	3.333	3.329	3.397	3.263	3.647	3.104	3.761	3.645	4.934	4.203
VP_10881	5.815	5.156	6.07e-09	1.98e-08	-1.58	5.89	4.747	5.972	5.035	5.249	5.387	5.455	5.433	6.278	6.336	4.736	4.896	6.574	6.52	6.143	6.192	7.151	5.676	6.115	5.271	5.347	5.46	4.945	5.673	5.865	6.383	4.748	6.248	5.33	5.364	5.508	5.78	6.022	5.74	6.018	5.664	5.595	5.88	6.412	6.597	5.744	5.061	6.03	6.609
VP_10882	4.3	4.206	0.382099	0.445878	-1.067	5.406	3.861	3.794	3.031	3.728	5.001	5.962	3.072	6.447	5.657	3.189	3.044	4.223	5.094	4.219	4.57	6.101	4.896	5.125	4.031	5.353	3.311	4.048	4.127	3.105	2.962	2.947	5.829	4.602	3.822	3.81	3.301	4.046	3.931	3.924	4.798	4.063	3.305	3.242	3.676	3.116	4.967	2.988	5.422
VP_10883	11.106	11.766	1.28e-07	3.69e-07	1.58	11.735	11.184	10.837	11.242	11.52	11.638	14.563	11.271	11.067	12.051	11.27	10.212	11.584	11.764	11.314	12.169	11.639	11.861	11.834	11.227	11.572	11.325	11.44	11.822	10.707	10.548	10.744	9.774	10.784	10.14	10.903	10.271	9.754	9.876	10.248	12.538	9.919	9.795	9.82	9.906	9.88	9.64	10.211	9.834
VP_10884	3.413	3.442	0.763813	0.803543	1.02	2.981	3.042	3.177	3.098	4.133	3.026	5.293	3.159	3.825	3.219	3.058	3.383	3.207	3.052	3.394	3.136	4.158	3.802	3.039	3.156	3.118	3.569	3.734	3.352	3.384	3.401	3.389	3.051	2.986	2.991	3.006	4.738	3.033	3.093	3.037	3.26	3.036	5.334	3.298	3.611	5.804	3.374	3.472	3.382
VP_1088	5.102	5.63	2.93e-05	6.67e-05	1.441	6.775	5.207	4.31	5.612	4.548	5.224	11.294	5.627	4.666	5.886	5.184	4.309	5.212	4.356	4.627	6.399	5.833	7.997	6.187	4.855	5.301	5.12	5.529	5.198	5.638	5.514	5.435	4.847	4.661	4.783	4.576	4.371	4.525	4.684	4.26	4.228	4.931	5.293	3.113	3.206	4.616	4.346	5.536	3.929
VP_10885	3.666	3.69	0.768464	0.80751	1.017	3.182	3.096	3.299	3.809	3.115	3.114	4.363	3.235	3.03	3.434	4.006	4.7	3.597	3.347	3.327	3.071	3.317	4.075	3.551	3.162	3.11	3.175	3.264	3.112	3.529	3.357	5.303	4.982	3.485	3.358	3.504	4.019	3.547	3.611	3.39	4.17	3.449	4.191	4.551	4.883	4.174	3.883	4.234	4.453
VP_10886	5.519	5.404	0.225083	0.280191	-1.083	5.644	6.026	5.568	5.655	5.469	5.418	5.451	5.407	6.119	6.468	6.85	5.991	5.089	5.514	4.649	5.331	5.116	4.847	5.298	3.514	5.896	5.384	5.989	5.131	5.679	5.88	4.771	4.767	5.622	5.543	5.954	5.522	6.66	6.139	5.764	5.681	6.106	5.871	5.328	4.318	4.037	4.951	4.251	4.605
VP_10887	4.929	4.951	0.799314	0.834294	1.016	4.377	4.783	4.302	4.455	4.329	5.129	4.886	4.593	5.295	5.002	5.105	5.812	4.453	4.96	4.32	4.47	4.084	4.67	4.244	4.377	4.242	4.559	4.933	4.199	5.043	4.894	5.88	4.735	5.276	4.346	4.89	5.525	5.501	4.957	6.081	5.732	5.196	4.903	5.124	5.306	3.171	3.686	4.999	3.423
VP_10888	7.699	6.619	7.5e-21	5.69e-20	-2.114	8.243	8.475	8.124	7.997	6.657	8.181	7.446	8.31	7.639	8.459	7.519	7.261	7.344	7.822	7.342	7.252	7.829	7.221	7.578	6.446	7.666	7.665	7.81	7.317	8.13	8.099	7.855	7.551	6.811	8.289	7.525	7.871	6.645	6.342	6.669	7.039	6.81	6.75	7.002	7.336	6.697	6.818	7.159	7.191
VP_10889	6.23	6.112	0.255951	0.314021	-1.085	6.951	5.79	5.45	4.783	6.686	5.552	7.434	5.609	7.308	7.915	6.626	6.576	5.839	6.519	6.06	6.852	7.102	6.211	6.616	6.619	5.974	5.267	6.26	5.553	6.12	6.428	6.078	5.847	6.423	5.649	5.768	5.884	4.969	5.373	6.91	6.983	6.701	6.23	6.622	5.766	6.651	5.277	5.824	5.714
VP_10890	9.851	9.988	0.240332	0.296871	1.1	10.343	10.088	9.84	9.992	16.182	9.914	11.642	10.086	9.655	9.667	9.641	9.377	10.594	10.789	10.001	10.246	9.374	9.841	9.603	9.853	10.272	10.169	10.303	10.632	8.972	9.052	9.272	9.121	9.632	10.035	9.323	9.474	8.915	8.765	8.801	9.186	8.746	8.476	8.523	8.376	8.29	8.615	9.169	9.052
VP_10891	4.683	4.866	0.0790738	0.10954	1.136	5.12	4.284	4.761	3.003	4.895	4.57	7.043	3.274	4.718	5.402	4.828	5.073	5.184	5.136	5.775	5.625	6.369	5.774	4.912	5.555	5.286	5.269	4.406	4.85	3.089	4.768	4.007	3.264	5.211	3.411	3.71	4.499	3.792	4.042	4.606	2.978	5.768	3.032	6.183	3.437	4.916	4.53	5.025	5.819
VP_10892	4.973	5.102	0.246267	0.303344	1.094	5.294	4.959	5.847	4.277	5.847	6.252	5.427	6.555	4.649	4.187	5.426	3.285	6.336	6.7	6.529	6.138	6.678	5.857	5.504	5.846	4.928	5.447	5.462	4.827	4.601	4.379	3.683	5.756	3.19	5.027	4.25	3.879	3.319	3.633	4.548	3.16	3.728	4.296	3.565	4.377	5.357	5.214	5.766	5.272
VP_10893	8.948	8.91	0.64484	0.697556	-1.027	9.122	9.172	8.628	8.71	10.32	8.994	10.238	8.918	10.314	10.235	9.374	9.46	8.529	8.592	8.032	8.45	8.074	8.14	8.113	7.372	8.5	8.263	8.401	8.49	8.504	8.549	8.402	8.098	9.908	8.98	9.039	9.365	9.609	9.079	9.725	9.207	9.204	8.525	8.99	8.621	8.091	8.345	8.398	8.008
VP_10894	4.195	4.068	0.238283	0.294651	-1.092	5.035	4.654	3.529	3.111	3.112	3.472	4.967	4.977	4.089	4.874	4.224	3.247	4.464	5.982	4.579	5.095	5.453	5.604	4.375	4.188	3.95	3.569	4.457	4.275	4.214	4.666	3.386	3.041	3.087	3.893	4.245	5.015	4.603	4.02	4.722	5.708	3.217	5.879	3.433	3.143	4.754	3.453	3.423	3.723
VP_10895	6.042	6.009	0.80379	0.838162	-1.023	7.049	6.763	6.556	6.176	6.211	7.145	7.763	7.166	3.148	6.105	6.312	6.102	6.967	7.34	7.311	7.41	6.76	6.46	6.132	6.877	5.987	6.011	6.056	5.63	5.473	5.589	5.532	4.683	4.751	6.021	5.733	5.612	5.84	4.592	6.981	5.836	5.699	5.625	6.356	4.851	6.178	6.341	5.837	6.246
VP_1089	6.172	6.297	0.237836	0.294177	1.091	5.886	6.236	6.252	6.293	6.711	6.066	6.014	6.117	7.459	6.942	6.3	6.55	5.651	5.472	5.404	4.737	3.927	4.214	4.459	5.348	5.804	5.788	5.848	5.957	5.593	6.436	5.079	5.405	7.385	6.235	6.45	6.606	7.095	6.838	7.395	7.204	7.23	6.631	7.637	6.644	5.512	6.321	6.111	5.383
VP_10896	8.447	8.493	0.600716	0.657785	1.033	9.381	8.749	8.007	8.221	8.838	8.772	10.762	9.357	8.118	8.838	9.46	7.625	8.314	8.825	8.247	8.528	9.093	9.162	9.296	8.282	8.265	8.088	8.129	8.344	7.932	7.962	7.968	7.617	8.841	8.266	8.307	8.289	7.726	7.853	8.08	8.204	8.153	7.597	7.929	7.785	7.575	7.568	7.681	7.568
VP_10897	5.987	3.997	5.48e-43	1.68e-41	-3.971	6.692	6.55	7.482	7.007	3.38	6.262	3.706	6.798	7.67	6.583	6.299	7.551	6.462	6.555	6.339	5.326	5.923	5.189	6.095	4.716	6.609	6.587	7.291	7.116	6.816	7.008	6.611	6.787	8.166	7.183	7.367	7.253	7.173	6.879	7.083	5.779	7.211	6.518	7.501	6.641	5.993	6.466	7.217	6.06
VP_10898	4.396	3.908	1.49e-07	4.29e-07	-1.403	4.713	4.343	5.127	4.357	3.292	4.198	5.187	5.424	5.231	5.405	4.475	3.945	4.589	5.111	4.627	4.658	4.422	4.433	4.585	3.333	4.2	4.321	4.712	4.91	4.167	3.235	5.281	3.127	5.21	5.38	3.676	4.806	3.582	3.935	4.711	5.085	5.579	3.317	3.158	3.772	3.576	4.996	3.62	3.685
VP_10899	5.278	5.092	0.0318727	0.047658	-1.137	5.537	5.348	4.95	5.19	5.356	5.595	4.617	6.503	5.215	5.479	5.725	5.331	5.224	5.532	5.341	5	5.555	5.386	5.894	5.061	5.677	4.465	5.266	5.077	5.292	5.135	4.056	3.879	4.954	4.993	4.645	5.707	5.631	4.7	5.661	5.452	5.574	5.575	5.557	4.714	3.83	3.913	5.159	3.428
VP_10900	8.888	8.735	0.0934099	0.127425	-1.112	8.486	8.773	9.105	8.708	9.531	8.68	7.63	7.769	8.78	7.252	7.94	8.152	9.176	8.064	8.971	8.632	9.044	8.171	8.906	8.787	9.282	8.818	9.233	9.32	8.866	9.532	8.401	9.37	8.013	9.134	8.946	9.76	8.988	9.293	8.611	9.549	8.867	9.847	9.26	9.986	9.718	8.734	9.855	9.444
VP_10901	8.25	8.033	0.0169288	0.0265671	-1.163	8.848	8.511	7.885	8.052	7.988	8.055	9.53	8.23	9.465	9.371	8.722	10.074	8.095	7.627	7.256	7.955	7.625	7.933	7.891	6.54	8.6	7.743	7.988	8.001	7.73	7.633	7.871	7.616	8.991	7.954	8.24	8.375	7.827	7.836	8.903	7.989	8.28	7.626	8.317	8.136	6.942	7.29	7.675	7.343
VP_10902	7.892	7.936	0.627184	0.681615	1.031	7.863	7.562	7.736	7.688	7.849	7.628	7.179	7.666	9.199	8.876	8.006	8.575	7.788	7.027	7.011	6.781	6.365	5.719	6.268	6.404	7.619	7.545	7.801	7.533	7.385	7.259	7.548	7.042	8.933	8.172	8.1	8.179	8.509	8.398	8.727	8.619	8.388	7.878	8.164	8.307	7.305	7.519	7.501	7.14
VP_10903	3.62	3.527	0.240305	0.296855	-1.067	3.017	3.061	3.162	3.323	3.337	3.149	4.222	3.263	2.936	3.104	5.011	4.414	3.103	3.157	3.413	3.076	3.356	3.34	3.199	3.257	3.068	3.022	2.873	3.128	3.906	4.24	3.592	3.393	3.103	3.195	3.451	2.942	3.295	3.277	3.166	3.518	3.682	7.595	4.296	3.337	4.444	3.976	4.199	4.342
VP_10904	15.041	14.791	1.45e-06	3.8e-06	-1.189	14.882	15.049	14.795	15.354	15.568	15.628	15.918	15.194	15.508	15.773	15.521	15.27	15.244	15.01	15.111	15.421	14.763	14.843	14.839	14.974	14.876	14.766	14.962	15.471	14.795	15.023	15.037	14.534	15.24	14.836	14.884	14.877	15.189	15.019	14.971	14.879	14.978	14.698	14.863	14.599	14.314	14.726	14.711	14.692
VP_1090	4.873	4.917	0.710069	0.756074	1.03	5.076	5.262	5.037	5.226	5.547	4.974	4.97	4.928	4.779	4.819	5.584	3.369	5.792	6.083	5.841	5.902	4.549	4.904	4.313	6.192	5.353	5.511	5.536	5.397	3.172	4.683	3.268	5.006	5.01	4.865	5.134	3.598	4.228	4.601	5.215	4.658	4.796	3.289	5.017	3.851	3.267	3.296	3.127	3.617
VP_10905	13.302	13.266	0.767646	0.806825	-1.026	14.257	13.518	11.832	12.416	12.698	13.844	16.131	13.162	11.68	14.445	13.816	12.76	12.56	13.87	14.33	15.148	14.456	14.606	14.157	14.551	13.14	13.159	12.867	13.016	12.905	12.069	12.262	12.202	12.691	12.197	13.175	12.582	12.222	12.132	13.683	12.018	12.547	12.808	12.94	13.281	12.352	12.295	12.816	12.409
VP_10906	4.162	4.082	0.360187	0.423966	-1.057	3.867	4.451	4.701	4.779	4.601	4.022	3.551	3.662	5.021	4.981	4.258	5.75	4.243	3.852	3.282	3.342	3.976	3.315	3.216	3.157	4.101	4.169	4.089	3.371	3.983	3.9	4.639	4.018	4.308	4.582	4.267	3.335	4.321	4.92	4.877	4.83	5.547	4.953	3.259	3.218	4.265	4.104	4.196	4.475
VP_10907	3.379	3.461	0.353994	0.417661	1.059	2.99	3.202	4.308	3.062	3.025	4.316	6.34	3	3.157	3.353	3.397	3.148	3.112	3.319	2.959	3.091	2.901	5.728	2.948	4.453	3.169	3.01	2.98	3.355	3.069	3.057	3.037	2.959	3.408	2.93	2.927	3.397	2.941	3.008	3.026	2.975	3.633	2.981	2.992	3.665	5.547	3.019	5.758	3.114
VP_10908	3.326	3.376	0.388936	0.45284	1.035	3.062	2.986	2.994	3.148	3.096	3.154	3.582	3.276	3.223	3.422	3.032	4.313	2.948	3.308	3.077	2.984	3.126	3.349	3.204	3.071	2.954	3.18	3.314	3.107	3.105	3.363	3.528	4.408	2.952	3.127	2.996	3.847	3.266	3.266	3.745	3.526	2.997	3.694	3.952	4.543	3.576	3.383	3.618	3.167
VP_10909	8.361	8.686	8.85e-06	2.13e-05	1.252	8.688	8.61	8.407	8.08	9.049	8.575	10.248	8.573	8.721	9.322	8.306	8.224	8.339	8.518	8.18	8.727	8.032	8.51	7.948	7.953	8.416	8.221	8.412	8.329	7.54	7.753	7.635	7.623	8.886	8.021	8.329	8.328	8.066	7.873	8.341	8.171	7.865	7.591	8.11	7.758	7.183	7.296	7.217	7.523
VP_10910	3.417	4.64	8.39e-39	1.94e-37	2.335	4.018	4.838	3.796	3.544	3.162	3.269	3.094	2.971	3.315	3.323	3.48	3.291	3.938	3.734	3.394	3.886	3.196	3.568	3.494	3.652	3.046	3.666	3.584	3.549	2.952	2.889	4.75	3.088	3.591	3.799	3.612	3.424	4.028	2.927	3.167	3.024	3.959	3.085	3.193	3.346	3.007	2.904	2.932	5.515
VP_10	9.11	9.432	0.000338073	0.000679143	1.251	8.92	8.784	9.588	9.132	9.221	9.453	6.907	8.725	8.255	8.22	8.227	8.772	8.694	9.063	9.939	10.088	10.221	9.043	10.001	9.881	8.995	9.155	9.091	9.446	9.958	9.669	9.974	9.595	8.441	8.261	8.752	8.754	8.359	8.656	8.286	9.229	9.127	8.425	8.737	8.961	9.75	9.085	9.555	9.017
VP_10911	8.184	7.463	4.41e-09	1.45e-08	-1.649	10.015	8.171	7.903	6.609	8.125	7.988	9.228	7.23	7.47	7.549	9.594	7.274	8.845	9.094	8.391	7.79	10.206	8.142	8.842	8.572	7.992	7.645	8.047	7.532	6.924	8.076	7.118	7.791	7.504	7.785	7.307	6.554	7.19	6.94	8.174	6.637	6.817	8.563	9.014	8.199	8.538	7.895	7.578	7.34
VP_10912	8.044	8.009	0.609494	0.665916	-1.024	8.062	8.407	7.944	8.169	10.279	7.934	7.643	8.006	8.579	8.695	7.918	8.081	7.77	7.585	7.488	7.619	7.424	7.113	7.155	7.176	7.763	7.943	8.078	7.845	7.762	7.703	7.713	7.858	8.545	8.191	8.225	8.736	8.24	7.729	8.255	8.668	8.095	8.263	8.412	8.07	7.883	7.678	7.758	8.159
VP_10913	6.322	6.216	0.274246	0.333754	-1.076	5.762	5.722	6.043	5.448	7.731	6.024	6.432	6.552	6.871	6.849	6.765	6.015	5.588	5.128	5.118	6.31	6.539	6.031	5.964	5.526	5.564	6.846	5.654	5.614	5.582	6.269	5.802	4.925	6.885	6.558	5.971	6.718	7.042	6.491	7.145	7.451	7.156	6.861	7.018	6.363	5.078	5.719	7.355	6.866
VP_10914	6.5	6.434	0.388869	0.452786	-1.046	6.273	6.687	6.385	6.56	6.883	6.47	6.716	6.816	6.843	7.357	6.042	6.444	5.703	6.259	5.947	5.82	5.489	5.174	5.252	7.73	6.561	6.229	6.419	6.443	6.53	5.906	6.138	6.36	7.115	6.776	6.226	6.294	6.163	6.642	6.882	6.04	6.806	6.741	6.445	6.974	4.83	6.101	6.124	5.506
VP_10915	4.135	4.308	0.129579	0.171065	1.128	3.648	4.053	4.629	4.813	4.224	4.527	4.413	3.671	4.306	4.076	3.823	4.224	3.486	3.836	3.365	3.28	3.689	3.786	3.14	4.03	4.753	4.504	4.121	4.272	3.082	3.167	3.309	5.206	4.812	5.038	4.335	4.702	5.322	4.472	4.268	4.86	5.061	4.457	6.251	4.579	4.465	5.26	3.386	3.093
VP_10916	10.242	10.193	0.665669	0.716617	-1.034	10.741	10.753	9.577	9.708	11.281	10.546	12.731	10.3	11.076	11.836	10.444	10.374	9.91	10.393	9.567	10.685	10.07	11.034	10.612	9.912	9.796	9.446	9.837	10.129	9.151	9.409	10.247	9.008	10.946	9.258	10.444	9.881	10.019	9.479	11.14	10.143	9.434	8.917	9.181	9.076	8.84	8.826	8.902	8.376
VP_1091	7.397	7.724	0.00122653	0.00228959	1.255	7.367	6.974	7.157	6.963	8.165	8.295	6.531	8.769	8.17	7.389	7.307	7.237	7.852	7.564	6.749	7.235	6.997	7.125	6.711	7.724	7.304	7.131	7.491	7.096	6.655	6.444	6.579	5.779	7.359	6.945	7.048	6.709	7.165	6.76	7.652	7.162	7.73	6.544	6.996	6.823	5.457	6.241	6.011	6.289
VP_10917	9.049	7.587	2.25e-18	1.46e-17	-2.755	10.376	8.148	7.734	7.029	6.621	10.398	10.502	8.9	7.951	10.212	9.74	7.836	9.73	8.091	9.756	10.94	9.661	10.875	10.694	9.951	8.612	8.871	8.404	8.168	7.272	8.288	7.867	7.478	8.311	7.344	8.205	9.156	8.291	7.586	10.3	8.917	9.108	8.917	9.092	8.595	8.856	7.092	8.03	7.846
VP_10918	10.129	10.734	0.00219041	0.00395655	1.521	10.51	10.882	10.696	10.85	11.577	11.533	11.581	11.728	8.315	8.067	7.507	8.032	10.823	11.974	11.232	11.511	11.769	11.253	11.281	11.832	11.341	11.258	11.488	11.274	10.102	10.128	10.59	9.309	8.181	9.176	8.12	7.494	7.812	7.796	6.86	8.293	8.434	7.636	7.244	7.592	9.318	9.474	9.207	8.987
VP_10919	5.61	5.707	0.472954	0.536204	1.07	5.19	5.787	5.916	5.994	6.574	5.94	3.979	6.112	7.378	5.959	5.863	6.684	4.773	4.568	4.869	3.679	3.929	3.961	3.085	3.773	5.545	5.335	5.561	5.629	5.428	5.79	5.333	4.454	6.973	5.872	6.18	6.487	6.545	6.112	6.72	6.265	6.47	5.735	5.777	5.583	4.378	5.06	5.376	4.674
VP_10920	3.681	3.5	0.0252243	0.0384224	-1.134	3.406	3.731	4.037	4.126	3.159	3.861	3.91	3.978	3.787	4.018	3.89	3.044	4.286	3.795	4.014	3.572	3.138	3.307	3.188	2.995	3.351	3.916	3.784	3.662	4.127	3.07	3.015	3.003	3.603	3.622	3.921	3.36	3.012	4.225	4.31	4.617	4.168	3.022	3.025	3.4	3.034	3.041	2.998	5.916
VP_10921	12.343	12.336	0.973518	0.978951	-1.005	9.046	11.152	11.671	14.411	15.167	12.153	9.35	8.843	11.821	11.91	9.52	11.625	10.925	12.146	14.056	11.508	12.558	11.453	10.846	13.88	12.443	13.464	12.941	14.71	14.719	15.287	13.854	12.023	13.159	10.707	10.646	13.462	13.544	11.306	12.84	13.387	13.221	11.455	13.502	11.479	12.033	13.477	11.955	11.979
VP_10922	4.128	4.418	0.00700336	0.0117252	1.222	5.587	4.399	4.165	4.053	4.081	4.232	6.332	3.778	6.812	5.195	4.434	6.38	4.03	4.3	3.742	4.444	2.892	5.6	4.432	3.665	3.629	3.755	4.232	3.651	2.869	5.114	5.437	4.647	4.644	4.304	4.498	3.904	4.226	4.177	4.601	3.052	3.702	3.264	5.109	4.423	5.279	4.719	3.026	2.893
VP_10923	13.623	12.266	1.16e-16	6.76e-16	-2.562	12.354	14.186	14.032	13.819	14.225	15.787	15.187	14.444	13.227	13.422	12.83	13.679	14.096	14.388	14.884	14.384	12.938	13.946	13.363	12.868	13.972	14.496	14.128	14.094	13.159	13.945	12.7	12.856	13.654	13.181	13.312	12.4	13.326	13.018	12.848	11.459	13.111	12.39	12.669	12.02	13.238	13.906	13.619	12.556
VP_10924	14.685	14.349	6.65e-05	0.000145528	-1.262	15.048	14.921	14.949	14.951	16.227	15.252	14.646	14.967	13.695	14.137	14.592	14.515	14.845	15.02	15.092	15.11	14.915	14.712	14.752	14.93	14.922	14.653	14.848	15.238	14.671	14.843	14.767	14.689	14.17	14.027	14.191	13.99	13.878	13.63	13.912	12.635	14.143	13.628	13.811	14.218	14.165	14.114	14.054	14.412
VP_1092	4.412	4.748	0.00227418	0.0040967	1.262	4.434	4.614	4.105	2.88	4.922	4.206	6.486	3.016	4.957	5.483	4.676	3.779	4.807	4.294	4.131	4.844	5.355	5.156	4.679	3.951	4.724	4.229	4.446	4.727	4.157	2.863	4.913	4.613	7.296	4.163	4.323	3.757	3.739	4.857	4.871	4.361	3.919	3.009	3.323	4.086	5.278	2.859	4.729	6.563
VP_10925	9.285	10.008	3.04e-06	7.7e-06	1.651	10.709	10.001	8.921	9.162	9.639	10.162	12.672	10.703	6.367	10.113	9.817	7.915	9.359	10.588	9.516	10.877	10.69	10.864	9.972	9.767	8.701	8.961	8.934	8.905	8.546	8.724	8.816	8.333	6.808	7.97	8.857	7.756	8.606	8.658	9.569	8.433	7.061	8.753	9.248	8.815	8.345	8.697	8.713	8.713
VP_10926	11.678	11.789	0.373331	0.437039	1.08	12.715	12.045	11.686	11.446	11.939	12.213	15.747	12.234	11.362	12.793	11.793	11.324	11.411	12.448	12.162	13.624	12.48	13.228	12.299	12.42	11.419	11.496	11.788	11.461	10.688	10.939	11.204	10.806	11.583	11.03	11.612	11.382	10.715	10.714	11.804	11.029	10.884	10.835	11.308	11.235	10.513	10.334	11.166	10.622
VP_10927	10.135	10.76	2.18e-10	8.01e-10	1.542	10.415	10.136	9.666	9.125	9.701	10.241	12.493	9.915	9.075	10.762	11.353	9.861	9.904	10.368	9.819	9.892	9.843	10.632	10.878	10.784	9.831	9.347	10.358	9.357	10.414	9.982	10.109	9.793	9.71	9.99	11.044	10.178	9.314	9.889	10.279	10.005	10.128	10.242	10.972	9.994	9.682	9.593	10.289	10
VP_10928	6.306	5.249	1.34e-23	1.21e-22	-2.081	5.815	5.821	6.68	6.091	4.677	6.354	6.647	6.827	5.58	5.294	6.729	6.768	6.45	6.062	5.716	5.834	5.828	6.126	6.769	5.245	6.343	6.421	6.042	6.17	5.574	6.83	7.187	7.448	6.607	6.265	6.187	6.477	6.164	5.776	6.668	5.416	6.585	7.129	6.811	6.361	6.157	6.635	6.253	6.236
VP_10929	6.455	6.765	4.28e-05	9.56e-05	1.24	6.936	6.378	6.314	6.244	6.46	6.924	7.319	6.365	7.926	7.425	6.799	7.234	6.61	6.01	5.639	6.269	6.458	5.823	5.911	5.405	6.595	6.659	7.009	6.598	7.026	6.715	6.914	6.069	7.59	6.639	6.499	6.591	7.281	6.514	7.024	7.138	6.795	6.189	6.369	6.218	5.746	6.525	6.341	5.789
VP_10930	3.735	4.171	2.24e-05	5.17e-05	1.354	3.717	3.321	3.351	3.255	3.447	3.345	5.652	3.656	5.039	4.438	3.056	3.855	3.243	3.113	3.183	3.115	3.201	5.005	3.806	3.24	3.751	3.594	3.557	3.701	3.25	3.368	5.216	3.327	2.949	3.556	3.775	4.024	3.584	4.01	3.876	3.227	3.047	4.059	4.078	5.252	3.295	3.51	3.757	3.471
VP_10931	8.655	7.592	3.65e-23	3.22e-22	-2.09	8.902	9.222	8.7	9.511	7.613	9.223	8.971	8.955	10.027	9.911	8.446	9.382	8.414	8.451	8.189	7.865	7.231	7.804	7.555	6.821	8.736	8.155	10.455	8.938	7.993	7.661	8.215	8.271	9.768	9.571	9.013	9.69	9.74	8.772	9.45	7.625	9.25	8.68	8.715	8.193	7.717	8.125	8.118	8.044
VP_10932	6.21	7.119	8.13e-15	4.18e-14	1.877	5.949	4.947	7.107	6.222	5.991	5.576	7.762	4.791	6.301	6.501	5.913	5.261	7.033	5.561	5.54	5.893	5.793	6.626	6.496	6.327	5.455	5.109	5.441	5.579	6.909	6.843	7.498	7.531	5.949	6.275	5.974	5.539	6.433	8.19	6.722	8.982	6	7.158	5.977	6.627	7.325	7.637	6.686	7.454
VP_10933	9.673	9.864	0.0521681	0.0750081	1.142	10.476	9.905	9.192	9.315	9.279	9.414	12.368	10.102	10.479	10.806	10.507	9.688	9.631	9.794	9.517	10.696	10.205	10.652	10.308	9.78	9.239	9.526	9.635	9.631	8.49	8.627	9.294	8.754	9.829	9.239	9.445	9.372	9.233	9.003	9.784	10.024	9.226	8.722	9.045	8.915	8.516	8.686	9.006	8.409
VP_10934	8.097	8.4	0.0293801	0.0442257	1.234	7.995	8.201	8.988	8.378	7.741	7.928	8.996	7.721	7.491	7.968	7.754	8.323	7.196	7.885	8.351	7.767	8.234	8.127	8.681	8.527	9	8.702	9.104	8.972	8.706	8.994	8.653	9.289	7.585	8.592	7.955	8.154	7.552	8.368	7.273	7.276	7.678	8.304	7.165	8.091	9.281	9.052	9.214	9.186
VP_10935	7.248	7.622	0.00180726	0.00329779	1.296	7.721	7.388	7.919	6.997	7.17	7.956	9.082	9.406	6.919	8.112	8.155	7.513	7.936	7.235	7.251	8.163	7.344	8.16	7.819	7.947	6.43	6.785	6.917	7.036	6.718	6.393	7.324	6.277	6.723	7.921	7.656	6.935	6.123	7.588	7.004	9.704	5.711	7.08	7.021	5.761	6.247	6.276	6.035	7.099
VP_10936	6.775	7.043	0.000541889	0.00106047	1.204	7.116	6.609	6.794	6.933	7.017	6.386	8.603	7.164	7.299	7.014	6.824	7.053	6.63	6.675	6.622	6.919	5.903	6.961	6.963	6.01	6.386	6.591	6.861	7.048	6.062	6.042	6.604	6.181	7.058	6.915	7.327	7.135	6.473	7.081	7.396	7.148	6.723	5.598	6.698	6.296	5.264	5.68	6.627	6.672
VP_1093	6.814	6.468	0.000640346	0.0012421	-1.271	6.934	6.67	7.168	7.029	5.035	6.287	6.995	7.003	6.08	6.586	7.09	7.789	7.047	6.682	7.168	6.832	6.065	6.932	6.786	6.522	7.035	7.044	6.987	7.133	5.64	7.05	6.345	6.981	7.323	7.134	7.366	7.529	6.118	7.002	7.428	5.224	6.728	6.286	6.917	7.061	6.72	6.643	7.57	6.875
VP_10937	7.975	8.104	0.156096	0.202222	1.094	8.498	8.176	7.914	8.069	7.658	7.685	10.903	8.098	7.399	8.602	8.661	8.078	8.661	8.201	8.17	8.339	8.139	9.777	8.921	7.496	7.675	7.819	8.013	7.766	7.147	7.142	7.529	7.608	7.599	7.762	7.675	7.878	7.241	7.068	8.041	7.793	7.208	6.935	7.663	7.682	6.965	7.135	7.636	7.29
VP_10938	9.795	9.795	0.995197	0.996089	1	10.706	9.986	9.263	9.77	11.246	10.314	9.667	10.467	10.057	10.282	9.021	10.841	8.94	10.358	10.025	9.838	10.509	10.122	9.39	9.657	9.408	9.752	9.974	9.711	9.577	9.964	9.807	9.492	9.127	9.84	8.561	10.247	9.843	9.727	9.646	10.421	9.76	10.276	9.528	9.819	9.863	10.387	9.308	8.734
VP_10939	7.336	7.342	0.921487	0.936734	1.004	7.687	7.367	7.454	7.598	7.307	7.452	7.687	7.225	8.149	8.103	7.19	7.523	7.387	7.073	6.869	7.1	6.902	6.941	6.906	6.573	7.343	7.352	7.525	7.563	7.038	6.772	7.198	7.305	8.208	7.638	7.543	7.839	7.13	6.95	7.195	7.264	7.467	7.057	7.273	7.348	6.354	6.996	6.61	6.687
VP_10940	4.873	4.238	2.34e-09	7.9e-09	-1.553	4.133	4.943	4.948	4.37	4.119	4.608	3.687	4.22	4.859	5.474	4.876	5.942	4.335	4.566	4.887	4.625	4.394	3.969	4.049	4.002	4.668	5.069	4.797	5.031	4.482	4.564	4.506	4.853	5.611	4.462	5.491	5.183	5.532	5.596	5.287	4.981	5.469	5.682	4.798	5.817	3.251	5.324	5.097	5.491
VP_10941	6.229	5.97	0.00135153	0.00251044	-1.197	6.959	6.706	5.805	5.629	6.199	6.188	8.779	6.006	7.489	7.127	6.158	6.438	6.352	6.174	5.893	6.534	7.385	6.985	6.246	6.243	6.258	5.942	6.396	5.943	5.479	6.614	5.861	6.884	5.962	6.107	6.092	5.824	6.405	6.015	6.454	5.156	5.89	6.262	6.055	6.169	5.934	5.352	6.303	5.703
VP_10942	3.486	3.453	0.640774	0.693847	-1.023	4.098	3.543	3.051	3.129	3.151	3.099	6.416	3.205	5.431	4.198	3.211	3.055	3.319	3.55	3.108	4.273	3.112	4.266	4.59	3.037	3.1	3.119	3.294	3.064	3.481	4.033	4.598	3.298	3.807	3.145	3.338	3.078	3.28	3.166	3.077	3.427	3.307	4.867	3.321	3.119	3.583	3.385	3.297	3.761
VP_10943	4.518	3.692	1.12e-11	4.55e-11	-1.773	3.952	4.364	4.948	5.105	4.31	4.688	3.452	4.946	3.469	3.059	5.094	3.571	6.424	5.679	5.123	4.792	4.993	4.367	4.153	4.136	5.345	5.144	5.198	4.733	4.389	4.792	5.14	4.877	3.112	4.521	4.293	4.239	3.065	4.051	3.217	3.437	3.487	5.467	4.185	5.252	4.845	3.059	3.512	3.058
VP_1094	3.464	3.398	0.338641	0.402065	-1.047	3.165	2.994	3.062	3.558	3.91	3.063	5.525	3.067	3.423	3.387	3.025	3.331	3.487	3.494	3.016	3.714	4.568	4.808	3.589	3.056	3.131	3.421	3.742	3.322	3.077	3.053	3.081	5.438	3.444	3.533	3.188	4.11	3.207	3.339	3.236	3.812	3.894	3.773	4.302	4.877	5.237	3.152	3.341	3.782
VP_109	4.381	4.579	0.0605048	0.0858805	1.147	4.352	4.77	4.685	4.184	4.51	4.896	3.247	3.198	2.973	2.906	4.762	5.048	4.172	5.408	4.967	5.658	5.888	4.266	4.47	5.568	4.653	4.111	4.14	3.786	4.467	5.312	4.225	4.507	2.934	4.104	4.284	3.856	3.236	3.662	3.12	3.598	2.961	4.734	4.653	5.179	6.137	4.601	4.816	5.411
VP_10944	3.818	3.805	0.894855	0.914863	-1.01	3.165	3.414	3.059	3.106	4.286	3.567	3.029	3	4.112	4.275	3.751	2.953	4.628	4.544	3.799	3.807	4.822	3.224	3.459	3.767	4.449	3.72	3.31	3.579	3.138	4.401	2.996	5.826	4.744	3.671	4.683	3.897	3.32	3.608	3.99	3.491	5.462	3.842	5.927	4.118	3.451	5.846	3.171	3.143
VP_10945	9.241	8.085	1.26e-34	2.23e-33	-2.228	9.437	8.747	9.312	9.882	8.965	8.88	10.125	9.05	9.612	8.364	8.595	8.774	9.534	8.693	8.72	9.18	8.404	8.94	8.969	7.898	9.389	9.317	9.353	9.852	8.729	9.032	8.863	9.009	8.899	9.454	9.24	10.156	9.945	8.57	9.238	7.496	10.138	9.56	9.805	9.895	9.154	9.577	10.094	9.645
VP_10946	5.419	4.978	0.00501449	0.00859986	-1.357	5.269	4.505	5.484	5.697	4.064	6.003	4.874	6.819	6.476	6.632	6.387	4.617	6.432	6.468	5.362	7.312	7.704	6.053	6.424	5.924	4.887	5.109	5.424	5.35	6.542	6.595	5.386	3.275	6.446	4.391	4.714	7.408	4.53	3.664	7.544	6.438	6.01	3.188	6.121	3.165	4.627	3.004	5.582	3.094
VP_10947	7.171	7.277	0.120442	0.16019	1.076	7.34	6.946	7.757	6.955	6.808	7.075	7.826	7.319	8.064	8.649	7.561	8.194	7.84	7.762	7.303	6.949	6.491	6.709	6.708	6.558	6.964	6.961	7.074	6.749	6.564	6.526	6.458	6.036	8.074	7.433	7.385	7.56	7.702	7.44	7.902	8.492	7.488	7.085	7.08	7.235	6.429	7.056	6.499	6.755
VP_10948	4.07	4.539	6.19e-06	1.52e-05	1.384	3.733	3.973	3.736	3.976	3.75	3.557	6.764	4.084	4.167	4.666	3.023	3.105	3.724	3.356	3.419	4.18	4.802	5.907	3.568	2.971	3.727	4.582	4.588	4.539	4.644	3.097	3.829	4.538	4.538	3.568	3.353	4.408	4.045	3.633	4.264	3.124	4.95	4.375	3.024	5.288	3.079	4.647	4.914	3.463
VP_10949	4.443	4.625	0.181281	0.231043	1.135	4.753	5.401	4.762	4.846	4.384	4.735	4.262	4.694	4.062	4.389	4.762	3.194	4.756	4.564	4.412	4.373	3.943	4.312	4.309	4.87	4.282	4.24	4.689	4.899	3.101	3.169	3.12	6.082	4.283	4.362	4.696	3.339	4.448	4.55	4.684	3.143	4.248	3.174	3.384	3.595	4.932	5.23	5.947	4.803
VP_10950	3.823	3.84	0.850099	0.877872	1.012	3.245	3.138	4.099	3.858	3.05	3.974	3.768	3.619	3.458	3.974	4.057	3.338	3.039	3.364	3.482	3.662	3.398	3.67	3.299	3.412	3.632	3.679	3.515	3.942	3.513	3.551	3.517	4.255	3.086	3.355	3.77	4.029	3.542	3.487	3.293	5.63	6.04	4.085	4.391	4.999	4.644	3.812	4.015	4.332
VP_10951	7.587	8.037	2.75e-07	7.7e-07	1.366	7.84	7.528	7.709	7.514	8.268	7.426	9.706	8.554	8.961	9.811	7.613	8.024	7.126	7.277	6.655	7.557	6.918	8.001	7.487	6.518	7.572	7.326	7.821	7.433	7.602	7.585	7.915	6.656	8.502	7.214	8.017	8.072	8.319	7.169	8.115	7.412	7.68	7.247	7.293	6.763	6.466	7.367	6.921	6.749
VP_10952	10.323	10.462	0.14251	0.186197	1.101	10.235	10.775	9.63	9.699	11.984	10.474	12.713	10.668	11.49	11.697	10.354	10.278	9.959	10.337	9.758	10.236	9.518	10.397	10.082	9.777	9.985	9.557	9.918	10.047	9.622	9.624	9.684	9.155	11.245	9.816	10.311	10.311	10.391	9.924	10.839	10.695	10.003	9.478	9.76	9.682	9.224	9.243	9.22	8.811
VP_10953	4.334	4.278	0.500826	0.563172	-1.04	4.763	4.248	5.821	4.586	5.22	4.248	3.684	3.866	4.165	3.945	3.731	2.884	3.759	4.345	4.218	4.028	4.035	3.33	4.414	3.868	4.298	4.14	4.372	4.546	3.53	4.151	5.288	2.941	4.418	4.549	4.491	5.264	4.517	3.771	4.142	4.129	5.096	4.002	4.173	4.366	3.708	4.36	3.281	3.276
VP_10954	4.52	4.973	7.52e-06	1.83e-05	1.369	5.504	5.199	3.834	4.609	4.748	4.172	6.865	4.821	4.2	5.179	4.879	3.217	4.665	4.563	3.761	4.301	5.202	6.343	6.065	4.111	3.734	3.782	4.65	4.16	3.171	3.914	4.577	5.645	4.601	4.07	4.352	5.008	5.724	4.411	4.677	5.006	3.889	4.093	4.583	5.154	3.491	3.373	3.762	3.972
VP_10955	11.197	10.744	2.8e-06	7.12e-06	-1.369	11.032	11.203	10.854	11.073	10.264	11.038	12.215	11.566	12.428	11.477	11.394	11.556	11.582	11.461	10.89	11.362	11.294	11.336	10.352	10.297	11.522	11.205	11.195	11.31	10.731	10.546	10.668	10.391	11.736	10.624	10.832	10.821	11.145	10.633	10.948	10.448	11.294	10.177	10.708	10.841	10.36	10.662	10.447	10.015
VP_1095	5.863	5.026	7.25e-08	2.14e-07	-1.785	6.253	6.284	5.638	6.086	5.221	6.164	3.632	7.034	6.977	8.064	5.631	6.897	5.48	7.52	6.852	6.753	7.533	5.009	6.024	7.203	4.878	5.002	5.545	4.49	5.19	5.77	4.564	4.712	4.989	5.055	6.328	5.833	5.519	4.658	6.374	5.807	5.909	5.203	6.647	5.255	5.473	4.754	5.572	5.734
VP_10956	6.426	6.999	9.29e-06	2.23e-05	1.488	7.41	7.04	6.532	5.785	6.498	7.46	4.88	6.147	6.056	6.786	8.109	6.706	7.213	7.185	6.907	6.769	8.546	6.367	7.25	7.01	6.254	6.253	6.183	5.765	5.659	6.316	5.415	6.139	5.783	5.214	6.434	5.66	5.57	5.7	6.676	5.873	5.863	5.685	7.418	5.836	6.357	6.273	6.341	4.928
VP_10957	4.01	4.486	3e-08	9.16e-08	1.391	3.731	4.032	3.505	3.318	3.466	3.961	4.339	3.933	3.878	4.593	5.028	4.411	3.187	3.639	3.17	4.35	3.684	3.915	3.827	3.327	3.917	4.405	3.711	4.173	4.161	3.916	3.576	3.692	4.566	3.765	3.497	4.451	3.324	3.631	4.483	4.551	3.026	3.306	4.43	5.512	4.974	4.473	5.818	3.492
VP_10958	4.767	4.719	0.652203	0.70444	-1.034	6.251	4.126	4.276	3.316	3.193	4.879	7.368	3.197	5.409	5.087	5.223	5.24	5.163	5.334	5.122	5.89	5.856	5.403	4.865	4.678	4.715	4.14	4.377	3.965	3.239	4.689	3.713	5.003	4.376	3.93	5.039	4.912	3.989	4.397	5.303	3.093	5.223	3.266	5.048	3.436	3.22	3.131	5.341	4.763
VP_10959	4.308	4.205	0.447134	0.510943	-1.074	6.235	5.135	3.643	3.157	3.959	4.203	9.112	4.218	7.037	5.627	4.824	3.823	4.379	4.227	4.243	5.444	5.79	6.882	5.391	3.974	3.86	3.318	3.389	3.102	4.659	4.665	4.795	3.058	3.131	3.806	3.621	5.555	3.819	4.139	4.474	4.095	4.144	4.469	3.128	4.398	4.87	3.206	3.55	3.127
VP_10960	11.246	9.523	3.93e-22	3.25e-21	-3.301	11.723	11.873	11.285	11.761	8.556	12.014	12.003	12.547	9.691	10.648	12.392	10.928	11.533	12.336	12.145	12.455	12.223	12.426	11.614	9.472	11.521	11.662	11.82	11.562	11.106	10.624	11.26	10.358	10.28	10.546	11.021	10.586	10.296	9.594	9.633	9.547	9.816	9.613	9.804	10.256	9.563	10.097	10.469	10.169
VP_10961	6.671	7.152	1.67e-07	4.77e-07	1.396	6.902	6.399	6.203	5.965	6.356	6.881	8.112	6.991	8.714	7.744	6.727	7.107	6.508	6.936	6.283	6.921	6.604	7.034	6.736	6.501	6.189	6.267	6.268	6.368	6.552	6.411	6.719	5.496	7.51	6.633	6.334	6.578	7.874	6.785	6.875	6.583	7.794	6.436	6.348	6.152	6.209	6.258	6.207	6.05
VP_10962	5.497	5.53	0.77589	0.814264	1.023	6.175	5.303	5.62	4.951	4.526	5.259	9.199	5.202	7.437	6.658	5.487	3.038	4.79	5.525	5.26	6.14	5.98	6.603	5.985	5.259	5.207	5.237	5.67	5.026	5.357	6.013	5.4	4.29	5.31	5.05	5.818	5.268	5.325	4.706	5.312	5.013	5.033	5.542	5.56	3.761	6.332	5.594	5.685	5.035
VP_10963	3.388	3.324	0.199452	0.251693	-1.045	3.289	3.157	3.406	3.354	3.533	3.2	3.027	3.379	3.352	3.306	3.091	4.057	3.606	3.308	3.146	3.327	4.6	2.935	3.027	3.177	3.393	3.098	3.072	3.223	3.744	3.673	3.675	3.2	3.272	2.933	3.015	3.178	3.686	3.299	3.555	3.195	3.136	2.967	3.001	3.109	3.507	3.716	3.467	4.078
VP_10964	5.612	5.789	0.0261592	0.0397291	1.131	6.225	5.804	5.554	5.237	3.994	5.219	4.56	5.559	6.568	6.18	5.463	4.168	5.061	4.852	5.566	6.001	6.16	4.912	5.656	5.096	5.137	5.241	5.071	4.852	5.763	5.285	5.135	5.326	5.76	5.167	5.773	6.059	5.481	5.638	5.765	6.75	5.473	5.276	5.548	7.071	3.388	4.255	5.909	5.24
VP_10965	10.166	10.165	0.992926	0.994295	-1	10.404	10.172	10.176	10.165	10.471	10.164	11.322	10.349	11.187	11.147	10.197	10.619	10.338	10.186	9.963	9.85	9.023	9.647	9.6	9.345	10.673	10.271	11.062	10.802	9.444	9.432	9.455	9.052	10.955	10.031	10.252	10.691	10.427	9.84	10.471	9.813	10.107	9.362	9.526	9.551	8.981	9.546	9.551	9.024
VP_10966	5.293	5.95	8.51e-06	2.05e-05	1.577	5.248	6.085	6.158	5.251	6.461	5.01	6.065	4.909	6.48	5.506	5.126	4.624	5.202	4.347	5.009	5.095	5.983	5.428	6.048	4.313	6.086	4.435	5.464	4.792	5.253	5.882	5.897	6.008	5.405	6.475	4.992	4.647	4.737	6.392	6.302	3.252	5.526	3.508	4.799	5.059	6.745	4.333	6.01	6.147
VP_10967	11.259	8.015	2.35e-78	1.11e-75	-9.475	12.39	11.517	11.957	11.718	8.342	11.462	10.547	11.852	12.478	11.971	11.506	11.912	11.635	11.528	11.277	11.737	10.953	10.888	10.595	8.05	12.465	12.893	12.315	12.955	11.26	11.387	11.691	11.119	12.781	11.838	11.916	12.024	12.085	10.891	12.358	10.175	11.764	10.806	11.374	11.617	10.827	10.749	11.286	10.728
VP_1096	8.012	7.118	1.48e-08	4.65e-08	-1.859	8.678	8.512	7.569	8.048	7.314	8.479	7.287	9.065	8.959	10.423	7.454	8.698	7.853	9.472	8.629	9.31	9.689	8.155	8.287	9.202	7.136	7.049	7.888	7.117	7.574	7.926	6.852	6.917	7.365	7.213	8.185	8.022	7.523	6.658	8.547	7.846	7.534	7.027	8.658	7.416	7.632	7.187	7.586	7.62
VP_10968	3.65	3.761	0.101976	0.137813	1.08	3.637	3.134	3.17	3.556	4.32	3.278	3.263	3.81	3.335	3.17	3.815	4.894	3.389	3.44	3.503	3.137	3.485	3.254	3.324	4.463	2.941	3.27	3.305	3.277	3.961	3.973	4.028	4.923	3.662	3.346	3.566	3.319	3.697	3.89	3.98	4.107	2.88	4.071	3.941	3.854	4.386	4.23	4.404	4.422
VP_10969	6.615	5.826	2.29e-07	6.46e-07	-1.728	6.655	5.893	8.591	7.003	5.261	6.385	6.335	7.305	9.129	7.527	6.794	8.206	7.029	7.585	7.079	6.477	7.144	5.826	6.402	4.639	7.225	8.144	8.086	7.8	6.808	7.471	6.963	6.877	10.17	7.676	7.614	7.268	8.59	7.356	7.362	5.407	7.391	7.299	7.496	6.919	7.541	7.236	7.917	6.309
VP_10970	4.793	6.56	1.17e-21	9.34e-21	3.404	5.666	4.005	5.217	4.706	5.655	4.476	7.777	5.076	4.343	4.188	3.936	3.591	4.608	4.421	4.521	4.976	5.319	6.304	4.794	6.577	3.898	5.299	4.398	4.533	5.764	4.554	5.73	6.954	4.062	4.937	4.584	4.392	3.895	4.463	4.269	4.787	2.945	5.074	3.406	5.75	5.469	5.624	5.048	5.852
VP_10971	3.381	3.656	0.00157427	0.00289608	1.209	3.348	3.572	3.042	3.068	2.901	2.975	5.163	3.02	3.681	3.315	3.52	3.453	3.061	3.006	3.044	3.169	3.029	4.858	3.291	3.044	3.069	3.18	3.438	2.98	3.015	3.019	3.078	3.493	3.163	3.129	3.545	3.914	3.106	3.167	3.586	3.686	3.476	3.623	4.166	4.711	5.265	3.089	3.414	3.181
VP_10972	3.296	3.383	0.388731	0.452648	1.062	3.01	2.979	3.085	3.043	3.315	3.053	3.198	2.988	3.198	3.04	2.977	3.149	3.023	2.994	2.951	2.937	3.053	3.32	2.883	3.259	3.23	3.043	3.21	2.993	3.234	3.148	3.032	6.65	3.619	2.863	2.981	3.23	2.977	3.047	3.033	3.151	3.788	2.934	3.009	3.014	3.044	3.094	2.957	4.62
VP_10973	6.072	6.716	2.13e-13	9.89e-13	1.564	6.137	6.404	6.316	6.838	6.147	5.801	6.503	5.436	5.846	6.571	6.157	5.928	6.805	6.049	6.369	6.244	5.249	5.437	5.666	6.172	6.541	6.878	6.869	7.077	5.715	5.969	6.269	6.106	6.39	6.606	6.542	7.198	5.423	5.812	5.801	6.682	5.657	5.157	5.299	5.52	5.034	5.755	6.85	5.603
VP_10974	7.678	7.327	0.000284609	0.000576779	-1.276	7.76	8.209	7.218	7.719	7.145	7.865	7.024	8.423	8.841	7.901	7.994	7.427	8.542	7.725	7.377	8.407	7.689	7.876	7.769	6.995	8.59	7.24	7.647	8.268	6.782	7.344	8.027	6.907	8.045	7.235	7.051	7.795	7.127	7.066	7.432	6.395	6.674	6.568	6.883	7.143	5.72	6.259	7.103	6.664
VP_10975	4.127	4.195	0.530447	0.59167	1.048	3.386	3.192	3.015	4.096	3.023	3.322	4.809	3.583	3.564	3.817	3.343	3.548	4.098	3.221	3.972	3.533	4.577	3.618	4.133	5.098	4.342	4.352	4.105	4.488	3.882	5.651	4.083	5.388	3.628	4.177	3.95	4.297	4.186	4.155	3.509	3.051	4.388	4.714	3.639	5.377	5.257	6.004	3.29	5.291
VP_1097	5.612	5.125	0.000414814	0.000823511	-1.401	5.808	6.431	5.416	5.988	4.981	6.01	3.297	6.649	6.193	7.753	5.458	6.472	5.41	7.038	6.631	6.751	7.317	4.742	5.919	6.711	4.634	4.376	4.954	4.424	5.003	5.43	3.689	3.759	5.49	4.946	5.873	5.608	5.238	4.375	6.158	5.206	4.213	4.58	6.165	5.909	5.139	5.312	4.533	5.194
VP_10976	7.163	7.411	0.012056	0.0194194	1.188	7.872	7.182	6.728	6.25	7.435	7.072	11.608	7.541	8.079	8.578	7.707	7.107	7.087	7.778	7.924	8.259	8.188	8.939	7.307	7.92	6.429	6.507	7.113	6.523	6.472	6.847	6.605	6.12	6.954	5.972	6.05	6.417	6.56	6.586	7.377	6.739	6.393	6.595	7.269	6.495	7.042	6.408	6.576	6.61
VP_10977	4.575	3.743	1.13e-08	3.6e-08	-1.781	3.293	3.512	4.183	6.134	3.925	2.896	4.348	4.807	3.922	4.077	5.117	3.502	4.604	5.59	4.997	4.831	5.834	4.209	6.496	2.938	4.082	5.658	3.354	6.547	6.579	6.663	4.213	4.005	4.496	5.141	5.203	4.207	3.003	3.254	4.523	3.047	4.823	3.313	7.46	3.406	4.788	4.806	5.278	6.462
VP_10978	6.66	6.579	0.33273	0.395868	-1.058	7.156	6.632	6.763	6.582	5.795	6.554	7.576	7.031	7.764	7.605	7.051	7.012	6.621	6.491	5.969	6.739	5.727	5.906	5.4	5.616	6.408	6.35	6.369	6.267	6.191	6.021	6.368	6.758	7.097	6.507	6.967	7.251	6.894	6.914	7.413	7.52	7.223	7.58	6.68	7.187	5.911	6.472	6.193	6.523
VP_10979	4.617	4.683	0.669138	0.719572	1.047	4.359	3.481	4.285	4.063	2.961	5.15	3.765	5.714	6.755	6.175	5.759	7.408	5.502	5.52	3.639	4.772	5.092	3.511	4.24	4.043	4.058	3.452	4.551	3.609	4.867	4.07	4.494	2.984	4.465	4.256	5.211	4.324	4.92	2.923	5.342	4.989	4.412	4.448	4.987	4.286	4.437	4.738	2.961	3.285
VP_10980	9.262	9.564	0.00320928	0.00566417	1.234	10.06	9.313	8.738	8.734	9.242	9.521	11.695	9.801	11.061	11.341	10.097	9.791	9.394	9.253	8.203	9.649	8.857	9.791	9.875	8.469	8.966	8.583	9.218	8.811	8.747	8.686	9.027	8.057	9.977	8.786	9.128	9.112	9.282	8.881	10.155	9.512	9.051	8.654	8.834	8.775	8.124	8.522	8.419	7.89
VP_10981	3.572	3.636	0.435977	0.499804	1.046	4.24	3.282	3.082	3.106	3.105	3.832	6.047	4.228	5.374	4.505	4.269	3.248	4.034	3.858	3.039	3.25	3.248	4.161	4.468	3.696	3.161	3.124	3.176	3.046	3.322	3.12	3.106	2.964	4.475	3.157	3.249	4.31	3.326	3.08	3.76	3.22	4.058	3.492	3.877	3.6	3.391	3.175	3.158	3.298
VP_10982	7.828	8.661	2.79e-18	1.8e-17	1.782	8.593	8.187	8.052	8.043	7.257	8.017	10.074	8.289	7.409	8.166	8.013	8.033	7.965	8.005	7.417	8.302	8.64	8.258	7.804	7.514	7.865	7.757	8.043	7.814	7.071	6.904	7.006	7.591	7.779	8.727	7.871	7.828	7.753	8.507	7.976	7.682	7.178	7.067	7.461	7.277	6.908	7.756	7.09	7.469
VP_10983	6.963	7.422	1.28e-07	3.7e-07	1.375	7.821	7.224	7.089	6.893	6.708	6.813	8.424	7.433	7.117	7.431	7.358	7.123	6.968	6.835	6.894	7.398	7.581	7.922	7.427	7.398	6.718	6.81	6.894	6.831	6.369	5.913	6.778	6.285	6.638	6.473	7.035	6.864	6.114	5.843	6.864	6.777	6.071	5.683	6.223	6.158	6.095	5.671	6.551	5.704
VP_10984	8.676	7.373	2.96e-25	2.96e-24	-2.467	8.158	7.853	8.677	8.523	6.302	7.238	6.334	10.085	8.607	6.15	8.935	8.378	9.719	8.537	8.761	9.156	9.826	8.881	7.174	6.504	9.3	9.225	9.46	8.67	9.442	8.032	9.761	9.09	7.796	8.833	8.701	8.047	8.99	8.043	8.275	7.066	8.163	8.274	8.149	9.265	9.656	9.938	9.624	8.536
VP_1098	5.222	4.707	1.96e-05	4.54e-05	-1.429	5.637	5.75	4.724	5.383	4.369	6.297	4.95	6.303	3.068	4.428	5.392	6.634	5.966	5.821	5.944	6.265	6.807	5.368	6.073	6.271	4.817	4.287	4.319	4.682	5.218	4.919	3.159	5.287	3.3	3.72	5.035	5.426	4.394	3.767	5.566	5.831	3.75	5.518	6.965	5.27	4.52	5.314	5.17	5.41
VP_10985	8.425	7.119	3.89e-31	5.64e-30	-2.472	7.911	7.864	8.063	8.493	5.087	7.261	7.122	9.29	9.005	7.64	8.418	9.356	9.283	8.527	8.488	8.738	8.812	8.747	7.526	5.872	9.092	8.541	9.116	8.578	9.081	8.021	9.292	8.202	8.632	8.505	8.518	8.947	8.531	7.772	9.012	7.637	8.444	8.301	8.246	9.172	9.019	9.266	9.158	8.698
VP_10986	9.479	8.996	0.00298644	0.00529373	-1.397	9.734	9.979	9.836	10.102	9.061	10.024	7.604	9.233	8.996	8.447	8.582	8.637	9.784	10.106	9.714	9.235	8.839	8.754	9.205	9.844	10.38	11.481	11.11	11.375	9.066	9.816	8.945	9.196	9.317	9.908	9.824	9.694	8.737	8.477	8.586	6.214	8.663	8.363	8.356	8.229	8.321	8.59	9.673	8.011
VP_10987	6.584	6.643	0.482843	0.545726	1.041	6.373	6.126	6.64	6.259	5.818	6.595	7.326	7.241	6.963	7.001	7.275	6.712	6.757	6.463	6.117	5.826	6.503	6.795	6.572	5.872	5.898	7.444	6.362	6.204	6.643	6.789	6.806	6.433	6.931	7.599	6.128	6.018	7.39	6.818	7.163	6.785	7.127	7.492	7.106	6.884	6.235	7.54	6.393	6.428
VP_10988	5.842	5.948	0.221495	0.276325	1.076	6.153	5.806	6.015	5.999	5.265	6.049	7.153	7.076	5.907	6.353	5.934	6.047	6.7	6.111	6.137	5.771	6.666	6.718	6.953	6.166	5.617	5.916	5.733	5.875	6.203	6.303	5.695	5.573	5.797	5.376	5.579	5.272	5.244	5.207	4.8	6.295	5.925	5.113	6.423	4.607	6.126	5.889	4.883	5.836
VP_10989	7.066	7.274	0.0130582	0.020902	1.155	7.461	7.449	6.91	7.239	7.896	7.085	7.186	7.229	5.885	7.041	7.62	6.907	7.342	7.096	7.231	7.394	7.054	7.049	7.466	6.936	7.045	7.101	7.286	7.293	6.01	6.22	6.386	6.277	7.064	7.182	7.289	7.313	6.421	6.416	6.88	7.089	6.075	6.344	6.734	6.719	6.26	6.536	6.629	6.699
VP_10990	6.87	7.09	0.125478	0.166202	1.165	7.781	6.837	5.909	6.447	6.8	7.126	13.44	7.501	6.559	6.943	6.782	6.705	6.656	6.954	6.894	7.208	7.526	9.706	8.168	6.977	7.026	6.989	7.72	7.395	6.474	6.797	7.227	6.152	6.54	6.472	6.42	6.648	5.918	5.835	6.473	5.864	6.476	5.858	5.842	6.196	5.597	5.998	6.05	5.649
VP_10991	8.056	8.047	0.929974	0.943605	-1.006	7.867	7.653	7.806	7.828	8.475	7.772	7.222	8.421	9.228	8.87	8.363	9.184	7.733	7.223	7.297	7.183	5.469	5.074	6.476	6.319	7.85	7.596	7.794	7.733	8.177	8.133	8.167	8.065	9.097	8.197	8.272	8.749	8.911	8.722	9.429	9.293	8.738	8.139	8.45	8.586	7.513	7.852	7.961	7.834
VP_10992	5.437	5.545	0.286366	0.346773	1.078	5.346	5.762	5.585	6.229	5.355	5.685	3.856	5.01	5.261	5.655	6.089	5.593	5.378	5.474	5.244	5.35	5.144	3.366	4.657	4.847	5.363	5.536	5.522	5.435	4.904	4.685	3.816	3.23	5.736	5.462	5.502	5.627	6.369	5.975	6.543	7.452	6.16	5.833	5.608	5.91	5.033	5.856	3.288	5.402
VP_10993	3.819	3.821	0.980214	0.984084	1.001	5.392	3.423	3.495	3.351	5.183	3.528	5.765	4.489	3.308	4.027	4.34	2.972	3.618	3.903	3.613	3.896	3.863	4.03	5.643	3.913	3.06	3.741	3.344	3.313	3.611	3.363	3.273	2.965	4.442	4.385	3.666	2.924	3.122	3.241	3.441	3.011	3.508	4.46	3.93	3.386	3.465	3.461	3.401	3.668
VP_10994	3.565	3.296	0.00014029	0.000295385	-1.204	3.701	3.475	4	3.097	3.19	3.101	3.102	3.246	3.373	3.203	3.089	2.966	3.175	3.209	3.033	3.195	3.226	3.095	3.887	3.071	3.747	3.184	3.338	3.298	3.492	3.339	4.287	2.996	3.457	3.389	3.884	4.748	3.298	3.017	3.616	3.081	3.369	2.971	4.765	3.022	3.144	3.275	3.241	3.823
VP_1099	4.497	4.249	0.0207853	0.032153	-1.188	3.88	4.017	4.255	4.641	5.481	4.648	3.242	5.296	5.398	4.661	4.19	3.089	4.161	4.857	4.167	4.218	5.601	3.261	3.992	4.625	4.942	4.345	3.904	3.971	4.006	3.264	3.14	5.44	4.359	4.233	4.628	4.122	5.521	5.119	5.103	5.214	4.698	4.604	2.94	3.458	4.459	3.187	3.135	6.71
VP_10995	7.357	7.744	6.05e-05	0.000133015	1.308	7.174	7.083	6.971	6.849	7.321	7.558	6.135	7.628	8.437	8.199	7.477	8.171	7.202	7.075	6.693	6.566	7.144	6.331	6.482	6.75	7.019	7.362	6.796	7.047	7.771	7.414	7.277	7.139	8.27	7.583	7.444	7.689	7.891	7.752	8.034	8.925	7.815	7.106	7.811	7.334	6.894	7.478	6.524	6.607
VP_10996	8.125	7.579	6.3e-07	1.71e-06	-1.46	8.508	7.905	8.421	8.229	6.47	7.935	4.29	8.052	7.057	7.867	9.017	9.129	8.5	7.473	7.907	7.158	7.368	7.507	7.916	7.111	8.407	8.299	8.441	8.366	8.582	8.355	8.444	8.377	8.542	8.547	9.011	8.87	8.534	8.523	8.551	6.315	9.088	8.497	8.837	9.122	8.374	8.785	8.851	8.39
VP_10997	7.792	7.975	0.000879247	0.00167324	1.135	7.228	7.157	7.95	8.234	7.495	7.354	7.14	7.579	7.319	7.102	7.622	7.714	7.21	7.502	7.64	7.372	7.323	7.472	7.465	8.12	8.115	8.014	7.897	7.929	7.509	7.306	7.98	8.767	7.934	8.45	7.892	8.078	7.815	7.926	7.161	8.371	8.131	7.439	7.429	7.733	7.65	7.764	8	7.943
VP_10998	5.839	7.051	7.02e-21	5.34e-20	2.315	5.576	6.118	6.043	5.197	9.49	6.557	6.614	7.148	4.83	5.81	6.512	3.033	6.038	5.811	6.032	6.513	6.292	6.356	6.329	6.06	5.174	5.55	5.92	5.216	4.89	3.002	5.276	5.778	5.585	5.853	5.164	5.508	5.134	5.728	5.482	5.144	4.988	6.387	5.561	5.714	4.562	5.281	5.061	6.431
VP_10999	4.267	4.345	0.46706	0.530402	1.055	5.056	4.115	4.351	4.619	4.815	4.516	5.984	4.728	5.697	4.508	4.516	5.367	3.372	3.276	3.414	3.214	3.034	3.834	4.233	3.212	3.793	4.088	3.854	3.955	3.568	3.522	3.523	5.363	4.46	4.812	4.573	3.211	5.096	5.205	5.454	4.772	4.392	3.145	3.11	3.661	3.54	3.693	3.743	3.899
VP_11000	8.424	8.823	0.000168229	0.000350774	1.318	9.265	8.173	8.237	7.964	8.72	8.773	11.748	9.544	8.066	8.561	8.147	8.389	8.343	8.723	8.338	8.98	9.315	9.832	9.783	8.617	8.735	8.754	8.475	8.541	7.794	7.969	8.661	7.852	7.943	8.239	8.7	8.475	7.567	7.375	8.205	7.679	7.706	7.291	7.893	7.721	7.292	7.684	7.481	8.064
VP_11001	5.2	4.924	0.00346385	0.00608553	-1.211	5.846	5.273	5.827	5.812	4.098	5.683	5.035	5.656	6.031	5.366	5.555	4.907	5.941	6.071	5.163	5.633	4.979	4.96	5.749	4.71	5.227	5.999	5.527	5.708	5.121	4.653	4.634	4.632	5.736	5.236	5.869	5.429	4.914	4.327	5.148	4.239	4.281	4.148	4.565	5.034	4.84	4.415	4.185	5.124
VP_11002	3.655	3.709	0.497201	0.559825	1.038	4.562	3.199	3.533	3.552	3.694	3.242	4.335	5.311	3.055	4.03	3.465	3.281	3.36	3.576	3.332	3.142	3.455	3.653	5.392	3.244	3.374	3.097	3.044	3.154	4.014	3.898	3.838	3.417	3.55	3.253	3.398	2.975	3.409	3.395	3.296	3.709	3.417	3.535	3.862	3.149	4.197	4.106	4.081	4.517
VP_1100	3.715	3.846	0.138015	0.180996	1.095	3.19	3.613	3.113	3.53	3.901	3.043	6.87	3.128	3.614	3.949	3.97	4.38	3.364	3.253	3.513	3.616	3.023	5.406	3.147	3.581	3.02	3.657	4.346	3.627	3.595	3.33	3.384	4.182	3.109	3.098	3.35	4.028	3.321	3.768	3.455	3.571	5.78	3.533	3.45	3.135	3.922	3.55	3.809	4.003
VP_11003	9.75	9.743	0.951675	0.961464	-1.005	11.242	10.395	10.224	10.106	9.054	9.684	12.771	10.424	7.899	11.62	10.152	9.829	10.243	10.697	10.166	10.775	9.545	10.45	9.757	9.653	9.932	9.826	10.149	9.747	9.409	9.171	9.592	8.75	10.003	9.575	9.895	10.037	9.401	9.171	10.008	9.351	9.563	8.833	9.272	9.457	8.61	9.08	9.481	9.112
VP_11004	5.783	5.839	0.465347	0.528746	1.04	6.165	5.85	6.083	5.927	5.266	5.229	5.536	5.819	5.601	6.076	5.598	5.965	6.145	6.279	5.978	6.248	5.661	6.019	6.114	5.563	6.335	5.845	6.321	6.211	5.072	4.905	5.257	4.614	6.18	6.444	6.614	6.533	5.24	5.877	5.8	6.2	6.037	5.631	4.644	3.476	5.59	5.737	5.184	6.013
VP_11005	7.655	7.925	0.00014579	0.000306303	1.206	8.11	7.728	7.216	7.494	7.063	7.769	10.617	7.84	7.57	8.107	8.206	7.938	7.846	7.899	7.65	8.155	7.722	8.382	8.034	7.917	7.534	7.578	7.559	7.601	7.351	7.083	7.394	6.758	7.793	7.628	7.643	7.724	7.248	6.987	7.769	8.376	7.301	7.546	7.364	7.15	7.059	7.391	7.305	7.227
VP_11006	5.893	6.124	0.00656837	0.0110438	1.174	6.612	6.048	5.191	5.137	5.685	6.033	5.908	6.11	6.153	6.68	6.302	5.555	6.438	6.45	5.497	6.449	5.809	6.139	5.577	5.675	6.551	5.921	5.841	5.696	5.249	5.679	6.203	4.873	6.367	5.683	6.305	5.848	5.894	6.491	6.064	7.107	5.94	5.094	4.83	5.268	6.261	5.918	5.082	5.696
VP_11007	6.56	6.544	0.872809	0.896429	-1.011	7.106	6.24	6.611	6.074	5.619	6.085	7.277	6.808	6.408	7.298	7.435	7.335	6.887	6.79	6.474	6.113	7.263	6.409	6.731	5.857	6.395	6.224	6.609	6.217	5.929	6.322	5.948	6.231	6.457	6.639	6.18	6.863	5.966	6.28	7.036	5.85	6.148	7.719	6.52	5.615	6.521	6.45	6.698	5.971
VP_11008	6.089	6.402	0.00447575	0.00774089	1.242	7.202	5.905	5.663	5.794	6.517	6.026	10.51	6.512	6.361	6.942	6.414	5.763	5.848	6.139	5.597	6.825	6.434	8.552	6.913	5.577	5.246	5.978	6.346	5.441	5.84	5.729	5.804	7.163	5.452	5.491	5.449	5.76	5.627	5.232	5.988	6.023	5.596	5.277	6.469	4.945	4.934	6.628	5.84	7.048
VP_11009	7.124	7.322	0.00368515	0.00645056	1.147	7.449	7.22	7.364	7.277	6.951	6.824	7.822	7.017	8.428	8.09	7.404	7.595	6.992	6.926	6.824	7.144	6.414	6.95	6.907	6.054	7.184	6.714	7.342	7.292	6.529	6.019	6.825	6.31	7.842	7.805	7.352	7.568	7.195	6.805	7.674	7.927	7.131	7.896	6.773	6.975	6.757	6.301	6.571	6.11
VP_11010	7.96	7.618	0.00101621	0.00191723	-1.267	7.168	7.891	8.764	8.162	6.929	7.579	7.227	7.82	8.546	7.59	8.733	9.912	9.041	8.213	8.634	7.87	5.889	7.156	7.172	6.329	8.45	8.789	7.79	8.56	7.064	8.257	7.909	9.236	8.993	8.229	8.665	7.947	8.48	7.745	8.024	7.178	8.341	6.979	7.807	8.334	7.716	6.83	8.81	8.496
VP_11011	3.659	3.611	0.526045	0.587461	-1.034	3.253	3.147	3.269	3.422	3.415	3.561	6.256	3.9	4.984	4.443	3.921	4.424	3.086	3.033	3.621	3.47	3.124	4.206	3.352	3.297	3.232	3.083	3.606	3.235	3.423	3.549	3.681	4.263	3.074	3.542	3.802	3.728	3.935	4.448	3.67	3.699	3.053	3.617	3.98	4.379	3.747	3.765	3.708	4.02
VP_11012	3.56	3.458	0.115608	0.15443	-1.073	3.113	3.371	3.237	3.357	3.434	3.18	5.336	3.561	4.77	3.368	3.248	2.969	3.281	3.321	3.094	3.51	3.363	4.127	3.119	3.11	3.507	3.129	3.193	3.391	3.764	3.465	4.282	3.127	3.694	3.242	3.667	3.193	3.372	6.226	3.248	5.068	3.874	3.501	3.605	3.467	3.736	3.604	3.365	4.071
VP_11013	3.918	3.827	0.27047	0.329779	-1.065	3.597	4.276	4.473	3.177	3.044	3.801	3.677	4.132	4.34	3.403	5.158	4.102	3.943	4.847	3.891	3.759	3.841	3.72	3.43	5.149	4.556	3.677	3.611	3.803	3.459	3.372	3.381	5.101	3.574	3.983	3.969	3.366	3.892	4.795	4.374	3.218	3.08	3.503	3.972	4.245	3.465	3.53	3.821	3.622
VP_1101	3.452	3.309	0.00989816	0.016172	-1.104	3.082	3.201	3.246	4.179	3.099	3.496	3.521	3.788	3.727	4.02	3.063	3.721	3.23	3.739	3.123	3.199	3.942	3.172	3.09	3.161	3.308	3.988	3.201	3.156	3.232	3.319	3.503	3.271	3.084	2.978	2.935	3.738	3.964	3.665	3.335	5.322	3.148	3.171	3.4	4.527	3.157	3.327	3.526	3.272
VP_11014	3.924	4.159	0.103044	0.139096	1.177	4.466	3.806	2.88	2.957	2.969	2.937	8.816	3.226	3.289	4.053	4.677	4.179	3.743	3.331	3.196	4.162	4.313	7.117	4.462	3.211	3.992	4.187	4.847	3.64	2.991	5.416	4.157	2.899	3.681	3.819	3.069	3.19	2.97	4.326	3.822	3.023	4.005	4.941	3.079	3.275	4.361	2.912	4.883	3.227
VP_11015	9.773	9.308	1.48e-05	3.48e-05	-1.38	10.01	9.486	9.217	9.212	9.019	9.718	11.444	10.744	10.614	10.185	9.713	9.829	9.088	9.817	9.486	9.836	10.125	9.915	10.021	8.961	10.063	10.069	10.406	10.309	9.372	9.217	9.423	9.233	10.838	9.676	9.759	9.248	10.007	9.001	9.385	8.614	9.367	8.929	8.797	8.959	8.808	8.817	9.197	8.746
VP_11016	8.306	8.63	0.015188	0.0240197	1.252	8.113	7.993	8.027	7.917	9.096	9.536	9.084	8.878	7.887	8.5	8.251	7.845	8.691	9.073	8.371	9.443	8.626	9.097	8.956	8.835	8.108	8.081	8.317	8.025	7.531	7.277	7.647	7.182	8.137	7.332	7.594	7.698	7.406	7.459	8.247	7.574	7.457	6.881	7.346	7.087	6.721	6.82	7.101	6.619
VP_11017	3.893	4.252	2.02e-05	4.68e-05	1.282	3.423	3.924	4.152	3.14	3.36	3.975	3.986	4.351	3.821	3.976	4.52	4.355	4.303	4.081	3.126	3.73	3.865	3.664	3.411	4.165	3.753	4.105	4.803	3.899	3.271	3.36	3.505	4.101	4.348	3.774	4.473	3.31	4.084	3.94	3.082	3.35	5.93	3.537	3.428	3.265	5.056	3.472	3.58	3.168
VP_11018	4.313	3.993	0.00251841	0.00450987	-1.249	4.403	4.046	5.471	4.928	4.892	3.919	5.498	5.106	4.428	4.233	3.888	5.738	4.095	4.237	4.73	4.939	4.961	4.26	4.383	4.988	4.833	4.589	4.425	3.974	5.539	3.577	3.845	3.685	3.727	5.036	5.078	3.069	4.4	4.241	4.188	6.008	4.429	4.996	3.107	2.925	5.616	4.787	3.215	5.839
VP_11019	4.574	4.59	0.900207	0.919165	1.011	4.156	4.606	4.906	4.639	5.362	4.39	5.682	3.46	5.409	5.125	4.801	3.248	3.381	3.327	3.545	3.358	3.817	4.405	3.697	3.145	3.7	4.073	4.79	4.574	3.35	4.771	3.371	3.12	5.165	4.26	4.735	3.509	5.41	5.281	5.478	5.392	5.5	4.184	4.99	6.117	3.159	3.348	4.696	3.753
VP_11020	7.398	7.405	0.939074	0.951064	1.005	7.197	7.093	7.308	7.232	6.868	7.162	8.947	7.435	8.592	7.936	7.694	8.051	7.102	6.419	6.442	6.822	6.53	7.104	5.643	6.084	7.361	7.453	7.496	7.412	7.277	6.761	7.666	7.217	8.417	7.867	7.943	8.249	8.305	8.279	8.643	8.687	7.943	8.234	7.667	7.818	6.794	7.072	7.367	7.112
VP_11021	3.467	3.807	0.00467952	0.00806498	1.266	3.146	3.173	4.228	3.479	3.366	3.146	3.083	4.911	3.112	3.156	3.285	3.455	3.053	3.029	3.152	3.066	3.27	3.067	3.18	4.39	3.378	3.129	3.097	3.248	3.438	3.504	3.455	3.12	3.338	3.211	3.107	3.634	3.429	3.539	3.402	3.378	3.485	4.622	3.761	4.633	3.685	3.662	3.918	3.816
VP_11022	3.532	3.921	0.000110077	0.000234773	1.31	3.107	3.404	3.166	3.219	3.168	3.191	3.108	3.183	4.06	3.703	3.997	4.497	3.241	3.571	3.257	3.193	3.816	3.567	3.951	4.998	4.065	3.237	3.4	3.063	3.544	3.342	3.471	3.47	3.057	3.897	3.263	3.273	3.355	3.36	3.256	3.605	3.272	3.636	3.377	3.429	4.042	3.617	4.008	3.679
VP_11023	3.581	3.497	0.129768	0.171289	-1.06	3.169	3.207	3.343	3.62	3.767	3.267	3.669	3.775	3.207	3.184	3.408	4.296	3.139	3.174	3.364	3.6	3.461	3.24	3.577	3.215	3.37	3.127	3.105	3.232	3.88	3.935	3.911	4.258	3.364	3.52	3.231	3.196	3.506	3.495	3.424	4.075	3.064	3.807	3.694	3.653	4.311	4.151	4.458	4.468
VP_11024	11.455	9.602	1.16e-40	3.07e-39	-3.612	12.127	12.106	12.392	11.766	9.694	11.212	10.286	12.24	10.599	10.825	11.566	10.522	12.287	11.849	12.086	12.193	10.948	11.25	10.505	8.887	11.971	11.935	12.113	12.126	11.105	11.109	11.146	10.989	11.222	11.237	12	11.876	10.46	10.582	11.066	8.418	10.789	10.41	11.039	11.52	10.498	10.505	11.091	10.662
VP_1102	4.938	5.056	0.623435	0.678101	1.085	10.169	6.528	4.305	3.864	3.15	4.87	13.633	6.72	4.861	4.409	3.737	3.437	3.967	3.107	3.903	6.447	4.79	9.676	9.238	3.918	3.794	6.949	4.471	4.895	3.026	2.907	7.782	4.958	3.99	3.145	3.096	5.125	3.791	2.968	2.972	3.06	3.787	3.215	3.515	5.017	4.52	2.982	3.074	3.062
VP_11025	13.216	13.142	0.259383	0.317755	-1.053	13.083	13.477	13.807	13.459	13.732	13.527	13.468	13.501	13.008	13.054	13.255	13.298	12.226	12.695	13.407	13.444	13.351	13.564	13.185	13.426	13.628	13.399	13.741	13.49	13.716	13.657	13.827	13.59	13.177	13.008	13.506	13.035	13.05	12.683	12.779	12.824	12.763	13.094	12.673	13.185	13.446	13.45	13.402	13.982
VP_11026	3.409	3.65	0.0104812	0.0170532	1.181	3.119	3.04	3.813	3.087	5.392	3.022	2.983	3.168	3.03	2.936	3.219	3.801	4.03	3.433	3.705	3.306	3.244	2.948	4.209	3.72	3.286	3.345	3.172	2.895	3.004	3.052	3.221	3.812	3.147	3.035	3.793	4.22	3.115	3.507	3.36	3.478	3.633	3.408	4.26	5.18	3.103	3.116	3.549	3.07
VP_11027	7.331	8.067	2.48e-05	5.69e-05	1.666	8.575	7.943	6.155	5.637	6.475	7.703	14.362	7.395	7.421	7.252	6.18	6.834	8.688	7.001	7.159	9.496	7.771	10.751	7.684	8.378	7.69	8.649	9.577	8.536	7.321	7.239	7.427	6.544	6.8	6.617	6.722	6.222	6.372	6.792	7.299	6.621	5.691	6.068	6.598	5.815	5.379	5.885	6.756	3.936
VP_11028	8.963	8.75	0.0405172	0.0594592	-1.159	8.406	8.927	8.894	9.065	8.453	9.039	7.827	9.715	8.202	8.666	9.133	10.402	9.875	8.33	8.334	9.601	8.74	9.514	8.934	9.145	8.475	8.788	8.836	8.634	8.893	8.564	9.091	8.497	9.42	9.112	8.282	8.76	8.766	7.751	8.73	8.197	9.042	8.86	9.16	8.871	8.844	9.518	8.835	8.604
VP_11029	9.671	10.353	9.29e-09	2.98e-08	1.604	10.416	9.387	8.799	8.632	8.742	9.538	14.689	9.638	11.02	11.464	9.86	9.605	9.624	9.682	9.064	11.525	10.669	12.334	9.713	9.571	9	9.034	9.409	8.826	10.062	9.408	10.201	9.04	8.89	8.99	9.792	9.127	9.098	9.096	10.123	8.969	8.837	9.488	9.642	9.781	9.094	9.067	9.168	8.902
VP_11030	9.632	9.125	0.0452495	0.0658381	-1.421	8.524	11.306	7.103	7.671	12.555	11.237	12.26	7.46	7.649	9.879	12.109	10.325	8.349	6.595	7.859	10.687	11.304	8.972	7.631	8.187	11.615	11.337	7.063	7.519	8.619	10.721	8.644	10.811	7.514	7.642	12.174	10.052	10.854	10.672	10.035	9.746	10.064	9.586	10.12	10.017	11.464	8.719	11.956	12.132
VP_11031	9.587	9.607	0.782712	0.8202	1.014	9.823	9.844	9.175	9.295	9.264	9.782	9.856	9.855	8.798	9.161	9.811	9.603	9.52	9.442	9.511	9.242	9.381	9.883	9.338	9.718	9.414	9.479	9.746	9.555	9.06	9.36	8.928	9.049	9.842	9.574	9.311	9.603	9.747	9.06	9.271	8.614	9.472	9.232	9.328	9.316	8.96	9.615	9.199	9.168
VP_11032	9.274	9.09	0.0761302	0.105889	-1.135	10.463	9.532	9.4	8.762	6.859	9.388	8.95	9.826	8.095	9.018	8.612	8.36	9.227	9.794	9.188	9.175	10.319	9.999	9.795	9.204	9.153	8.479	8.67	8.681	8.287	9.265	9.549	8.72	8.405	9.148	9.18	8.672	9.334	8.346	9.11	7.237	8.779	9.664	9.1	8.641	9.237	9.47	9.399	9.199
VP_11033	6.432	7.079	2.64e-07	7.41e-07	1.565	6.572	6.095	7.069	6.715	7.363	6.26	8.749	6.1	6.754	6.907	6.028	7.268	5.868	7.705	6.263	5.963	6.038	6.766	6.151	5.307	6.086	6.448	6.112	6.827	6.618	5.549	5.787	6.909	6.776	6.447	6.166	6.809	6.881	5.998	7.073	8.855	6.481	6.717	5.845	4.941	6.994	5.875	5.52	6.649
VP_11034	5.115	4.568	4.23e-09	1.4e-08	-1.462	5.524	5.009	4.984	4.679	4.318	6.157	4.188	3.442	5.727	5.568	4.916	4.49	5.814	5.942	5.678	5.476	6.451	5.175	5.673	4.522	5.748	5.609	5.717	5.656	4.615	4.384	3.774	5.406	5.865	5.623	6.177	5.891	4.712	4.668	5.692	5.7	5.45	3.916	5.857	3.997	5.045	4.823	4.613	5.682
VP_11035	4.313	4.19	0.0660857	0.0930719	-1.089	4.185	3.798	4.204	4.396	4.189	4.089	4.236	4.965	4.259	4.287	4.78	4.58	4.341	3.841	3.831	4.332	3.871	4.484	3.308	3.513	4.398	4.096	3.668	4.305	3.851	4.245	3.83	4.079	5.82	4.431	4.177	3.788	4.657	3.693	4.513	4.255	4.572	4.571	4.222	4.913	4.329	4.174	4.754	4.681
VP_1103	5.525	5.65	0.523025	0.584573	1.09	7.009	6.542	6.037	6.125	7.74	7.266	6.248	5.406	3.045	3.82	4.023	3.3	6.57	7.376	7.145	6.955	7.42	6.055	6.479	7.086	6.486	6.447	6.714	6.465	5.781	5.93	5.16	5.73	3.223	4.852	4.141	3.025	4.062	3.052	2.994	3.136	3.634	3.007	3.614	3.11	5.311	4.767	5.311	5.068
VP_11036	11.073	6.426	2.48e-54	1.6e-52	-25.059	12.659	10.255	12.055	11.126	4.686	10.872	10.02	12.653	10.398	9.002	11.973	10.825	10.996	12.327	11.924	11.388	12.288	11.903	11.111	7.792	11.763	11.711	11.827	10.558	12.424	11.766	12.08	11.332	10.698	11.812	12.433	10.657	12.219	9.835	10.433	5.534	10.041	11.102	10.396	11.59	12.839	12.3	10.909	11.09
VP_11037	7.628	6.532	2.57e-20	1.89e-19	-2.138	7.762	7.18	8.491	7.258	5.803	8.285	8.396	7.563	8.581	9.547	7.951	9.054	8.004	8.618	8.103	7.033	9.194	8.884	8.025	5.719	7.533	7.695	8.13	7.22	7.125	7.52	6.436	7.269	7.578	7.159	7.162	7.627	7.898	6.887	8.082	6.566	7.629	6.945	7.458	7.198	6.876	7.841	7.025	7.127
VP_11038	7.981	8.127	0.0764364	0.106247	1.106	8.249	8.01	7.638	7.506	8.39	8.188	9.39	7.98	8.887	9.36	8.662	8.596	8.293	7.611	7.51	8.309	7.24	8.292	7.86	7.345	7.829	7.548	7.996	7.804	7.478	7.323	7.779	6.987	8.926	7.711	7.985	8.135	8.227	8.306	8.603	8.575	8.364	7.499	8.255	7.786	6.933	7.517	7.431	6.92
VP_11039	5.397	5.447	0.634169	0.68796	1.035	6.292	5.779	5.398	5.5	5.24	5.579	9.604	5.333	5.381	4.978	5.532	4.772	5.179	5.268	5.549	5.953	6.34	7.097	5.917	5.893	4.737	5.634	5.404	5.109	4.798	4.753	5.013	4.533	5.192	5.217	4.88	4.849	5.217	5.455	5.47	5.935	4.696	4.591	5.165	3.71	5.237	4.736	4.678	3.14
VP_11040	9.08	9.451	8.6e-05	0.00018566	1.293	8.874	9.192	9.083	9.274	8.933	9.265	10.642	9.634	9.313	9.789	9.858	9.215	9.399	9.417	9.202	9.519	9.068	9.504	9.039	8.784	9.22	9.041	8.95	9.428	8.271	8.609	8.921	8.397	9.129	8.716	9.039	9.239	8.154	9.226	8.808	9.516	8.168	8.128	8.304	8.276	7.985	8.092	8.256	8.372
VP_11041	3.776	5.651	1.11e-17	6.91e-17	3.667	3.276	4.009	3.662	3.242	4.605	3.449	4.186	3.7	3.414	3.563	3.132	3.462	3.668	4.213	3.52	3.48	2.961	4.005	3.429	5.634	3.135	3.645	3.36	3.684	3.3	3.092	4.983	3.524	3.025	5.028	3.015	4.579	3.142	7.716	3.667	3.048	4.339	2.94	3.116	3.846	3.494	3.479	3.639	3.108
VP_11042	3.581	3.671	0.301444	0.362882	1.064	3.838	3.415	3.881	3.017	3.637	3.377	3.931	4.934	3.601	4.04	3.341	3.57	3.394	3.457	3.378	3.569	3.032	3.838	3.039	3.091	3.126	3.633	3.587	3.813	2.992	3.037	3.169	3.354	3.57	3.535	3.465	4.88	4.031	3.244	3.17	3.161	4.233	3.413	3.832	4.904	5.521	3.044	3.417	3.001
VP_11043	3.476	3.404	0.257446	0.315636	-1.051	3.338	2.983	5.644	3.067	3.026	3.846	3.651	3.078	4.312	3.781	3.461	3.18	3.094	4.099	3.131	3.256	3.061	3.696	3.393	3.429	3.044	2.965	3.623	3.025	3.279	3.189	3.121	3.082	3.335	3.804	3.483	3.081	3.091	3.015	2.997	3.078	3.85	3.487	3.988	3.442	5.501	3.235	3.372	3.265
VP_1104	4.115	4.17	0.590281	0.648111	1.039	4.117	4.469	3.928	4.822	4.154	4.292	3.131	4.453	4.113	5.337	3.05	3.774	4.491	4.318	3.813	4.358	3.346	3.182	3.645	4.012	3.99	3.678	3.586	4.296	3.078	5.985	4.825	3.863	4.164	4.002	4.265	4.721	3.962	3.081	4.637	3.196	3.195	4.596	5.184	3.463	3.412	4.718	3.138	3.103
VP_11044	6.521	6.716	0.0272931	0.0413193	1.145	6.664	6.46	6.418	6.535	7.863	6.629	6.637	6.772	7.709	6.916	6.994	6.984	5.931	5.862	5.629	5.842	6.106	5.724	5.607	5.181	5.914	5.979	5.855	5.785	5.87	6.134	5.614	5.781	7.325	6.707	6.74	6.337	7.314	7.26	7.584	7.432	6.94	6.621	6.643	6.877	5.514	6.37	6.026	5.752
VP_11045	5.659	5.558	0.622609	0.677399	-1.073	4.744	4.782	5.119	4.939	7.526	8.245	9.591	6.309	5.496	5.349	4.136	7.511	4.889	6.182	4.876	5.956	7.601	7.605	7.416	7.987	5.67	6.847	5.851	6.074	4.415	5.365	4.369	5.459	3.848	3.871	3.813	3.164	3.508	3.53	3.894	3.701	3.42	4.24	3.022	3.992	5.673	4.571	3.879	4.459
VP_11046	8.589	8.978	1.07e-06	2.85e-06	1.31	8.714	8.216	8.361	8.405	7.75	8.224	9.48	8.83	8.791	9.412	9.338	9.458	8.965	8.954	8.439	8.612	8.428	8.751	8.553	8.325	8.372	8.617	8.319	8.283	7.634	7.874	8.118	8.05	9.179	8.844	9.025	9.188	8.574	8.918	9.1	9.263	8.654	8.309	8.786	8.783	7.935	8.177	8.345	8.267
VP_11047	6.609	6.78	0.404325	0.468375	1.126	8.26	7.214	7.392	7.103	7.18	7.919	11.199	8.107	4.322	5.564	6.84	4.563	7.665	7.938	7.764	8.435	8.529	8.666	8.47	8.267	7.326	7.05	7.189	6.157	6.739	6.316	7.003	5.342	3.929	4.653	6.418	4.707	5.128	4.825	4.878	3.177	4.694	5.475	5.063	4.255	6.69	6.514	6.496	6.797
VP_11048	3.247	3.349	0.223591	0.278629	1.073	3.29	3.264	3.447	3.63	3.775	3.29	3.662	3.012	3.095	2.954	3.061	3.543	2.98	3.044	3.057	3.108	3.714	3.106	4.312	3.92	2.988	2.947	2.946	2.983	3.099	3.061	3.028	4.121	3.167	3.089	3.168	3.233	3.076	3.017	2.988	3.11	3.568	3.389	3.683	3.172	3.379	3.107	3.258	3.13
VP_11049	5.612	4.575	1.09e-15	5.95e-15	-2.051	5.221	5.391	5.653	5.967	4.398	5.363	3.509	5.983	4.963	4.859	5.648	5.269	6.118	6.152	5.646	5.609	5.179	4.323	4.953	4.223	6.891	6.137	6.699	6.747	4.666	4.891	5.371	3.339	6.181	6.287	6.011	6.498	5.601	5.208	5.179	5.003	4.776	3.597	3	5.59	3.301	3.338	4.881	4.002
VP_11050	6.763	6.934	0.0183326	0.0286075	1.126	7.627	6.674	6.876	6.8	6.811	6.705	9.113	7.59	6.527	7.087	6.393	6.681	6.952	6.895	6.568	7.447	6.301	7.686	7.419	6.781	6.549	6.463	6.712	7.019	6.447	6.389	6.851	5.959	6.916	6.41	6.47	7.014	6.614	6.383	6.307	6.33	6.774	6.248	6.193	7.42	5.928	6.496	6.602	6.08
VP_11051	3.571	3.453	0.24994	0.307372	-1.085	3.768	2.917	2.913	3.624	4.547	3.027	3.987	4.267	3.445	3.33	3.149	6.372	2.928	3.407	4.231	3.673	2.951	3.659	3.009	4.151	3.293	3.208	3.174	3.868	4.277	3.098	3.049	4.684	3.212	3.542	3.008	3.354	3.071	3.229	2.969	3.122	3.238	3.189	5.492	3.708	3.116	3.067	2.992	5.118
VP_11052	4.633	5.673	1.03e-11	4.18e-11	2.056	4.527	5.174	5.374	5.225	4.866	5.013	4.648	4.743	5.995	4.673	4.208	5.297	4.637	4.094	4.193	3.494	3.145	3.256	3.122	4.208	5.004	5.431	4.376	5.093	4.404	5.565	4.45	3.876	5.45	5.566	4.88	4.737	4.578	5.15	4.471	4.996	5.349	5.525	5.433	3.302	4.309	4.464	3.774	3.925
VP_11053	8.35	8.777	1.5e-08	4.72e-08	1.344	8.477	8.037	8.011	8.261	8.703	8.456	10.798	8.686	9.547	9.177	8.394	9.206	8.154	7.926	7.616	7.9	7.633	8.598	8.413	7.698	8.1	8.001	8.037	8.184	8.225	8.106	8.046	7.88	9.163	8.268	8.21	8.421	8.56	8.413	8.636	8.898	8.551	7.845	8.018	8.251	7.485	8.095	7.997	7.757
VP_11054	4.285	4.356	0.500048	0.562422	1.05	5.261	3.791	3.567	4.074	4.25	4.591	8.948	4.067	4.315	5.282	4.07	3.165	3.952	4.445	3.558	4.218	4.281	6.452	4.659	3.896	4.097	4.048	3.805	4.443	5.079	5.147	3.938	5.367	4.688	3.935	4.031	3.274	4.524	4.722	3.97	3.156	6.261	3.486	3.981	3.765	3.504	4.355	4.722	3.188
VP_11055	8.25	8.614	2.63e-08	8.09e-08	1.287	8.404	8.47	7.838	7.962	8.908	7.835	10.951	8.112	8.63	9.08	8.416	8.03	7.737	7.875	7.849	8.012	8.424	8.795	8.225	7.772	7.798	7.626	7.769	7.957	7.472	7.605	7.693	7.74	8.17	7.886	8.037	8.17	8.047	8.195	8.915	9.264	8.001	7.941	8.287	8.165	7.721	7.445	8.288	7.638
VP_11056	3.479	3.922	2.1e-06	5.41e-06	1.359	3.181	3.055	3.041	3.136	3.144	3.084	5.122	3.18	3.498	3.068	3.337	3.108	3.028	3.267	3.2	3.446	3.143	3.518	3.449	3.328	3.802	2.921	3.279	3.013	3.637	3.288	3.219	3.149	3.051	3.232	3.359	4.012	3.313	3.139	3.065	3.367	3.194	3.472	3.433	3.217	3.825	3.5	5.604	3.83
VP_1105	6.448	6.442	0.958698	0.967342	-1.004	5.842	6.529	6.031	5.084	6.168	6.653	6.936	6.256	6.682	8.187	7.424	7.748	6.185	7.184	6.617	6.232	7.057	6.537	6.991	5.765	5.542	6.785	6.038	5.584	5.442	5.536	5.458	6.11	7.175	6.452	5.944	6.577	6.837	6.333	6.881	7.169	6.959	6.617	6.119	6.999	6.016	5.837	5.605	6.09
VP_11057	6.643	5.707	8.68e-15	4.45e-14	-1.913	7.74	6.119	7.011	6.233	4.993	6.605	3.959	7.906	6.593	8.441	6.593	6.465	7.083	7.323	6.57	7.828	7.989	7.371	6.608	6.996	6.377	6.371	6.109	6.373	6.578	7.377	5.44	7.172	7.225	5.203	7.089	6.419	6.519	5.642	7.224	6.842	5.727	6.513	6.479	7.006	6.895	5.914	6.474	6.423
VP_11058	5.816	5.31	3.83e-05	8.6e-05	-1.42	5.433	5.536	6.493	5.215	6.142	6.212	3.794	6.025	3.638	5.177	4.003	4.669	6.081	6.256	6.271	6.8	7.225	6.392	5.759	5.91	5.854	6.699	5.644	5.747	6.618	7.065	6.053	7.305	6.026	5.233	6.271	4.823	5.013	4.497	4.514	4.141	5.914	6.49	5.757	5.641	6.84	6.949	6.448	5.936
VP_11059	8.681	8.509	0.0296968	0.0446642	-1.126	9.501	8.304	9.099	8.876	8.008	8.276	10.029	8.891	10.545	9.927	8.769	9.854	8.555	8.543	8.398	8.776	8.93	9.062	8.801	8.034	8.597	8.177	8.734	9.001	8.893	8.918	9.15	8.735	9.942	8.628	8.38	9.071	9.174	9.138	9.015	8.973	8.86	8.5	8.477	8.977	8.522	8.116	7.859	8.205
VP_11060	5.805	6.324	3.85e-05	8.64e-05	1.433	4.967	6.104	5.96	6.167	5.74	6.08	4.741	5.872	4.432	5.04	5.397	6.558	5.937	5.842	5.715	5.277	5.416	5.432	6.383	5.183	5.954	5.553	5.861	6.12	5.112	6.059	5.127	4.972	5.447	5.504	5.676	5.674	4.622	5.499	4.537	4.774	4.919	5.017	4.339	3.064	3.827	5.634	5.579	4.467
VP_11061	6.335	6.226	0.198371	0.250454	-1.079	7.05	6.661	6.473	6.254	5.639	6.241	8.109	6.978	6.278	6.784	6.726	6.31	6.618	6.611	6.418	6.803	6.238	7.031	6.675	5.839	6.78	6.733	6.732	6.618	5.771	5.488	5.901	6.203	6.339	6.626	6.888	6.529	6.159	5.68	6.572	6.021	5.856	5.994	6.124	6.69	5.788	5.907	6.112	5.954
VP_11062	4.826	4.852	0.806953	0.840676	1.018	3.789	4.289	4.716	4.659	4.91	4.767	5.938	4.669	5.447	5.18	4.863	5.067	4.317	4.36	4.315	4.487	4.123	4.664	3.347	3.89	4.361	5.137	4.75	4.638	4.768	5.298	4.222	3.258	6.079	5.024	4.829	6.124	5.96	5.526	5.233	5.915	5.897	4.88	5.046	3.885	6.143	4.648	4.609	3.451
VP_11063	3.583	3.525	0.429017	0.492861	-1.041	2.95	3.046	3.069	3.214	3.257	3.082	2.996	3.185	2.981	3.349	3.342	4.523	2.948	3.088	3.343	3.146	3.177	3.006	3.132	3.196	3.023	3.602	3.18	3.062	3.586	4.771	4.23	5.081	3.04	3.165	3.435	3.072	3.236	3.237	3.148	5.682	3.329	3.68	4.02	3.616	4.035	3.704	4.056	3.886
VP_11064	5.252	5.131	0.353616	0.417323	-1.088	4.193	4.333	4.7	4.327	6.607	6.861	7.918	6.358	5.222	4.977	5.649	3.145	4.725	5.511	5.222	6.001	7.002	7.423	7.305	5.873	5.382	5.663	5.916	4.769	6.203	5.662	5.251	5.043	4.416	4.098	3.994	4.871	4.288	3.811	4.382	4.437	4.071	4.272	4.439	5.342	4.28	5.097	4.29	4.44
VP_11065	4.046	4.491	3.91e-06	9.78e-06	1.361	4.62	4.586	3.853	4.572	3.556	4.077	4.997	4.796	3.429	3.982	4.319	3.502	4.311	4.995	4.61	5.762	4.786	3.912	4.591	3.878	4.496	4.244	4.235	4.274	2.975	4.701	3.131	5.281	3.109	3.445	5.951	4.13	3.767	3.385	3.213	2.989	5.204	4.754	3.356	4.729	4.5	3.009	3.139	2.949
VP_11066	7.039	7.633	7.53e-08	2.22e-07	1.509	8.145	7.061	7.205	6.648	6.774	7.412	12.003	6.994	8.531	8.324	8.553	6.608	6.938	7.277	7.154	7.913	7.736	9.422	7.688	7.394	6.708	7.004	7.303	6.865	6.394	6.578	6.858	5.885	6.115	7.067	6.121	6.607	6.161	6.297	7.146	6.478	6.119	6.358	5.361	5.746	5.906	5.962	6.53	6.193
VP_1106	6.957	5.866	3.45e-17	2.08e-16	-2.129	7.713	7.302	7.563	6.766	5.798	7.453	6.531	6.05	5.236	5.675	6.064	5.317	7.306	7.589	7.613	7.963	8.146	7.031	6.858	6.351	7.663	7.261	7.253	7.418	7.232	7.8	6.88	6.937	5.489	6.537	7.308	5.993	6.347	6.747	6.387	5.834	6.252	7.88	6.365	6.566	8.044	6.609	7.784	7.817
VP_11067	4.005	4.168	0.0523523	0.075247	1.119	4.943	3.939	3.916	4.317	4.672	3.908	5.383	4.171	5.719	4.604	4.893	4.861	4.14	3.763	3.571	4.01	4.25	4.309	4.458	3.978	3.429	3.341	3.792	3.757	3.948	3.723	5.818	4.479	5.531	3.191	3.646	3.147	3.827	4.056	4.084	3.108	3.407	3.161	3.055	3.545	3.4	3.389	3.435	3.724
VP_11068	3.691	3.675	0.814417	0.84691	-1.011	4.336	3.53	3.251	3.255	4.452	3.975	4.955	3.351	5.022	4.484	4.139	3.327	3.967	3.812	3.486	3.655	2.972	4.37	4.144	3.687	3.235	3.637	3.414	3.117	3.357	4.273	3.279	5.765	3.218	3.371	3.588	3.118	3.159	3.938	3.955	3.028	4.333	3.159	3.081	3.643	3.364	3.423	3.488	3.666
VP_11069	5.461	5.728	0.00131181	0.00244002	1.203	5.89	5.594	5.937	5.312	5.622	5.513	7.398	5.117	5.405	5.823	5.197	4.185	5.867	5.471	5.485	5.923	5.431	6.471	5.949	5.591	5.776	6.318	5.52	5.628	5.643	5.495	4.666	4.363	5.315	5.638	5.873	5.404	4.574	5.116	5.072	3.665	5.703	5.776	5.32	5.799	6.179	5.541	5.853	5.378
VP_11070	8.749	9.539	1.44e-09	4.94e-09	1.729	9.608	9.037	8.641	8.744	8.741	9.229	12.158	9.532	8.955	8.763	9.154	8.49	8.784	9.298	8.835	9.347	9.004	9.497	9.895	9.294	9.046	9.223	9.098	9.085	8.057	8.051	8.307	8.029	8.659	8.456	8.195	8.347	7.778	7.444	8.063	8.556	7.679	7.315	7.65	7.522	7.4	7.512	7.608	7.139
VP_11071	3.214	3.33	0.106459	0.143267	1.084	2.957	2.94	2.959	3.049	3.098	3.021	3.504	3.012	3.152	2.962	3.353	3.415	2.943	3.02	2.952	3.122	2.946	3.287	3.077	3.001	3.051	2.974	3.185	3.012	3.008	3.075	3.065	3.969	3.244	3.025	3.012	3.783	3.074	3.111	3.072	3.353	3.475	3.388	3.851	4.211	3.134	3.086	4.886	3.182
VP_110	7.234	7.054	0.145568	0.189797	-1.133	8.151	7.184	6.935	7	7.306	7.583	6.564	7.058	6.587	7.725	7.866	7.367	7.877	8.199	7.468	8.799	8.696	8.304	8.253	7.335	7.327	6.791	7.381	6.743	7.322	7.544	6.73	7.409	6.846	6.271	6.648	6.023	5.68	6.422	6.134	6.335	6.399	7.096	7.044	5.563	7.225	7.218	6.847	6.718
VP_11072	4.907	4.907	0.998587	0.998826	-1	5.245	4.642	4.339	4.924	4.422	5.213	5.603	4.975	5.791	5.705	5.544	5.433	4.761	4.828	4.578	4.843	3.975	4.604	4.777	4.19	4.761	5.184	5.461	4.472	4.472	3.22	4.884	4.825	5.437	5.256	5.212	5.41	5.264	4.843	5.58	4.368	4.767	3.391	4.444	4.711	3.155	4.788	3.374	3.125
VP_1107	3.563	4.789	6.96e-11	2.66e-10	2.34	3.153	2.884	4.055	3.012	4.557	5.383	3.133	3.017	3.028	3.25	2.967	3.929	2.94	3.677	3.032	3.262	4.937	5.826	4.507	4.573	4.174	2.917	3.099	2.941	2.995	3.16	3.289	4.428	2.971	3.755	2.973	3.607	3.095	3.806	4.58	3.195	2.999	5.506	3.662	4.12	4.378	3.116	3.188	2.96
VP_11073	8.01	8.113	0.102417	0.138339	1.075	8.448	7.969	8.179	8.36	8.055	7.685	8.456	7.908	8.29	8.325	7.731	8.286	8.177	8.028	7.658	7.918	7.196	7.507	7.54	7.438	8.441	8.661	8.255	8.852	7.438	7.727	7.304	7.347	8.692	8.053	8.251	8.318	7.878	7.599	7.902	7.605	7.895	7.355	7.435	7.588	7.069	6.947	7.552	7.196
VP_11074	12.885	12.434	0.000423877	0.000840482	-1.367	12.967	13.668	12.718	13.45	13.234	13.638	14.925	13.908	13.207	13.184	12.389	12.58	12.792	13.419	13.213	13.458	12.997	12.821	13.038	12.707	13.912	14.286	14.185	14.172	11.924	11.985	12.34	11.785	13.209	12.333	12.785	12.523	12.426	11.621	12.364	12.316	11.906	11.058	11.705	11.444	11.298	11.555	12.235	11.051
VP_11075	8.328	7.906	3.16e-05	7.16e-05	-1.34	8.394	7.822	7.519	7.59	8.291	8.541	11.801	7.996	7.947	9.084	8.163	8.083	8.226	7.801	7.974	8.807	8.75	8.431	9.142	8.332	8.133	8.386	8.111	7.99	8.11	7.528	8.444	7.512	8.764	7.557	8.09	8.319	8.279	7.946	8.449	9.478	8.609	8.203	7.749	8.068	7.729	7.795	7.52	7.48
VP_11076	6.693	6.908	0.00716296	0.0119731	1.161	7.257	6.893	7.075	7.052	6.283	6.534	5.702	6.941	7.667	7.755	7.478	6.575	6.013	5.862	6.258	6.284	5.894	6.008	6.346	6.042	6.587	6.254	6.785	7.06	6.305	5.856	6.52	5.883	7.437	6.363	6.76	7.097	7.213	7.089	7.614	7.603	7.136	6.217	6.467	6.224	5.599	6.004	5.896	5.548
VP_11077	6.095	6.233	0.126491	0.167404	1.1	6.162	5.924	5.993	6.141	6.685	6.025	5.259	6.197	6.778	6.495	6.454	7.338	5.383	5.302	5.522	4.673	4.922	4.251	5.842	4.193	5.996	5.929	5.842	6.036	5.918	5.82	5.792	5.763	7.187	6.388	6.406	6.58	6.141	6.472	6.146	6.573	6.766	6.46	6.491	6.752	5.584	5.896	6.217	5.453
VP_11078	3.315	3.712	2.63e-06	6.71e-06	1.317	3.155	3.076	2.99	3.029	2.977	2.952	3.454	3.079	3.05	3.004	3.156	3.331	3.102	2.999	3.127	3.131	3.125	3.093	3.562	2.998	2.986	2.929	2.921	2.939	3.239	3.114	5.417	5.607	3.125	3.058	3.215	2.995	3.018	2.974	2.939	3.036	3.514	3.167	3.665	3.096	3.344	3.185	3.369	3.454
VP_11079	6.602	6.322	0.0118993	0.0191806	-1.215	6.982	8.436	7.167	5.824	9.502	6.361	6.32	8.389	6.625	7.58	6.706	6.598	6.927	7.025	6.826	7.431	7.988	7.48	7.024	6.602	5.979	6.21	6.09	6.013	6.514	7.221	6.743	5.681	5.459	5.241	5.417	6.135	5.594	4.824	6.555	5.461	6.019	6.478	6.071	6.256	6.993	7.256	5.697	6.932
VP_11080	6.246	6.284	0.594874	0.652419	1.026	6.013	5.95	6.447	6.201	6.753	6.255	3.413	6.062	6.426	6.357	5.846	6.712	6.671	6.296	6.202	5.801	6.304	4.976	6.232	6.254	6.477	6.596	6.486	6.392	6.165	5.688	6.263	6.1	7.016	6.716	6.698	6.846	5.984	5.738	6.226	6.237	6.225	6.522	6.184	6.479	6.456	6.049	5.952	6.262
VP_11081	4.435	4.641	0.0213475	0.0329459	1.153	5.118	4.542	4.774	4.459	3.664	4.035	5.636	4.011	5.323	5.162	4.563	4.779	4.528	4.966	4.528	4.994	4.115	4.807	4.859	4.636	4.431	3.941	4.359	4.439	3.211	3.198	3.273	5.119	4.748	4.726	5.141	5.079	4.256	3.216	4.229	4.882	4.119	3.751	4.305	4.577	3.452	4.164	3.659	3.728
VP_11082	7.717	7.881	0.061209	0.0867967	1.121	8.085	7.929	7.677	7.734	8.335	7.631	8.661	8.841	6.83	7.562	8.313	7.94	8.222	8.125	7.812	8.352	7.657	7.978	7.719	7.596	7.91	7.668	7.684	7.625	6.529	7.006	7.933	6.747	7.698	7.663	7.998	8.164	7.177	7.044	7.808	7.569	6.753	7.128	8.142	7.247	6.533	6.873	6.998	6.257
VP_11083	4.63	4.945	0.00128861	0.0023991	1.245	5.605	4.504	4.521	5.092	4.761	4.237	5.124	5.607	5.425	4.732	5.61	4.671	5.269	4.785	4.543	4.774	4.735	4.917	5.632	5.071	4.772	4.673	5	4.693	4.692	3.61	4.732	3.269	4.912	4.599	4.473	5.188	4.721	5.484	4.359	5.625	5.163	2.9	2.975	4.077	3.672	4.417	6.176	4.369
VP_11084	4.783	4.487	0.00682451	0.0114463	-1.228	5.987	5.141	4.883	4.754	3.481	4.408	3.089	4.855	6.033	5.744	5.062	5.578	4.456	4.153	4.148	4.517	2.974	3.598	5.187	3.953	4.674	4.938	4.888	4.755	4.839	4.691	4.15	4.837	4.861	4.043	5.053	4.672	5.3	5.206	5.917	5.879	5.133	5.012	5.038	5.117	5.854	4.492	2.935	5.43
VP_11085	7.74	7.625	0.15097	0.196238	-1.083	7.668	7.252	7.438	7.684	7.586	7.663	9.888	8	8.322	8.67	8.722	8.902	7.991	7.65	7.637	7.879	7.551	8.236	7.563	7.278	7.94	7.641	7.727	8.004	7.227	7.225	7.716	6.577	8.397	7.856	7.951	8.236	8.376	7.722	8.245	8.381	6.955	7.124	7.514	7.625	7.002	7.91	7.437	7.376
VP_11086	4.219	4.455	0.0620065	0.0878459	1.177	5.898	3.819	3.811	3.015	3.183	2.986	6.023	6.182	5.51	5.132	4.134	3.865	4.444	3.948	4.474	4.59	5.563	5.657	6.532	3.678	3.444	4.906	5.098	5.376	4.299	3.114	4.004	4.107	2.99	3.516	3.65	3.821	4.024	3.143	3.081	3.308	3.049	3.546	3.888	4.356	5.885	3.155	3.389	3.015
VP_1108	7.489	7.928	6.64e-06	1.62e-05	1.356	6.499	6.72	7.647	8.054	7.162	7.302	5.979	7.959	7.884	7.994	8.726	8.89	7.198	7.55	7.59	6.078	6.32	7	7.594	7.365	7.338	7.994	8.129	8.065	7.855	7.299	8.484	8.257	8.434	7.711	7.964	8.697	7.237	7.783	7.28	8.268	7.825	7.374	7.131	8.348	8.206	8.726	7.67	7.436
VP_11087	6.276	6.821	9.9e-08	2.89e-07	1.458	6.847	6.61	6.063	5.964	6.717	6.4	5.622	6.539	5.265	6.595	4.935	5.637	5.869	5.5	5.815	6.409	6.825	5.344	6.29	6.071	5.811	6.138	6.457	5.603	6.371	6.572	6.976	7.316	6.102	6.024	5.748	6.679	5.25	6.096	5.932	5.722	6.904	6.78	5.957	7.217	6.961	6.597	6.547	6.375
VP_11088	7.991	7.475	8.65e-13	3.83e-12	-1.43	8.21	7.699	8.066	8.091	6.983	7.922	7.096	8.411	7.601	7.255	7.977	7.943	8.403	8.407	7.895	8.131	8.468	8.352	8.218	7.45	8.015	8.008	7.942	8.174	8.295	8.864	8.73	7.958	8.204	8.893	7.925	8.186	8.307	6.999	7.936	7.04	7.875	8.146	8.151	8.213	8.076	8.766	7.588	8.379
VP_11089	5.523	6.037	5.34e-12	2.22e-11	1.428	5.254	5.558	5.269	5.204	4.982	5.265	4.862	6.02	4.483	5.587	5.665	5.478	5.605	5.133	5.68	6.176	5.656	4.927	6.026	6.49	5.889	5.019	5.677	5.629	5.428	5.215	6.495	5.476	6.135	5.75	6.001	5.823	4.597	5.722	5.618	5.466	5.481	5.189	6.08	5.89	5.168	6.251	4.994	5.485
VP_11090	3.598	3.555	0.613544	0.66951	-1.03	4.04	3.875	3.684	5.227	3.114	4.142	3.085	3.501	2.995	3.033	3.209	4.089	3.362	3.904	3.714	2.983	3.175	3.06	3.58	3.658	2.921	3.836	3.596	3.414	3.013	4.085	5.89	4.52	2.935	4.433	3.006	3.991	3.191	3.213	3.783	3.532	2.965	3.704	4.133	4.685	3.372	3.255	4.567	3.093
VP_11091	4.979	5.047	0.489492	0.552355	1.048	5.546	4.954	5.073	4.786	5.068	4.511	6.485	5.059	5.498	5.411	5.259	5.28	5.036	4.688	5.652	4.68	4.56	4.864	5.108	3.686	4.835	5.048	4.96	5.198	4.822	4.575	4.932	4.067	5.162	5.246	5.603	6.662	5.325	5.156	5.436	5.333	4.328	3.884	5.257	3.828	3.151	4.546	5.431	5.134
VP_11092	5.113	4.882	0.0626928	0.0887248	-1.174	6.013	5.547	6.597	4.97	5.547	4.866	8.865	4.209	8.111	7.008	4.264	3.275	5.075	4.393	4.75	4.872	5.617	7.152	5.841	4.192	5.466	5.234	5.28	5.175	5.713	5.275	5.085	4.754	6.007	4.874	4.362	4.869	5.421	5.828	4.167	5.598	5.412	5.166	3.46	5.182	4.598	6.255	6.197	5.609
VP_11093	6.94	7.021	0.665045	0.71608	1.058	7.758	6.569	6.607	6.361	7.211	8.785	12.448	7.799	6.96	6.739	6.432	5.246	6.579	8.265	6.581	7.133	7.801	8.894	7.851	7.63	6.053	6.27	7.437	6.618	6.382	6.263	6.848	5.967	9.039	5.559	6.7	8.873	5.673	5.989	6.219	6.81	4.799	4.506	5.278	5.11	5.833	6.235	5.797	5.72
VP_11094	10.898	9.78	6.09e-26	6.37e-25	-2.17	11.15	10.756	10.686	10.912	9.144	10.331	11.114	11.04	12.037	11.386	10.772	11.007	10.833	10.758	10.382	10.929	10.182	10.688	10.606	9.494	12.085	11.783	12.444	12.214	10.452	10.362	10.819	10.374	12.026	10.852	10.906	11.424	11.331	10.556	11.466	10.254	10.881	10.274	10.837	10.66	9.95	10.197	10.648	9.84
VP_1109	5.171	5.491	0.00385903	0.00673304	1.248	4.673	5.227	5.487	5.719	7.131	5.333	7.017	5.553	5.466	5.306	5.149	5.652	4.747	4.031	4.539	3.793	3.658	4.493	3.973	4.283	5.1	5.236	5.048	5.313	4.792	5.151	4.593	3.084	6.083	5.863	5.715	5.952	6.165	6.028	5.943	6.301	5.514	5.584	4.451	5.703	3.095	4.786	2.999	3.072
VP_11095	9.764	9.875	0.462806	0.526303	1.08	10.488	9.103	9.316	9.381	7.807	9.739	8.527	10.637	10.475	10.862	9.567	9.927	9.718	9.53	8.602	10.13	10.399	9.733	9.49	8.232	9.739	9.456	9.7	9.188	9.552	9.697	10.38	9.59	10.396	9.966	10.365	9.927	9.937	9.721	10.525	7.983	10.249	10.354	10.184	10.522	9.137	9.759	9.659	9.378
VP_11096	3.383	3.423	0.557698	0.617655	1.029	3.522	3.02	3.11	3.884	4.05	4.249	3.466	3.803	3.117	2.987	3.025	3.839	3.502	4.29	4.287	3.808	4.287	3.1	3.582	3.838	2.977	4.623	2.947	4.106	3.053	3.071	3.058	3.579	3.144	3.07	3.085	3.379	3.077	3.017	2.993	3.113	3.392	5.007	3.553	3.252	3.363	3.084	4.631	3.02
VP_11097	6.588	6.572	0.92222	0.937334	-1.011	7.748	7.43	7.303	6.759	7.019	7.641	8.505	7.805	5.574	5.74	5.812	5.446	7.809	7.589	6.6	7.324	7.633	7.505	7.199	6.739	7.726	7.214	7.174	6.673	6.551	6.779	6.546	6.276	5.035	4.603	5.797	5.096	5.412	5.434	6.08	6.166	5.129	3.704	4.629	4.71	5.453	6.39	5.813	6.055
VP_11098	6.288	6.242	0.784535	0.821739	-1.033	5.07	8.304	6.677	7.423	5.79	5.241	3.365	6.887	6.308	5.379	6.301	8.026	7.937	7.221	5.806	5.006	7.063	5.886	5.944	5.512	5.688	6.973	6.56	6.015	5.151	7.283	6.86	8.583	5.792	5.869	8.159	6.399	5.819	8.407	5.057	6.36	6.013	5.087	7.686	8.002	5.707	7.928	5.729	7.338
VP_11099	6.167	6.489	0.00219424	0.00396269	1.25	7.006	7	6.384	6.656	6.018	5.061	9.034	6.428	6.921	6.385	6.19	6.666	6.608	6.258	5.756	5.901	5.767	6.878	6.411	5.834	6.168	6.435	6.017	5.928	6.046	6.415	6.653	7.837	6.006	5.975	7.075	5.941	6.106	6.488	6.686	6.233	5.164	5.436	6.342	6.835	4.956	6.768	5.61	6.099
VP_11100	4.513	5.025	7.04e-06	1.71e-05	1.426	3.879	3.551	4.706	5.911	4.495	5.119	3.569	4.932	3.574	3.866	4.912	3.469	3.986	4.505	5.137	4.048	3.505	3.539	4.515	6.134	5.779	5.141	5.056	4.948	4.3	5.259	4.458	4.981	4.871	5.707	4.817	4.789	2.978	4.712	4.115	4.301	4.81	2.98	3.16	4.761	3.67	4.853	4.026	4.472
VP_11101	8.949	9.18	0.0107208	0.0174129	1.174	9.435	8.345	8.733	8.35	9.124	8.976	9.001	9.558	10.416	10.122	8.853	8.985	9.163	9.868	8.772	9.601	10.648	9.466	9.683	8.854	8.283	8.118	8.284	8.26	8.938	8.539	8.614	8.298	8.473	8.899	9.209	8.408	8.673	8.434	9.697	8.51	8.686	9.182	9.159	9.353	9.106	8.887	8.739	8.94
VP_11102	3.607	4.66	1.89e-23	1.7e-22	2.075	3.109	3.357	4.328	2.956	3.187	3.574	2.965	3.016	3.607	3.625	3.769	2.966	3.918	4.213	3.775	3.468	3.482	3.225	2.996	4.098	3.819	3.498	3.289	3.461	5.513	3.885	2.938	3.128	3.448	3.413	3.611	3.36	4.041	3.706	2.992	3.86	3.865	4.969	6.129	3.931	5.347	2.976	3.016	3.017
VP_11103	6.683	4.97	1.04e-28	1.29e-27	-3.279	7.878	6.342	7.214	7.661	6.419	6.898	3.249	6.85	8.072	6.947	7.144	7.667	7.003	7.634	7.405	7.397	8.244	5.435	6.064	5.344	6.828	6.612	6.229	5.722	7.279	6.965	6.51	6.646	6.25	6.29	6.169	5.475	6.871	5.703	6.8	4.489	6.487	7.209	7.085	7.864	7.642	7.164	6.995	7.335
VP_1110	4.192	4.193	0.993854	0.995028	1	3.913	4.265	4.157	4.495	4.74	4.202	3.998	4.596	4.502	4.599	4.481	4.394	3.86	3.612	3.39	3.834	3.955	3.915	3.958	3.765	4.059	4.025	4.035	3.956	4.072	3.321	3.323	3.665	4.821	4.344	4.365	4.129	5.332	4.776	5.044	5.062	5.05	3.606	3.198	3.904	4.516	3.347	4.464	3.535
VP_11104	5.941	5.7	0.00270543	0.00482552	-1.182	5.601	5.514	6.072	5.336	5.754	5.758	5.858	6.882	6.893	5.814	5.928	5.577	5.793	5.399	5.251	5.779	6.213	5.947	4.651	6.065	5.898	5.994	5.849	5.219	6.395	6.861	6.073	6.552	6.189	5.837	5.884	6.259	6.479	6.241	5.799	6.513	6.377	5.887	6.285	6.603	5.95	6.449	5.473	5.848
VP_11105	4.833	5.138	0.000786837	0.00150691	1.236	5.433	5.015	4.92	4.744	4.4	4.71	6.203	5.194	4.983	5.706	5.035	4.602	5.681	5.528	5.324	5.127	4.886	5.643	5.355	5.049	5.223	4.709	5.476	5.39	3.503	4.286	4.503	4.674	5.288	5.132	5.253	5.469	3.635	4.049	3.874	3.223	4.496	3.395	6.695	4.123	5.416	3.242	3.219	3.095
VP_11106	10.964	11.221	0.007931	0.0131632	1.195	11.396	10.978	10.428	10.379	10.907	11.341	14.508	11.715	11.761	12.287	11.299	10.593	11.153	11.454	11.058	12.234	11.597	12.255	11.594	11.492	10.508	10.534	10.813	10.712	10.364	10.444	10.89	10.365	10.34	10.157	10.322	10.227	10.11	10.106	11.095	10.413	10.381	10.07	10.503	10.511	10.302	10.349	10.857	10.234
VP_11107	4.278	4.22	0.573647	0.6327	-1.041	3.877	4.243	4.203	3.843	4.45	4.068	3.201	3.458	4.712	4.297	4.059	5.229	3.591	3.592	3.419	3.156	3.058	3.113	3.749	3.479	4.467	3.818	3.287	3.976	4.365	4.303	4.162	3.069	4.819	3.956	4.351	4.752	5.446	4.126	4.738	5.568	4.987	2.945	2.933	5.481	5.171	3.313	4.138	4.073
VP_11108	3.81	3.745	0.428815	0.492704	-1.046	3.112	3.204	3.306	3.721	3.583	3.289	3.037	3.832	3.747	3.147	3.755	4.058	3.15	3.245	3.347	3.332	3.571	3.126	3.367	3.569	3.252	3.107	3.195	3.313	4.021	3.929	4.148	4.408	3.302	3.433	3.493	3.654	3.768	3.784	3.602	4.354	3.988	4.259	4.486	4.531	4.398	4.241	4.514	4.712
VP_11109	5.827	4.863	4.6e-18	2.94e-17	-1.951	5.121	5.853	5.988	6.647	4.772	6.277	3.636	7.385	5.608	5.953	6.186	6.315	5.956	6.497	5.161	6.462	6.412	5.725	5.017	5.647	6.201	5.515	6.244	5.519	5.364	5.624	5.65	3.565	5.202	5.42	6.548	5.7	4.96	4.763	5.356	5.59	5.348	4.994	4.631	5.095	5.062	5.411	4.556	4.818
VP_11110	3.388	3.934	1.17e-12	5.11e-12	1.46	3.055	3.27	3.251	3.28	3.26	3.032	3.453	3.436	3.326	3.233	3.077	4.038	3.658	3.339	3.127	3.063	2.958	3.363	3.12	3.136	3.246	3.076	3.072	3.178	3.158	3.38	3.528	3.703	3.016	3.131	2.922	3.791	3.204	3.322	3.256	3.173	2.992	3.485	3.351	4.921	3.387	3.419	3.615	3.178
VP_11111	3.862	3.808	0.429823	0.493614	-1.038	3.398	3.847	3.846	3.932	4.129	3.703	3.131	3.768	3.587	4.261	3.661	4.674	4.374	3.318	3.918	3.334	3.336	3.042	3.277	3.266	3.238	3.591	3.523	3.926	3.826	3.921	3.99	4.074	4.237	3.695	3.204	3.453	4.109	3.823	4.17	3.625	2.91	4.144	3.7	4.598	4.204	4.142	4.302	4.219
VP_11112	3.979	5.121	2.75e-14	1.36e-13	2.207	3.185	3.547	3.632	4.044	4.325	4.167	3.32	4.017	3.958	4.407	3.587	4.968	3.176	3.412	3.292	3.2	3.406	3.151	3.338	4.597	3.739	3.466	3.263	3.281	3.884	3.81	5.077	4.385	4.107	4.479	3.413	3.638	4.527	6.272	4.313	4.759	3.778	4.093	4.431	4.128	4.305	4.17	4.417	4.626
VP_11113	8.157	8.536	5.56e-05	0.000122692	1.301	7.937	8.676	7.387	7.511	7.539	8.044	12.55	7.475	7.925	8.637	8.227	8.442	8.534	7.252	7.571	8.871	8.093	9.487	8.274	8.14	8.045	8.505	9.041	8.519	8.1	7.489	8.389	7.712	8.315	8.164	8.1	8.246	8.03	7.64	7.873	7.702	7.667	7.493	7.633	7.643	6.713	7.844	8.118	7.439
VP_11114	4.257	4.03	0.0355955	0.0527473	-1.17	5.936	3.974	4.165	3.548	3.816	5.072	3.635	3.673	4.261	3.757	3.522	4.407	4.742	4.976	4	4.93	6.345	4.685	5.491	4.037	3.634	3.138	4.129	3.215	3.984	5.32	4.492	5.071	3.247	3.896	3.371	3.063	3.41	3.491	3.376	3.532	3.57	4.827	4.084	3.843	4.223	4.117	4.216	4.934
VP_11115	5.705	5.91	0.043678	0.0637421	1.153	6.691	5.276	6.149	5.302	5.959	6.472	5.927	5.342	5.671	5.126	5.871	7.153	5.477	5.947	4.855	4.749	6.723	6.871	6.252	4.342	5.795	5.48	5.957	5.381	5.476	6.568	6.317	5.343	5.413	5.497	5.241	6.336	6.025	4.991	5.527	4.679	5.571	6.276	6.547	7.269	6.27	7.059	5.366	6.468
VP_1111	6.173	6.06	0.561668	0.621307	-1.082	6.236	6.628	7.39	8.115	6.95	6.973	4.642	7.75	3.518	3.4	3.594	4.806	7.76	7.756	8.005	7.472	4.738	5.07	5.998	8.247	8.016	7.724	8.012	8.405	6.385	6.497	6.856	6.407	5.644	7.061	7.4	6.556	3.654	4.486	4.131	5.422	5.175	4.314	4.639	5.06	5.691	4.421	6.032	5.691
VP_11116	9.682	9.935	0.0272904	0.0413165	1.192	9.503	9.753	9.572	9.811	10.356	10.365	11.495	9.322	9.455	9.503	9.316	10.694	10.312	10.051	10.146	10.132	8.82	9.908	9.567	9.872	10.233	10.531	10.475	10.517	9.005	9.319	8.955	8.695	9.749	9.207	9.743	8.988	9.327	9.481	9.221	8.863	9.192	8.564	9.139	8.883	8.961	9.48	9.165	8.797
VP_11117	6.934	6.087	5.72e-08	1.71e-07	-1.799	6.85	6.684	6.186	7.597	5.916	8.322	5.819	9.579	5.749	6.927	6.885	5.788	6.946	8.082	6.204	8.035	7.94	7.955	7.297	5.963	7.185	7.137	7.789	6.732	7.349	7.197	7.499	6.15	5.772	5.987	8.518	6.201	5.632	4.802	5.939	4.211	5.831	5.486	5.426	5.82	5.257	6.914	5.654	6.28
VP_11118	5.118	5.194	0.459039	0.522499	1.054	5.143	5.25	4.443	4.585	5.957	4.881	3.823	5.621	6.707	6.492	5.484	4.633	4.849	5.632	4.925	4.675	5.176	4.249	5.576	3.571	4.35	4.282	4.768	4.32	4.624	3.815	4.756	3.568	5.41	5.217	4.408	5.124	5.267	4.832	6.035	5.785	5.085	5.047	4.986	5.753	5.749	4.174	4.371	4.529
VP_11119	4.457	5.174	1.53e-05	3.6e-05	1.643	3.274	3.855	3.074	3.233	5.111	3.714	3.375	3.465	3.799	3.269	4.288	4.554	3.342	3.982	3.658	3.614	4.703	4.186	4.02	4.195	4.463	3.432	3.52	3.919	3.441	3.509	3.567	5.167	2.916	4.157	3.606	4.479	3.399	3.282	4.063	3.553	2.925	4.354	3.227	4.523	4.125	3.688	3.7	4.956
VP_11120	4.118	4.169	0.639819	0.693026	1.036	4.65	3.843	5.123	4.999	4.065	4.338	4.555	5.283	3.061	3.081	3.591	3.325	4.357	4.211	5.437	5.3	3.684	3.881	4.414	4.484	4.879	4.057	4.683	4.705	3.616	5.324	3.275	5.741	4.413	4.631	4.03	4.55	4.152	3.222	3.106	4.487	4.041	4.02	3.817	3.794	3.351	5.577	2.981	3.74
VP_11121	7.027	6.545	7.26e-14	3.49e-13	-1.397	7.619	6.846	7.055	6.877	6.615	6.277	8.028	7.668	7.763	7.28	7.143	6.896	7.291	6.436	6.522	7.154	6.615	7.358	6.498	5.835	7.286	7.238	7.406	6.918	6.825	6.824	6.784	6.966	7.775	7.358	7.457	7.586	7.358	7.497	7.256	6.169	7.107	7.118	6.798	7.905	6.351	7.038	7.043	7.166
VP_11122	4.234	3.851	0.00462109	0.00797448	-1.304	3.282	4.635	4.921	4.765	4.434	4.265	3.001	4.35	4.524	3.507	4.31	6.418	5.333	4.24	3.296	3.429	3.449	3.011	3.228	6.453	4.845	3.361	3.599	3.294	4.436	4.484	4.328	4.588	5.345	5.631	4.971	5.498	5.203	10.138	4.177	3.588	5.067	3.783	3.802	4.896	4.935	6.184	5.207	3.919
VP_11123	5.856	6.046	0.0142087	0.0225966	1.14	6.754	5.665	5.172	5.568	5.086	5.927	6.672	6.115	5.49	6.788	6.673	6.063	6.016	6.149	5.838	6.635	6.879	6.275	6.671	5.468	5.375	5.667	5.729	5.819	5.088	5.07	5.079	5.676	5.395	5.675	5.52	5.271	5.143	5.206	5.555	6.124	5.351	5.44	5.623	5.602	6.41	5.736	5.574	5.911
VP_11124	5.031	5.113	0.277303	0.336948	1.058	6.196	5.203	5.543	5.313	5.343	5.073	4.09	5.412	5.718	5.713	5.314	5.422	5.09	5.154	4.621	4.862	4.64	5.214	5.77	4.608	5.174	4.863	5.588	5.809	3.794	4.473	4.896	5.123	5.406	4.832	5.192	5.258	5.363	4.299	5.299	4.926	5.601	4.715	4.721	6.253	4.458	4.813	4.52	5.05
VP_11125	6.12	6.306	0.134313	0.176653	1.137	6.541	6.773	6.974	7.291	6.737	5.867	6.741	6.531	4.753	7.003	6.388	5.998	6.44	6.92	6.808	6.899	5.886	5.867	5.531	7.024	6.173	6.695	6.288	6.261	5.782	6.311	6.334	6.68	4.911	6.226	6.285	6.439	5.864	6.254	6.502	7.732	6.022	6.066	6.314	4.326	6.049	6.352	6.513	6.636
VP_1112	6.368	6.431	0.628077	0.68244	1.045	4.824	6.323	5.806	6.478	6.573	5.658	5.167	5.665	5.89	4.755	5.167	4.956	5.516	6.157	6.289	4.763	6.013	5.503	5.476	7.679	6.756	6.859	6.202	6.42	6.94	6.262	5.472	8.446	5.595	7.434	6.512	6.638	6.77	6.754	5.677	6.835	6.799	6.98	6.629	7.186	7.144	6.414	6.504	7.157
VP_11126	7.975	8.405	2.6e-05	5.95e-05	1.348	8.787	7.923	7.372	7.862	7.942	7.841	11.621	8.08	8.407	8.768	8.172	7.954	7.505	8.194	8.059	8.553	8.347	9.089	8.383	9.688	7.642	7.893	7.631	7.429	7.171	7.14	7.574	7.978	7.628	7.606	7.502	7.562	7.932	8.438	8.245	7.735	7.532	7.56	7.753	7.716	7.288	7.357	7.308	7.155
VP_11127	13.249	11.832	5.79e-31	8.3e-30	-2.67	13.59	15.042	13.299	13.573	16.169	14.026	15.551	14.233	13.363	13.897	12.921	13.281	12.376	13.61	13.179	13.586	13.273	13.086	13.689	12.145	13.359	13.679	14.117	14.428	12.491	13.236	12.802	12.609	14.284	12.866	12.638	13.697	13.792	12.889	13.529	12.512	13.172	12.815	13.297	12.097	12.434	12.86	13.627	11.695
VP_11128	10.627	10.568	0.339905	0.403294	-1.042	11.063	10.64	11.335	11.186	10.098	11.113	9.614	10.907	9.764	10.101	11.091	10.307	10.592	10.535	10.605	10.544	10.335	10.556	10.314	10.23	10.743	10.599	10.733	10.725	10.76	10.681	11.175	10.569	10.252	10.738	11.115	9.924	10.757	10.558	9.534	9.499	10.19	10.915	9.973	10.104	10.534	10.842	10.679	10.715
VP_11129	8.341	6.955	1.5e-32	2.35e-31	-2.614	9.342	8.184	8.432	8.01	6.64	8.653	6.285	8.208	7.789	7.878	8.967	8.493	8.922	8.265	8.508	8.37	8.993	8.197	8.347	7.158	8.399	8.065	8.215	7.992	8.766	8.805	8.569	8.211	6.994	8.199	8.852	7.806	8.269	7.983	8.017	7.872	7.128	8.596	8.341	8.892	8.819	8.655	8.995	9.066
VP_11130	8.729	8.813	0.379893	0.443733	1.06	9.644	8.966	8.642	8.685	8.618	8.689	10.914	9.278	9.552	9.587	8.947	8.883	9.131	9.371	8.652	10.034	10.342	10.038	9.208	8.447	8.197	7.98	8.407	8.228	7.833	8.116	8.32	7.664	8.298	7.983	8.663	8.351	8.139	7.852	9.305	7.984	7.944	7.735	8.362	7.882	7.812	7.805	7.76	7.815
VP_11131	6.638	6.685	0.575035	0.634018	1.033	6.064	6.413	6.752	6.948	7.072	6.618	5.243	5.54	6.154	5.915	6.186	6.174	6.011	6.733	7.011	6.314	6.624	5.759	5.535	6.738	6.971	6.806	6.621	6.86	6.51	6.888	6.818	6.462	6.752	6.349	6.69	6.764	6.799	6.566	6.338	7.269	6.9	6.538	6.49	7.461	7.237	7.124	6.489	7.436
VP_11132	6.164	5.478	1.37e-10	5.12e-10	-1.609	6.756	6.718	5.423	5.766	6.611	6.089	6.848	4.947	6.797	7.625	7.175	6.87	6.55	6.579	6.679	7.294	6.952	6.791	5.515	6.878	5.949	5.863	5.835	5.643	5.972	5.935	5.515	6.069	5.936	4.302	5.796	6.032	5.636	5.239	7.287	6.658	4.911	5.357	6.173	6.834	5.65	5.06	6.233	5.915
VP_11133	5.493	4.932	2.33e-09	7.86e-09	-1.476	5.474	7.172	4.203	5.821	7.762	5.497	7.161	4.88	6.127	5.575	5.209	5.839	4.083	5.137	5.653	4.552	5.905	5.301	4.043	6.226	5.245	5.132	5.17	5.382	5.978	5.692	4.291	6.756	5.967	5.38	5.561	4.576	5.217	5.203	5.488	4.927	4.651	5.863	5.453	3.329	4.812	5.116	5.595	5.033
VP_11134	7.068	6.011	3.65e-19	2.49e-18	-2.082	5.592	7.16	6.988	6.893	7.931	6.94	4.15	5.554	6.033	6.137	6.448	5.213	7.364	7.084	7.497	7.301	7.446	6.107	5.84	7.028	7.168	7.481	7.322	7.264	7.418	7.232	7.311	7.574	7.391	6.747	7.499	7.133	7.69	7.456	6.665	8.427	7.907	8.107	7.043	7.981	7.779	7.82	7.402	7.92
VP_1113	4.798	5.292	0.00447519	0.00774022	1.408	3.142	3.804	6.196	6.201	4.509	3.525	5.195	3.763	5.022	4.492	5.272	5.276	3.952	4.601	4.139	3.975	5.315	4.516	4.11	6.174	5.186	5.428	3.92	5.316	6.14	4.662	4.214	6.812	4.805	5.639	4.798	4.87	4.646	5.651	5.268	8.722	5.621	5.523	4.358	4.975	5.381	5.507	6.278	5.774
VP_11135	3.796	3.58	0.00683002	0.0114551	-1.162	4.941	3.78	4.344	3.13	4.394	3.752	3.323	3.954	5.519	3.574	3.554	3.519	4.625	4.048	3.228	3.396	3.614	3.708	4.772	3.157	4.9	3.859	3.634	3.784	3.53	3.302	3.165	3.063	4.688	3.9	4.34	4.468	4.977	6.257	3.664	3.21	3.702	3.254	3.755	3.182	3.563	4.796	3.595	4.997
VP_11136	6.897	7.349	1.4e-08	4.41e-08	1.368	6.955	6.813	7.474	7.029	7.113	6.518	6.997	6.143	6.982	6.916	6.982	7.083	6.748	6.576	6.823	6.633	6.254	6.284	6.559	7.492	7.433	7.087	6.969	6.909	6.581	6.181	6.553	6.383	7.341	7.352	7.146	8.124	7.429	7.51	7.196	7.35	7.236	6.915	7.044	6.744	7.228	7.264	7.053	7.378
VP_11137	7.132	7.176	0.597295	0.654682	1.031	6.619	6.824	6.96	6.974	7.219	7.261	6.5	7.139	8.116	7.158	7.024	7.864	6.574	6.273	6.122	5.455	5.236	5.37	5.68	5.498	6.925	6.867	6.739	6.987	6.902	6.715	6.817	6.337	8.082	7.179	7.859	7.424	7.687	7.391	7.457	7.432	7.633	7.09	7.27	7.515	5.976	6.926	6.796	6.553
VP_11138	7.302	6.849	0.16137	0.208336	-1.369	5.941	5.902	5.704	6.272	12.921	6.445	3.944	13.154	12.819	6.417	6.183	5.859	5.603	12.928	5.665	6.044	13.835	4.416	5.05	6.371	6.275	6.087	6.305	6.014	11.806	6.185	6.176	3.647	7.136	10.885	12.038	6.16	7.001	6.463	6.962	7.734	6.653	12.428	6.496	11.893	11.408	11.711	5.357	11.308
VP_11139	5.418	5.01	0.0589252	0.0838387	-1.327	5.852	4.298	4.185	4.295	8.974	3.91	3.924	9.562	10.765	3.995	4.306	6.094	4.047	9.39	3.989	3.663	9.53	3.457	4.005	3.641	4.423	4.23	4.221	4.253	8.951	4.507	4.817	5.248	4.736	8.356	9.239	5.537	4.649	4.648	4.947	4.896	5.027	9.095	5.632	9.516	8.692	9.182	5.772	8.858
VP_11140	6.482	7.376	3.13e-10	1.13e-09	1.858	5.699	7.564	7.051	7.165	7.291	6.872	3.63	6.588	4.659	4.539	4.775	6.458	6.734	6.36	6.867	6.668	6.456	5.822	7.342	7.338	7.239	6.89	6.931	7.269	7.805	7.418	7.555	7.466	5.245	6.902	5.929	5.896	5.382	6.534	5.022	5.644	5.84	5.931	6.387	5.424	7.385	7.232	7.557	7.593
VP_11141	5.812	4.03	3.96e-25	3.94e-24	-3.439	7.11	6.309	6.431	6.474	3.25	6.219	3.059	3.103	3.103	5.284	5.848	3.309	6.892	3.05	6.792	6.75	3.286	5.745	6.801	5.493	6.023	5.633	6.276	5.834	3.554	6.418	6.147	6.186	5.254	3.102	3.237	6.269	5.783	4.098	6.102	4.639	6.239	4.902	5.928	3.047	3.779	3.459	6.621	3.852
VP_11142	8.841	8.726	0.331205	0.39433	-1.083	8.679	8.911	9.324	9.198	8.913	9.058	7.378	8.379	7.557	7.427	9.11	8.107	7.851	8.877	9.453	9.389	9.056	9.033	8.853	9.248	10.039	9.507	9.74	9.388	9.244	9.367	9.257	9.5	8.152	9.147	9.417	8.728	8.833	8.469	8.081	7.715	8.021	9.284	8.649	8.734	9.923	9.706	9.477	9.604
VP_11143	4.616	5.026	0.000890073	0.00169209	1.329	5.628	4.554	4.851	3.886	4.801	4.057	7.498	4.527	8.182	6.214	4.297	4.941	4.579	4.392	3.432	4.21	3.953	5.205	4.67	3.495	3.701	3.566	4.022	3.45	5.245	3.418	4.228	4.048	4.363	5.363	4.46	5.47	4.999	4.612	5.661	4.377	4.319	4.789	4.391	4.954	4.939	4.384	5.764	4.293
VP_1114	3.766	3.562	0.00887658	0.014615	-1.152	3.386	3.274	3.652	3.892	3.265	3.129	4.529	4.466	3.482	3.374	4.081	4.417	3.564	3.368	4.062	4.741	3.105	3.904	4.275	3.56	4.767	3.236	3.948	3.242	3.249	4.129	5.153	3.708	3.725	3.338	3.806	3.853	3.818	3.516	4.005	3.287	3.128	3.812	3.967	4.949	3.758	3.625	3.995	3.453
VP_11144	6.446	6.748	7.21e-05	0.000157268	1.233	6.476	6.555	6.357	6.288	6.456	6.646	5.215	6.672	7.019	7.394	6.738	6.992	6.589	6.13	5.977	5.982	6.133	6.424	6.933	5.452	6.461	6.134	5.841	6.241	5.997	6.365	6.28	6.263	7.103	6.406	6.625	6.526	6.779	6.511	6.844	6.646	6.688	5.946	6.278	5.499	5.643	5.346	8.231	5.34
VP_11145	9.879	9.973	0.177	0.226154	1.067	10.373	9.812	9.583	9.331	10.645	9.652	10.637	9.472	11.183	11.243	10.046	9.951	9.525	9.445	9.3	9.4	9.673	9.661	9.189	9.162	9.367	9.185	9.555	9.561	9.436	9.592	9.194	9.182	10.49	9.651	9.878	9.807	10.197	9.886	10.388	10.456	10.101	9.763	9.883	9.748	9.331	9.259	9.248	9.317
VP_11146	6.217	6.069	0.207863	0.261227	-1.108	5.584	5.353	6.354	6.461	6.454	5.757	3.663	4.768	5.988	5.889	6.303	5.697	6.408	6.371	6.266	6.412	6.288	5.465	5.813	6.206	6.104	5.568	5.682	6.154	6.531	6.17	5.291	6.936	6.189	6.2	6.52	6.201	7.561	7.115	6.567	7.901	7.386	8.68	7.102	7.057	7.129	7.762	7.088	7.332
VP_11147	6.069	5.52	5.19e-06	1.28e-05	-1.464	5.22	6.059	6.235	6.47	6.694	5.646	5.695	6.604	7.897	7.08	6.913	7.389	6.431	6.132	6.372	6.437	5.427	6.333	6.273	5.897	5.882	5.852	5.737	5.6	6.435	5.782	5.968	5.752	6.955	6.87	6.789	7.204	6.151	6.32	6.752	8.103	7.049	6.238	6.966	6.838	6.087	6.216	6.056	6.963
VP_11148	3.628	3.647	0.833162	0.863792	1.013	3.35	3.499	3.434	3.769	3.646	3.193	4.113	3.376	4.667	5.016	3.246	3.015	3.463	3.403	3.123	3.123	3.545	3.532	4.012	3.841	3.399	3.277	3.058	3.172	3.838	3.659	4.105	3.363	3.664	3.085	3.179	3.093	3.807	3.338	3.87	3.748	3.446	3.114	3.053	7.044	6.331	3.749	3.424	4.444
VP_11149	6.876	7.027	0.0634685	0.0897117	1.11	7.753	6.899	6.631	6.759	6.627	6.708	9.62	7.066	7.343	7.15	7.076	6.828	7.158	7.303	6.864	7.4	6.975	7.37	7.096	6.829	6.929	6.988	6.992	6.939	6.773	6.748	6.455	6.438	6.817	6.73	6.926	6.491	6.172	6.089	6.876	6.269	6.352	6.357	6.463	3.373	6.388	6.358	5.982	6.068
VP_11150	8.769	8.622	0.0469487	0.0681393	-1.107	9.44	8.727	8.844	8.672	8.244	8.475	10.452	9.152	8.945	9.757	8.655	9.035	8.978	9.021	8.377	9.121	8.235	9.169	8.441	8.132	8.835	8.613	8.825	8.863	8.27	8.158	8.397	8.72	8.831	8.578	8.858	8.897	9.308	8.256	8.77	8.753	8.393	8.298	8.165	8.646	8	8.243	8.326	8.233
[truncated: 12,287 more rows]
[truncated: 194 more columns]
