# Supplementary material for: Transcriptome profiling of esophageal squamous cell carcinoma reveals a long noncoding RNA acting as a tumor suppressor
Source: Oncotarget. 2015 May 19;6(19):17065–80. doi: 10.18632/oncotarget.4185 (PMC4627292; doi:10.18632/oncotarget.4185)
Supplement: Supplementary file 5 [file oncotarget-06-17065-s005.xlsx]

## Sheet: genes
tracking_id	16N	16T	18N	18T	19N	19T	1T	2T	3T	4N	5N	6N	6T	7T	8N	8T	9N	9T
A2MP1	0	0	0	0	0	0	0	0	0	0	0	0	0	0	0	0	0	0
AACSP1	0.280762	0	0	0	0.177668	0	0	0	0	0	0	0.754448	0	0	0	0	0	0
ABCA17P	0	0.0247998	0.0557692	0.0350896	0	0.0234143	0	0.105845	0	0	0	0	0	0.295726	0	0.0355863	0	0.04763
ABCC13	0	0	0.0847831	0	0	0	0	0	0	0	0	0	0	0	0	0	0	0
ABCC6P2	0	0.196198	0	0	0	0	0	0	0.584084	0	0	0	0	0	0	0	0	0
ACTR3BP2	0	0	0	0	0	0	0	0	0	0	0	0	0	0	0	0	0	0
ACTR3BP5	0	0	0	0	0	0	0	0	0	0	0	0	0	0	0	0	0	0
ADAM1	0.0699228	0.187366	0	0.238596	0	0.141519	0.17229	0.159948	0	0.345427	0	0.281817	0.144012	0.223443	0	0.161328	0	0.215928
ADAM21P1	0	0	0	0.0378654	0	0	0	0	0	0	0	0	0	0	0	0	0	0
ADAM3A	0	0	0	0	0	0	0	0	0	0	0	0	0	0	0	0	0	0
ADAM5P	0	0	0	0	0	0	0	0	0	0	0	0	0	0	0	0	0	0
AFG3L1P	1.1817	1.69979	1.30428	1.28508	0.642041	2.13465	1.00297	1.70709	0.646856	1.67074	0.810239	1.09046	1.34513	0.861159	1.3334	1.53081	0.976479	2.43571
ALMS1P	0	0	0	0	0	0	0	0	0	0	0	0	0	0	0	0	0	0
ALOX15P1	0.785175	0	0	0	2.23588	0	0	0	0	0	0	0	0	0.418625	0	0	1.41841	0
AMZ2P1	0.797023	0.884795	0.274442	0.906556	0.432309	0.662531	0.490945	0.846441	0.635157	0	0.113655	0.688326	0.937981	2.00108	0.280559	0.525383	0.20546	0.468794
ANKRD18DP	0	0	0	0	0	0.138628	0.0843849	0	0	0	0	0	0	0	0	0	0	0.282022
ANKRD19P	0.701034	1.08014	0.316824	0.863824	0.499071	1.06413	1.40355	0.70162	1.11744	0.432924	0.699838	0.353202	0.812207	2.42703	0.431892	1.14576	0.948853	1.44332
ANKRD20A11P	3.11976	0	7.01837	0	9.47618	0.841891	0.256353	0	0.331655	2.05587	1.66169	3.35456	0	0	7.17838	0	11.2648	1.28513
ANKRD20A5P	2.84179	0	3.10772	0.0399053	6.69367	0	0	0.120374	0	0	1.99614	1.48463	0	0.112106	3.50112	0	4.55814	0
ANKRD20A8P	0.0531872	0	0	0.0806622	0	0	0	0	0	0	0.106181	0.214354	0	0	0	0.0818057	0	0
ANKRD26P1	0	0	0	0	0	0	0	0	0	0	0	0	0	0	0	0	0	0
ANKRD30BP2	0	0.0307379	0	0	0	0	0	0	0	0	0	0	0	0	0	0	0	0
ANKRD36BP2	1.44868	1.48807	0.145492	0.137314	0.229184	1.71035	2.82637	1.2429	0	0	0.241062	0.973293	1.24341	0.25723	0.297533	0.278584	0	1.98863
ANP32AP1	0.34423	0.553441	1.24457	0.522049	0	0.696697	0	0	1.64748	0	0	1.38864	0.354806	1.46801	2.54702	0.529958	0	0.709315
ANXA2P2	895.566	181.042	820.868	277.811	1240.59	186.344	248.068	125.721	149.717	567.702	714.552	660.507	141.665	127.198	607.388	221.59	944.308	147.435
ANXA2P3	70.2219	21.96	73.978	22.3594	123.549	17.481	26.9321	13.2368	19.7274	75.4366	77.6604	68.6713	18.3736	16.4369	61.7897	26.7021	131.689	19.0277
AOC4	0	0.0528365	0	0	0	0.0498848	0	0	0	0	0	0	0	0	0	0	0	0.101494
AP1B1P1	0	0	0	0	0	0	0	0	0	0	0	0	0	0	0	0	0	0
APOC1P1	0	0.230496	0	0.163058	0.816537	1.52342	0	0	0	0	0	0	0	0	0	0	0	1.32982
AQP7P1	0.123878	0	0.0746472	0.0234838	0	0	0	0	0	0	0.123657	0	0	0	0	0.0476348	0	0
AQP7P3	0	0	0	0	0	0	0	0	0	0	0	0	0	0	0	0	0	0
ATP6V0CP3	0	0.237149	0	0	0	0	0	0	0.706175	0	0	0	0	0.471933	0	0	0	0
ATP8B5P	1.27598	0.635677	0.768883	0.725665	1.05977	0.443865	0.0982532	0.547289	0.381344	0.393979	1.11454	0.642857	0.492762	0.5097	0.58956	0.736017	1.43916	0.246278
AZGP1P1	0	0	0	0	0	0	0	0.215606	0	0	0	0	0	0	0	0	0	0
BCORP1	0.0565866	0	0	0	0.107436	0	0	0	0	0	0	0	0	0	0	0	0	0
BCRP3	0	0.0808359	0	0	0	0	0	0	0	0	0	0	0.15537	0	0	0	0	0
BK250D10.8	0	0.0758139	0	0.0536352	0	0.357893	0	0.323675	0	0	0	0	0.145713	0	0	0	0	0.436957
BPIFA4P	0	0	0	0	0	0	0	0	0	0	0	0	0	0	0	0	0	0
BRWD1-IT2	2.01012	0.119697	0.269171	0.254041	0.848012	0.452039	0.275303	0	0.356171	0	0	1.80127	0.230117	1.19014	0	0.171858	0.806498	0.690064
BTF3P11	0	0.225774	0	0	0	0	0	0	0	0	0	0	0.434335	0	0	0	0	0
BTN2A3P	0.0808673	0.130016	0.0974588	0.183962	0.15352	0.409175	0.298896	0.36998	0.128898	0.799017	0.161455	0.32594	0.166559	0.602995	0.199278	0.124391	0.291872	0.332979
C12orf33	0	0	0	0.0348291	0.174394	0.0464809	0.226366	0.105075	0.29286	0.453846	0	0	0	0	0	0	0.331569	0
C21orf15	30.1464	0.183592	22.9136	0.129884	61.1324	0	0	0	0	15.2362	12.9991	24.861	0.176448	0	21.1109	0.131776	59.3665	0
C3P1	0	0	0	0	0	0	0	0	0	0	0	0	0	0	0	0	0	0
C9orf29	0	0	0	0	0	0	0	0	0	0	0	0	0	0	0	0	0	0
CATSPER2P1	0.514912	0.620894	0.155139	0.341644	0.733139	0.195402	0.158623	0.294521	0.615655	0	0.514103	0.518926	0.795533	0.411439	0	0.297063	0.464687	0.132533
CBX3P2	1.0524	0.402862	0.543567	0.114003	0.570829	0.0760711	0	0.172	0.479389	0.74291	0	0.606105	0	1.12131	0.370569	0.115656	0	0
CCDC144B	0	0.0581947	0	0.0164681	0	0.0219774	0.0267518	0.149013	0	0.10727	0	0	0	0.161908	0	0.0333997	0	0.0447034
CCDC162P	0	0.192754	0	0.136366	0	0.545958	0	0.411762	0	0	0	0	0	0	0	0.276878	0	0.370583
CCT6P1	0.353834	1.89627	0.284286	0.894356	0.895632	0.716134	1.30797	0.674599	0.376041	1.1655	0.23551	0.475439	0.97182	0.125653	0.290681	1.08867	1.27724	0
CCT6P3	0.632331	0.33888	0.6532	0.78773	0.34298	1.23409	0.667786	0.61995	0.431972	0.892572	0	1.09231	0.372122	0.288685	0.667833	0.416867	0.652092	0.371967
CDC14C	0	0.0367351	0.082609	0.36384	0	0.0693657	0.168895	0	0	0	0.136849	0	0	0.146027	0.168907	0.15815	0	0
CDRT15P2	0	0	0	0	0	0	0	0	0	0	0	0	0	0	0	0	0	0
CEACAM22P	0	0	0	0	0	0	0	0	0	0	0	0	0	0	0	0	0	0
CECR3	0	0	0	0	0	0	0	0.123251	0	0	0	0	0	0	0	0	0	0
CELP	0	0	0	1.78664	0	0	0	0	0	0	0	0	0	0	0	0	0	0
CEP170P1	0	0	0	0	0	0	0	0	0	0	0	0	0	0	0	0	0	0
CES1P1	5.14143	0.145021	0	0	4.96591	0.0456399	0	0.206347	0	0	0	2.54498	0	0.0960871	0	0	4.55795	0
CES1P2	0.26485	0	0	0	1.00559	0	0.163181	0	0	0	0	0	0	0	0	0	0	0
CES5AP1	0	0	0	0	0	0	0	0	0	0	0	0	0	0	0	0	0	0
CETN4P	0.432139	0.231593	0	0	0	0	0	0	0.689606	0	0	0	0	0	0	0	0	0
CFL1P1	0	0.0515416	0	0.0729271	0	0	0	0.110008	0	0	0	0	0	0	0	0.147943	0	0
CHEK2P2	0	0.298716	0	0	0	0	0	0	0	0	0	0	0	0	0	0	0	0
CIDECP	6.75375	4.27757	10.3593	2.79342	13.4042	4.5046	2.27103	4.91948	9.79379	4.55324	4.29361	7.42953	5.06211	1.30903	9.08476	3.07168	9.97947	3.47874
CLEC4GP1	0	0.0570444	0	0	0	0	0	0.121757	0	0	0	0	0	0	0	0	0	0
CLK2P	1.37489	0.614029	0.96657	0.60816	0.870039	0.695671	0.847057	0.917441	0.730584	0	0.686334	0	0.47202	1.46474	0.847116	0.705036	1.24072	0.353867
CMAHP	2.12961	3.42982	1.66112	1.14618	0.772681	2.0146	1.52207	3.31745	1.16777	1.94858	1.30019	0.984294	3.50648	1.8941	1.67956	1.15819	0.587609	2.15556
CN5H6.4	0.140174	0.0751225	0	0.212584	0.532219	0.212777	0	0.481082	0.223474	0	0	0	0.144384	0.298693	0	0.43132	0.506025	0.43297
COL6A4P1	0	0.14488	0	0.102496	0	0.136786	0.444103	0.515362	0.143639	0	0	0	0.185606	0	0	0.0693081	0	0.0927644
COL6A4P2	0	0	0	0.0156098	0	0	0	0.0235409	0	0	0	0	0	0.043848	0	0	0	0
CRSP8P	0.477085	2.38635	1.53325	2.77354	1.20761	2.97723	1.56784	0.909706	2.53548	0.785849	1.58794	0	1.80196	1.01667	1.56795	2.93619	1.14825	2.61993
CRYBB2P1	0.937975	4.07663	1.31883	1.2447	2.67104	2.53123	1.34857	1.96739	1.24622	0.7725	0	1.89077	4.82721	0.499694	0.385318	0.601311	2.82191	3.05838
CSDAP1	9.36553	7.75116	12.43	5.66342	20.9305	10.0774	7.01175	4.47526	5.66963	12.3007	13.2564	12.425	7.81456	5.80978	14.0245	7.65993	22.6806	10.9846
CSN1S2AP	0	0	0	0	0	0	0	0	0	0	0	0	0	0	0	0	0	0
CSN1S2BP	0	0	0	0	0	0	0	0	0	0	0	0	0	0	0	0	0	0
CSTT	0	0	0	0	0	0	0	0	0	0	0	0	0	0	0	0	0	0
CTAGE10P	0	0.178437	0.0802529	0.100989	0.252833	0	0.0820385	0	0.106137	0.328961	0	0	0.137147	0	0	0.0512127	0	0
CTAGE11P	0	0.122194	0	0.0864471	0.144284	0.0769116	0	0	0	0	0	0	0.0782681	0	0	0.116906	0	0.156471
CTSL1P2	0	0	0	0	0	0	0	0	0	0	0	0	0	0	0	0	0	0
CTSL1P8	0	0	0	0	0	0	0	0	0	0	0	0	0	0	0	0	0	0
CTSL3	0	0	0	0	0	0	0	0	0	0	0	0	0	0	0	0	0	0
CXADRP2	0.0817273	0	0	0.0309863	0	0.0413526	0	0.0934788	0	0	0	0	0	0	0	0	0	0.0841302
CXCR2P1	0	0	0	0.0361619	0.181067	0.627375	0.705093	0.109097	0	0	0	0	0	0.101604	0	0	0.344261	0.392747
CXXC1P1	0	0	0	0	0	0	0	0.248975	0	0	0	0	0	0	0	0	0	0
CYP2B7P1	0	0.0365045	0.0820904	0.464857	1.1638	0	0	0	0.108568	0.336495	0.679946	0	0.0701441	0	0	0.366699	0.491671	0
CYP2D7P1	0	0.26755	0	0.0946402	0	0.0631508	0	0	0	0	0	0	0.257099	0.265937	0	0	0	0
CYP2G1P	0	0	0.0962769	0.0302884	0.303316	0	0	0.0913729	0	0	0	0	0	0	0.196861	0.0614411	0.576662	0
CYP4F30P	0	0	0	0	0	0	0	0	0	0	0	0	0	0	0	0	0	0
CYP4Z2P	0	0	0.0923951	0	0.145543	0	0	0.0876879	0	0	0	0	0	0	0.188921	0	0.276703	0
DBIL5P2	0	0.265395	0	0	0	0	0	0	0	0	0	0	0.382542	0	0	0	0	0
DDX11L2	0	0	0	0	0	0.0476441	0	0.107705	0	0	0	0	0	0	0	0	0	0.0969341
DDX11L9	0	0	0	0	0	0	0	0	0	0	0	0	0	0	0	0	0	0
DDX12P	0	0.106665	0	0.169788	0	0.276943	0	0	0	0	0.0993337	0	0.0512369	0.105996	0	0.153061	0	0.256077
DEFA10P	0	0	0	0	0	0	0	0	0	0	0	0	0	0	0	0	0	0
DEFB109P1	0	0	0	0	0	0	0	0	0	0	0	0	0	0	0	0	0	0
DEFB122	0	0	0	0	0	0	0	0	0	0	0	0	0	0	0	0	0	0
DKFZP586I1420	1.95845	2.44901	2.62251	3.38264	1.79013	2.20209	3.84265	3.89923	2.77474	1.79168	4.05484	1.46174	2.98787	5.71756	2.32362	3.905	1.83254	2.23997
DKFZp451B082	0	0	0.0470066	0	0	0	0	0	0	0	0	0	0	0	0.096103	0	0	0
DKFZp566F0947	0	0	0	0	0	0	0	0	0.901007	0	1.12858	0	0	0	0	0	0	0
DNM1P41	0.0434822	0	0	0.0329719	0	0.0220012	0	0	0	0	0	0.175235	0	0	0	0.0668766	0	0.044755
DNM1P46	0.20331	0.0544791	0	0	0	0	0	0.05813	0	0	0	0.409684	0	0	0	0	0	0
DOC2GP	0	0	0	0	0	0	0	0	0	0	0	0	0	0	0	0	0	0
DPY19L2P1	0	0	0	0.107098	0	0.0357319	0.0870026	0.0807701	0	0	0	0	0	0.225668	0	0.162935	0	0
DPY19L2P2	0.0527577	0.0951187	0	0.0400043	0	0.112256	0	0.152236	0	0	0.105327	0	0.0543264	0.0472599	0	0.0811472	0	0.0543037
DPY19L2P3	3.48306e-06	0.106574	0	0	0	0	0.176626	0.229677	0	0	0.249728	0	0	0.427836	0	0	0	0
DUSP5P	0.406296	0	0	0.0924265	0	0	0.20023	0.464716	0.647616	3.21156	2.75804	0.655039	0.0836832	0.173119	8.41025	0.187491	6.4523	0
ECEL1P2	0	0	0	0	0	0	0	0	0	0	0	0	0	0	0	0	0	0
EEF1DP3	0.494732	1.59083	0.596236	0	0.939208	0.250326	0	0	0.789654	2.44746	2.96731	0	2.04074	0	0	0	0	0.509972
EIF3IP1	5.87538	3.40065	5.0982	2.85134	10.2616	2.6161	7.2424	9.14409	8.99502	12.778	16.9004	20.8499	9.68594	5.76085	17.383	8.3188	17.8219	8.47166
ELK2AP	0	0.335181	0	0	0	0.316456	0	0	0	0	0	0	0	0	0	0	0	0
EMBP1	0.503592	0.613377	0.0551739	0.121503	0.0869116	0.486453	0.338386	0.575934	0	0.226146	0.0913933	0.369003	0.471412	0.243808	0.112803	0.140826	0	0.518337
ENSG00000000003.10	118.003	18.4986	230.515	48.544	251.628	17.046	18.1454	19.1619	22.1551	148.249	123.685	98.3176	18.0111	24.5134	197.119	44.389	219.273	13.9291
ENSG00000000005.5	0	0	0	0	0	0	0	0.185624	0	0	0	0	0	0	0	0	0	0
ENSG00000000419.8	57.8106	42.9604	54.2438	50.8889	52.2512	44.6805	65.1572	34.6091	34.3476	39.8795	51.9152	41.6516	34.7612	28.8446	47.0905	40.1733	47.2471	37.2102
ENSG00000000457.9	2.30604	1.21209	2.66365	1.24861	3.3235	0.841125	0.931287	1.52538	3.13478	2.42934	2.15503	1.98273	1.72188	2.09409	3.43913	1.39724	2.48418	0.91161
ENSG00000000460.12	1.27249	1.8485	1.21443	4.57272	0.468109	3.47365	9.88901	2.40151	7.14817	0.740353	2.1155	2.56552	2.14755	8.44642	1.04363	4.66936	0.205493	3.63932
ENSG00000000938.8	1.88923	1.47478	1.52562	1.17216	0.858268	12.3908	2.05307	3.01034	1.97468	1.50306	2.70802	2.07675	1.23918	1.92105	1.0066	1.19042	0.73206	12.7029
ENSG00000000971.11	4.3266	10.3214	2.6247	4.95893	1.39763	6.97788	16.8623	11.6581	8.77679	1.1607	4.7582	6.23905	11.2983	9.25165	3.62874	5.35188	1.35676	7.37204
ENSG00000001036.9	5.78616	14.1354	4.85066	17.9549	4.06431	15.1129	15.1932	13.4542	17.0873	6.87094	6.32619	6.07965	14.6398	11.8253	5.27579	15.0828	5.56356	16.1085
ENSG00000001084.6	28.9401	143.254	35.4097	132.437	22.985	55.0371	101.291	51.8214	16.394	11.6072	31.0058	33.451	135.499	154.953	51.4593	103.359	24.8838	52.3022
ENSG00000001167.10	8.21646	9.72811	9.07465	11.5591	13.6246	7.39445	12.2181	7.45407	17.7479	9.97025	11.6086	8.14503	9.92678	13.6468	10.676	9.87102	15.5191	7.21226
ENSG00000001460.13	8.92231	3.26782	4.12368	6.92588	11.0665	5.98861	6.64213	4.15557	4.86188	4.79344	5.77335	7.41963	3.51916	9.75185	2.60376	6.02554	14.3384	7.01596
ENSG00000001461.12	13.9583	4.36284	24.8567	7.37947	43.0282	5.79307	4.8052	4.40145	10.0601	14.9453	14.3214	9.31179	4.07327	7.40765	23.1533	6.89188	40.9974	6.28177
ENSG00000001497.12	1.8818	3.19434	6.89129	3.62528	4.66165	6.74481	1.99111	5.01764	3.71282	3.54076	2.94488	2.52763	3.55581	7.73925	4.85697	3.44278	5.31205	6.58725
ENSG00000001561.6	0.787721	1.04428	0.299791	0.314377	0.236119	2.7061	2.809	0.900867	1.51972	2.25272	1.07593	1.16957	1.06725	1.36888	0.510762	0.414469	0.299234	2.38965
ENSG00000001617.7	56.9646	14.2973	76.9325	13.9029	57.887	14.9484	21.9122	16.5274	20.359	63.9457	42.6917	66.7432	16.0783	15.1492	75.6286	16.5849	54.2448	15.1442
ENSG00000001626.10	0.672413	0.0240416	0.734904	0	0.974799	0	0.0552317	0.0366901	0	7.67218	1.19085	1.55092	0	0.551426	1.27312	0	1.85851	0
ENSG00000001629.5	27.2787	27.1428	20.3451	24.3233	21.596	22.8577	62.6835	28.923	38.0093	6.40199	27.2853	35.5642	30.0549	33.7568	15.9187	23.8626	15.4719	27.6922
ENSG00000001630.11	64.9031	48.3804	46.3849	29.8217	39.4884	18.3605	52.4432	21.0453	23.5533	46.3477	54.1073	56.6701	40.3675	15.7074	39.8553	25.0158	31.6158	17.3804
ENSG00000001631.10	7.85839	13.1947	9.56596	14.0199	8.27242	18.6574	34.2607	11.6225	16.6637	7.73508	15.4062	11.8877	16.5867	17.1029	12.8438	14.6824	7.99712	21.5197
ENSG00000002016.12	0.634605	0.894255	1.7503	0.752926	1.33614	2.77645	0.38559	0.981032	2.68768	0.726675	2.3044	2.63754	0.923872	3.73881	0.387669	0.687334	0.976322	4.02482
ENSG00000002330.9	21.7379	12.471	23.2619	11.5509	48.9564	16.4401	73.6814	20.3834	18.1269	37.4637	16.5454	13.5555	7.94802	10.3802	28.0082	14.6404	59.1936	20.8284
ENSG00000002549.8	15.4432	13.2974	11.3906	15.5142	12.282	33.0363	11.7562	11.295	6.132	24.0585	15.0268	13.568	11.1474	10.7923	12.2422	15.3423	14.1768	30.1279
ENSG00000002586.13	0	0	0	0	0	0	0	0	0	0	0	0	0	0	0	0	0	0
ENSG00000002587.5	9.07641	1.65958	28.8745	5.47821	13.6024	0.380013	1.32344	2.07523	2.03454	47.3147	32.3423	12.5592	1.87878	1.35981	38.2755	4.2384	17.1081	0.654136
ENSG00000002726.15	1.46574	0	1.19625	0.282184	2.83094	0.642853	0	0.0937159	0	6.55002	12.6005	2.99784	0	0	1.83563	0.0630123	2.39359	1.02297
ENSG00000002745.8	0	0.288517	0	0.284963	0	0.263248	0.443413	0	0	0	0.3584	0	0.36973	0.191219	0	0.385363	0	0.193981
ENSG00000002746.10	0	0.179573	0.0239047	0.250089	0	0.112972	0.0917024	0.990098	1.38376	0	0	0	0.204277	0	0.0488691	0.285404	0	0.11481
ENSG00000002822.11	2.54998	6.90074	6.05173	9.57988	12.6454	12.0538	11.595	7.5658	10.3496	5.2469	3.88664	5.93581	7.14269	9.9618	6.81907	10.5844	9.06064	11.7189
ENSG00000002834.13	14.9257	20.475	15.5689	21.2533	20.841	34.8214	16.4485	18.6535	22.7203	22.3942	14.3672	22.6696	20.7018	17.6947	14.683	21.9384	21.0099	32.7845
ENSG00000002919.10	35.1506	18.9733	24.4542	13.4319	30.7618	16.5655	16.323	11.2739	9.78064	29.4791	24.4944	25.4547	15.0143	8.66331	30.4692	10.4022	27.9844	15.2013
ENSG00000002933.3	3.50594	13.0176	2.49898	4.92836	1.67131	26.8037	21.976	19.8445	10.6164	7.21716	6.48337	2.77589	10.7516	9.92483	4.66226	4.75514	2.10501	26.4896
ENSG00000003056.3	85.7394	111.454	97.6995	127.184	85.3406	245.29	147.565	102.718	280.69	102.994	97.6894	71.8989	113.22	169.672	90.5115	122.632	81.7197	225.231
ENSG00000003096.9	3.3437	13.0914	3.61616	19.8197	2.07563	8.2677	13.1735	6.35427	4.40532	2.98355	3.4466	3.10991	12.8401	37.0415	2.85157	22.679	1.85621	10.8711
ENSG00000003137.4	0.827728	0.605557	0.407876	1.12485	0.309196	0.908498	0.76729	1.57318	0.38448	0.796848	0.77034	0.649466	0.67134	0.154166	0.713294	1.78743	0.440824	1.32666
ENSG00000003147.13	6.16799	7.27225	3.03539	0.317888	9.17461	1.90824	1.38579	1.23322	0.789979	1.36356	4.62014	4.78261	8.31983	0.78795	1.7003	0.212305	3.93137	2.20787
ENSG00000003249.9	13.3654	3.54426	15.0493	5.4722	22.1745	2.62137	1.5733	4.27164	1.25323	22.3345	15.0092	13.0721	2.83252	1.67421	15.9844	6.59374	22.346	2.82569
ENSG00000003393.10	3.54203	6.02267	5.08995	6.44344	4.48681	5.54082	6.64303	3.98866	5.39528	3.31767	1.75663	2.32095	6.37974	10.1092	7.37427	6.15174	3.85151	7.35901
ENSG00000003400.10	10.0351	1.69069	11.8102	4.62335	13.8284	2.12361	1.88242	1.82521	1.73679	11.2073	9.5816	8.3132	2.03699	1.10763	9.35169	4.83061	17.6252	2.50609
ENSG00000003402.15	57.4069	21.0938	157.545	45.3075	287.442	39.4435	42.1636	18.1184	40.4384	123.826	146.511	47.0893	21.7925	28.6026	163.347	42.2062	275.252	33.4367
ENSG00000003436.10	1.04419	4.60816	2.57603	11.0858	2.06735	8.61419	4.761	7.68065	4.18436	4.54335	7.41351	2.85316	6.86382	8.06541	2.57259	12.97	0.693793	9.82846
ENSG00000003509.11	3.56877	11.159	4.78972	7.41975	2.29784	3.62892	12.1689	4.90509	3.45275	2.7355	3.78891	5.4886	9.07991	7.25666	6.30197	6.48873	1.59768	3.51663
ENSG00000003756.12	6.51238	14.8365	15.1258	6.23757	21.3416	14.8787	4.12653	10.0757	9.29667	18.757	9.17441	10.0247	10.5979	7.31324	17.5037	5.19198	13.7225	14.6532
ENSG00000003987.9	0.370672	0.189684	0.454615	0.287335	0.179029	0.232574	0.478994	0.337132	0.0805863	0	0	0	0.208372	0.314594	0.464805	0.339886	0	0.37313
ENSG00000003989.12	7.31324	2.48766	5.59304	0.760302	5.10523	3.63389	0.219203	5.3732	1.34728	10.2331	7.6371	6.86918	2.52557	0.934386	6.07009	0.80975	4.10959	3.67123
ENSG00000004059.6	239.338	77.0019	173.492	109.137	281.294	74.9629	92.4221	116.626	77.093	156.294	198.171	208.571	60.772	69.8098	154.756	98.5495	240.955	65.2423
ENSG00000004139.9	1.65533	1.49526	0.893284	0.0732366	1.90333	0.346058	3.30241	2.96005	2.85781	1.30938	2.77028	5.07053	2.25107	2.09636	1.16968	0.0510853	1.19028	0.737548
ENSG00000004142.7	21.3596	17.461	24.2668	15.5143	17.4515	15.788	9.34325	15.6228	8.27054	20.1135	16.494	17.2362	16.0586	13.3288	21.0303	13.5789	16.6374	13.9191
ENSG00000004399.8	1.45865	7.37669	1.80479	6.6078	1.43065	19.4007	6.58506	15.724	14.3127	3.7286	2.3741	3.16061	10.7516	2.92037	1.49168	4.61358	0.193055	19.9824
ENSG00000004455.12	47.5038	34.2639	52.4193	37.323	66.2639	50.7173	36.2878	28.2112	33.8238	47.5557	60.3779	50.5149	34.8074	22.1213	40.5437	36.7674	46.5845	49.0476
ENSG00000004468.8	2.17552	8.33672	0.48802	1.03939	4.1519	0.853213	1.78866	14.3615	0	1.33347	2.90468	0.679947	13.305	1.15009	0.582003	0.363599	2.63708	0.748576
ENSG00000004478.5	40.5499	27.0208	77.2892	59.2982	133.831	78.7929	36.3338	32.1897	70.2072	37.0703	49.2246	32.0441	27.879	51.3477	83.9725	58.6281	133.69	74.8614
ENSG00000004487.11	7.20373	16.1642	8.81978	23.5265	11.7407	80.2525	12.3769	16.9288	25.8938	17.3944	8.25463	7.87788	18.4509	17.3088	10.2828	21.3419	10.9031	70.4685
ENSG00000004534.10	3.05699	6.28109	4.14993	2.21115	4.18218	6.12713	4.71265	5.56546	4.6242	3.69773	4.03286	2.10224	9.08329	3.44663	6.38196	3.64806	6.59902	5.26805
ENSG00000004660.10	1.17149	3.01424	1.21029	1.77687	2.11835	2.00429	2.40528	5.87281	2.48978	2.20487	1.00247	1.12426	3.33224	2.31763	1.78718	2.10243	1.40946	2.35455
ENSG00000004700.11	18.4523	17.8437	25.4482	21.6718	99.8299	47.9089	29.0166	11.4615	62.006	12.611	26.8725	13.4865	17.7342	30.9097	19.7843	22.6527	83.3257	49.3866
ENSG00000004766.11	31.4741	14.5861	20.5931	14.2472	25.9444	11.3423	26.8838	9.1677	13.6408	16.266	18.0538	18.01	15.4163	9.1873	27.4025	14.7337	30.7021	8.9355
ENSG00000004776.7	0.362496	0.657063	0.413065	0.342302	0.279033	0.223108	0	1.00894	2.81211	0	0	1.46241	1.1209	1.40948	0.894114	0.565358	0	0.302672
ENSG00000004777.14	0	1.79234	0.124221	0.0984706	0	0.332172	0.559369	0.346197	0.643273	0.655317	0.204391	0	1.88359	0	0.253648	0.21102	0	0.415434
ENSG00000004779.5	81.1843	58.933	83.0523	90.1784	71.3925	62.9951	68.0438	61.8346	46.2987	72.8114	83.0459	62.1501	49.6878	75.3364	79.6915	73.5125	65.9656	58.9423
ENSG00000004799.7	0.546691	0.146492	0.790626	0.39382	0.415139	1.13413	0.134698	0.562719	0.348529	0	0.327419	0.881309	0.22518	0.93168	0.269414	0.420427	0.789193	1.1817
ENSG00000004809.9	0	0.0628759	0	0.222439	0	0.174184	0	0	0.37462	0	0	0	0.120847	0	0	0.270771	0	0.107375
ENSG00000004838.9	0	0	0	0.0802602	0	0.429169	0	0	0	0	0	0	0	0	0	0	0	0.218375
ENSG00000004846.12	0	0	0	0.0684094	0	0.0728615	0	0	0.143779	0	0	0	0	0	0	0.0693759	0	0
ENSG00000004848.6	0.0689814	0	0	0	0	0	0	0	0	0	0	0.278022	0	0	0	0	0	0
ENSG00000004864.9	5.85756	6.23305	5.6825	7.33844	9.01994	12.1197	13.2077	8.98788	3.41666	6.64553	4.86548	3.73604	5.956	8.3033	6.0416	6.43042	8.06664	13.2013
ENSG00000004866.14	8.59632	8.03697	8.26059	12.2247	8.56977	10.3662	9.8591	15.7227	22.2898	15.6633	7.99676	11.1831	8.52021	12.5349	5.64399	11.2868	13.0073	12.1137
ENSG00000004897.7	25.4413	41.8873	22.1915	36.5944	15.7059	34.0208	38.4815	25.6754	42.2844	17.3435	21.1839	26.166	50.8958	26.6343	16.9904	34.3931	18.1476	34.675
ENSG00000004939.9	0	0	0	0.0146826	0	0	0	0	0	0	0	0	0	0.041246	0	0.02978	0	0
ENSG00000004948.9	0	0.0288377	0.0648977	0.0408191	0	0.120656	0.199091	0.246447	0.572192	0	0	0	0.0554449	0	0	0.0413986	0	0.123193
ENSG00000004961.10	1.15565	1.53542	2.24984	3.1008	1.73398	1.23383	1.2048	1.42353	1.84211	1.75674	1.74401	1.07493	0.938438	1.32576	2.41032	3.21351	1.62769	1.86973
ENSG00000004975.7	12.9392	25.7555	14.3671	15.4013	12.6583	12.8434	17.9469	23.3926	15.9442	25.0525	12.0708	13.1126	22.4269	17.3499	14.126	12.337	11.3474	11.3613
ENSG00000005001.5	29.447	7.59845	193.779	22.0339	117.129	13.0865	22.2741	1.27013	22.1082	170.15	314.258	30.1503	6.90117	9.29645	184.722	23.013	98.1013	13.4756
ENSG00000005007.8	1.79217	3.61135	2.65406	3.39463	1.98755	5.18695	2.91418	3.1154	3.27957	4.07217	2.30619	2.31115	4.09674	3.20679	2.49064	3.96489	1.56337	5.60371
ENSG00000005020.8	28.9963	9.30398	22.1429	13.7494	32.5949	14.3092	17.4307	11.9484	18.8753	14.9662	19.0968	30.6385	9.59726	19.1883	19.1006	11.268	29.768	15.0371
ENSG00000005022.5	133.71	76.3617	135.427	117.767	126.102	163.696	130.217	113.604	58.1681	119.057	135.409	101.989	68.2496	351.877	116.652	106.443	104.376	147.074
ENSG00000005059.11	8.42839	9.21392	8.13373	9.29699	11.0649	10.145	15.7174	7.67764	4.28048	9.05605	12.3784	2.15714	7.12218	6.01771	7.5841	7.70888	14.0389	10.7606
ENSG00000005073.5	0	0.519551	0	0	0	0.0964544	0.352349	0.436148	0.911724	0	0	0	0.544577	0.406191	0	0	0	0.0981208
ENSG00000005075.11	19.9944	20.324	37.4031	14.0899	27.3473	19.0969	57.568	23.4212	16.9976	33.1236	17.9732	28.2547	23.2575	11.7342	30.5857	19.1349	18.6276	12.2382
ENSG00000005100.8	1.12816	5.61504	0.658427	2.86235	0.172999	3.86102	2.52876	2.8868	1.74532	1.80167	1.09109	0.548988	6.37471	4.71649	0.671287	2.99869	0.1229	4.09192
ENSG00000005102.8	0.82985	0.933802	0.663858	5.96313	0.139791	0.61288	0.117939	1.30951	0.117379	2.8027	0	0.296784	1.57867	15.3116	0.905169	6.157	0.265764	0.954764
ENSG00000005108.11	0.0705274	0.340175	0.0637481	0.233974	0	0.32117	0.108593	0.766188	0.421476	0	0.0351954	0	0.36308	0.619674	0.0868807	0.298274	0	0.308489
ENSG00000005156.7	9.25586	19.1691	10.7656	9.51967	12.914	16.2211	27.614	9.27131	9.81002	13.6013	14.0052	10.5079	19.9735	14.7697	11.6337	7.98736	15.6356	14.5005
ENSG00000005175.5	13.1633	20.6039	11.4161	21.3426	10.1211	32.2182	19.216	12.0289	11.6889	11.595	15.702	11.0744	19.4106	11.1297	9.98048	17.2938	8.91508	29.8645
ENSG00000005187.7	5.8968	1.14533	1.01563	0.645088	0.922123	0.658106	0	2.05509	2.07837	2.56386	6.30496	6.55657	1.32659	0.345687	0.79972	1.00141	1.76438	0.334067
ENSG00000005189.15	9.28724	1.65921	3.85227	3.44294	2.45858	6.27988	3.54679	1.07468	2.40365	3.76263	3.05848	11.4698	1.89228	2.69494	1.78815	3.53367	2.32274	6.06906
ENSG00000005194.10	32.0181	19.8014	30.2578	30.429	46.3367	27.9155	22.7148	13.2827	10.6584	28.9804	33.2587	24.8167	21.6458	24.1502	19.4194	30.9213	39.6254	21.3718
ENSG00000005238.15	12.945	4.04874	16.4958	3.1063	22.6123	6.48243	4.29456	7.31705	7.51724	19.6436	27.3818	12.2866	4.68349	8.90349	16.0666	3.36721	21.458	6.84785
ENSG00000005243.5	4.72403	29.6878	3.21609	15.486	3.73522	37.5452	26.4675	36.1268	39.656	2.65894	64.0305	2.90625	18.4429	11.7118	4.70186	15.3852	3.91035	23.0263
ENSG00000005249.8	0.41649	0.641718	0.627426	0.473727	0.296502	0.526842	0.833763	0.416789	1.07868	0.257174	0.311798	0.629446	0.536091	0.776326	0.641401	0.440405	0.187885	0.696627
ENSG00000005302.13	6.4854	2.93345	7.74818	5.88148	7.22865	3.48499	4.05074	5.41525	3.74575	12.7088	7.49044	6.24438	4.05989	2.96299	7.31308	5.84854	7.49541	3.70811
ENSG00000005339.8	3.55792	5.88975	6.57798	7.37238	7.03789	13.886	7.01523	8.11668	10.1499	5.49444	4.88039	5.93293	5.34065	9.77442	8.21446	6.59582	6.10878	14.4531
ENSG00000005379.11	0.264441	0.415155	0.648825	0.0609556	1.73013	0.300387	0.663635	1.54681	0.483568	0.158586	0.0640893	0	0.239291	0.863451	1.32824	0.0573181	1.09709	0.312913
ENSG00000005381.6	0	0.0327829	0	0.397514	0	0.0619263	0	0	0.0975491	0	0	0	0.0630162	0	0	0.811444	0	0
ENSG00000005421.4	0	0	0	0	0	0	0	0	0	0	0	0	0	0	0	0	0	0
ENSG00000005436.9	13.044	13.3738	7.48725	9.75437	8.37236	9.62942	17.8347	16.4487	9.2308	10.5766	8.77027	9.45802	16.2071	15.5892	7.75106	12.6423	13.4569	10.4955
ENSG00000005448.12	1.419	25.8267	0.941086	8.93919	1.6121	28.0998	17.706	11.5322	11.9439	0	1.55962	1.14127	26.8718	9.15134	1.44385	8.56461	0	28.6077
ENSG00000005469.7	31.0598	4.26467	17.1143	5.09137	25.7819	4.48536	14.5102	5.26206	10.4878	7.60179	22.5682	27.4378	4.46236	4.55206	17.7962	5.27828	28.4971	5.42307
ENSG00000005471.11	0	0.0282495	0	0.119972	0	0.0800476	0.129941	0.120631	0.162228	0	0.210582	0	0.0542965	0	0	0.121672	0	0
ENSG00000005483.15	7.88779	13.4189	14.3737	15.9467	16.5906	18.352	38.6262	19.121	16.2405	19.5295	13.6252	6.38874	13.0076	11.7591	24.0588	15.3266	18.2964	15.2982
ENSG00000005486.12	18.6518	25.5874	24.5628	33.1076	28.6379	23.8682	44.4735	73.1459	24.933	21.2148	21.5029	22.292	26.6746	74.3114	28.7538	35.5121	35.4409	22.9601
ENSG00000005513.9	0	0	0	0.0245644	0.122997	0.131129	0	0.0741013	0	0	0	0	0	0.138024	0	0.0498273	0	0
ENSG00000005700.10	8.6472	5.64303	9.03526	6.39439	8.78567	9.85294	6.45969	7.0777	8.17588	8.48109	6.21221	7.57568	5.99988	6.43636	8.30547	6.15618	8.98346	9.74805
ENSG00000005801.12	7.41393	8.29182	11.0728	15.8593	10.6227	9.1298	12.6426	13.1808	8.7768	7.62665	8.90182	4.89916	7.5559	20.5844	12.2719	14.3279	15.6499	9.43604
ENSG00000005810.13	10.9755	7.92286	15.065	5.24132	7.83674	10.5629	3.54993	8.59921	3.88397	5.79471	9.07456	7.84853	8.44534	13.3162	15.0634	5.03582	7.02406	10.4785
ENSG00000005812.6	52.2966	25.8891	52.1161	22.0152	60.4637	13.9764	24.4634	20.1021	17.0713	34.8646	42.208	52.114	23.7143	27.4016	52.1296	20.6906	61.0349	15.9238
ENSG00000005844.13	1.36877	1.41808	0.351675	0.298053	2.08385	3.38825	1.06724	1.55918	0.858152	5.42747	2.19077	5.79192	0.417693	1.4887	0.373911	0.569672	2.19383	2.39672
ENSG00000005882.7	11.4339	5.00562	13.3022	9.47421	9.7102	5.99347	9.3803	7.82664	5.65953	15.7107	11.5651	10.0348	6.79085	3.74853	17.2057	9.29548	14.398	7.22646
ENSG00000005884.13	4.05685	17.1306	3.52759	16.0175	5.71591	23.8335	20.9057	20.3132	20.3052	28.6395	4.70464	5.10086	16.996	7.478	4.91442	12.7932	4.38373	20.8187
ENSG00000005889.11	13.114	15.7232	21.9608	20.6282	20.5153	6.16895	16.4417	44.6639	12.3587	9.11255	13.61	13.6636	18.9273	7.01914	20.8233	22.6338	21.4592	7.04364
ENSG00000005893.11	249.697	78.918	214.748	110.198	274.549	125.873	157.794	84.7618	180.102	176.762	256.097	225.238	78.6263	250.069	188.442	100.722	248.529	115.579
ENSG00000005955.8	10.3669	11.0403	9.62128	9.06706	9.77984	9.1397	12.3238	9.90065	9.49225	11.9329	8.0724	13.5305	11.2787	7.90974	13.5349	10.7683	10.3778	10.0206
ENSG00000005961.13	0.182651	0.0977863	0.220125	0	0	0.184644	0.450218	0	0	0	0	0	0.187929	0.129661	0	0	0	0.375699
ENSG00000005981.8	0	0.0545693	0	0	0	0	0	0	0	0	0	0	0.0524251	0	0	0	0	0
ENSG00000006007.7	29.1564	24.384	31.315	25.0803	23.5401	25.145	28.7247	24.7165	19.8706	24.5024	27.8334	29.1751	23.6415	21.4898	29.3988	24.7141	24.6742	26.8326
ENSG00000006015.13	21.3721	17.8301	12.4299	21.8799	10.4407	19.4649	26.8027	31.4792	15.9255	13.0886	15.9613	10.2203	13.6378	24.4355	13.0778	28.4757	9.59288	23.2165
ENSG00000006016.6	3.42441	0.248701	2.09555	1.0976	1.10025	6.23277	0.285906	0.663633	7.81701	1.14644	0.463314	1.90364	0.35847	19.6148	0.285926	1.33855	2.09444	7.38018
ENSG00000006025.7	0.17583	0.408346	0.064659	0.0666596	0	0.237248	0.144408	0.268138	0.373668	0	0.351035	0.47244	0.543202	0.249717	0.132199	0	0	0.241316
ENSG00000006042.7	4.57161	17.2381	7.6613	5.19618	10.9143	10.8513	15.7198	22.416	18.2498	2.46171	4.71556	3.51469	16.3542	18.5802	5.19106	5.18031	10.4113	8.92184
ENSG00000006047.8	0	0.0712251	0.160171	0	0	0.739709	0.522117	0	0	0	0	0	0.136893	0.449265	0.327561	0	0	0.821001
ENSG00000006059.3	1.70023	0.0911191	2.04906	0.193389	1.93665	0	0	0.389054	0.813263	0	1.01867	2.74195	0.175146	0	2.93372	0.392412	1.84151	0
ENSG00000006071.7	0	0	0	0	0	0	0	0	0	0	0	0	0	0	0	0	0	0
ENSG00000006074.4	0.32883	9.42817	0	6.6077	0	12.8946	2.43147	3.95026	7.07782	0	0.328352	0	8.80704	20.3218	0	5.69194	0	13.7129
ENSG00000006075.11	0.640634	2.74664	0.386036	0.364338	1.21619	8.10374	2.36974	1.83332	1.53292	0	0.640032	1.29207	3.30132	2.39036	0.789967	0.739657	1.15702	7.58988
ENSG00000006114.11	29.8116	18.7891	32.5113	14.2222	41.1152	18.1229	14.3796	15.8582	14.17	51.0433	35.1365	38.2504	24.151	15.3259	34.4218	12.5417	42.7384	17.9143
ENSG00000006116.3	0	0	0	0	0	0	0	0	0	0	0	0	0	0	0	0	0	0
ENSG00000006118.10	3.96658	20.5383	7.12063	15.8179	24.5383	21.5749	16.2945	20.6463	72.6114	8.99868	7.28524	5.87495	24.383	9.28107	10.2884	19.3381	29.4001	26.9275
ENSG00000006125.12	3.97586	44.9003	4.94988	15.287	11.8981	22.9852	25.1227	11.2134	16.7026	7.77238	9.41515	8.3559	43.2082	26.4171	7.02198	17.7131	12.7407	24.7764
ENSG00000006128.7	0	0	0	0.0904179	0	0	0	0	0	0	0	0	0	0.254297	0	0.183584	0	0
ENSG00000006194.6	2.46524	4.87964	1.76963	3.47281	1.46648	3.31414	3.84595	5.13984	2.95173	1.19946	0.680363	2.01137	5.5623	3.96905	1.87922	3.65781	2.72035	3.8287
ENSG00000006210.6	1.02012	8.0898	1.51925	2.78676	1.93692	4.29299	15.627	1.72769	4.07683	1.33714	0.236441	4.12657	8.11497	2.16261	2.51528	4.4899	0.641534	4.33815
ENSG00000006282.15	3.94396	4.78457	2.28515	1.00644	4.20214	6.03221	8.31714	8.69756	6.77024	4.49631	3.33137	3.97401	4.33143	2.58531	2.99038	1.22495	3.72799	7.10844
ENSG00000006283.13	0.0287813	0.0308514	0.21103	0.0664223	0.332585	0.0731036	0	0.261586	0.386014	0	0	0	0.040435	0.0306557	0.0709666	0	0	0
ENSG00000006327.9	15.7383	77.1588	6.54921	53.7182	13.94	96.6741	236.503	169.748	328.266	4.09231	6.97138	57.8047	89.542	80.0819	14.6748	85.969	14.7196	104.236
ENSG00000006377.9	0.232319	2.95646	0	1.3207	0	1.35209	5.72442	3.85307	0.370351	0.57474	0	0	3.53092	3.09349	0	1.16156	0	1.63075
ENSG00000006432.11	3.28916	1.33729	12.3217	2.21412	19.768	1.89471	1.05385	1.67001	2.91466	11.8288	10.3181	3.37223	1.4296	1.27142	12.7636	2.35556	21.2231	2.00718
ENSG00000006451.3	66.9869	15.2027	67.0811	22.0386	102.298	19.7746	16.717	26.5656	13.723	44.9729	54.6234	58.1071	15.1081	28.3201	70.9725	20.6064	100.635	22.5821
ENSG00000006453.9	14.5819	7.3995	19.4246	6.50265	19.4539	8.43246	18.3806	6.16696	7.13468	11.1897	10.0134	13.1005	6.66451	5.17019	19.4026	5.4335	19.8537	8.38268
ENSG00000006459.6	5.01264	10.6415	7.53083	6.63055	6.3349	12.2323	4.80646	10.787	3.73184	5.63965	10.6007	4.92962	10.5206	6.97572	8.69094	6.46194	4.93676	12.0641
ENSG00000006468.9	2.04852	61.4271	4.19388	3.10152	1.98253	6.26685	3.23378	5.30765	5.04062	3.56192	0.788942	1.12091	48.8855	25.8825	3.04181	4.2513	3.78452	6.52431
ENSG00000006530.11	7.52014	9.33662	5.86152	9.28204	10.7658	13.5391	12.1334	13.4716	8.59686	8.03103	5.21167	8.75361	10.4991	9.02823	6.28574	6.69335	11.8785	13.2239
ENSG00000006534.11	38.5728	0.694984	18.1325	1.26165	23.1024	2.16442	0.90863	1.60274	1.7632	20.4037	15.461	43.9939	0.664902	0.314227	16.9021	1.50355	21.5613	1.97389
ENSG00000006555.6	68.8404	4.71304	106.186	12.985	123.202	7.74451	11.4483	14.5916	4.39628	135.771	94.6419	64.6361	4.56888	3.63134	100.022	15.2707	96.5957	8.94636
ENSG00000006576.12	2.76008	6.9338	2.19602	4.63377	2.81377	7.25254	6.47583	8.27377	7.0707	2.37093	2.2462	2.91238	7.47531	5.38135	1.98617	4.70844	3.6256	7.44544
ENSG00000006606.4	0.569586	4.57888	1.3729	2.80743	7.56931	2.30563	0.909012	0.652535	0	0	0	0	4.70026	10.9391	0	1.75508	0	2.93642
ENSG00000006607.9	9.78497	17.0763	9.41779	17.3517	10.4007	17.8876	10.9935	26.3187	10.0187	17.4481	11.7978	18.075	16.6722	15.1302	15.8706	20.6017	10.3788	23.6218
ENSG00000006611.11	0	0.0504852	0	0	0	0	0	0	0	0	0	0	0.0970437	0.401596	0	0	0	0
ENSG00000006625.13	82.6718	62.3826	66.2619	82.0748	108.794	58.8453	61.3907	72.7522	43.158	51.3094	106.248	92.2131	68.8635	154.317	58.6039	90.4934	107.071	59.8074
ENSG00000006634.3	1.59311	2.97095	1.02314	2.68033	0.756098	3.36326	7.00542	1.90411	0.952155	0.983705	1.49081	1.20384	2.93873	2.49225	0.863674	2.37372	0.89834	3.14149
ENSG00000006638.7	0	0.205484	0	0.0541322	0	0.0777361	0.35189	0.32278	0.910142	0.705512	0	0	0.0789615	0.243817	0	0.109833	0	0.146999
ENSG00000006652.9	29.9397	35.1114	71.0476	19.5011	143.097	20.6438	24.3735	16.5841	30.0473	38.7522	49.041	26.9935	30.9466	38.0297	68.3026	17.9853	159.431	21.462
ENSG00000006659.8	0	0	0	0	0	0	0	0	0	0	0	0	0	0	0	0	0	0
ENSG00000006695.6	14.6624	12.3999	11.6402	20.9291	14.4935	7.14396	8.49161	15.0403	8.26984	17.6058	14.6555	15.2651	12.3096	9.77902	11.7624	21.5884	13.9429	6.99675
ENSG00000006704.6	7.8718	5.96215	12.2047	11.3207	13.2801	5.72976	4.19163	10.0147	8.48463	10.5343	12.9855	6.50841	7.75987	5.05636	12.4805	11.742	12.7817	4.49389
ENSG00000006712.10	6.91991	27.8879	11.7477	6.20686	17.6596	6.3154	4.76364	3.93476	5.77118	2.26715	10.9919	21.3904	23.6929	3.51193	11.7327	7.04066	16.7449	4.56216
ENSG00000006715.11	63.3541	34.1628	48.1598	60.9068	76.3152	49.1957	42.3967	49.6975	27.8252	50.7803	70.2424	66.8503	28.9807	79.4424	41.0176	44.8205	32.7344	32.7944
ENSG00000006740.12	0.339138	0.740794	0.0794193	0.659133	0.349213	0.186188	0.113135	0.420828	1.37139	0.45439	0.863784	1.39231	1.11495	0.650781	0.162386	1.0732	0.237839	0.189402
ENSG00000006744.14	4.53111	10.1089	6.79755	7.90834	9.29309	11.2015	7.50314	9.07294	10.635	3.26349	5.42108	7.04694	12.3112	10.0307	7.27432	6.64478	7.54418	7.58777
ENSG00000006747.10	10.0173	1.23055	11.3513	0.566506	10.1009	0.402972	0.196234	0.60738	0.876344	3.93467	12.0551	9.35163	1.06613	3.31401	16.3415	1.20009	8.66286	0.163955
ENSG00000006756.11	6.82436	2.55254	7.84778	4.51454	3.95669	2.22166	3.66703	3.82988	5.05129	6.06547	3.11979	7.84044	2.83527	2.46576	8.06802	4.80721	4.16273	2.4511
ENSG00000006757.7	14.7044	3.20216	23.8414	9.47098	13.2932	3.84437	5.03848	5.83864	9.23321	14.8151	13.141	16.3435	3.75652	3.0746	19.8923	8.6241	16.817	4.04251
ENSG00000006788.8	0	0	0	0	0	0	0.0372844	0	0	0	0	0	0	0.128945	0	0	0	0
ENSG00000006831.9	9.66731	9.71424	33.3211	10.0796	21.1055	31.917	5.41872	11.4431	27.4254	15.5201	16.9832	11.6881	9.75552	12.974	33.8247	9.92491	18.8396	33.3838
ENSG00000006837.7	0.553045	1.66949	0.57697	1.09067	1.05643	0.877987	0.591186	1.1265	1.36486	0	0.955362	0.611906	0.987184	1.53622	1.18635	1.47622	0.509249	0.301448
ENSG00000007001.8	0	0	0	0	0	0	0.112386	0	0	0	0	0	0	0	0	0	0	0
ENSG00000007038.6	0.560766	17.4982	0.9941	3.93715	0	9.84873	0	2.24505	11.1279	0	0	0	20.193	13.0736	0.69121	5.09033	0	12.5629
ENSG00000007047.10	3.13381	2.55091	3.4271	1.88774	4.47332	1.43334	1.68522	2.75363	5.74932	2.16239	4.60507	8.43789	2.47524	5.60186	6.1332	1.8092	2.53418	0.901145
ENSG00000007062.7	0	0	0	0.385035	0	0	1.1577	0	0.159573	0	0	0	0	1.57702	0	0.782211	0	0
ENSG00000007080.6	5.83952	9.13479	16.7372	8.36693	21.279	7.18411	11.4761	6.98641	9.26795	7.4343	5.54127	7.05221	9.81465	8.33992	21.9714	12.7286	22.891	8.53742
ENSG00000007129.13	0	0.12266	0.275845	0.0867745	0.434522	0.340035	0	0	0.365011	1.13133	0.914413	0	0.235825	0.731811	0.564313	0	0.826521	0.519009
ENSG00000007168.8	54.3043	59.9893	56.0825	45.3609	67.5711	46.8078	36.7825	47.2936	30.7325	59.4728	57.8048	56.465	56.9139	30.1468	46.1159	42.8322	59.8601	45.9021
ENSG00000007171.12	0	0.174123	0	0	0	0.0704551	0.0571784	0	0.0739747	0.458552	0	0	0.191176	0.0494366	0	0	0	0.143322
ENSG00000007174.13	0	0.1007	0	0.347913	0.118904	0.361866	0	0.0159102	0.199657	0	0	0	0.0644977	0	0	0.337181	0.226047	0.655811
ENSG00000007202.10	15.0374	16.8585	18.4813	20.2417	16.4275	21.8063	15.0822	26.7036	18.9289	18.9975	14.6105	16.3431	19.6481	15.8379	18.5491	21.4455	19.0426	23.0262
ENSG00000007216.10	0	0	0	0	0	0	0	0	0	0	0	0	0	0	0	0	0	0
ENSG00000007237.14	5.42165	1.25234	12.5193	1.09969	10.1945	4.56656	0.941639	2.84928	3.71868	11.4089	9.75601	7.97972	1.68612	4.51205	18.686	1.2149	12.3187	5.73992
ENSG00000007255.6	11.1932	13.9313	9.47211	3.2637	7.18958	12.3409	13.3783	7.71288	11.3978	9.25385	10.7197	12.0796	12.3457	7.47664	10.155	4.32192	7.19175	13.1118
ENSG00000007264.9	0.540924	0.387175	2.60675	0.0409918	0.616141	4.54235	1.73966	0.414056	2.55529	1.60358	0.724387	0	0.222826	0.763335	3.57643	0	0	5.60956
ENSG00000007306.10	14.7672	0	232.762	3.36411	40.4049	0	0	1.96259	0	395.784	306.079	11.4283	0	0.25776	228.362	4.32595	34.8351	0
ENSG00000007312.8	0.525901	0.375741	0.633826	0.332257	0.665636	1.77176	1.29483	1.42554	0	0	0.700258	0.706838	0.361118	2.22042	0.864338	0.404562	0.63294	2.15121
ENSG00000007314.7	0	0.0260028	0	0	0	0.0736505	0	0	0	0	0	0	0.0249789	0	0	0	0	0.0998738
ENSG00000007341.14	6.77677	4.40662	5.06624	6.89096	8.02277	10.3546	14.1035	8.4492	3.54916	5.53721	7.70881	10.0415	5.16232	10.9919	4.99964	8.99233	10.0721	11.7676
ENSG00000007350.12	0	0	0	0	0	0.323338	0	0	0	0	0	0	0	0	0	0	0	0.176521
ENSG00000007372.16	0.0823441	2.05089	0.264633	4.59658	0.0521075	0.306364	0.670289	0.0660595	0.994142	0.406729	0.232298	0.110611	2.41034	1.54258	0.270508	6.03372	0.0990486	0.456968
ENSG00000007376.3	9.44032	9.33876	9.39583	12.4007	10.7237	8.55228	11.535	13.9233	6.54167	17.1502	9.44342	11.6018	8.5869	13.9867	10.886	12.8273	11.7512	9.99399
ENSG00000007384.11	11.2716	3.99159	21.4186	4.51119	11.8572	3.91808	11.3049	6.55432	6.61142	9.59904	9.21602	11.6365	3.27479	11.6873	12.3066	3.39835	14.1469	5.76634
ENSG00000007392.12	1.48212	5.91456	4.55951	3.38593	1.25388	3.72188	4.52772	3.40375	2.96709	1.85077	1.16717	2.51759	6.79749	6.6753	4.07292	3.3414	1.17563	3.30076
ENSG00000007402.7	0.0699136	0.0987408	0.0842671	0.0430277	0.273171	0.200918	0.139795	0	0.278567	0.690747	0	0.140881	0.189772	0.120867	0.0908189	0.0436337	0.283171	0.350406
ENSG00000007516.9	0.499345	0.533113	0.128433	0.197231	0.76002	0.443036	0.158554	0.147561	0.645186	0.41602	0.457735	0	1.02684	0.0956839	0.131295	0.245889	1.50457	1.06393
ENSG00000007520.3	13.6327	13.7467	14.7362	13.7498	19.1211	14.8423	19.862	17.6267	13.5207	16.6393	12.2297	15.0041	12.9049	14.8927	19.2206	15.4061	17.2188	12.5495
ENSG00000007541.10	7.98671	5.44468	9.60971	5.16289	8.00653	8.46354	11.5333	14.4708	5.08794	20.0484	18.032	7.59752	4.17864	10.2417	13.8234	7.81055	9.69123	11.6073
ENSG00000007545.11	0.528182	2.04757	1.03315	0.96158	1.00007	1.6015	0.99072	1.20656	1.09443	0.682075	0.606526	0.531448	1.75773	1.08876	1.29981	1.06313	0.951909	1.59488
ENSG00000007866.14	18.886	10.3532	19.1556	10.3214	32.955	6.51343	12.0007	13.541	9.79826	27.4342	22.7782	22.8598	11.0517	7.77274	19.6724	12.607	33.0528	6.46377
ENSG00000007908.11	1.17849	1.22621	1.1812	7.5712	1.7933	4.89756	0.863476	4.90535	0.609903	0	4.57344	1.77152	1.21607	23.8779	1.03566	7.38168	3.39037	4.49319
ENSG00000007923.11	3.98099	5.171	5.65726	4.55097	6.45101	8.11427	3.05144	5.70198	5.20248	5.88421	9.20824	7.02609	5.95347	8.80301	5.52297	6.22087	6.91142	8.28454
ENSG00000007933.8	1.28636	2.17431	1.27823	0.535524	4.46784	0.990293	2.52172	1.21201	1.69235	2.09383	2.71192	1.42287	2.56689	1.20392	1.74698	0.434618	3.88965	1.29545
ENSG00000007944.10	6.19142	10.7566	5.07919	6.20822	6.4979	6.71623	3.54305	12.2718	3.96383	10.5204	10.1317	4.58558	11.2635	8.66615	4.03033	6.09025	5.85088	6.97682
ENSG00000007952.13	1.59066	0.215462	0	0.577962	0	0.399652	0.991611	0.0906659	0.641446	0	0	0.319494	0.0816327	0.428675	0	0.91178	0	0.414256
ENSG00000007968.6	1.92251	0.435903	1.02481	0.756941	0.701871	3.08663	0.774244	0.295969	0.471376	2.00885	1.03326	2.2349	0.532962	0.984431	1.09313	0.739201	0.533681	3.27254
ENSG00000008018.8	12.9601	36.907	17.1504	26.1101	23.6388	32.7878	16.9163	20.3577	14.185	7.53684	10.153	8.19859	34.8259	22.2096	12.5315	20.5334	22.025	31.147
ENSG00000008056.8	0	0.166747	0	0.165152	0	0.125928	0	0.284732	0.396821	0	0	0	0.256357	0.265171	0	0.143561	0	0.128091
ENSG00000008083.9	1.9568	3.35341	4.12061	1.96938	3.53372	4.42896	3.77116	2.58166	4.92369	3.62451	1.6577	2.02945	3.37295	2.94069	4.59146	1.99849	3.04723	4.82516
ENSG00000008086.6	5.39006	2.25011	12.9919	2.94709	11.0939	1.20574	1.04787	2.33606	2.16985	8.9689	13.2505	6.17354	2.45386	1.81253	13.2815	3.44706	12.695	1.63523
ENSG00000008118.5	0	0.176671	0	0.117173	0	0.307662	0	0	0	0	0	0	0.0848661	0.175582	0	0.0633769	0	0.313108
ENSG00000008128.18	0.174968	1.19137	1.55634	0.0313785	0.703375	0.374403	0.456912	0.847646	0.573079	0.865763	0	0	0.763845	0.160331	1.3555	0.0638349	1.33853	0.38176
ENSG00000008130.11	2.14028	1.87744	3.50634	2.11958	3.08835	8.28949	3.57834	3.78248	3.77043	3.97458	3.20589	2.1584	2.0635	3.82467	5.65198	2.0393	4.61319	9.34156
ENSG00000008196.8	3.84086	0.017706	0.745062	0	0.565583	0	0	0	0.422015	3.06092	0.617459	3.73784	0	0.0351878	0.734077	0	0.358329	0
ENSG00000008197.4	0	0.131026	0	0	0	0	0	0	0	0	0	0	0	1.56282	0	0	0	0
ENSG00000008226.15	0.0637815	0.188781	0.0420446	0.0251693	0	0.0529308	0	0.239276	0.166734	0	0	0.129797	0.215452	1.4485	0	0.0268153	0	0.0717701
ENSG00000008256.11	0.857315	2.64186	1.61096	1.72274	2.02822	4.0505	1.7954	4.36306	3.27923	0.635229	1.14018	1.38201	2.72616	4.70033	1.40742	1.94489	2.57932	4.34638
ENSG00000008277.10	0.0573195	0.118792	0.449205	0.179861	0.592446	0.158008	0.864925	0.992551	1.72166	0	0.0411615	0.231011	0.152202	0.197701	0.0508074	0.268145	1.12762	0.228146
ENSG00000008282.3	175.723	62.2495	150.833	108.329	153.399	67.8311	104.672	96.9232	74.2253	130.992	134.108	170.457	65.2066	56.6766	154.484	104.971	151.071	66.4521
ENSG00000008283.11	50.0616	15.4007	40.4009	13.4189	38.9842	9.43485	15.9196	36.164	21.6395	43.1516	40.0673	64.978	16.4527	15.7813	38.0701	15.6909	38.8052	12.0959
ENSG00000008294.16	6.47282	15.2613	7.54923	7.18919	7.20258	17.7873	7.58625	14.2856	20.3451	8.32288	10.0533	5.61812	17.701	13.4441	13.8806	7.11787	5.74223	15.1377
ENSG00000008300.10	0.0784112	0.546371	0.113398	0.249724	0.0595429	0.452291	2.78325	0.412465	4.07601	0.464749	0.219125	0.0631944	0.597563	2.10556	0.0772735	0.27735	0.0565892	0.468054
ENSG00000008311.10	4.04915	8.54032	2.32734	2.20556	0.946058	4.16033	1.57445	1.60899	1.9399	1.84638	2.73605	3.26383	8.48112	1.79156	2.76302	2.06002	1.12409	3.81568
ENSG00000008323.11	60.7661	7.09944	76.0675	10.5242	125.229	20.7096	7.25695	11.6773	14.3223	40.3286	36.0814	61.2255	6.29372	4.34842	70.8334	13.3141	132.683	20.9363
ENSG00000008324.6	0.301038	1.93561	0.362729	1.36936	1.14278	2.28434	1.48442	0.344504	1.44027	1.488	0	0	2.17126	1.60421	0	1.38991	1.0871	1.55025
ENSG00000008382.11	16.6337	5.71943	11.7796	9.87221	15.3636	8.97829	7.24864	6.29125	10.054	17.6525	6.49914	19.2359	9.14077	7.85571	16.4893	10.0067	12.9357	9.74098
ENSG00000008394.8	37.4311	72.0674	62.143	0.610212	106.537	13.2684	138.734	67.9044	26.4992	102.516	172.136	35.9976	64.0026	14.2805	85.4735	0	117.7	9.22221
ENSG00000008405.7	10.9373	6.67622	6.43354	2.62397	14.9728	4.31105	8.53072	3.64796	5.06513	6.57487	10.0783	16.328	6.19718	8.37555	6.71832	2.54553	14.3557	4.63427
ENSG00000008438.4	0	0	0	0	0	0.180229	0	0	0	0	0	0	0	1.13932	0	0	0	0
ENSG00000008441.12	19.5008	5.55953	13.2015	2.85354	12.7033	3.44053	3.53882	8.83315	6.60968	38.5254	9.67596	21.6123	6.45551	6.26696	18.5185	2.99782	16.9643	3.33933
ENSG00000008513.10	3.03391	7.32343	2.8553	1.17309	4.53508	10.3552	4.57838	2.82142	5.45946	6.77184	1.36068	4.24705	10.8488	2.03085	2.35127	1.23426	6.96126	10.9288
ENSG00000008516.12	0	0.147453	0.33159	0.166907	0	0.111373	0.067791	0.251739	0.175408	0.815493	0	0	0.113329	0.0586123	0.406774	0.169275	0	0.169923
ENSG00000008517.12	8.46283	15.94	1.96791	14.9354	8.9058	32.539	18.411	18.2978	13.8534	11.2184	10.4156	11.4959	16.4965	15.5982	4.02824	12.643	8.13177	23.4426
ENSG00000008710.13	0.741257	1.0428	0.823852	0.813014	0.863729	1.63371	0.965612	1.25633	0.876499	3.93589	0.554856	1.38707	1.18568	1.36741	1.54479	1.61052	1.23206	1.7745
ENSG00000008735.10	1.22645	0.297303	1.88075	0.393957	0.866917	9.295	2.73358	1.7913	1.49202	1.80548	2.49179	0.958483	0.532263	1.11473	1.75757	0.42748	0.515246	9.11505
ENSG00000008838.13	10.2053	8.75113	2.80678	8.97056	2.7819	25.6616	1.60444	4.60824	10.3828	5.25623	2.77093	4.59324	8.3296	10.0706	4.82038	7.6805	3.02298	24.0867
ENSG00000008853.12	1.83798	1.28885	0.749054	1.67863	0.58047	4.10979	1.37569	2.87267	2.49189	1.50925	0.612398	0.900089	1.65375	2.8265	0.573219	1.87882	0.403079	5.12162
ENSG00000008869.7	3.59093	2.53399	5.77611	4.2778	3.88091	3.48735	4.41872	4.30498	3.20943	7.84932	4.36899	4.3454	2.40842	4.04009	5.54263	3.75008	4.00319	3.58964
ENSG00000008952.12	1.85434	6.32492	3.52476	4.95262	2.64435	10.827	7.80746	8.0173	11.825	1.48382	1.85082	3.36033	6.83825	16.1343	4.24317	5.15512	2.43115	10.8971
ENSG00000008988.5	1750.08	939.43	1273.87	878.573	1163.24	406.23	822.794	537.949	924.971	1122.44	1439.06	1566.39	911.497	688.698	1148.12	894.847	1113.51	433.623
ENSG00000009307.11	161.37	137.006	203.135	190.644	166.954	188.22	102.944	117.77	119.617	164.653	126.908	137.089	121.98	81.1918	165.513	149.364	168.737	164.641
ENSG00000009335.13	20.8043	25.948	17.7322	29.1511	20.0732	41.3357	23.994	43.0501	29.8048	14.3182	18.3889	23.363	24.8015	24.581	17.2674	28.3367	17.2156	39.8657
ENSG00000009413.11	2.17924	7.09037	1.95203	5.09694	1.80999	4.79409	3.56057	4.78177	2.99575	3.01179	2.15328	2.053	7.31327	3.56147	2.18958	5.02717	1.88144	4.81123
ENSG00000009694.9	0.0436353	0.951412	0	0.0275733	0.0276127	0.0294383	0.0179163	0.0166328	0.0927163	0.0718414	0.0290336	0.0586119	1.04878	0.0464714	0	0.0223686	0.0524856	0.0449083
ENSG00000009709.7	0	0	0	0	0	0	0.15162	0	0	0	0	0	0	0.147344	0	0	0	0
ENSG00000009724.12	0.164916	0.353529	0.198752	0.0937901	0.15654	0.0834447	0	0.282945	0.131435	0	0.164632	0	0.424591	0.351348	0	0	0	0.0848827
ENSG00000009765.10	0	0.0270395	0	0.0095636	0	0	0.0310754	0	0	0	0	0	0.0519513	0	0	0	0	0
ENSG00000009780.11	14.0651	5.06152	6.2317	9.23778	8.75351	4.60622	7.43493	6.4096	8.84887	6.8704	11.8096	10.5809	5.05521	5.55334	7.77411	6.34011	11.47	4.30498
ENSG00000009790.10	3.08034	1.31436	0.962761	1.10783	2.44283	3.6764	5.34776	2.58207	2.27156	7.90296	2.71542	2.37565	1.59344	2.83262	0.770649	1.65906	3.87698	4.26144
ENSG00000009830.7	0.315706	1.54397	1.35775	2.07543	0.0749175	2.82968	1.30631	4.61657	1.9603	0	1.5008	0	1.60329	1.90933	0.92544	3.22282	0	2.8297
ENSG00000009844.11	101.829	50.7461	101.316	72.3231	137.81	52.7817	66.0563	44.8049	57.4603	71.1695	96.9117	79.4874	50.6709	27.4507	90.583	62.8937	124.673	48.9173
ENSG00000009950.11	0	0.232854	0.0794655	0.286384	0	0.133461	0	1.28093	0.0988984	0	0	0	0.203722	0.421462	0.162492	0.290692	0	0.135754
ENSG00000009954.6	1.5874	5.64821	1.93684	5.08863	1.18405	12.6344	5.00107	6.25246	4.88605	2.31632	1.18588	1.6378	5.71858	5.3896	2.17028	4.70619	1.34098	12.3678
ENSG00000010017.9	81.1089	16.5288	144.226	14.1396	160.01	14.17	10.5389	12.8775	18.0272	68.277	123.536	62.3275	15.9476	14.1317	121.579	11.7093	132.728	12.5889
ENSG00000010030.9	1.01224	2.49498	0.798601	0.691549	1.42353	3.42287	3.98152	1.28615	0.896751	1.2016	2.99551	0.755903	2.47333	1.19866	0.924305	0.57834	1.35379	3.12388
ENSG00000010072.11	6.9057	7.43411	7.45935	9.54865	9.47951	6.32132	8.04097	5.18529	3.65736	5.325	4.80301	13.6946	7.88998	14.9414	4.95797	10.1704	10.4983	6.48614
ENSG00000010165.15	4.216	4.90197	3.90117	5.65587	4.06069	6.11066	6.85721	4.91147	8.93635	4.49253	4.56325	3.37189	4.71212	12.3158	3.99343	6.42154	3.68905	7.46565
ENSG00000010219.9	17.769	10.2312	13.1364	5.40241	8.61213	8.09684	11.7322	10.0975	26.1907	19.0337	12.8636	22.0924	12.8028	15.7574	19.1984	5.11463	8.58034	8.58066
ENSG00000010244.12	286.034	162.469	382.196	171.227	454.907	174.693	152.107	112.877	104.851	242.971	227.585	273.98	152.741	137.5	338.077	160.197	359.103	159.338
ENSG00000010256.6	64.3498	48.6248	67.9519	40.1269	75.8116	65.8526	43.7229	36.6856	31.6639	70.5377	59.4923	56.7142	43.0463	41.2196	61.1909	35.9678	65.3501	55.809
ENSG00000010270.9	4.99194	12.6197	5.03882	9.75046	8.13418	8.45002	13.3824	7.76542	20.769	7.82461	6.468	5.22362	12.5454	21.8708	5.15112	9.81739	7.13899	9.0421
ENSG00000010278.7	599.574	346.477	585.207	469.738	667.627	835.549	388.913	224.257	560.406	291.956	444.962	599.7	310.34	577.92	503.549	417.403	520.755	682.754
ENSG00000010282.10	0	0	0	0	0	0	0	0	0	0	0	0	0	0	0	0	0	0
ENSG00000010292.8	10.052	27.5	12.4536	47.7755	7.14144	111.067	26.4732	13.4066	23.3985	11.12	13.9637	13.3279	18.4251	38.5067	11.4115	30.1823	8.44665	88.6797
ENSG00000010295.15	0.0744083	0.972335	0.269078	0.649297	0.141259	1.80979	0.917579	2.38654	1.42483	0.367681	0.445796	0	1.03705	1.03141	0.183386	0.801851	0.268555	1.22683
ENSG00000010310.4	0.579582	0.0320224	0.807219	0.226545	0.113434	0.338904	0	0.343154	0.095235	0.573579	0	0.240817	0	0.123674	1.65251	0.275715	0	0.690303
ENSG00000010318.15	1.24377	1.74333	3.03402	1.21275	1.29032	3.05059	1.2967	0.766058	0.762541	1.89079	0	1.15694	1.97067	2.03841	1.54806	1.25108	1.03602	3.39248
ENSG00000010319.2	0.0392699	0.273593	0.0946537	0.104222	0.149101	0.750601	0.0967511	0.179641	0.187757	0	0	0	0.323486	0.250954	0.193516	0.181191	0.141716	0.36377
ENSG00000010322.11	5.2077	4.93431	6.12576	2.6124	6.68799	6.54367	3.518	6.26367	7.45587	8.44461	5.0361	3.89604	5.28001	3.15327	7.89124	2.1156	6.94782	6.2576
ENSG00000010327.6	2.56545	2.83606	1.04191	4.31353	1.76905	12.4016	4.24832	13.602	3.8781	2.00729	2.1943	2.88673	2.46781	4.6307	1.30267	3.98513	1.82099	10.7322
ENSG00000010361.9	8.85197	7.9183	2.83727	5.4133	6.42911	3.65665	0	5.58827	6.72957	8.19737	3.47549	7.97691	13.2383	2.80783	3.36144	6.63216	7.71549	5.2227
ENSG00000010379.11	0	0.226468	0	0.206397	0	0	0	0.355649	0.336815	0	0	0	0.431429	0.11254	0	0.419325	0	0
ENSG00000010404.13	64.0627	26.5015	92.9052	33.2007	118.953	76.9026	51.282	37.1808	53.1995	65.8664	68.1341	61.8629	25.6653	49.6738	102.115	35.7569	117.784	72.2238
ENSG00000010438.12	91.502	13.7218	109.331	0.835666	248.723	0.221762	1.08127	9.03386	9.82411	49.2298	90.11	61.7474	11.7216	2.80515	95.9396	0.972625	225.643	0.451708
ENSG00000010539.7	0.80797	4.37468	1.42691	3.43459	2.74334	3.05103	3.45012	2.20375	2.81542	2.93831	1.02486	1.29569	5.20467	3.62806	1.74877	3.93925	1.73737	2.97564
ENSG00000010610.5	3.73724	4.03969	3.53057	2.30563	3.24688	23.0024	8.19388	6.37532	6.66335	3.75999	6.19654	3.82939	4.3051	4.72297	3.58995	3.02104	2.97208	22.5597
ENSG00000010626.10	2.54035	4.84556	1.13037	1.71108	0.745271	4.06647	5.96617	2.89247	5.84011	1.27746	1.89231	0	4.87637	2.5159	1.87489	2.35705	1.41723	4.65948
ENSG00000010671.11	1.08642	0.643893	1.44311	0.588443	1.22502	5.77194	1.25547	1.42013	1.3606	1.82173	0.309864	0.625543	0.571561	0.786741	1.36604	0.656519	1.33091	6.31082
ENSG00000010704.14	6.6763	10.4987	3.46704	1.74859	3.02237	6.60396	16.0923	6.48674	11.0376	12.7353	4.00459	10.9021	12.1403	4.58131	3.72245	2.46808	1.38171	8.97431
ENSG00000010803.12	4.57001	3.65433	3.75416	5.2379	2.58488	4.29515	7.45549	7.67657	5.6527	3.03256	3.17188	5.53725	3.79107	3.8665	3.74999	4.94687	2.41748	4.77556
ENSG00000010810.13	1.83713	10.6289	0.846058	2.2251	3.09495	6.8496	3.27343	13.4049	5.99054	2.87071	4.19372	4.15374	8.46529	7.99238	1.73054	2.93256	0	7.64178
ENSG00000010818.4	2.58486	4.41124	4.6728	5.42314	2.92985	5.11275	3.89967	5.70068	4.44686	5.57059	4.778	2.7619	4.50235	3.77197	4.53512	5.76422	3.21294	5.1199
ENSG00000010932.11	1.32598	2.19246	2.44316	0.954781	1.26078	7.89752	4.31301	12.7925	0.528239	3.32658	1.66292	2.67948	2.91114	1.50913	3.4045	1.33966	2.40173	9.7441
ENSG00000011007.8	7.28907	6.03869	5.87887	7.13291	6.1085	11.8031	5.22915	5.21772	5.93951	8.48818	4.92191	5.60432	6.37574	4.58581	4.78826	7.34374	7.81914	13.0557
ENSG00000011009.6	14.3959	7.01665	13.7166	5.6615	19.8896	9.22624	9.48993	7.57542	6.62445	11.2514	11.7108	17.089	8.22624	8.81717	14.6273	7.06684	29.0564	11.2415
ENSG00000011021.17	0.131192	0.69376	0.337127	0.402883	0.331908	0.829328	0.387652	0.559838	0.501521	1.48722	0.139604	0	0.862602	0.656522	0.430759	0.421751	0.489501	0.944762
ENSG00000011028.9	6.45913	5.02289	5.17	5.28629	4.54017	9.97565	4.51274	16.1745	29.011	5.77265	4.05225	5.71092	4.79248	3.95067	6.74003	5.48463	4.43747	11.116
ENSG00000011052.17	6.24486	13.6383	0.363251	0	5.34666	2.00359	0.00364095	2.42861	0	1.92179	0	5.4636	13.7379	2.03335	8.11328	0.233904	0	1.30382
ENSG00000011083.4	0	0.0443481	0	0	0	0.0263868	0	0	0	0	0	0	0	0	0	0	0	0
ENSG00000011105.7	9.12327	12.4239	6.53912	16.3918	14.5001	22.4003	9.52869	18.4663	30.6715	9.72826	6.04376	11.4726	13.1044	9.82077	7.60981	12.3611	13.2425	17.9423
ENSG00000011114.10	13.0011	5.68857	20.5959	17.429	11.2869	13.5296	18.0297	14.5655	13.5444	59.0908	15.6618	11.3968	5.92127	6.82174	29.597	22.0019	11.7005	10.1916
ENSG00000011132.7	4.62878	2.639	4.51024	2.38974	4.67412	2.74073	4.97512	5.51994	4.55267	5.35228	4.71936	3.17576	2.33285	3.25235	6.06764	3.02998	3.1993	2.8388
ENSG00000011143.12	2.80307	4.20727	2.46411	3.49098	2.76988	5.14321	3.82909	2.56908	2.33687	5.12227	2.79286	3.45026	5.66024	3.71621	1.72702	2.44051	4.35987	4.21639
ENSG00000011198.3	21.6819	4.26361	34.4043	4.7044	116.994	6.97376	6.40829	2.52242	5.91754	34.737	39.4941	28.0657	4.46899	4.60827	33.0099	6.26427	102.922	8.39862
ENSG00000011201.6	1.11659	3.50957	1.12746	3.40967	0.687489	2.61111	4.79552	1.76009	21.3539	1.78877	0.783146	0.608071	3.38698	3.21413	1.26402	3.08644	0.980126	2.578
ENSG00000011243.13	5.34061	8.3107	8.40724	6.49703	13.7737	6.25936	7.55858	9.53821	12.534	6.27259	10.6441	5.09311	9.82064	8.26964	9.52368	8.16922	12.8941	7.10575
ENSG00000011258.11	11.7064	9.27553	7.18413	6.98621	8.87696	5.20946	4.6142	7.03945	5.21825	7.63319	6.91319	10.7479	8.45762	4.80043	8.55584	6.91414	6.72788	4.6474
ENSG00000011260.9	2.44156	13.6497	3.23354	10.9734	1.86286	14.9834	8.15823	6.95768	11.5606	1.07729	8.43121	3.95657	17.8203	17.119	1.61233	12.8261	2.75466	14.7808
ENSG00000011275.14	3.70925	4.7359	2.70816	4.14893	2.12451	7.82449	7.04481	8.3104	5.5129	7.40188	2.44587	3.12829	4.68944	13.3063	2.97255	4.15051	1.62302	7.95626
ENSG00000011295.11	11.3783	12.0794	13.73	9.13108	19.0848	7.28777	11.5958	14.2481	6.9461	10.7529	8.55765	13.7758	11.3843	9.54195	14.7743	8.00532	19.241	8.83068
ENSG00000011304.12	138.34	130.66	126.306	139.49	107.294	170.259	106.483	79.5413	115.347	154.487	117.768	106.95	116.906	136.514	107.393	134.368	80.2128	141.216
ENSG00000011332.15	0	3.99909	0	4.81186	0	3.74171	0.999312	4.90628	0.29037	0	0	0	4.60103	0.874296	0	4.48225	0	3.28276
ENSG00000011347.5	0.159019	0.274367	0.0955694	0	0.306403	0.407862	0.486208	0.558742	3.2222	0.587565	0	0	0.327346	0.168921	0.097694	0	0.580526	0.594311
ENSG00000011376.5	4.64708	10.9905	6.35346	5.5877	9.43479	12.2729	6.87881	9.1074	7.12963	3.85686	5.6192	2.28848	9.7053	6.55509	5.12478	6.40275	4.18665	9.47097
ENSG00000011405.9	19.4118	27.5984	24.9009	25.4987	13.6377	18.7771	14.0165	26.4142	23.4395	14.8367	19.6121	19.9887	31.7098	25.6878	24.6432	24.093	17.6126	19.8085
ENSG00000011422.7	0	11.3371	0.221656	6.09082	3.4916	26.9762	20.3686	12.5153	16.5204	0	1.46936	0	11.1599	19.695	0	8.17579	2.67108	28.0169
ENSG00000011426.6	15.1233	23.2744	6.59869	44.4052	2.64896	33.1178	23.7152	25.345	11.6419	32.6671	12.1533	8.94191	21.8732	54.6012	7.96028	33.3316	2.62418	33.2426
ENSG00000011451.13	5.63935	4.43247	4.89245	5.08721	4.89744	6.40601	8.78274	6.02387	8.27369	12.4797	4.75913	7.81395	4.16284	4.95998	4.81865	5.37043	5.02826	7.44644
ENSG00000011454.12	17.8327	13.2865	14.085	22.3753	11.5851	11.5828	14.461	6.9559	17.4017	7.4105	19.3356	8.37121	15.4483	17.5617	13.423	18.5554	12.0773	8.91072
ENSG00000011465.12	112.658	359.522	157.429	160.951	135.463	828.841	235.712	1053.21	690.325	166.551	61.5412	115.841	407.701	501.033	193.473	175.798	85.4462	864.955
ENSG00000011478.7	2.74501	3.19222	2.06771	3.16413	1.49513	1.96388	2.68013	3.10277	3.2081	1.72925	2.16028	2.30638	2.7037	1.45766	2.25617	3.95488	1.895	1.76368
ENSG00000011485.10	7.5258	8.73489	6.64476	8.76511	5.67747	8.32166	10.2777	7.916	10.8634	5.25712	4.69746	5.84836	8.76981	6.5835	5.48292	8.33276	3.21647	7.36896
ENSG00000011523.9	5.7446	10.4588	2.67043	6.7739	3.43941	5.01693	12.9268	8.23291	8.99801	4.32457	3.01052	6.42697	11.1947	5.90206	2.48932	7.77401	4.02504	5.37348
ENSG00000011566.10	7.70806	11.8056	8.11892	6.50992	6.10482	10.2358	9.61472	7.07148	6.14095	2.69955	1.68183	8.35733	8.29737	8.32028	9.46055	6.77455	9.74509	5.63251
ENSG00000011590.9	0	0	0.252889	0.262093	0	0.159252	0.129264	0	0	0	0	0	0	0	1.70605	0.532738	0	0.216019
ENSG00000011600.7	24.4441	33.0867	9.72624	20.7618	32.8841	267.435	64.68	52.6454	64.0803	17.1228	15.24	35.4197	32.7324	38.9536	9.40469	23.8662	40.5944	267.376
ENSG00000011638.6	136.412	48.5896	126.861	85.8658	224.661	24.966	61.008	31.2814	52.6674	127.039	145.74	133.675	55.3352	25.8705	134.182	84.4258	268.452	24.2732
ENSG00000011677.8	0.0525508	1.15471	0.3167	0.13947	0	0.771103	1.81269	0.141658	1.67511	0	0.20982	0	1.02815	2.88292	0.304104	0.0808266	0	0.594997
ENSG00000012048.15	2.2396	8.30647	1.9572	7.07414	1.68967	12.8331	9.42778	3.88745	6.30641	2.90961	4.37874	1.72418	10.5865	9.46074	3.62013	8.00875	3.32895	13.9613
ENSG00000012061.11	31.1819	54.2014	45.2483	43.0982	76.8559	28.5505	47.8554	33.7335	31.2946	120.171	63.8774	44.1125	48.2654	26.1161	55.2064	45.987	83.789	32.9902
ENSG00000012124.10	0	0.0790827	0.364386	1.02846	0.18382	1.07288	0.629793	0.259393	0	0	0	0	0.151898	0.230878	0.372532	0.835183	0	1.46153
ENSG00000012174.7	4.23374	3.34429	3.52379	8.32337	3.64584	3.64374	6.1291	6.43832	4.45133	5.82125	4.96653	3.34208	3.50517	5.06595	3.22527	8.35737	4.72541	4.26783
ENSG00000012211.8	4.15493	5.69234	1.42207	4.5211	2.21828	2.23052	1.15182	3.20174	1.65788	5.61085	3.21533	1.88822	4.21328	4.04018	1.15915	4.5479	2.05256	2.85144
ENSG00000012223.8	0	0.0512681	0.58122	0	0	0.0968138	1.196	0	0.770987	11.3441	0.191023	0	0	0.0856909	0.235773	0	0	0.196979
ENSG00000012232.4	11.1573	9.46038	5.27353	10.5037	4.96168	12.0982	7.26983	12.1081	18.3743	7.64871	11.2334	11.0719	8.94896	6.60817	5.56769	13.9845	4.55681	11.0489
ENSG00000012504.9	0	0	0	0	0	0	0	0	0	0	0	0	0	0	0	0	0	0
ENSG00000012660.9	26.0103	87.2061	26.2449	56.061	25.5293	43.8716	78.9109	30.2671	35.7047	31.9639	31.111	27.1604	86.5226	48.8029	29.0925	55.078	24.3642	43.9842
ENSG00000012779.6	3.34548	1.93537	3.76623	1.52328	2.43397	11.1902	3.45048	3.38047	1.67109	5.07318	4.31954	3.38998	1.74615	1.96323	4.34643	1.86678	3.3694	11.1456
ENSG00000012817.11	1.44694	1.1449	0	0	2.38266	1.50234	0.589465	2.04602	1.51505	1.33999	0.648016	0.992821	1.40279	1.09611	0	0	1.96174	2.08542
ENSG00000012822.11	33.4788	14.793	48.3983	11.9336	61.9488	18.1165	14.5729	19.4265	22.3298	59.6309	38.1828	28.8207	17.2403	12.4803	41.1161	12.3665	65.2418	19.1926
ENSG00000012963.9	3.4809	4.13186	5.44204	5.39201	6.11069	11.0652	9.08017	6.09975	11.1664	16.5498	6.55563	10.3153	5.82552	7.84167	8.35791	5.38461	7.87583	11.3776
ENSG00000012983.7	8.26301	9.80445	7.52148	8.85644	7.65972	10.4185	9.81702	12.8032	11.0545	3.73057	7.09475	7.1614	10.201	6.7663	7.90061	7.77485	9.66541	9.15126
ENSG00000013016.10	105.019	6.06498	92.4783	5.93404	99.7886	5.29332	4.16635	13.519	7.09352	84.0434	88.3572	115.012	6.34819	6.17682	98.9059	6.46659	106.916	5.92334
ENSG00000013275.3	59.8734	69.6856	65.3718	56.3303	73.6102	50.5682	55.0201	34.1654	47.2278	62.4351	53.0539	49.3089	55.1064	30.6021	57.9579	50.9	63.52	43.6564
ENSG00000013288.4	1.12866	1.71813	1.80516	1.35305	0.508804	3.49754	2.90512	3.65091	3.39925	2.30589	1.7309	1.61244	1.51102	1.01704	1.80734	1.41215	0.721906	3.66246
ENSG00000013293.5	0	0	0	0.00706309	0	0	0	0	0	0	0	0	0	0	0	0.0143248	0	0
ENSG00000013297.6	1.79328	0.333604	0.678108	0.213331	1.18175	0.625304	0.766536	2.08073	2.96957	0.463309	0.561718	5.03517	0.642003	0.663515	1.1557	0.216384	0.338483	1.27447
ENSG00000013306.11	162.881	65.7573	136.867	58.6737	212.027	48.6628	83.4513	98.1304	98.403	171.255	119.799	170.758	53.5635	42.8929	128.603	55.199	202.976	48.263
ENSG00000013364.14	65.5218	30.2802	50.9128	72.9301	62.4942	31.1787	28.3119	15.9694	81.5541	93.0259	68.0859	42.9833	54.4096	31.4343	70.0021	83.6213	55.5916	44.2864
ENSG00000013374.11	4.83321	7.20853	3.89606	3.65327	7.66625	10.9199	5.72215	5.46042	5.32515	6.00898	5.22003	4.75768	6.01419	5.00769	3.94148	3.67535	10.8185	9.6201
ENSG00000013375.11	26.7972	51.6583	32.2958	30.2969	22.0782	21.1221	30.5925	21.444	54.1389	15.8134	38.6945	26.8147	40.6763	14.5167	31.2332	30.1741	20.831	23.1056
ENSG00000013392.6	1.09352	1.59651	0.720114	1.14554	0.175971	0.557035	0.488395	1.08924	1.17745	0.457971	0.623795	1.12048	1.837	1.20264	0.976858	1.2772	0.334569	0.727023
ENSG00000013441.11	18.8198	7.60964	33.0453	20.7223	28.6684	14.8665	22.3273	16.3152	17.7749	20.2675	42.1742	14.5554	8.64594	15.8765	28.3867	16.3524	29.2286	13.5566
ENSG00000013503.5	12.1149	1.33167	9.3536	5.1483	13.3633	4.14185	5.67113	6.2717	6.11432	15.259	17.7666	18.144	1.4982	4.84988	16.058	4.58303	11.3581	5.20624
ENSG00000013523.5	0.991424	2.79219	3.79299	2.70667	0.997958	9.31429	2.42192	6.41037	8.57679	3.03171	1.50796	0.761055	3.37488	2.22055	5.18372	2.47288	0.851885	7.15923
ENSG00000013561.13	10.7676	10.2314	13.2448	6.49304	12.9607	15.6615	8.9746	6.26908	14.2808	12.03	7.7624	6.04119	14.3319	9.10704	13.6999	5.76089	16.7454	10.7267
ENSG00000013563.9	31.1126	14.3551	11.6635	6.74239	9.28149	12.2559	28.5779	26.5757	44.2297	9.56211	12.7092	27.4354	11.3901	13.0898	20.8099	10.6127	15.5303	16.5068
ENSG00000013573.12	0	0.263415	0	0.942107	0.0994653	3.07117	0.666662	1.0671	1.90363	0	0.492044	0	0.215936	2.14061	0	0.755528	0.189185	2.84911
ENSG00000013583.4	22.8389	17.2921	47.5129	19.8859	43.0482	26.7924	20.5621	19.2212	50.6341	29.107	31.2244	24.8261	17.0056	31.2389	49.6954	20.9932	34.5665	27.167
ENSG00000013588.5	42.0873	7.58027	273.236	78.9528	463.305	12.9356	14.3493	0.910028	75.1555	201.305	48.8709	51.2818	7.96612	45.733	294.295	91.3555	474.311	11.7552
ENSG00000013619.9	0.0851633	1.16849	0	0.565203	0.0808362	0.403675	0.58367	0.540494	0.913902	0	0	0	2.34061	1.93085	0	0.362792	0.153696	0.367305
ENSG00000013725.10	1.55752	0.379524	0.465531	0.173996	0.24443	1.23057	1.28639	1.18049	0	0.318031	1.39757	2.09582	0.464075	0.184394	0.287644	0.0494957	0	1.51279
ENSG00000013810.14	3.05629	7.66322	2.09742	9.87737	0.271559	15.9802	5.9732	6.62609	2.5446	3.15553	1.80292	1.65296	8.59438	4.27229	1.16244	11.0227	0.258136	15.8268
ENSG00000014123.9	10.8231	5.65289	11.6067	7.32025	7.57447	6.03323	7.28797	4.87774	7.23603	9.28812	13.1835	8.31701	6.37514	4.73811	10.509	7.68836	7.61321	6.23087
ENSG00000014138.4	8.26052	12.5103	5.97551	16.0347	5.53496	22.0945	14.7113	8.86952	8.35908	8.85554	6.80598	7.50069	14.861	16.4389	2.33933	13.0457	4.1075	16.736
ENSG00000014164.6	4.37465	2.95468	5.05553	2.18666	4.77817	2.89109	2.65778	3.5831	4.01157	4.73657	2.75168	6.03802	3.14721	3.51072	5.75892	2.62538	5.40691	3.43724
ENSG00000014216.11	379.97	121.501	445.321	123.793	507.007	104.448	113.878	74.972	55.8606	378.14	372.702	347.009	113.97	47.7894	448.931	125.226	428.513	101.136
ENSG00000014257.11	128.862	8.72345	131.888	4.6541	131.659	13.3248	11.4056	13.9896	10.839	166.097	113.016	127.591	9.59203	7.1866	126.389	4.17702	128.325	14.3604
ENSG00000014641.13	76.8486	126.228	82.0824	81.8324	104.375	65.2321	66.5837	60.4407	54.7174	61.4891	108.535	105.223	137.015	71.0071	77.3656	76.068	123.533	74.0409
ENSG00000014824.9	7.57296	4.07495	7.46394	6.31206	7.50845	6.14327	5.55188	8.4851	4.54417	6.20917	8.44607	6.30131	3.91457	5.02875	7.1764	5.58768	7.41294	5.83784
ENSG00000014914.15	3.69291	2.50932	3.14815	2.21989	1.36844	2.55136	4.99486	1.64915	2.65881	2.40342	2.69832	4.35856	2.78188	4.23414	3.55246	2.21712	1.30326	2.87492
ENSG00000014919.8	18.3014	7.44595	14.312	17.8077	15.8801	8.85027	14.0984	10.7847	5.8197	16.9194	13.4381	16.726	7.87286	14.087	14.678	18.1771	16.9426	8.91863
ENSG00000015133.14	3.21581	3.82654	2.33595	3.48569	1.1555	5.15337	2.59001	4.48294	4.30793	3.02052	1.81315	3.59517	3.87926	0.84935	3.0743	3.89391	1.30694	5.56536
ENSG00000015153.10	10.4275	11.8324	13.9586	9.38696	12.6065	51.4715	8.66473	11.1903	20.2845	14.0929	15.8983	22.1187	8.36634	6.62127	12.9285	11.0831	15.0786	30.043
ENSG00000015171.14	7.96842	10.7104	10.2478	10.0994	13.1269	7.45683	8.10582	13.3802	14.2141	7.13219	14.2456	7.74653	10.7218	12.4569	11.2416	9.74526	14.6447	8.27486
ENSG00000015285.6	0.81986	0.720299	0.912899	0.4674	0.212623	4.82857	1.24203	1.40929	1.25103	2.49508	1.92372	2.03684	1.03819	0.807153	0.828096	0.583131	0.404279	4.15097
ENSG00000015413.5	0	0.072395	0	0.497539	0	0.578199	0	1.5014	1.06289	0	0	0	0	0	0	0.474507	0	0
ENSG00000015475.14	0.370493	19.888	1.3156	9.52703	2.85002	8.44662	18.8912	9.53667	14.2681	5.49647	0.219625	0	20.374	8.87072	2.73568	8.46775	2.66521	8.42697
ENSG00000015479.13	56.7296	75.0693	64.2955	66.2356	55.9924	80.3017	74.9294	56.7782	44.0298	63.1082	49.8838	45.8982	79.4551	82.6386	58.3835	76.6337	53.3205	91.7063
ENSG00000015520.10	0.156851	0.0260029	0.175526	0	0.148884	0	0.0468879	0	0.0773653	1.16203	0.31302	0	0	0.0405394	0.119617	0	0	0
ENSG00000015532.5	16.2991	6.96572	21.4623	9.16533	4.20941	6.21486	38.3116	28.6173	9.51796	3.82727	2.7082	2.34283	7.18382	5.09646	46.3359	3.305	3.42418	8.25164
ENSG00000015568.8	0	0	0	0	0	0.0690012	0	0	0	0	0	0	0	0	0	0	0	0
ENSG00000015592.12	0	0	0	0.0872064	0	0	0	0	0	0	0	0	0	0	0	0.176996	0	0
ENSG00000015676.13	9.34376	3.95202	8.03161	4.22857	9.95609	4.68143	5.75486	6.18067	4.67157	10.1806	6.08007	10.0593	4.1265	11.5367	7.9558	4.54344	11.1566	5.02044
ENSG00000016082.10	0	0	0	0	0	0	0	0	0	0	0	0	0	0.153923	0	0	0	0
ENSG00000016391.6	0.0325856	0.251661	0.0893573	0.323254	0	0.0750321	0.0608886	0.491788	0.304906	0.122077	0.0493355	0	0.200474	0.184239	0.121786	0.391314	0	0.127184
ENSG00000016402.8	9.52769	6.3871	8.14013	12.7134	7.92914	2.39355	6.97045	5.09096	1.93715	10.1549	10.6067	10.9989	6.29297	1.91885	6.48704	11.8751	8.15533	2.1896
ENSG00000016490.11	0	0	0	0.0239708	0	0	0	0	0	0	0.126274	0	0	0	0	0	0	0
ENSG00000016602.8	1752.53	0.352319	1710.92	10.0637	1229.52	0.0930595	0.604165	1.05166	0.488557	1326.72	2132.12	1530.97	0.406566	36.6923	1525.05	9.14592	1116.23	0.135465
ENSG00000016864.12	9.92636	17.5197	9.78048	8.56878	10.3035	29.67	21.2648	23.3407	25.09	12.442	11.7931	14.9385	19.3017	18.4486	8.80348	9.36829	12.5543	26.7901
ENSG00000017260.15	16.8625	43.9952	13.1803	44.1678	29.4044	54.9494	78.208	42.8991	58.1739	8.9443	14.1493	15.9196	40.7894	38.7711	16.85	33.1768	21.5318	45.9503
ENSG00000017373.11	0.0416086	0.0222529	0.200379	0.0157592	0.442924	0.759826	0.185094	0	0.066247	0.741701	0.166125	0	0	0.0442722	0.204626	0	0.692026	1.00736
ENSG00000017427.11	0.757224	2.11106	0.744048	3.25115	1.43553	7.40966	0.539271	3.59963	6.23676	0.127199	0.154217	3.07467	1.77861	7.06578	1.10748	3.39624	1.19036	9.82045
ENSG00000017483.10	11.227	11.213	6.61695	35.3934	8.12426	2.36119	2.63037	19.8467	11.4068	14.4504	9.37829	13.3053	10.7947	41.2962	8.43735	25.3937	8.83473	2.93896
ENSG00000017621.11	2.91443	3.49579	4.42786	3.15988	5.25417	0.527363	0	0.246043	1.03175	0	3.37507	0.868843	5.62993	0.438924	5.18323	2.58637	4.83152	1.07442
ENSG00000017797.7	5.46301	5.57725	8.42967	4.11458	10.3702	5.56037	1.30903	3.93017	5.01013	8.32404	5.58289	5.02056	6.69087	5.45398	8.94881	4.39813	9.66502	6.79574
ENSG00000018189.8	5.24873	3.74845	5.62943	2.96883	8.48937	3.22407	2.11277	5.50627	6.25437	4.09669	8.77673	9.01009	4.10575	2.34053	4.62276	3.24979	10.0903	4.76544
ENSG00000018236.10	3.73868	17.3278	3.27921	30.7972	3.17215	5.34523	16.725	24.5586	18.056	4.50732	6.73203	2.70139	17.5218	8.57992	4.18727	30.8472	4.2765	6.60265
ENSG00000018280.12	0.252675	1.59437	0.18271	1.72634	0.190215	7.49356	1.82338	0.984454	3.034	0.990065	0	0.407327	1.99883	2.10301	0.249038	1.94599	0.361659	7.50402
ENSG00000018408.10	78.3298	49.696	100.072	41.6203	155.012	45.5041	136.702	37.4826	69.3659	68.4437	104.884	77.9702	48.9923	22.5796	96.9535	42.3297	145.151	41.397
ENSG00000018510.8	6.99184	10.1286	4.55635	6.57521	2.44996	9.78691	7.93805	10.6865	9.39262	4.45006	4.26698	8.48097	9.259	8.86628	4.44707	6.48961	4.83588	13.0034
ENSG00000018610.9	2.74646	2.55991	3.52351	4.1159	4.61633	6.79423	4.27995	3.27823	4.80154	2.18848	2.65334	1.78547	1.96766	13.213	2.83826	3.74778	5.11642	6.81743
ENSG00000018625.10	0	0	0.14177	0.0892254	0.166308	0.0595199	0	0	0.139618	0	0	0	0	0.373233	0.144931	0.180936	0.158072	0.121084
ENSG00000018699.7	8.69472	6.22131	4.80101	9.2215	7.12119	6.59674	21.5025	8.83996	8.1143	19.1832	8.18004	10.695	8.01014	10.1538	5.03074	11.3904	6.79103	6.8999
ENSG00000018869.12	0.599096	0.16022	0	0.621544	1.55479	0.0711943	0	0.113989	0.158855	0.492354	0	0.401688	0.102632	0.106159	0	0.0766475	0.359701	0
ENSG00000019102.7	49.3273	0.313498	82.3852	2.20166	124.92	0.0943808	0	0.669363	2.17664	82.8289	39.644	51.4161	0.200858	0.415577	80.5194	1.76556	127.66	0.19208
ENSG00000019144.12	1.04642	3.0597	1.01484	1.94044	0.834049	3.23251	1.89423	5.87159	6.07426	1.31045	0.530044	1.47544	3.57812	3.58641	0.863616	2.6134	0.528489	3.16648
ENSG00000019169.9	0	0.808405	0.407646	0.0853694	1.06966	6.55477	0.138721	0	0.358938	1.67072	0	0	1.03709	1.06528	0.833633	0.0865967	2.03445	7.27474
ENSG00000019186.5	0.950361	0.958854	0.548903	9.29486	0.691736	1.01701	2.63208	2.75992	76.4011	2.51171	4.76683	1.20338	1.0318	1.49778	0.224479	9.92875	0.657569	1.07514
ENSG00000019485.8	1.01975	5.53805	1.17213	2.55181	1.44464	2.08712	3.42496	7.28267	1.4149	1.25295	1.91312	0.766668	5.94592	7.23667	0.937474	2.89144	2.36602	3.053
ENSG00000019505.3	0	0.060285	0.0449805	0.0141507	0	1.12841	0	0.725618	0.356895	0	0	0	0.0384308	2.94202	0.0919603	0.0287012	0	0.534589
ENSG00000019549.4	6.84638	43.4527	10.137	46.3158	7.24134	39.1421	55.1891	62.7438	51.1372	8.70633	12.6935	4.33654	42.4068	42.6142	11.8105	44.5345	8.82564	39.8663
ENSG00000019582.10	73.7364	81.0798	63.092	33.8524	49.581	253.992	64.8527	181.268	47.323	95.8602	60.2776	63.05	81.5738	63.4015	68.5382	34.3568	53.3877	253.416
ENSG00000019991.11	0.535846	0.509503	0.192062	0.306536	0.342142	3.65451	0.709867	1.21594	2.62581	1.003	0.0636256	0.385335	0.486552	1.33027	0.235592	0.363345	0.650499	2.74175
ENSG00000019995.6	8.76282	4.17481	11.9362	6.72375	16.3752	3.88733	6.41607	6.73233	5.54958	7.79563	11.1265	7.57796	4.2958	5.41935	10.8382	6.76192	17.5651	4.45285
ENSG00000020129.11	2.27368	2.59129	1.67983	3.83492	2.70939	4.59693	2.06656	4.76366	3.82174	2.45045	3.03078	4.08025	2.64502	2.88503	1.8344	4.82603	3.09049	4.64351
ENSG00000020181.13	1.49206	2.78305	1.20233	1.62698	0.461816	3.31801	1.9004	3.3226	3.91907	2.46542	0.321086	4.02527	2.63083	2.63656	1.23	1.73501	0.643469	3.70405
ENSG00000020256.15	5.21754	11.2156	2.90809	16.5764	3.35104	5.36211	20.028	18.4944	9.22067	4.81672	4.21505	4.22799	11.3045	8.95994	4.81818	14.1594	4.54002	5.56788
ENSG00000020426.6	21.4409	37.2101	19.205	46.3807	13.2946	30.1266	50.5552	27.4513	44.8958	13.2608	17.0308	13.3333	32.2635	23.5097	21.5681	40.6263	11.3671	28.314
ENSG00000020577.9	0.214056	1.40454	0.538733	2.356	1.51319	1.47542	1.24969	2.12648	2.56271	0.432072	0.525891	0.530825	1.61487	2.0412	0.80229	2.58462	0.71288	1.32858
ENSG00000020633.14	0.555259	0.79846	0.634165	0.557179	0.588325	2.24389	0.882949	2.66306	1.2031	1.52967	1.23745	0.718564	0.688673	2.04035	0.742454	0.932742	0.559062	2.33437
ENSG00000020922.8	4.58918	5.43159	2.36782	6.80017	5.65082	3.91953	7.35138	4.74009	11.4903	2.56442	5.42796	7.41955	6.65794	4.80315	4.81612	7.36632	1.87346	4.8192
ENSG00000021300.9	0	0.340679	0.51716	0.299798	0.192991	0.805818	1.05275	0.636706	0.804469	0	0.202983	0	0.441509	0.108273	1.05868	0.156373	0	1.6439
ENSG00000021355.8	1695.7	36.9429	1568.04	59.6624	1384.13	62.6584	75.2079	18.1752	23.3282	1135.15	1361.25	1498.56	33.9951	46.5567	1443.46	58.3139	1272.05	62.1797
ENSG00000021461.12	0	0	0	0	0	0	0	0	0	0	0	0	0	0	0	0	0	0
ENSG00000021488.8	0	0	0	0	0	0	0.332789	0	0	0	0	0	0	0	0	0	0	0
ENSG00000021574.7	7.88089	21.3196	6.91983	11.2548	7.6231	8.31706	19.3244	8.58459	6.69925	6.48872	7.94106	6.65443	19.9402	14.1495	7.21231	9.75452	7.99094	7.76379
ENSG00000021645.13	0	2.44718	0	0.567544	0	0.153735	0.282825	0.0611951	1.06535	0	0	0	2.97354	1.5919	0	0.258334	0	0.154243
ENSG00000021762.15	0.709907	1.12613	0.762118	1.69458	0.415027	2.06457	0.987463	2.70253	1.71069	2.38262	1.89832	0.60515	1.48141	4.04618	1.25278	3.48159	0.789061	2.35027
ENSG00000021776.6	6.55944	8.80506	7.54781	8.64648	5.73136	6.843	3.2847	5.72978	3.12229	6.34573	6.09075	4.91831	7.83064	5.81514	6.48886	6.79184	5.79505	7.2287
ENSG00000021826.10	2.41278	0.0719238	1.46107	1.64261	1.29796	0.0408597	0	0.27707	0.160437	0.82885	1.93045	4.73669	0.0831534	0.172026	0.661495	0.411221	1.88698	0.041558
ENSG00000021852.8	0	0	0	0	0	0	0	0	0	0	0	0	0	0	0	0	0	0
ENSG00000022267.12	6.10736	23.7223	3.19633	21.9288	3.09729	6.00851	2.68541	20.5039	20.7646	5.40263	3.9554	5.28292	22.9412	38.618	4.15429	24.3262	2.20766	6.19026
ENSG00000022277.8	11.2107	9.5305	13.2589	10.9334	15.6806	16.9528	14.6008	10.3204	15.4153	13.2302	12.3684	8.14201	9.337	10.6244	13.5014	10.6854	17.0388	16.4301
ENSG00000022355.10	0	0.0763336	0	0	0.0901332	0.0240231	0	0	0	0	0	0	0	0	0	0	0	0
ENSG00000022556.11	60.6876	0.802913	15.8906	0.402112	2.05662	0.946416	9.64588	0.196557	0	25.0711	32.842	39.3376	0.979112	2.09201	18.9696	0.816911	1.90095	0.807593
ENSG00000022567.5	0.290522	1.64541	0.335833	0.502212	0.203336	0.736787	0.59326	1.18309	0.742748	1.1514	0.151706	1.17497	2.58819	1.39833	0.374491	0.6953	0.386531	0.602726
ENSG00000022840.11	32.7726	20.1338	98.5353	33.3774	125.844	46.1876	20.237	28.0184	32.2251	108.174	84.0304	67.2014	23.7084	30.8337	104.759	30.8633	167.359	60.2993
ENSG00000022976.11	0.540375	0.807464	1.62064	1.08472	1.03347	1.45038	0.593462	0.537932	0.771956	0.581251	0.546862	0.850254	1.37343	1.65357	3.17001	1.90687	0.987207	2.32644
ENSG00000023041.7	5.83061	6.4257	5.91086	9.65767	7.37298	6.98807	10.3023	6.90871	4.63418	9.6004	6.25676	5.87167	7.6162	8.30584	6.21887	8.67938	6.1371	6.47074
ENSG00000023171.10	0.0827049	0.185575	0.348497	0.281996	0	0.518145	0.251036	0.567609	0.197519	0	0.431156	0	0.10102	0.263607	0.713486	0.381322	0	0.257128
ENSG00000023191.12	241.955	59.7682	189.649	64.3418	361.235	54.4733	53.1716	68.611	58.4902	191.575	192.551	249.802	53.3385	57.3468	186.551	75.662	340.343	51.7576
ENSG00000023228.9	8.5841	4.62003	11.5394	14.4313	10.9273	19.6383	9.92866	12.3316	12.5329	15.5248	12.1359	7.86752	4.33814	13.9354	11.8008	14.7204	9.80587	18.0437
ENSG00000023287.8	17.7126	38.8737	35.2552	27.7333	36.074	28.8967	23.4636	15.9012	32.1463	36.5345	38.3304	16.8131	38.5705	21.9591	29.0261	22.1157	36.3793	29.8356
ENSG00000023318.7	16.9305	10.7096	19.305	15.4989	19.947	12.8799	13.9693	7.93532	13.5229	9.79275	16.9385	15.8191	8.85945	7.47476	18.4642	13.0195	18.6013	11.6308
ENSG00000023330.10	2.75313	4.21898	8.55864	3.59877	4.55257	9.05848	2.71813	1.99497	3.23503	4.2652	2.28265	2.2194	3.5427	3.71636	7.34134	5.22094	5.19344	8.80112
ENSG00000023445.9	0.258489	0.850969	4.51602	9.52007	0.210308	1.97382	1.42303	2.38219	1.69019	2.33643	6.32224	0.148814	1.20384	2.71247	2.61201	8.0112	0.26652	2.70784
ENSG00000023516.7	7.02764	5.23205	7.69121	4.80326	3.53366	4.75716	5.70867	6.2337	8.14227	5.44126	6.36952	7.50082	5.63218	9.6894	7.58089	5.03876	3.76964	5.02384
ENSG00000023572.4	8.87432	3.36879	10.6951	5.60772	7.01965	4.86444	10.488	5.08	5.89945	3.65696	5.91161	22.3765	4.19271	9.85644	15.505	6.26248	5.34338	6.09595
ENSG00000023608.4	6.68977	9.34568	3.35175	13.1379	6.84943	10.421	12.7796	13.4117	14.0176	7.4267	6.60305	5.45318	8.66955	5.36451	3.14882	11.2729	8.40995	8.27905
ENSG00000023697.8	58.4685	44.2511	42.2356	42.3048	71.5791	55.5535	41.1258	38.1751	67.7362	44.517	57.1994	72.8924	44.1769	41.5602	42.6335	37.7217	66.1587	53.325
ENSG00000023734.6	30.0989	35.7417	23.0672	39.2243	31.2426	67.1627	36.2482	33.6987	88.0468	24.9167	22.3502	28.2594	38.0385	56.9263	23.0214	39.5484	33.9191	68.4243
ENSG00000023839.6	0	0.131135	0	0.506363	0	0.164386	0.222333	0	0.0575266	0	0.0720564	0	0.126357	0.520202	0	0.360858	0	0.185764
ENSG00000023892.9	18.083	5.75894	12.6304	13.4143	10.3988	7.68127	20.6245	7.19528	16.9223	13.3408	8.66165	33.4526	6.17865	6.91284	13.9868	20.2237	9.0498	6.60487
ENSG00000023902.9	1.10345	8.66278	0.498531	4.29675	0.689806	8.43379	3.57256	7.44325	11.0484	2.04372	1.10125	2.98062	6.7556	10.7083	0.896892	6.08323	1.31362	11.268
ENSG00000023909.5	5.34927	8.30308	4.15459	24.578	3.83639	2.68659	42.3201	10.3319	2.21026	4.50176	4.58784	5.42931	8.11933	7.72316	3.90524	23.3713	4.43284	2.32466
ENSG00000024048.6	5.64637	6.46932	8.15691	8.19866	5.68243	8.2571	7.23151	6.93486	6.14757	6.07832	7.59152	5.9734	5.73647	4.95644	7.89915	6.86725	4.98353	7.61982
ENSG00000024422.7	10.4939	16.2815	12.3269	27.8849	9.8501	22.2189	17.9341	26.5042	34.3272	10.9144	8.56719	10.225	18.0504	12.7218	11.6617	27.1678	10.216	22.6133
ENSG00000024526.12	4.54247	5.78708	3.21065	17.0488	2.75816	9.69169	12.4527	5.49562	4.176	9.36224	2.94337	5.52865	7.54596	3.86855	2.37608	17.5212	3.5023	13.0349
ENSG00000024862.12	11.2621	8.48039	17.3524	7.18862	24.6277	8.72794	10.3647	9.94842	9.77287	19.7238	15.3728	11.4941	9.25092	4.40473	16.163	7.78617	24.1878	8.36639
ENSG00000025039.10	18.1388	9.38434	21.3872	0.461469	20.0499	2.96	4.96427	1.03272	3.44149	17.0665	20.2212	19.9362	8.97485	2.7625	20.5083	0.664235	17.2857	2.47304
ENSG00000025156.8	4.25978	5.31063	3.80607	8.31194	3.43163	4.20631	8.49666	7.32334	8.60641	4.13145	1.56911	4.43476	5.77138	4.98332	1.9367	5.3465	3.68757	5.56079
ENSG00000025293.11	2.17186	3.52577	2.29646	2.98207	3.99725	3.62642	4.50514	2.73893	5.01103	10.8396	3.19806	2.18823	3.27428	7.74718	2.22464	3.05271	3.99524	4.30072
ENSG00000025423.7	0.198092	0.648529	0	0.795447	0	0.924498	1.76871	1.93196	1.39668	0	0.944056	0.924923	1.1616	0.502607	0	0.943305	0	1.25751
ENSG00000025434.14	2.95426	4.85561	3.96119	1.53277	4.0143	36.4144	3.48422	6.58442	15.2717	2.21164	1.70682	1.59636	4.86053	7.43499	3.84883	1.4315	5.73475	51.8753
ENSG00000025708.8	4.14218	5.74795	9.58226	5.51977	4.07731	35.7944	23.3457	9.82497	10.6347	14.9104	7.38614	3.91533	5.87049	7.14924	8.73829	7.05331	3.77499	38.9776
ENSG00000025770.14	9.67418	9.98491	7.91648	10.2497	9.43773	24.3281	13.0489	10.5278	14.7498	21.3667	6.1959	19.2138	11.4416	13.5041	6.67968	11.0909	9.08194	30.5077
ENSG00000025772.7	6.44625	8.34439	6.69313	11.1298	6.21299	15.355	15.0297	10.2096	10.4337	11.2694	6.73251	7.59516	8.78382	16.3755	6.84327	13.2726	6.44334	16.0289
ENSG00000025796.9	8.56096	13.6554	5.48108	14.1577	12.5757	16.3718	12.9498	7.40241	17.6944	8.82854	6.60895	7.2216	8.08053	9.6087	7.13753	8.47065	13.4588	12.9505
ENSG00000025800.9	13.6713	9.62527	15.5569	27.3671	16.5802	28.7848	9.94424	8.68367	18.8517	18.8225	10.5916	16.1298	10.0952	11.805	16.2403	22.2619	12.8168	23.3188
ENSG00000026025.9	44.2778	135.614	23.2185	58.2437	25.0143	276.483	65.6221	163.824	124.581	33.9175	30.0675	33.9201	117.995	141.057	21.0114	51.7366	27.577	262.709
ENSG00000026103.15	37.7967	4.39411	15.2797	9.69335	14.179	5.76066	10.5428	11.468	12.9484	15.0276	20.203	27.4883	4.35551	7.47179	17.1839	9.88242	11.4403	6.32472
ENSG00000026297.11	6.10616	5.60946	5.53384	9.42512	17.1741	43.042	23.4438	14.2887	25.4759	18.4334	20.8781	8.50624	5.36225	9.54673	5.43711	9.19849	20.3985	33.8588
ENSG00000026508.12	414.803	374.821	373.161	832.786	352.393	579.011	577.696	675.805	490.694	507.169	566.386	466.508	463.779	578.747	425.233	981.612	368.622	669.949
ENSG00000026559.9	2.68888	0.557378	4.03566	0.182844	3.7569	1.44528	0.452507	0.350927	1.15153	3.94778	2.36128	5.77303	0.378237	11.873	5.20878	0.185558	6.41603	1.51858
ENSG00000026652.9	2.21946	2.03167	3.41414	2.62498	1.87567	4.15597	1.22027	2.2161	7.33955	6.20698	8.65263	4.26411	2.57284	4.25874	4.04127	3.08363	0.910267	3.56299
ENSG00000026751.12	11.4696	4.78749	6.40609	1.6026	24.3156	13.7698	5.51398	3.96299	4.4525	15.2044	17.9653	13.7082	6.41089	5.0541	9.8523	1.8119	18.9487	11.9365
ENSG00000026950.12	6.21562	7.28445	7.11106	2.6126	2.89325	12.255	12.3007	7.81751	6.26425	5.52013	5.32965	5.72405	7.11081	3.71414	8.57548	3.09303	2.20536	13.0399
ENSG00000027001.7	13.2058	8.17037	15.0203	3.1004	9.13167	4.03396	4.65281	3.55159	2.00651	3.31827	6.72147	7.62082	9.13562	13.2448	8.13977	3.86432	10.8981	3.62835
ENSG00000027075.9	28.6922	11.223	26.2747	14.272	35.0163	14.7826	8.44896	15.1047	20.9587	54.2589	21.58	30.4323	14.4308	5.6606	23.4674	17.4042	39.026	14.7402
ENSG00000027644.4	0	0	0	0	0	0	0	0.0430581	0	0	0	0	0	0	0	0	0	0
ENSG00000027697.8	36.6113	39.1551	52.8392	58.215	49.6605	80.6833	117.374	43.1122	73.1173	66.7344	51.5365	30.7127	44.0704	40.2464	48.6513	51.3826	49.1979	72.1109
ENSG00000027847.9	6.15147	6.88799	3.88507	3.79784	4.98656	5.92036	9.18946	7.40059	5.90035	2.60035	5.24595	8.48167	5.04186	8.63482	5.24402	5.28311	4.74082	7.37525
ENSG00000027869.7	0.528144	1.16932	0.477374	0.550664	0	2.00435	2.27795	1.81265	1.68404	0.652416	0.263632	0.532267	1.56623	4.64483	0.325411	0.406256	0	2.03923
ENSG00000028116.12	14.3367	18.133	13.4171	14.165	15.3045	13.3195	19.6599	8.64297	12.0047	7.99863	12.5502	12.3496	16.6993	17.7344	13.6689	13.1558	16.0261	13.1251
ENSG00000028137.12	1.69636	1.78906	1.08562	1.56704	1.20713	8.20425	4.46856	4.23161	1.85797	12.7861	1.48113	0.64066	2.13411	1.52387	1.04452	1.61239	0.573697	8.52529
ENSG00000028203.13	12.2031	19.0648	11.9852	14.1931	27.7068	21.8311	25.102	13.9812	26.2488	9.79899	6.56593	7.80974	19.2352	12.4072	14.6776	10.28	27.1672	21.7335
ENSG00000028277.16	0	0.211811	0	2.54693	0	4.35282	0.743056	7.78153	0.599058	0	0.0835331	0	0.0869802	3.20005	0	0.303189	0	0.428479
ENSG00000028310.13	1.49941	5.15397	2.04903	3.12252	1.24049	4.43753	3.62453	4.05288	2.42215	3.00172	0.786623	1.50504	5.24706	4.71818	1.86883	2.59145	1.34772	5.01903
ENSG00000028528.10	26.7634	16.92	31.0902	16.8775	40.108	16.4771	16.0327	11.6725	8.73161	28.9595	23.2363	24.2721	18.0555	12.4857	26.1673	14.7374	38.6945	13.4288
ENSG00000028839.5	10.1082	13.5435	9.98108	15.3063	7.50935	7.85771	18.4408	9.26863	8.95013	1.09665	6.48416	9.93323	12.7756	9.90573	13.8446	13.3885	10.9907	7.81048
ENSG00000029153.10	75.1717	30.0733	126.424	29.9443	192.769	44.458	72.5058	22.0852	46.279	67.4286	82.0231	56.3777	28.2488	22.5186	104.239	26.6323	151.004	40.2347
ENSG00000029363.11	17.2091	18.2676	20.3854	18.1796	22.6846	21.2352	17.5877	16.3734	18.6404	12.4388	15.742	15.4273	17.1564	22.3595	19.2823	15.7418	26.5598	17.2285
ENSG00000029364.7	44.4404	26.629	51.5765	37.9723	43.0997	34.9838	42.0967	28.0468	38.2291	54.3669	45.5847	54.9935	25.5285	18.6814	47.2212	37.5781	44.4364	36.8544
ENSG00000029534.15	0	0.253075	0.0359856	0	0	0.108618	0.073601	0	0.342853	0	0	0	0.504757	0.184012	0	0	0	0.222593
ENSG00000029559.5	0	0.118976	0	0.0841708	0	0.449319	0	0.254042	0	0	0	0	0	0	0	0	0	0.457272
ENSG00000029639.6	6.49122	15.5281	4.7302	7.44053	6.30481	6.71129	6.40506	1.89975	2.64745	0	3.31612	4.2601	15.6996	9.79715	4.83713	6.15489	5.99473	6.34931
ENSG00000029725.12	2.93775	8.76112	3.16718	6.26294	2.7724	6.22714	5.20743	5.12119	9.21772	3.52845	3.89778	1.94005	8.76748	7.07828	4.73523	6.09133	3.53694	7.4409
ENSG00000029993.10	2.80713	3.56781	2.02653	4.94654	0.521397	6.72601	4.53503	3.09678	4.1483	1.48232	0.76762	3.40398	3.80301	8.96041	3.30704	3.35022	0.594716	5.59742
ENSG00000030066.9	9.52286	18.586	15.263	12.5743	7.62908	23.0717	11.2941	18.5778	14.8106	11.4228	9.71743	13.3868	21.2624	30.3327	15.1759	11.9708	10.8186	21.7302
ENSG00000030110.8	5.72292	3.3879	5.52935	3.6524	4.06544	7.11683	5.87728	7.30797	6.303	5.69948	3.59356	6.21203	3.17427	3.99078	3.79796	3.59462	4.75904	7.86815
ENSG00000030304.8	0.921735	0.127511	0.495457	0.0686375	0.549847	0.0915055	0.219842	0.902363	0	0	0	0.72992	0.0612522	0.384947	0.892539	0.139283	0	0.186421
ENSG00000030419.12	128.998	7.55892	141.499	28.2807	119.733	5.01518	9.53376	2.7357	6.7416	117.482	107.649	114.08	4.63607	6.98173	123.547	27.982	107.557	4.02193
ENSG00000030582.12	653.443	79.9314	448.769	130.451	694.537	237.491	111.918	159.272	218.142	870.446	486.182	797.338	93.6583	71.1986	509.033	153.445	958.48	259.561
ENSG00000031003.6	5.49159	4.79011	4.05511	4.72966	3.56327	4.68153	5.27506	4.70215	7.04637	5.84533	7.36919	6.70112	5.30478	5.20431	4.64955	4.30532	4.13615	4.48225
ENSG00000031081.6	2.54319	1.41191	3.68389	1.35924	1.57504	4.44091	3.69957	5.30205	2.42904	0.899547	1.25219	2.12667	2.17367	5.38255	2.439	1.04348	1.46042	2.19237
ENSG00000031691.6	0.84341	1.87258	0.726037	2.42113	1.60114	1.28025	3.41469	1.10264	4.03358	0.595319	2.1653	0.485692	1.36507	2.56726	0.5939	2.22431	0.434927	1.11641
ENSG00000031698.8	51.5813	34.3308	61.0343	40.2674	76.7659	50.0246	23.5556	25.1669	25.8413	45.2938	53.7982	53.627	30.7432	23.2246	55.9312	37.3205	70.4713	44.8173
ENSG00000031823.10	12.0785	16.3991	13.7711	12.6937	11.7368	15.9904	12.0116	10.3123	9.75039	19.6747	13.6326	12.5789	18.3637	13.6521	12.8406	14.5882	8.89023	19.4271
ENSG00000032219.14	4.64727	3.72437	4.83039	2.22526	2.24267	2.70573	2.97131	3.35869	6.73331	5.82195	3.81728	5.07297	3.73038	1.513	2.4791	2.77419	2.99925	2.6563
ENSG00000032389.8	17.2074	15.0529	18.4752	17.5433	32.478	12.2375	28.4368	21.3615	16.1311	22.7545	26.3718	23.5329	14.4316	8.49118	16.3154	18.1271	35.9635	13.3103
ENSG00000032444.11	6.31064	2.6663	8.6907	4.82943	7.94254	9.1266	4.96415	7.49569	3.88253	10.3968	7.49668	11.5828	4.94171	9.90968	11.7742	4.3375	10.4319	4.62683
ENSG00000032742.13	1.11246	2.53444	0.418789	2.10087	1.74764	1.48487	3.08446	1.35233	0.935568	0.362453	2.58468	2.52105	2.78253	6.72995	0.685035	1.96076	1.58389	1.94459
ENSG00000033011.7	8.63206	6.53132	4.39038	11.8028	7.2899	11.6816	8.13231	8.63073	10.785	9.59341	11.5828	8.18253	5.77291	12.9666	3.99302	9.38697	6.99526	12.3499
ENSG00000033030.9	9.3025	8.23168	7.31237	8.44232	8.03033	5.51499	8.89392	4.32811	4.65798	5.82404	7.28636	10.9631	7.73202	6.74428	7.44067	9.3067	8.65433	5.0959
ENSG00000033050.3	6.43174	14.6165	5.67752	10.0417	2.09452	21.1102	6.43396	9.52229	10.7506	3.68656	4.80871	6.26951	15.1858	11.8385	5.76876	9.46839	3.18538	20.0129
ENSG00000033100.10	3.47329	6.67628	3.10166	5.22184	3.06436	8.53209	4.27872	11.4483	8.79945	7.9735	3.13287	6.42203	7.80698	6.25248	3.91364	5.49915	3.22741	8.94513
ENSG00000033122.14	0.0848868	0.301209	0.102302	2.16796	0.161442	0.104873	0	0	0	0	0	0	0.469579	0	0.209185	2.22281	0	0.100102
ENSG00000033170.12	4.17242	10.6065	1.34156	5.07964	2.29081	12.4348	13.5909	12.4255	7.24966	6.75114	1.51836	4.42186	11.9322	9.23547	3.04138	5.13304	3.78986	15.4904
ENSG00000033178.8	66.4534	56.8767	73.1011	102.274	71.188	45.4084	45.4594	39.4156	56.4546	48.6366	87.2923	53.5382	36.1814	16.4881	50.5471	72.0917	53.2578	36.8276
ENSG00000033327.8	1.19	0.811018	2.05187	1.42748	3.2322	1.46032	0.155293	0.865317	0.904415	2.66552	1.00258	3.68352	0.844028	0.572179	1.47595	2.07268	2.95824	2.48298
ENSG00000033627.10	19.716	10.7014	22.8289	10.1479	23.2356	15.8443	7.8742	12.454	12.6292	15.7885	18.1522	34.201	14.163	10.5875	20.6796	9.16922	20.0466	20.8917
ENSG00000033800.9	51.4167	12.2544	56.6455	27.9693	55.8712	17.9636	14.2908	13.6631	12.8302	41.4789	51.6744	45.0069	11.1423	15.3058	48.848	23.1007	47.8009	16.3058
ENSG00000033867.12	6.62525	11.0544	5.17675	5.54247	2.43253	6.40152	7.65464	11.9151	6.85761	3.77434	5.1074	8.30198	10.8142	9.73479	6.49791	5.29341	2.20212	6.45904
ENSG00000034053.10	0.0628137	1.44755	0.667173	1.08617	0	2.27622	0.066816	2.89256	0.798999	0	0	0.253194	2.89397	3.25624	1.36604	1.29754	0	3.05615
ENSG00000034152.14	11.157	6.67752	37.2967	6.27119	47.1529	11.5056	3.7227	8.175	4.4775	24.3685	23.0748	9.95267	9.40713	5.24348	42.055	7.33057	44.7221	12.2637
ENSG00000034239.6	0.413953	1.77263	0.106672	0.264782	0.785417	0.211302	0.553734	2.96557	2.00094	0	0.176723	0	2.13178	1.31694	0.218123	0.153466	1.49487	0.860611
ENSG00000034510.4	1145.55	1713.88	1911.34	978.444	2554.11	2227.71	1153.16	688.423	1064.04	1080.4	1059.11	1022.79	1397.25	2356.73	1673.3	855.206	2054.98	1890.23
ENSG00000034533.7	5.60914	7.82445	5.02446	9.88647	5.97824	9.59126	9.51396	12.1055	15.0222	9.38719	8.12132	13.1449	12.7818	6.25238	6.07721	10.9151	7.4314	5.75665
ENSG00000034677.7	15.526	10.539	14.1603	7.60384	14.8064	10.5678	21.4879	10.1321	19.1571	12.9211	14.0208	12.0386	10.0366	9.36848	17.2872	7.46368	15.3026	14.1921
ENSG00000034693.10	24.8615	8.18264	16.411	10.243	21.0704	14.3431	9.44002	10.6087	15.3325	23.393	18.103	27.6733	8.15861	18.0794	14.4029	9.31647	16.2699	11.2435
ENSG00000034713.3	105.33	48.7092	170.37	42.6264	300.824	55.5149	72.4447	57.3118	43.8221	121.259	186.771	107.885	54.9337	42.2761	177.705	40.0988	342.997	57.0368
ENSG00000034971.10	0.097444	0.0522224	0	0.184726	0	0.0986099	0	0	0.310658	0	0	0	0	0.103806	0	0.299795	0	0
ENSG00000035115.17	134.004	22.8377	73.0684	22.6647	139.101	10.9433	34.7136	36.9623	29.3841	83.1134	19.3733	104.878	24.5355	4.85118	78.2189	26.4046	126.362	10.735
ENSG00000035141.3	12.0054	31.1545	12.4428	15.9363	21.2673	20.7339	14.2883	11.2854	10.7503	11.1133	10.3081	6.81098	29.2677	11.88	13.0053	16.2163	14.2321	21.0021
ENSG00000035403.12	23.7267	35.8316	27.847	37.2002	27.7735	22.0288	37.8575	25.434	45.7362	16.5901	20.8585	21.6995	36.9535	32.8289	29.1905	36.7946	24.7825	21.5835
ENSG00000035499.8	3.20821	9.96798	1.95047	14.5808	1.53708	8.68611	12.6593	6.16738	5.22966	2.77745	1.92531	3.26087	9.97546	11.8152	2.6601	13.323	1.46141	8.03134
ENSG00000035664.7	1.66989	0.64236	1.6278	0.181715	1.81945	0.528032	0.350795	0.685565	1.47668	1.77667	2.87088	1.44862	0.617259	0.151668	1.30181	0.184392	1.29781	0.489941
ENSG00000035681.3	2.45606	4.84429	1.67602	5.31741	1.56001	5.01723	2.69971	4.00497	4.5403	1.3531	2.35757	2.42864	5.52838	3.32602	2.02482	4.82308	1.97709	4.39831
ENSG00000035687.9	11.8773	21.5118	12.5896	21.2953	8.8291	12.7073	31.8223	14.9759	9.80779	6.00897	11.5708	11.2467	17.9785	32.8487	13.5761	18.4344	8.26355	11.0477
ENSG00000035720.3	0	0.226679	0	0.0534303	0	0.570445	1.2043	0.2236	0.449344	0	0.390312	0	0	0	0	0	0	0.580388
ENSG00000035862.8	5.98812	41.3193	20.9723	20.3366	33.1173	52.9063	15.7558	56.8417	39.2651	18.5252	28.3305	4.9559	41.987	38.5622	20.7368	21.8435	29.0229	56.5869
ENSG00000035928.10	6.96782	6.33452	3.05485	7.73353	4.07979	7.58401	10.5531	7.44371	8.43375	3.71716	3.32248	7.43494	6.98498	7.70524	2.92758	9.68762	3.69167	10.5059
ENSG00000036054.8	33.1161	37.0571	33.5726	12.5025	62.4818	30.3292	31.8576	30.0287	23.2946	32.1122	40.5337	35.2738	32.5923	13.7512	23.9513	11.1506	63.45	29.8739
ENSG00000036257.8	57.9123	26.4571	87.6618	35.3842	66.7023	23.7157	31.191	28.4131	25.8587	52.9102	72.847	55.1429	29.0709	25.8919	78.7752	45.06	87.2555	22.9908
ENSG00000036448.5	0.0590055	0.0316216	0	0.380322	0.448076	0.507289	0.508476	0.202457	0.188092	0	0.589003	0	0	0.1257	0	0.363032	0.212953	0.364421
ENSG00000036473.6	0	0	0	0	0	0	0	0	0	0	0	0	0	0	0	0	0	0
ENSG00000036530.4	0	0.206011	0	0	0	0.194502	0.16295	0	0.21066	0	0	0	0.396268	0	0	0	0	0
ENSG00000036549.8	14.0228	11.2068	6.45354	26.7025	10.1201	15.7666	15.8904	14.659	18.7969	14.6148	14.4552	16.7394	12.1661	16.3288	8.5351	26.1564	11.4992	14.4325
ENSG00000036565.10	0	0	0	0	0	0	0	0	0	0	0	0	0	0	0	0	0	0
ENSG00000036672.11	1.79027	0.514431	3.26925	0.079585	4.41065	0.552851	0.478056	2.20324	1.49285	5.04718	3.39134	2.23203	0.638395	0.291035	4.64089	0.105102	4.43642	0.504968
ENSG00000036828.9	0	0	0	0	0	0	0	0	0	0	0	0	0	0	0	0	0	0
ENSG00000037042.8	1.5382	2.47306	0.427797	1.92903	0.898505	1.43686	2.04116	2.84241	2.07486	0.584622	1.41759	1.90786	2.07174	1.13451	0.291614	1.72927	0.854222	1.4618
ENSG00000037241.3	30.7292	16.7832	18.6044	14.8759	49.4126	15.352	5.47975	11.043	2.49222	22.5156	4.97904	4.6819	21.1887	11.0245	3.50082	13.9563	42.0419	20.9839
ENSG00000037280.11	0.093662	0.568336	0.588345	0.367213	0	0.490663	0.0401792	0.637845	0.363876	0	0.0934896	0.18875	1.23728	1.55763	0	0.327475	0	1.00335
ENSG00000037474.10	4.13153	17.7619	3.76057	7.79531	1.88331	16.541	9.70251	5.9712	9.29294	4.90081	5.04211	3.98376	15.8989	13.4789	4.5225	8.65596	1.92777	16.7267
ENSG00000037637.6	5.03699	3.18723	8.16456	2.49819	11.664	7.14468	2.74678	6.42046	5.02142	6.1189	6.70851	4.99595	2.54988	1.63956	10.6675	1.84431	10.9439	8.32026
ENSG00000037749.7	18.0197	12.6385	12.5393	8.49507	16.8683	7.90468	14.1957	11.5796	10.6663	27.6185	28.5936	23.9876	14.0358	9.10338	12.8807	8.75785	18.8782	10.1949
ENSG00000037757.9	19.1188	11.0361	9.04921	15.046	15.3327	4.58493	6.73001	15.0291	13.7412	22.2248	10.912	21.2167	10.7378	15.6522	8.18811	16.5079	18.4796	4.94795
ENSG00000037897.12	7.91996	10.2843	5.8723	13.1193	3.62837	11.1468	12.3529	10.0082	15.7381	6.95025	4.7525	8.30841	6.94218	12.601	5.51352	15.6256	4.29285	15.4331
ENSG00000037965.4	0	0.311938	0	0.0220683	0.110499	0.382865	0.501947	1.13169	1.48433	0	0.116202	0	0.23975	0.991966	0	0	0.210065	0.299563
ENSG00000038002.4	34.6878	5.22636	27.033	15.4861	35.9906	7.30838	14.1185	12.01	12.9402	25.4378	31.7007	32.6405	3.25502	14.4442	42.5411	10.5675	59.4633	6.99728
ENSG00000038210.9	12.5107	8.12417	10.7351	17.5372	10.4662	7.36163	13.3462	11.0953	7.85833	13.0157	9.99399	14.3125	7.66603	9.58248	10.8425	16.0442	8.78467	8.14888
ENSG00000038219.8	0.938188	3.78783	1.42942	2.78642	0.844729	2.34922	1.71698	2.79894	2.09895	0.43956	2.85339	0.804184	3.13489	2.05028	2.43577	3.27524	0.89917	2.60883
ENSG00000038274.12	7.74607	8.1644	9.35355	4.86004	8.16443	15.3413	6.695	8.10228	10.6722	4.31459	10.439	5.08454	8.79415	6.71929	9.25121	5.34981	10.4526	14.1417
ENSG00000038295.3	0.39959	0.620036	0.623191	0.19697	0.215099	0.262042	0.551868	1.17502	0.271127	0.197382	0.319395	0.831018	1.06231	0.680989	0.0984551	0.175125	0	0.530969
ENSG00000038358.10	16.9606	15.5544	8.81064	9.71308	14.5387	22.64	21.7888	12.7367	7.54157	19.1123	11.6467	25.8203	17.1268	7.2659	12.4565	12.3438	9.02219	21.3171
ENSG00000038382.13	0.605227	9.19396	1.80593	3.94433	1.55971	7.82093	5.5645	5.69864	8.93845	0.943097	0.535683	1.2007	9.70072	6.6553	2.18687	4.47123	1.67083	7.28831
ENSG00000038427.11	0.586847	59.5562	0.825792	30.4228	0.431229	41.7479	20.8057	97.2717	57.7372	1.20758	0.162005	0.591402	61.1741	45.3046	0.843443	30.7114	0.409673	44.992
ENSG00000038532.10	4.00011	2.23985	4.59135	2.10013	4.70503	4.06811	4.86283	3.35059	2.75033	7.58322	6.79747	7.32967	2.64568	1.5171	5.35485	1.85939	5.06607	4.03728
ENSG00000038945.10	1.71828	15.5354	0.936555	14.9721	0.266902	113.528	32.234	22.9626	34.0659	0	0.764886	2.31127	13.0303	16.7148	1.64424	13.6363	0.253708	111.305
ENSG00000039068.14	175.009	0	159.114	110.578	0	0	120.238	63.7754	37.2108	171.143	130.309	167.913	127.408	73.5229	151.432	102.717	118.475	117.559
ENSG00000039123.11	23.3617	11.9507	13.8361	18.136	14.9455	15.2235	11.8482	7.26698	7.85276	16.2669	18.2674	20.7142	11.2306	8.57131	14.7036	15.693	11.537	14.2832
ENSG00000039139.9	0	0.0128117	0	0.0543824	0	0.0846716	0.618374	0.109348	0.0761921	0	0	0	0.0123067	0.0509188	0	0.0735278	0	0.0861108
ENSG00000039319.12	7.40135	6.67383	7.3851	8.97219	5.69277	8.67523	7.35214	6.40986	7.21285	7.2635	8.06985	5.22876	6.67948	8.78302	6.61813	8.4288	6.03492	8.87082
ENSG00000039523.13	2.04611	5.42707	4.16395	3.064	7.57605	5.23149	4.85889	3.49732	7.8869	3.97459	6.65063	4.13188	7.36427	3.26085	5.11249	2.82732	13.7238	8.20189
ENSG00000039537.9	0	0	0	0	0	0	0	0	0	0	0	0	0	0.600298	0	0	0	0
ENSG00000039560.9	3.72924	29.533	4.9309	8.85937	22.7958	15.2707	33.0923	24.0973	13.92	5.34108	1.52918	2.67512	28.0488	23.134	5.36682	7.99171	21.001	14.8432
ENSG00000039600.6	0.0733679	0.135053	0	0.0228337	0.342975	0.127508	0.148378	0	0	0	0	0.295718	0.259559	0.13424	0	0.0463144	0.217336	0.129724
ENSG00000039650.5	0.541294	2.44534	0.455873	1.25102	2.72194	2.50259	3.14857	1.95948	2.15757	0.651017	1.35124	0	3.03105	3.08768	0.621519	1.30867	2.30168	2.7835
ENSG00000039987.2	0.1081	0.173815	0	0.122959	0	0	0	0.123657	0	0	0	0	0.222697	0.230352	0	0.249478	0	0
ENSG00000040199.14	1.08767	2.02913	0.512678	1.97393	1.09899	2.30159	4.44422	2.56304	1.87048	1.70345	1.20603	1.59597	1.88855	1.84577	0.679525	2.07134	1.10143	2.19901
ENSG00000040275.12	5.66812	6.54393	3.18183	9.3904	4.1032	14.7758	9.30492	4.82704	4.49441	4.43908	11.4344	5.46235	6.31765	7.95767	5.22522	11.4829	5.26694	12.2312
ENSG00000040341.13	58.2907	32.0469	56.0233	25.4265	37.1803	19.4392	30.8156	27.5805	28.851	54.1511	57.1719	74.3824	26.1677	14.1927	49.9987	23.3068	34.6295	17.4988
ENSG00000040487.8	3.14664	2.93245	2.46216	2.10212	3.26099	4.66	2.41048	4.02742	6.10378	4.06719	3.21695	3.36902	3.39356	2.54612	2.70447	2.00214	2.49564	3.69795
ENSG00000040531.10	1.13832	5.70762	2.73595	3.3334	3.98617	5.75658	3.21683	4.44838	7.83991	1.86095	1.06895	2.04019	6.89212	1.93242	1.24712	3.79382	2.43856	6.7199
ENSG00000040608.9	1.87392	4.07532	0.282288	1.64265	1.58248	3.66977	4.4724	2.54555	3.73035	4.05074	1.40317	3.30481	4.21941	1.74703	0.577288	2.34135	1.87982	4.33593
ENSG00000040633.8	39.6366	26.9982	41.0803	20.0106	72.4112	22.3396	19.551	22.7554	24.758	35.4379	31.5831	29.7654	28.4069	16.4278	32.2023	17.8417	67.9452	24.7255
ENSG00000040731.6	0	0.0610958	0	0	0	0	0	0	0	0	0	0	0.0586963	0	0	0	0	0
ENSG00000040933.11	2.38029	4.59562	1.49407	3.1452	1.79555	3.79055	5.03728	4.63255	5.09881	2.67221	2.74153	4.04868	5.13586	4.40239	1.82963	3.52651	2.67929	4.05515
ENSG00000041353.5	97.0754	4.4065	75.7482	10.5127	82.1183	5.16156	15.654	13.3407	6.74877	83.7904	114.891	110.904	3.39038	14.1646	76.8605	10.4178	81.7061	5.32155
ENSG00000041357.11	35.4639	34.4602	23.3928	61.47	19.0782	43.6245	37.3414	49.8221	37.617	26.6814	27.4625	32.2257	32.2543	69.3071	21.007	58.3707	21.9701	43.4053
ENSG00000041515.11	0.135079	0.0361927	0.0813951	0.0838672	0	0.0567691	0.0832104	0.0772497	0.107653	0	0.111927	0.272213	0	0.268956	0.166429	0.127556	0	0.115501
ENSG00000041802.6	1.80667	4.72264	2.61977	6.22635	1.61241	14.8165	5.93374	11.6657	15.0346	6.98872	1.96685	4.56088	4.67803	21.8946	4.02555	6.69279	2.04155	14.7606
ENSG00000041880.10	0.659152	0.471231	0.265316	0.833437	0	1.93162	1.08398	0.753979	1.37771	0	0.866941	0.348294	0.355968	0.736351	0.542751	0.845177	0	1.89868
ENSG00000041982.10	0.907947	240.688	2.48911	96.9414	0.589048	80.9698	58.1872	142.07	131.947	3.41934	1.74531	1.08414	212.772	357.901	3.33362	91.8459	0.505518	76.2102
ENSG00000041988.11	4.25432	2.65985	4.60189	3.22717	5.47973	5.31956	4.57324	4.18815	7.77164	6.13182	4.66102	8.8102	3.40982	2.83708	3.59782	2.80449	6.04011	6.05252
ENSG00000042062.7	0	0.260448	0.0545022	0.1372	0.210057	0.268255	0.167176	0.606319	0.264531	0	0.0902917	0	0.182005	0.35357	0	0.0695584	0.399329	0.279374
ENSG00000042088.9	7.54819	6.86334	10.2573	7.36432	6.71189	10.1532	11.0024	7.78191	6.39682	23.8135	5.65178	13.1547	6.76145	6.81049	8.52251	7.82708	8.95001	14.1345
ENSG00000042286.10	3.48492	0.685023	4.1783	1.90591	7.64714	1.12738	2.16918	0.347206	0.774163	1.49967	4.30226	3.91523	0.727199	0.993514	5.37707	2.32354	8.00084	1.09041
ENSG00000042304.6	0	0	0	0	0	0	0.138414	0	0	0	0	0	0	0	0	0	0	0
ENSG00000042317.12	3.568	3.00094	4.69689	2.94549	9.22884	4.45008	8.59578	1.84076	6.31988	2.65366	3.04961	1.84557	3.32719	3.21655	6.8517	3.26574	6.68533	5.10894
ENSG00000042429.6	13.5492	15.3918	11.6234	21.7483	8.17671	7.70956	14.4042	17.6409	17.9739	18.0835	14.8164	12.8649	17.0327	10.5161	12.8132	20.8648	9.3599	8.38352
ENSG00000042445.9	46.2884	15.528	33.8924	17.9337	31.4781	12.4755	4.33335	7.76141	32.822	43.6987	47.6026	44.6562	14.4331	25.1257	32.2114	19.094	41.343	13.4505
ENSG00000042493.11	337.72	148.017	413.47	112.047	466.312	291.888	135.883	136.832	211.767	468.057	276.191	378.929	143.766	140.75	404.663	119.193	516.779	334.723
ENSG00000042753.7	247.08	109.851	262.211	111.327	321.75	104.117	109.34	92.7649	98.46	164.335	333.838	362.036	140.026	68.7338	363.038	144.112	444.765	141.854
ENSG00000042781.8	0.0493223	0.00528128	0.118954	0.0411277	0.056189	0	0.0121384	0.034531	0	0	0	0	0.0101461	0.0420106	0.145913	0.0379047	0.0712148	0
ENSG00000042813.3	0	0	0	0	0.392168	0	0	0	0	0	0	0	0	0	0	0	0	0
ENSG00000042832.7	8.24617	0.16868	0	0.392524	0	0.0346365	7.52217	0.143939	0.0727438	0.310992	0	33.7428	0.324454	10.4095	0	0.374273	0	0.0234872
ENSG00000042980.8	1.60014	0.522447	0.410346	0.163135	0.430636	4.20277	1.35941	2.00747	1.587	0.133003	2.03877	0.44497	0.441655	0.853904	0.132685	0.400544	0.4095	4.8012
ENSG00000043039.5	80.553	0.349601	71.8917	0.652413	73.6631	2.84419	1.13081	0.476859	4.38896	53.7369	46.7288	93.6992	0.328754	4.15525	59.3719	0.705914	77.0873	3.18877
ENSG00000043093.9	64.6082	149.08	62.0964	62.203	62.4374	51.9714	67.3869	38.9507	74.8957	33.0164	64.5506	59.2553	143.574	49.9946	62.7118	56.4264	63.4043	53.1454
ENSG00000043143.16	0.607227	0.706298	0.502116	0.572953	0.509965	6.55527	2.2969	3.69778	2.40055	0.145516	0.203448	1.08557	0.959869	3.04332	0.217754	0.387502	0.971252	7.9016
ENSG00000043355.6	0.0665425	6.81136	0.0801949	6.00452	0	0.50504	0.737814	1.75046	2.65151	0	0.132849	0	7.26356	4.81981	0.16397	6.65285	0	0.547964
ENSG00000043462.7	1.58699	1.6908	0.297982	1.00141	1.06548	6.63739	2.43918	1.96743	1.26013	1.97905	0.493588	0.498218	1.49982	3.10027	0.406167	1.11823	0.953561	7.27318
ENSG00000043514.11	4.52	5.44784	3.36998	6.71953	2.93358	7.7953	2.15245	3.7473	4.85175	5.30654	6.52078	4.28206	6.00828	4.52834	3.47393	3.18795	3.14467	7.79127
ENSG00000043591.4	0.138689	0.11149	0	0	0	0.0350871	0	0	0	0	0	0.279485	0.14282	0.14773	0	0	0	0.0713804
ENSG00000044012.3	0.467164	0	0	0	0	0	0	0	0	0	0	0	0	0	0	0	0	0
ENSG00000044090.4	1.48286	2.66075	1.67202	2.78676	1.31692	1.87209	2.96979	2.74119	3.50964	2.46658	1.02036	2.10295	3.11994	1.08881	1.97903	2.84069	1.05404	2.25666
ENSG00000044115.16	63.7559	41.0012	114.227	36.276	88.8735	113.955	34.6462	37.8215	42.5409	80.447	71.0004	61.8005	52.5595	44.6284	126.514	37.9105	79.8393	131.516
ENSG00000044446.7	1.06738	1.4024	1.45235	1.39683	0.457558	1.55054	0.721049	2.1657	1.92058	1.02046	0.618602	1.38757	1.70175	1.1735	1.52703	1.29739	0.497014	1.24034
ENSG00000044459.10	0.27764	1.73906	0.29278	3.70787	0.0865449	1.23384	3.06465	2.06704	2.1723	0.844925	0.546055	0.419598	1.93058	0.757392	0.513089	3.13901	0.164521	1.21731
ENSG00000044524.6	0.768853	0.490346	0.475756	0.387483	0.250249	0.84236	0.157951	0.730821	1.62523	0.3884	0.197015	0.530753	0.719595	0.945985	0.405266	0.363043	0.237862	0.988647
ENSG00000044574.7	6.91822	22.0324	23.3334	14.4736	18.4249	23.6221	11.8336	11.3844	18.6413	5.40892	4.7693	5.81697	20.449	24.3857	21.2162	14.0088	16.7046	22.3872
ENSG00000046604.8	18.6121	205.843	15.2434	24.81	15.3029	58.7095	50.8616	23.6071	38.0697	16.5094	12.5591	17.1666	202.172	87.7375	14.8553	24.0639	14.4263	58.7165
ENSG00000046647.9	6.23914	1.43961	5.50275	6.90733	6.32812	2.1199	3.47142	3.21433	5.11451	2.98295	5.533	4.61787	1.9495	2.56925	5.9829	9.212	9.20775	1.24304
ENSG00000046651.10	5.31916	2.49431	8.65383	5.89852	7.26758	2.32692	4.33018	4.24322	5.2456	5.2197	10.8694	4.24279	2.45338	3.68843	8.02835	6.61617	5.99895	2.11017
ENSG00000046653.10	6.50181	2.11607	5.6982	2.48975	6.35576	2.16789	0.605809	3.47822	2.00971	2.41606	3.7593	7.45024	2.12163	2.20821	9.90881	2.84377	5.52429	1.47572
ENSG00000046774.9	0	0	0	0	0	0	0	0	0	0	0	0	0	0	0	0	0	0
ENSG00000046889.14	0.157378	0.20617	0.189667	0.397791	0.0995895	0.318521	0.129237	0.679882	0.640932	0.17274	0.104715	0.211395	0.234055	0.633186	0.21541	0.403383	0.0630999	0.395928
ENSG00000047056.10	3.61804	1.7737	2.03009	4.44234	7.98122	2.79431	4.13644	2.70619	4.58931	3.54093	5.74417	4.24218	1.58787	2.34899	2.63717	5.72026	7.33286	2.86539
ENSG00000047188.11	10.2201	5.5335	12.1177	8.24877	10.2517	6.28903	9.20012	6.48606	4.04036	19.0544	13.3497	11.6708	5.65347	11.0487	15.0693	8.63018	9.90692	6.27211
ENSG00000047230.10	2.19723	1.78094	2.07323	3.17697	1.47473	1.5457	2.2373	3.02251	2.83007	2.12705	1.69673	2.24177	1.9048	2.5412	2.79703	3.45947	1.20158	1.48499
ENSG00000047249.12	24.9753	19.9088	38.0878	14.2064	64.4934	13.9746	16.4824	13.9108	25.3241	20.7795	28.6662	17.7131	25.055	19.6692	34.9723	18.859	66.4819	13.6072
ENSG00000047315.10	28.1704	19.2064	21.916	35.0399	23.4181	18.7939	19.6904	24.5723	30.0699	36.6942	26.269	28.4169	18.5857	17.9861	17.7076	24.7085	28.5655	16.3158
ENSG00000047346.8	29.1183	5.97084	80.2723	9.33662	57.8102	4.0529	6.91068	9.89047	6.35933	65.3136	127.208	44.3764	6.49553	3.00981	73.4441	11.966	64.9066	4.42794
ENSG00000047365.7	18.6704	10.0342	45.3745	12.5936	39.4083	11.8227	13.8337	27.0063	5.96135	25.7988	38.1759	15.4007	13.367	8.91721	48.7367	10.2942	41.5132	12.1637
ENSG00000047410.9	2.46421	7.44541	3.54404	6.58219	2.21192	8.18438	4.46653	7.33344	15.2378	5.80829	1.82038	1.95474	6.91237	9.52146	2.62421	6.06996	2.10052	8.86393
ENSG00000047457.9	0.955884	0.818043	1.9736	0.72605	0	2.53886	8.54499	0	0.488142	0	0	1.64113	0.145893	1.54089	1.82662	0.300397	0	3.3798
ENSG00000047578.8	6.01905	5.18358	11.0284	7.51356	10.2495	4.2672	5.0194	2.59834	5.3061	14.169	11.2707	9.16316	4.96367	4.67462	8.2076	7.43694	11.4204	3.03089
ENSG00000047579.15	0	2.01887	0.747247	1.26747	1.09283	2.05263	1.39188	1.64565	1.23233	0	0.57505	0	1.54726	1.83859	1.53575	1.65963	2.0791	1.92181
ENSG00000047597.5	3.75978	2.48905	3.10963	2.92088	2.16928	0.335716	0.81733	0.126469	0.293727	1.82078	2.28107	3.71367	2.58091	0.942229	3.26955	2.91961	2.39439	0.379388
ENSG00000047617.10	0.41009	0.0562461	1.52041	1.5939	0.199243	0.213639	0	0.180047	4.6153	0	0.314282	1.67539	0.0540363	1.11839	1.03684	2.26564	0.189382	0.162041
ENSG00000047621.7	5.62099	6.67857	3.78326	8.44981	5.60655	16.4415	8.01323	7.19505	13.7572	4.45174	3.99054	8.28377	7.98176	10.0222	3.57999	7.5331	5.64779	18.0481
ENSG00000047634.10	2.30949	3.08359	1.0774	3.37941	0.97593	1.28202	2.78452	3.86166	0.491609	3.76888	1.46674	2.40214	3.37542	3.57345	1.28507	4.15202	1.07552	1.53373
ENSG00000047644.13	1.29049	1.15031	1.31908	1.16102	2.34894	0.854392	0.987147	2.84736	2.82043	0.848191	1.77362	1.12324	1.2671	2.01177	1.34008	1.34244	2.43947	0.987237
ENSG00000047648.17	0.90526	0.357473	0.139543	0.351079	0.219647	0.526973	0.432076	0.529715	0.399314	0	0.462205	1.39986	0.660163	0.616279	0	0.623312	0.180823	0.238187
ENSG00000047662.4	0	0.0892279	0	0.0373257	0	0	0	0.0772245	0	0	0	0	0.0686435	0.0762232	0	0	0	0
ENSG00000047849.17	23.2547	26.7443	24.6988	24.329	29.0914	38.3174	20.8112	36.2155	54.2791	27.1011	36.497	17.8188	30.4211	29.6877	25.2668	22.4851	26.1589	41.0773
ENSG00000047932.9	3.01798	5.7159	4.12656	5.26571	2.06075	6.41279	6.38521	8.4592	10.9246	5.68622	3.16249	2.71028	6.53391	13.9092	3.10904	5.26426	1.88036	6.59506
ENSG00000047936.6	0	3.92051	0	0.0774453	0	0.142111	2.23571	0	1.30357	0	0	0	4.33949	0.190353	0	0.117805	0	0.157672
ENSG00000048028.7	5.16818	17.4062	7.90563	9.07537	7.99669	6.98467	9.29383	10.748	10.6469	12.955	7.26098	13.6934	21.0123	8.3053	9.68396	10.129	8.07867	12.2688
ENSG00000048052.17	2.06568	1.50402	0.812705	6.26722	1.00178	8.61484	4.68374	1.82407	2.36993	2.65626	2.72541	0.958367	1.01485	4.15507	1.01589	6.81787	1.91306	8.0899
ENSG00000048140.13	29.843	8.98613	30.1009	7.88645	46.6857	16.0116	21.3108	17.5111	6.72608	29.0262	20.9133	25.6335	8.65938	15.8976	20.7035	7.42054	42.2667	15.9102
ENSG00000048162.15	27.9173	20.7628	26.9998	23.5422	18.1682	23.6147	21.8087	18.9542	20.0814	26.5662	24.4087	35.251	19.1796	12.0144	21.6802	25.9749	15.3949	24.4159
ENSG00000048342.11	2.29518	1.18776	0.678312	3.14646	1.75308	2.79182	1.21866	6.24899	7.5169	0.595757	0.857973	1.73969	1.36875	4.20896	0.594336	3.75083	2.42889	2.84259
ENSG00000048392.7	25.1555	15.3744	20.0924	18.3912	2.74574	28.615	67.9035	7.67134	29.7874	63.7144	34.7676	22.4504	27.1103	20.4831	17.3388	23.5089	2.25211	48.9944
ENSG00000048405.5	29.9444	12.735	29.7813	18.4101	55.0928	10.7818	22.4638	17.1728	15.6675	26.223	41.4047	30.2714	13.6281	17.1608	35.5843	16.4911	60.3239	9.99547
ENSG00000048462.6	2.38905	1.83698	0.477192	0.226443	0	1.80314	1.14857	0.453358	0	0	0.791365	2.41138	2.04097	0.248256	0.976752	0.460138	0	1.22403
ENSG00000048471.9	1.73575	1.4645	3.60514	2.15305	2.80151	2.54988	0.741893	3.44852	1.68535	1.20582	1.73268	2.84147	1.50729	1.12608	3.00698	1.95762	3.76338	2.9407
ENSG00000048540.10	0.182677	0.494673	0.172847	0.711174	0	0.316727	0.695204	0.5696	1.21157	0	0	0.501421	0.276811	0.186319	0	0.961135	0	0.138429
ENSG00000048544.5	45.8253	11.3986	44.6245	23.0558	73.0469	11.1042	11.7926	8.40442	9.24645	40.1219	40.1506	35.851	10.5541	13.0796	35.976	21.2668	64.5565	10.8483
ENSG00000048545.9	8.94465e-05	0.504015	0	0.20375	0	0.407873	0.496669	0.153692	0.336975	0	0	0	0.968694	0.572564	0	0.2366	0	0.276622
ENSG00000048649.9	4.31438	7.49778	8.25031	6.22202	5.4278	3.5746	5.78674	5.46391	10.5068	5.75591	6.67474	6.63291	8.27417	7.45089	5.72728	8.52403	7.12002	4.94095
ENSG00000048707.9	14.0514	4.87561	16.5924	4.96111	12.1452	8.83515	4.39058	9.40127	8.32816	13.7121	13.4386	12.1859	5.30809	4.84922	16.5829	4.98655	12.9579	8.54846
ENSG00000048740.13	1.37726	1.42929	1.70768	1.1783	1.28579	4.45815	1.43594	2.29705	2.4757	1.51616	1.46614	1.47983	1.49591	2.1702	3.56008	1.27096	0.331124	5.04483
ENSG00000048828.12	31.4395	38.2779	26.0137	54.6036	30.0506	43.989	31.995	33.0854	30.8967	54.132	34.2462	32.7548	33.4559	31.9885	28.1614	54.7526	25.3159	42.503
ENSG00000048991.12	2.76979	14.1242	3.76718	6.96635	1.61396	8.089	12.9575	5.80167	15.5109	5.41869	4.2626	4.6502	18.3146	9.6469	2.47197	8.56637	3.07016	8.55611
ENSG00000049089.9	0.0693445	0.571911	0	1.28828	0.131645	1.32077	0.256296	0.608822	1.61693	0	0	0	0.573614	0.664783	0	1.60009	0.250273	1.28485
ENSG00000049130.9	6.6641	5.16608	9.90598	9.76481	13.6451	6.02879	31.0894	5.34527	19.5054	14.9976	11.2553	6.13943	5.80553	8.48235	6.63148	10.6147	14.0889	5.21356
ENSG00000049167.9	5.31657	6.80414	5.63586	9.39509	3.56678	6.17738	9.9824	3.2682	6.66768	6.3042	4.31579	4.60911	8.10686	6.50595	6.05316	8.91442	2.56813	5.7065
ENSG00000049192.10	0	0.680327	0.110102	0.457201	0.0985117	0.324114	0.224775	0.356175	0.92939	0	0	0	0.37395	0.580161	0.225144	0.501536	0.187256	0.282908
ENSG00000049239.8	1.73713	1.98861	1.69255	1.16898	0.975923	3.17819	2.02664	2.8376	3.1853	2.36792	2.10942	1.79297	2.36237	3.53614	1.68764	1.49705	0.619106	3.21104
ENSG00000049245.8	103.463	33.6761	104.335	31.7352	139.665	58.1198	44.5766	39.5488	53.8478	72.7966	113.404	100.196	34.7305	41.9162	103.066	30.0666	125.332	56.3471
ENSG00000049246.10	0.521167	0.564452	2.91622	1.40448	3.973	1.67815	0.302866	2.55938	3.00712	0.688871	3.87125	0.743152	0.708864	1.48488	2.54314	1.46646	4.02631	1.69128
ENSG00000049247.9	0.0056601	0.0177002	0	1.03487	3.01149	1.80245	0	1.91472	2.48919	0.372843	0	0	0.210758	2.49342	0	1.65411	1.9113	2.05807
ENSG00000049249.4	0	0.459537	0	0.243828	0	2.45143	0.792399	0.858241	0.341721	0.529565	0.214016	0	0.441562	0.457104	0	0.247328	0	3.76506
ENSG00000049283.13	39.6951	8.53432	62.3699	12.7934	69.0494	6.40449	5.0475	12.54	6.99242	54.2871	60.9985	49.7448	7.41919	4.77253	82.6502	13.8772	75.9304	6.6611
ENSG00000049323.11	0.53022	21.3986	2.81535	15.2753	0.913821	18.5025	19.7103	18.5948	67.2069	4.91183	1.59831	0.374701	29.9023	17.6204	2.31963	16.9371	1.84969	18.4708
ENSG00000049449.4	19.0199	51.8146	10.6246	48.9747	15.8531	48.0725	41.0352	54.9255	57.5534	9.24829	12.0495	10.7837	43.2103	29.8562	11.0295	32.9037	15.3419	39.903
ENSG00000049540.12	1.64858	3.41393	1.77419	2.51338	2.37908	4.67625	1.75231	4.89965	31.7957	2.94503	1.26059	4.26398	2.26527	6.76505	2.39997	2.26866	1.84203	4.54345
ENSG00000049541.6	3.83019	6.06965	3.72142	5.95008	4.45661	14.9674	4.44395	6.64445	5.5649	2.65349	1.87665	2.16487	5.583	6.11738	4.30169	5.57667	3.56802	11.6121
ENSG00000049618.17	8.02148	6.00526	11.374	5.30191	8.07537	7.49142	5.45483	9.00763	9.17369	6.41008	8.34529	10.3054	6.64722	5.25698	10.368	5.57424	8.20542	8.35459
ENSG00000049656.9	19.5392	52.5791	20.6781	23.5854	21.185	32.8058	41.7464	16.4381	20.4263	22.3326	23.2637	23.1425	43.1812	30.7027	18.3723	18.8658	19.4192	25.6384
ENSG00000049759.12	3.83813	21.6227	11.8449	10.2714	26.3376	6.101	25.8878	16.266	7.37414	11.9622	12.3819	4.45759	15.6508	9.63072	12.7955	10.1576	21.3822	4.70827
ENSG00000049768.10	0.197175	0.383087	0.439391	0.393207	0.170444	1.40094	1.7943	1.64351	0.14517	0	0.536205	0.358807	0.3694	0.47415	0.449338	0.140234	0	1.56775
ENSG00000049769.8	0.560426	0.33922	3.01933	0.480356	2.41277	0.965944	1.52069	0.727535	0.663866	3.1424	2.90868	0.442701	0.284475	0.959328	6.3389	0.976022	0.413602	1.73839
ENSG00000049860.9	7.60006	26.9723	4.18712	22.9406	8.22102	45.7051	24.615	24.8951	23.8697	16.5895	10.6294	8.7529	23.0251	25.9441	4.28117	20.2429	7.60991	38.7819
ENSG00000049883.10	3.88342	2.91806	3.77822	4.66173	2.59251	4.01382	1.85136	6.64033	2.9548	0	4.06179	4.29232	4.18186	4.25695	4.25595	4.30083	3.26983	3.70627
ENSG00000050030.9	0.160151	0.248903	0.725682	0.012144	0.152017	0.00810338	0.0394543	0.690698	0.127609	0.158205	0	0.064536	0.214361	0.640718	1.4858	0.0123147	0.231162	0.0164824
ENSG00000050130.13	21.9069	21.4531	19.1839	24.0475	17.8731	21.1232	41.0733	20.8783	26.9153	24.9602	20.1028	31.7337	20.3555	16.8177	15.3952	24.5141	17.475	17.263
ENSG00000050165.13	17.506	40.4858	11.6366	37.2281	14.3203	41.3197	44.2948	80.5158	71.0235	16.3328	12.4067	18.7286	42.3977	34.2543	11.7094	36.4279	20.6824	42.8867
ENSG00000050327.10	5.06761	4.85893	6.42153	4.67562	7.34231	4.51856	5.17232	4.34685	2.23165	5.9277	5.72354	4.03158	4.80586	3.3369	6.72714	3.27952	8.18255	4.52834
ENSG00000050344.8	2.80598	5.94128	4.08353	3.80484	2.41219	8.1704	5.41343	7.31621	6.17179	1.83071	2.32525	1.28022	5.91019	20.393	6.3557	2.70352	2.10174	7.57472
ENSG00000050393.7	43.2531	24.6041	56.7318	27.157	110.705	17.6523	24.3263	8.57144	20.371	21.3884	44.7727	38.005	18.0973	12.0587	54.6853	19.3446	83.5203	17.9327
ENSG00000050405.9	27.9206	88.1785	18.2072	62.2428	16.6334	28.6438	110.629	51.7235	41.8453	24.0243	16.0733	18.9653	90.6298	31.2031	16.3442	57.3805	15.7625	30.2921
ENSG00000050426.11	4.89672	7.85663	7.77609	7.18451	3.19862	6.94145	8.00962	6.0677	9.59032	7.43263	7.3788	9.83707	10.3354	8.2954	13.6848	5.51148	3.19745	9.14437
ENSG00000050438.12	0	0.0959318	0	0.141646	0	0.356134	0	0.0886834	0.285318	0.442378	0.178781	0	0.102709	0.0953876	0	0.0338291	0	0.362102
ENSG00000050555.13	0.404289	0.316668	0.27301	0.0648134	0.413279	0.220299	0.306474	0.0647704	0.247812	0.839695	0.237223	0.626631	0.41628	0.132489	0.279095	0.0871059	0.673396	0.288074
ENSG00000050628.16	0.443381	0.814872	0.36065	0.984149	0.051646	1.35196	0.473009	2.83098	3.78359	0	0.508566	0.595156	1.08864	1.86724	0.536222	0.981501	0.0981719	1.14023
ENSG00000050730.11	0	0.18899	0	0.0443737	0	0.0843232	3.69533	0.285667	0.214181	0	0	0	0.276407	0.0884929	0	0.0900282	0	0.171542
ENSG00000050748.13	15.2498	10.5542	17.3758	4.62799	10.0741	11.9699	9.39626	5.91054	6.46192	6.03365	8.99603	17.6361	9.9453	5.82216	16.1603	4.94617	13.4498	11.2651
ENSG00000050767.11	0	0.0345763	0	0.0978452	0	0.0652894	0	0.14758	0.414336	0	0	0	0	0	0	0.0992361	0	0.132821
ENSG00000050820.12	6.66934	11.3351	4.44048	11.3318	5.81257	5.04505	9.50634	10.2368	12.6991	27.3464	13.2034	8.18729	10.1082	5.25682	7.05798	10.3941	7.51843	5.47773
ENSG00000051009.6	4.9763	3.13815	3.88294	5.4319	3.6661	5.13122	4.04137	6.08973	8.4783	8.09432	5.51695	6.60915	3.01299	6.53049	4.3288	6.1139	4.43511	6.03475
ENSG00000051108.10	26.1376	45.1337	46.1582	25.48	64.0174	38.9415	30.0296	25.5597	22.6301	41.6462	30.6636	29.9844	31.8797	13.5763	45.0907	24.2848	61.3786	30.5506
ENSG00000051128.14	0	2.09165	0.317153	2.60096	1.70519	2.42082	3.04558	3.12022	4.2908	0	0.207268	0	2.82632	4.27375	0.648913	3.52867	2.85142	4.43673
ENSG00000051180.12	1.44014	7.15103	1.82645	6.81241	0.879165	8.35374	8.0601	3.53395	1.46101	2.49481	2.19735	1.86702	8.19635	12.3889	2.49825	7.16497	1.11458	8.35229
ENSG00000051341.9	0.516358	1.39517	0.700086	2.73267	0.776042	4.06054	1.35161	1.50082	0.617166	0.956423	0.300629	0.5202	1.63927	1.21443	0.530079	2.96138	0.776379	4.34005
ENSG00000051382.4	13.739	17.9383	15.1583	18.294	9.18749	26.6871	18.543	19.35	14.3938	24.3515	10.1091	31.8801	22.5428	4.77056	19.3849	17.1329	10.3434	24.6246
ENSG00000051523.6	39.097	53.3781	40.7307	132.396	44.5163	174.209	86.5618	168.231	170.79	162.472	57.4559	79.1923	76.3976	28.4879	55.7233	186.978	55.6629	176.346
ENSG00000051596.5	4.62573	7.00381	10.3181	9.09853	8.73297	7.23055	9.65946	2.46708	3.45041	7.53779	7.78281	3.4861	4.244	3.23104	3.20001	11.3919	6.24139	7.11671
ENSG00000051620.6	128.954	19.5984	129.14	17.7318	257.155	14.2436	22.983	14.458	22.8624	96.5204	119.206	133.254	23.3131	15.8308	128.659	14.1273	263.857	17.6148
ENSG00000051825.10	7.63863	10.8868	2.57695	13.6865	2.46726	18.9032	21.2741	12.2047	9.49119	7.61423	7.40921	10.5218	10.8239	9.04092	2.65594	14.284	2.89825	19.5322
ENSG00000052126.10	13.9569	10.1775	18.2706	8.87243	12.8337	14.4551	8.51132	10.854	29.3773	5.04935	12.0659	13.608	11.7925	15.853	16.2249	8.95202	17.6985	13.3811
ENSG00000052344.11	32.5718	3.85362	81.7836	9.79932	115.079	9.58617	8.18789	7.649	13.6131	67.7896	71.2162	31.2047	3.87259	5.7742	95.5845	11.237	127.749	11.2906
ENSG00000052723.7	17.6673	10.3505	13.3337	18.3874	13.0282	19.1849	11.5082	11.0091	6.60072	12.83	15.1809	19.0665	9.74819	10.7363	12.7247	16.7699	14.1686	18.7664
ENSG00000052749.9	0.747153	1.54006	1.33284	2.29939	0.7509	1.97549	0.759524	1.30681	1.07696	0.712567	0.895133	0.354277	1.52681	4.3011	1.30327	2.63353	0.793012	2.24959
ENSG00000052795.8	2.99315	5.9316	4.96211	3.39106	2.66371	11.9247	2.39986	4.57315	13.6095	2.59725	2.81263	2.26164	5.55386	7.0542	5.78774	4.22303	3.82198	10.5607
ENSG00000052802.8	266.069	47.6758	223.981	72.8489	179.503	48.3271	59.9178	71.9641	75.1788	326.257	309.391	296.584	52.202	23.0472	250.241	77.8511	201.645	45.897
ENSG00000052841.10	9.61348	12.4231	9.81316	10.0759	8.52865	9.93245	11.8244	9.9611	9.0882	11.4376	8.99783	9.30803	11.6797	12.5771	11.4475	9.85372	9.05647	8.91309
ENSG00000052850.5	0	0	0	0	0	0.0336439	0	0	0	0	0	0	0	0	0	0	0	0.0684363
ENSG00000053108.12	0.0353556	0.890975	0.170438	0.616569	0.201359	0.375675	0.723304	1.69819	0.619812	0.174641	0.0705783	0	1.16495	3.72795	0.174224	1.19159	0.255177	0.400285
ENSG00000053254.11	46.1713	19.3294	29.5352	20.7239	34.0949	18.4079	37.8959	31.0185	28.3575	25.5943	31.5563	44.7479	19.9472	11.0998	29.8385	20.7956	43.0004	19.5523
ENSG00000053328.8	0	0.754712	0.242454	0.686478	0	0.814342	0.247959	1.15098	1.92477	0	1.20546	0	0.621785	2.57263	0	0.464367	0	0.621525
ENSG00000053371.8	79.0355	16.5329	52.0373	11.9168	81.6889	32.1304	21.3195	25.1231	31.0289	96.0183	60.1832	83.3687	17.9843	15.4448	49.9495	11.5614	82.3683	35.8324
ENSG00000053372.4	6.72191	7.76625	7.78544	8.90341	7.45772	15.4598	8.1743	7.38903	8.07078	6.03802	7.32047	7.03728	8.36101	13.5771	7.52951	7.65424	6.61681	13.39
ENSG00000053438.7	0.844664	0.196364	0.676066	0.14952	0	0.256431	0.416386	0.419213	0.584204	0	0.73176	0.738625	0.188747	0.780841	0.451592	0.150405	0	0.17395
ENSG00000053501.8	1.76671	2.34622	0.834803	2.49936	2.00084	2.10373	2.22221	0.992569	2.75412	2.13171	4.47862	1.74346	1.66533	3.59768	1.41933	4.08386	2.50194	3.18815
ENSG00000053524.7	0.499585	5.34467	0.601327	0.189814	0.193321	0.253651	1.72682	0.573143	0.602727	0	0.206439	0	6.12869	1.06861	1.22993	0.385862	0	0.516755
ENSG00000053702.10	0.145013	0.524427	0.0873828	0.318908	0.137653	0.330184	0	1.30301	0.577843	0	0.144759	0.292233	1.01125	0.463404	0.17867	0.364777	0	0.373182
ENSG00000053747.11	5.25531	63.4159	2.5187	33.0615	2.26667	60.0063	26.5938	66.9763	53.5911	10.5994	4.65592	2.84586	66.4163	55.7929	5.33013	32.4961	2.22372	65.029
ENSG00000053770.7	10.9419	6.42031	7.70661	13.4806	7.79445	7.80988	7.13721	11.2891	8.57751	5.08186	8.73469	7.30947	7.53124	7.62924	9.28287	16.6255	11.5644	8.51251
ENSG00000053900.6	10.8654	7.96967	6.58464	13.4779	8.4562	6.63391	11.251	12.5436	4.74541	5.7025	6.9137	11.3523	9.54969	10.0614	6.25776	10.9343	5.37699	6.20433
ENSG00000053918.11	0.121238	0.872295	0.584626	0.114969	0.359528	0.492296	0.522736	0.215627	0.193231	1.39767	0.242035	0	1.58266	0	1.19828	0.09324	0.340211	0.499578
ENSG00000054116.7	29.2802	12.6918	31.4891	22.1242	45.6294	22.9474	14.0548	14.4687	19.8944	43.955	29.7504	32.9476	14.0542	18.6334	34.3362	25.0316	34.5009	25.7798
ENSG00000054118.9	10.2562	13.2133	15.3983	23.0867	11.4551	31.4444	12.1508	10.1936	18.7968	30.5998	15.8065	7.56333	17.5329	15.0407	17.988	26.9059	7.3677	39.4917
ENSG00000054148.13	32.8648	25.8884	35.8577	20.754	53.9417	34.1292	37.2788	22.085	37.8249	13.256	31.6075	27.0373	24.273	13.4338	35.0446	21.2285	58.1072	31.1298
ENSG00000054179.7	0.683088	0.0761603	0.514968	0.0369452	0	0.789935	0.360185	0	1.13288	0.702245	0	1.17835	0	0.302834	0.721085	0.0749488	0	1.16958
ENSG00000054219.9	1.21165	3.11644	1.43006	4.16659	0.628652	2.72255	3.27108	1.6093	4.30981	1.03903	1.56322	1.50105	3.20216	0.682418	1.56552	3.9724	0.697075	2.49935
ENSG00000054267.16	1.8744	4.98781	1.92806	3.51561	2.41638	4.82013	6.01974	3.68554	4.26755	3.96537	2.83844	2.34458	5.4033	4.6161	2.66901	4.40742	2.04294	5.03952
ENSG00000054277.8	4.48861	2.71736	3.15938	6.78666	3.81621	2.78609	3.55014	3.79927	4.82509	3.32435	4.70033	4.64558	2.85847	9.93839	3.31643	6.33655	3.38203	2.45073
ENSG00000054282.11	8.49717	11.4598	7.94442	7.0387	10.1979	5.72864	18.2667	15.1045	6.87871	11.4908	10.8045	4.48773	10.9641	9.86787	12.3217	6.63156	9.04825	6.52348
ENSG00000054356.9	0	0.407512	0	0.573564	0	0.658779	0.630651	0.24835	1.10552	0	0	0	0.17453	2.23631	0	0.737945	0	0.671112
ENSG00000054392.8	2.35185	3.02931	1.72627	3.95493	1.65054	1.33057	7.22151	3.35173	2.2052	1.81379	1.53654	3.22608	3.28719	4.38909	1.747	4.60888	1.32511	1.692
ENSG00000054523.12	13.2637	7.6072	16.9557	5.37495	20.9527	11.3311	5.75896	10.6497	15.3289	16.264	11.9433	11.8037	7.06942	6.76695	15.6522	5.4354	19.3518	10.8923
ENSG00000054598.5	1.76212	0.731116	1.02757	4.05167	0.431643	0.690272	3.29126	1.17019	2.08373	2.52717	0.907836	1.37453	0.760935	3.08782	1.5407	3.67201	0.410287	0.819126
ENSG00000054611.9	15.3434	7.42416	14.7967	9.9967	14.9379	9.39202	9.22785	6.49916	9.48205	14.8056	10.9175	14.659	8.54678	5.08797	17.8095	9.98798	15.3792	9.93098
ENSG00000054654.11	33.3524	17.8275	30.0273	26.0058	37.5163	40.618	12.4748	10.942	26.5465	13.7664	17.4367	26.1627	18.8263	11.7306	31.3566	20.2501	48.4537	36.343
ENSG00000054690.9	0.303819	0.7241	0.724933	0.86613	0.354531	0.42045	0.332359	0.522012	0.362931	0.491133	0.29519	0.246068	0.734054	0.485599	0.31654	0.988957	0.410967	0.453375
ENSG00000054793.9	3.55367	1.87153	3.40614	2.00474	2.49185	4.55823	5.94505	2.35402	8.6904	3.8023	2.58483	2.7037	2.28472	1.45012	3.70694	1.98356	2.47704	4.36314
ENSG00000054796.8	0	0	0	0	0	0	0	0	0	0	0	0	0	0	0	0	0	0
ENSG00000054803.3	0	0	0.157548	0.0247821	0	0.0661455	0	0.149516	0.416722	0	0	0	0	0	0.161064	0.0502688	0	0
ENSG00000054938.11	0	2.42782	0.476175	1.88311	0	1.39897	0	0	0	0	0	0	2.94802	2.51141	0.974663	1.25965	0	0
ENSG00000054965.6	4.5336	10.6172	4.12394	6.85948	3.46863	8.49617	10.9036	6.61242	14.8532	6.99494	1.81686	5.11475	12.5644	6.90423	3.19262	6.05982	4.12869	8.24357
ENSG00000054967.8	0.480978	1.57466	1.73343	2.54325	0.283886	1.51153	6.1256	2.64922	2.28959	0.546762	1.04554	0.301355	1.8726	1.77729	3.55004	2.6689	0	1.64534
ENSG00000054983.12	2.98573	9.67508	3.59282	1.64681	2.45693	13.35	14.6864	2.50711	13.9032	2.95152	3.77503	3.61046	9.09196	3.04755	3.18916	1.60789	2.15435	13.6029
ENSG00000055044.6	5.50185	8.95291	5.78676	10.923	6.45679	15.6907	13.3114	8.81067	15.1486	9.39031	8.58856	6.85466	9.06611	24.51	5.42353	9.84848	6.1382	14.4173
ENSG00000055070.12	27.1295	16.3634	43.4048	12.4813	50.6512	27.3039	19.6567	17.0664	19.4407	24.4621	26.8837	27.8656	19.6641	15.9309	43.7234	15.1001	40.6437	28.5851
ENSG00000055118.10	0	0.0671787	0	0.141159	0.118985	0.178948	0.154429	0	0.591631	0	0.250255	0	0.129083	0.0667398	0	0.241007	0	0.191107
ENSG00000055130.11	7.05088	15.8014	7.2116	11.652	9.19637	18.3481	10.4733	11.9654	10.5849	9.09042	5.86274	9.49372	15.4899	11.7922	7.51249	10.6739	10.7842	18.1755
ENSG00000055147.13	39.0498	10.0682	11.367	7.49466	24.5611	12.1902	13.1239	10.9739	8.17694	17.7485	22.7559	44.4427	10.69	8.56779	12.4748	6.26782	21.3102	9.66396
ENSG00000055163.14	0.421199	0.318868	0.412138	0.258019	0.0666342	0.578344	0.0864761	0.846757	0.335634	0	0.420407	0.282901	0.317385	0.419805	0.345928	0.259809	0	0.637444
ENSG00000055208.13	9.03934	7.99569	20.6927	8.8111	24.0712	12.3192	8.97186	13.3639	14.0743	10.8911	14.983	8.85568	8.57065	7.23485	22.1552	8.57231	25.1715	13.1944
ENSG00000055211.8	51.5427	33.1569	44.7004	36.3475	46.1742	27.9485	36.9122	27.3761	36.0886	24.5096	38.8667	56.1097	30.5052	18.7981	32.598	28.026	52.0165	24.7458
ENSG00000055332.12	3.56746	15.3408	6.45756	14.2258	2.64001	21.4554	22.409	16.6067	9.53722	1.94428	2.46951	3.09697	11.2524	12.8133	9.57687	14.3868	3.18881	16.5723
ENSG00000055483.15	2.19291	9.97732	2.13744	6.88279	1.63729	10.0575	4.41125	6.26259	10.642	1.60327	5.16547	2.81846	9.76741	5.01216	2.87364	8.39656	2.05023	9.80502
ENSG00000055609.13	14.4528	15.3737	18.6335	12.4692	19.5808	24.6902	16.0199	18.3922	36.9203	26.9229	16.6984	16.4631	14.7526	8.70494	20.5433	14.6028	15.98	28.8335
ENSG00000055732.8	0.0722227	3.19873	0.142506	0.0273827	0	1.67484	2.58054	4.17935	1.66269	0	0	0	3.84295	2.58215	0	0.0555453	0	2.6333
ENSG00000055813.5	0.0487969	2.19671	0.0588086	0.166509	0	0.0740712	0.180341	0.279037	0.0777716	0.241046	0	0	2.36162	0.0519744	0	0.225156	0	0.100452
ENSG00000055917.11	31.4107	30.5905	34.5359	43.6483	46.2958	33.0184	44.8328	29.6545	28.3448	41.965	38.3442	32.4807	29.2509	56.7733	31.9474	43.7783	49.3034	28.258
ENSG00000055950.12	44.5283	25.7821	60.0599	48.4214	44.7706	23.8178	44.4758	35.3789	21.5372	50.92	52.3935	56.5696	28.7752	29.0216	65.5992	52.3812	44.2477	27.8596
ENSG00000055955.11	0.264645	0.103676	0	0	0	0.215402	0	0.15801	0.52727	0	0	0.389877	0.0996063	0.140938	0	0	0	0.312974
ENSG00000055957.6	0	0	0	0	0	0.101455	0	0	0	0	0	0	0	0	0	0	0	0
ENSG00000056050.6	7.71643	5.09713	6.27183	12.9952	4.76945	7.71796	5.75028	9.6501	9.15617	3.54734	6.0928	5.7882	4.62162	4.78048	7.96247	11.1831	5.8311	8.13066
ENSG00000056097.11	8.13276	16.4752	9.50731	12.9198	9.41802	12.448	10.9203	7.95227	13.0911	6.2268	6.73763	9.34091	17.0835	20.5292	9.51831	12.3206	9.97879	11.3005
ENSG00000056277.11	2.19106	3.77343	1.50812	4.90533	1.18781	4.71681	12.1556	3.61446	3.15935	1.03163	1.84272	1.6828	3.17991	5.58137	1.28472	4.61546	0.377168	4.95892
ENSG00000056291.13	0	1.01004	0	0	0	0	0	0	0	0	0	0	0.571261	0	0	0	0	0
ENSG00000056487.11	0	0	0	0	0	0.0538081	0.415159	0	0	0	0	0	0	0	0	0	0	0.10946
ENSG00000056558.6	0.524591	0.674949	0.705202	0.482315	0.29897	1.86058	0.971694	1.50034	0.920518	1.03748	1.15296	1.08757	0.787359	1.45314	0.907197	0.564786	0.378976	2.27093
ENSG00000056586.11	5.29285	7.96606	5.60519	12.6462	9.27081	12.4293	10.6584	14.9937	15.7366	5.84235	10.8	2.30065	8.10581	16.0409	6.40553	12.1629	6.84541	11.3943
ENSG00000056661.9	4.6961	14.0373	3.08784	5.72902	4.46948	11.4697	6.2982	10.3891	12.8328	13.7443	4.44525	7.48276	13.3758	6.55147	3.59244	6.16409	7.44438	12.5121
ENSG00000056736.5	0.510183	1.31227	0.525613	0.541559	0.581062	0.774348	1.00579	1.05033	0.650556	0	0.61115	0.88143	1.36599	1.30929	0	0.503364	0.736526	0.945291
ENSG00000056972.14	24.4389	9.30862	21.7718	11.7634	29.8818	12.0271	18.0687	7.94098	8.1195	24.6128	19.1057	25.8977	9.85388	6.76311	20.4985	12.8029	27.7679	12.5993
ENSG00000056998.14	0	0.676454	0	1.14086	0	0.175734	0.428977	1.26984	0.197953	1.72463	0	0	0.503308	0.730759	0	1.97448	0	0.358441
ENSG00000057019.11	4.62823	13.045	2.781	9.96864	3.96394	32.367	18.5314	14.7065	63.0951	3.15694	2.23784	2.74392	15.104	8.33308	5.11492	9.8136	2.09001	34.1542
ENSG00000057149.10	1567.58	20.2741	670.598	1.33217	1055.44	9.56915	30.8495	329.077	65.1805	646.01	1120.36	1305.71	21.1213	34.0979	605.976	1.80178	990.407	8.8035
ENSG00000057252.8	0.895963	18.9015	1.75537	20.891	3.14462	24.1513	24.63	11.3933	18.6029	5.44476	6.40486	0.672364	17.9921	19.8361	2.03738	18.4768	3.98741	20.4853
ENSG00000057294.9	0.639307	5.18427	0.923893	3.56615	0.0866547	0.682923	0.731314	0.0521854	1.30973	1.57906	0.455795	0.184004	5.28607	3.35424	1.23772	3.41607	0	0.787195
ENSG00000057468.6	0.0602006	0	0	0.0228246	0	0.0609209	0.222494	0.0688519	0.28785	0.297388	0	0.242625	0	0.128246	0	0	0	0.0619662
ENSG00000057593.9	0	0	0	0	0	0.0321056	0.20904	0.19412	0	0	0	0	0	0.0890283	0	0	0	0.0653137
ENSG00000057608.12	63.1225	29.206	82.0587	50.7913	65.7422	36.8699	38.4477	40.2951	66.8508	102.106	84.1542	40.59	30.5271	44.4365	73.0093	52.5925	56.9169	32.3119
ENSG00000057657.10	32.8056	7.49031	66.798	2.61954	62.3224	13.1123	12.6698	11.2698	8.3657	51.2405	66.6336	36.4514	7.92748	8.97611	59.7645	3.2234	57.7242	13.0414
ENSG00000057663.8	13.342	14.0432	12.2474	13.757	12.9119	11.1091	19.321	8.47224	11.4697	8.46511	14.2844	13.3193	13.5225	10.1527	12.9563	13.0442	14.076	11.6548
ENSG00000057704.6	1.82035	1.21515	2.032	1.84322	8.67948	3.38339	2.53879	1.33815	1.20225	3.94302	1.16788	2.62575	1.40637	5.20108	1.96627	2.15591	10.7583	3.19634
ENSG00000057757.5	8.10219	4.35497	9.98006	4.10148	17.0287	10.365	2.59632	6.69566	11.545	9.75886	9.79895	4.79106	4.70442	3.64996	8.11306	3.11388	17.1508	10.7252
ENSG00000057935.9	33.0147	20.0111	20.9913	9.44076	29.1752	11.2294	14.1847	12.5961	14.7857	22.1571	25.3835	28.7881	18.094	8.62683	20.7259	9.40913	27.5239	9.60393
ENSG00000058056.4	1.88307	12.4163	1.41328	3.03417	0.551208	3.56639	2.1231	2.10674	4.21338	7.51766	1.77684	2.04306	9.71419	2.94785	2.94455	3.10158	0.491757	3.15793
ENSG00000058063.11	153.333	225.477	197.762	63.0851	211.245	42.4695	107.794	85.4877	90.4109	132.243	196.008	125.265	229.169	56.173	188.335	50.4006	210.678	40.2073
ENSG00000058085.10	1.56662	61.5345	2.29262	43.2982	2.40233	109.896	124.926	116.884	107.504	1.47403	1.76491	2.10447	56.4557	100.842	2.02192	40.8217	2.82676	101.476
ENSG00000058091.12	0.842858	9.43172	1.17267	2.2179	1.06697	5.79709	24.5708	9.0663	8.17187	0.694751	2.03039	2.04862	9.54192	7.70041	1.92082	2.07156	0.506762	5.79472
ENSG00000058262.5	58.1546	75.9862	68.3813	71.667	43.8858	115.174	139.014	159.557	257.877	79.8901	79.4402	82.358	120.163	88.8494	103.127	115.619	77.1439	198.804
ENSG00000058272.11	2.10545	6.6657	3.46797	7.92135	3.10979	6.13995	6.52521	9.10663	10.7517	7.18821	2.60069	1.6162	7.09547	7.88266	2.39432	7.94797	3.86663	8.1315
ENSG00000058335.11	0	0	0	0.05282	0	0.105686	0	0.0349007	0	0.150922	0	0	0	0	0	0.107145	0	0.0716624
ENSG00000058404.15	0.0936229	0.425877	0.106366	0	0	0.142118	0	0	0.522282	0.436032	0.186937	0.188662	0.819636	0	0.217496	0	0	0.144551
ENSG00000058453.12	0.028579	0.371649	0.179787	0.671826	0.108521	0.260291	0.121871	0.626418	0.15767	0.141164	0.114111	0.115169	0.323772	0.51745	0.244228	0.747215	0	0.235313
ENSG00000058600.11	6.32699	5.35097	3.3839	4.31215	4.15459	6.01765	4.61076	5.94775	4.08945	6.88844	5.80964	2.73207	6.15405	10.2924	5.04154	4.43712	2.35404	5.54225
ENSG00000058668.10	7.39538	14.3451	8.26188	19.1871	8.90401	28.466	34.7326	13.7885	15.2292	8.05217	9.93194	7.97758	14.1887	18.4438	9.0884	19.3052	6.42185	30.8334
ENSG00000058673.11	10.0631	13.0033	15.6179	13.6135	10.4364	11.5955	17.0526	14.1313	8.47108	13.5118	10.8096	7.75625	12.8179	15.7418	13.7561	13.0832	7.54012	10.8794
ENSG00000058729.6	17.6836	14.2772	14.1757	9.37761	9.15935	18.0589	14.7579	12.3934	7.84475	8.88058	17.91	21.9843	13.602	14.5527	12.9075	9.49206	10.0753	15.2937
ENSG00000058799.9	42.7638	14.0203	47.8921	21.6639	46.8207	21.7664	20.1606	12.6509	15.4907	31.8663	43.5392	39.752	14.227	9.66682	38.6067	19.532	39.514	21.3467
ENSG00000058804.10	10.4225	11.8875	10.6088	28.0969	5.48946	24.6436	13.1032	10.7071	12.6005	11.9555	10.3496	11.421	11.3372	13.7837	10.0496	24.5742	5.97429	20.3194
ENSG00000058866.10	0.131679	1.76427	0.0793622	3.24514	0	2.18204	2.39258	1.39295	0.996819	0.325215	0.0657154	0.251962	1.79905	1.61291	0.08111	3.4175	0	2.30399
ENSG00000059122.12	0.996375	5.21874	0.904909	1.99803	0.6295	4.78727	8.46921	3.72695	3.93842	1.15692	1.30947	2.67992	6.37161	6.45886	0.819901	1.78423	0.281705	7.73204
ENSG00000059145.14	1.54767	2.91002	2.94733	4.52924	4.16835	0.749783	4.66584	4.09597	0.922329	2.13107	2.85407	1.05874	2.98728	2.54467	2.93125	5.37878	6.71033	0.522646
ENSG00000059377.11	2.35928	0.808667	3.26764	0.643574	4.34967	6.76131	1.08918	2.39076	0.799264	0.970542	3.0289	5.40822	0.863143	0.711751	5.45969	0.543499	5.93172	7.84815
ENSG00000059378.8	5.08507	11.9849	5.71946	15.4135	5.6498	32.9993	16.763	20.6187	15.6262	12.3408	5.67525	6.97989	10.6088	12.2218	8.29996	18.0672	5.91716	31.1954
ENSG00000059573.4	5.53033	9.49075	7.72884	9.88914	6.6763	8.27444	7.82803	10.3628	14.0659	7.55673	5.16813	6.63939	9.39026	12.0324	8.84353	9.68286	4.459	8.56718
ENSG00000059588.5	4.15462	7.46197	4.60105	6.51364	3.48174	5.15126	11.2503	8.81777	4.35456	4.6221	4.5578	4.3743	6.86012	10.3648	4.42664	6.44734	3.51187	5.04663
ENSG00000059691.7	6.5332	2.43425	5.91058	4.85437	13.6088	4.50392	1.74725	7.95257	3.05458	6.42316	11.8199	3.96005	1.87704	3.88193	6.721	5.93765	10.1237	5.0265
ENSG00000059728.6	107.289	18.1941	337.913	16.8955	381.12	15.5649	11.5396	17.3995	18.8753	175.769	330.532	103.051	13.1553	15.6786	319.586	17.8551	336.106	17.7335
ENSG00000059758.3	12.971	12.5462	12.5918	13.2549	10.5527	12.2788	22.416	12.9809	13.0086	7.27217	8.78353	4.69885	12.3509	13.8884	13.8984	11.2672	10.8267	12.8007
ENSG00000059769.15	4.61604	4.25858	3.87454	5.99169	3.15332	2.16845	7.2932	2.98757	3.39153	5.02341	3.3871	5.43769	4.68943	5.24922	3.32717	6.45507	2.00874	2.4816
ENSG00000059804.11	0.745163	9.39698	0.594471	4.88233	0	5.58692	11.4754	8.82473	5.48283	0.981585	1.96413	1.40145	10.658	9.39342	0.489622	5.42356	0	6.78571
ENSG00000059915.12	0.151315	0.459527	0	0.0764932	0	0.255209	0.124272	0.11537	1.04504	0.747465	0.100692	0.203273	0.415501	0.322337	0	0.116365	0	0.363411
ENSG00000060069.12	1.21918	1.33396	3.84812	0.731896	3.0085	2.72837	1.35183	1.66346	1.0773	3.1684	1.21694	1.22835	1.44372	0.649276	3.27023	0.794806	3.07961	3.49549
ENSG00000060138.8	74.1209	47.3276	98.8982	45.0431	144.692	66.0529	51.2656	26.75	51.1444	95.3781	90.2533	68.9837	46.1853	47.4899	99.9438	41.9665	130.862	65.7544
ENSG00000060140.4	8.00743	1.15512	26.248	2.80972	31.9553	10.2584	3.22572	0.546121	34.8571	8.0285	11.5564	2.32323	2.22511	1.0552	14.2431	1.68499	22.3763	6.60898
ENSG00000060237.12	36.0513	13.1028	61.225	9.68257	72.6475	53.5467	23.9857	18.2547	160.402	135.988	81.0431	88.9689	18.1086	25.7437	104.286	19.5981	36.0546	64.9638
ENSG00000060339.9	2.29019	3.95063	3.75387	5.22077	2.11932	7.32406	7.63397	8.20665	8.53847	4.08821	5.3471	1.85259	4.40632	5.91041	4.67884	5.74664	3.79641	7.75791
ENSG00000060491.12	4.70179	4.4007	7.53604	2.72675	11.2603	9.52018	9.57223	4.5886	4.52749	7.42899	5.17116	8.41922	4.40182	6.77478	7.62281	4.41891	11.1564	9.98174
ENSG00000060558.3	79.4778	12.0819	162.672	31.0027	200.39	19.5272	34.1324	30.1576	23.2975	117.044	132.368	78.5485	13.3797	11.8044	160.787	32.0344	184.121	19.5695
ENSG00000060566.9	0	0.0837741	0	0.0592471	0	0	0	0	0	0	0	0	0.161028	0	0	0	0	0
ENSG00000060642.6	15.8001	2.56299	15.721	10.9094	10.9584	11.2617	7.99418	7.16598	6.92626	18.6883	13.3448	13.9612	3.39699	3.63067	14.8905	13.0934	8.30611	9.77969
ENSG00000060656.15	0.431032	0.609923	0.41666	2.81035	0.911713	0.727028	0.530973	0.512666	1.81381	0.887139	0.413007	0.579016	0.674715	1.72168	0.532425	3.28854	0.990331	0.745378
ENSG00000060688.8	5.297	14.2617	7.66053	18.6828	4.24839	24.8552	11.4934	15.4521	16.3347	8.50717	7.13998	6.60014	13.7526	15.1629	7.18046	18.432	3.63848	23.8506
ENSG00000060709.9	0.232938	0	0.0363282	0.125717	0.0572252	0.349135	0.0742794	0.360787	0.168796	0	0.361053	0	0	0.160524	0.0742693	0.162258	0	0.556649
ENSG00000060718.14	0	24.5023	0	6.0787	0	19.5989	10.6247	73.4967	23.0738	0	0	0	19.9766	15.7249	0	6.90278	0	19.7762
ENSG00000060749.10	5.67526	10.9085	8.11357	17.4368	4.98112	12.591	7.70691	12.4842	12.8243	5.38664	6.86844	5.97043	10.9224	20.4741	8.06051	16.8782	5.71912	12.3666
ENSG00000060762.14	61.9007	12.489	53.5371	12.1488	77.8814	15.9674	16.1587	16.3902	5.80701	45.5957	69.8278	65.5882	13.5066	11.6424	47.881	13.2627	92.0439	16.0011
ENSG00000060971.13	30.8871	8.64012	67.5374	4.69782	117.591	11.3069	11.9958	10.4004	18.0436	58.8744	51.3249	28.7633	9.48725	10.4114	75.2645	4.96746	106.927	11.8271
ENSG00000060982.10	1.58737	67.2316	1.53437	113.22	1.65018	17.373	7.25922	11.6108	13.467	8.49031	1.69891	1.3834	65.3242	14.4807	1.17593	105.615	3.26077	17.7871
ENSG00000061273.13	6.24278	6.57916	8.59523	5.73561	6.81981	12.6461	3.60961	6.54615	5.81048	14.3929	4.43959	8.75021	8.05492	4.32545	11.2029	5.20718	10.0023	13.1182
ENSG00000061337.11	0.301658	0.489364	0.629311	0.317648	0.199817	0.763377	0.160755	0.628297	4.15999	1.29057	0.401386	0.541629	0.537473	0.411055	0.643285	0.412326	0.253225	1.07225
ENSG00000061455.10	0.0813887	0.163568	0.0245218	0.0848593	0	0.205906	0.100254	0.465364	0.421537	0	0.0406159	0.0819939	0.1257	0.260041	0	0.0938761	0	0.251294
ENSG00000061492.7	0	0.0997453	0	0	0	0	0	0	0	0	0	0	0	0	0	0	0	0
ENSG00000061656.5	8.55134	4.94077	1.24189	1.32562	4.75849	1.74895	2.47565	2.36517	7.99963	9.87318	6.40047	10.1807	5.62324	0.629348	2.5439	1.9086	3.19859	2.84062
ENSG00000061676.10	51.7858	45.9863	60.8782	45.4912	61.2245	35.6192	27.1495	37.0586	38.3189	43.7759	52.1508	38.8205	41.6977	30.2039	56.3927	37.6895	52.5603	31.7266
ENSG00000061794.8	41.1471	31.7267	31.4831	54.0001	41.5425	44.328	60.6874	29.6272	96.638	43.3662	63.5912	46.2284	31.7706	53.1059	35.8335	61.5471	38.2503	40.9731
ENSG00000061918.8	0.442297	8.48978	0.228234	4.11592	0.400436	5.79923	7.94036	6.0648	6.15081	0.521077	0.744942	0	9.31731	9.19138	0.15555	4.81602	0.761377	5.15869
ENSG00000061936.5	1.78865	3.32125	2.24362	2.78551	3.56043	3.14277	1.74787	3.0623	2.35678	2.39703	2.19836	1.71242	3.25247	2.44464	2.58071	3.19865	3.50195	3.40633
ENSG00000061938.12	1.7544	2.54796	6.5714	3.8479	12.7562	4.91842	4.16971	6.198	5.07471	5.68866	9.59331	1.81807	3.1166	2.02415	7.66904	3.41423	15.1413	5.04491
ENSG00000061987.10	3.71458	8.14225	8.6437	7.12058	4.32997	6.67844	4.36454	6.11957	9.61794	17.0171	5.89485	11.2712	6.33323	5.05689	10.9543	9.19999	4.73574	6.21762
ENSG00000062038.9	11.367	60.3416	14.3453	47.6595	7.22932	29.2726	108.196	49.9143	40.4448	34.317	14.8651	7.5079	54.5124	32.5694	18.0855	43.406	7.31555	30.0735
ENSG00000062096.10	0.515419	0	0.387489	0	0.356991	0	0	0	0	0.52953	0.856026	0.43201	0	0	0.528267	0	0.386853	0
ENSG00000062194.11	36.3495	21.7692	40.1607	39.8117	40.8651	24.2215	29.423	17.8265	18.1961	30.2411	42.4819	38.0105	20.9068	22.7238	35.6823	33.5327	36.6767	23.4776
ENSG00000062282.10	28.7076	0.728583	45.9726	0.32004	43.2064	1.70356	11.0596	14.756	17.833	68.7532	94.6831	26.5822	1.39698	3.05567	38.2082	0.425615	40.8164	1.98448
ENSG00000062370.12	3.00772	2.04408	1.9448	2.23138	4.46228	3.08318	2.38225	3.5797	5.34289	0.306581	2.214	0.750395	2.18304	0.981603	1.31152	2.92839	3.44803	4.31498
ENSG00000062485.14	68.6468	29.7253	71.7149	54.1373	90.8021	32.1442	39.9222	26.7208	26.9758	65.9298	57.9799	60.3768	38.5507	34.6503	66.8257	57.499	97.1439	29.6535
ENSG00000062524.11	0.0834617	0.366301	0.0811675	0.129592	0	0.115297	0.140388	0.260665	0	0.562941	0.393634	0	0.586585	0.242762	0.165983	0.175276	0	0.234595
ENSG00000062582.9	107.053	83.2188	108.322	77.6246	133.097	59.8979	67.1352	74.4566	47.2169	126.966	108.794	104.655	76.5964	143.75	93.7256	75.0985	137.275	56.8459
ENSG00000062598.13	18.1761	5.55943	13.6309	4.59085	13.3882	6.84523	8.06458	4.35406	8.26632	10.1574	27.3872	14.0537	5.23548	6.04447	12.36	5.31218	11.1182	7.10581
ENSG00000062650.13	4.72757	3.30565	3.54126	5.44218	2.4491	5.63645	5.19497	5.44046	6.22446	2.81625	1.92177	7.43434	4.14917	7.59622	3.27675	6.14245	2.38844	6.04581
ENSG00000062716.6	96.376	80.2811	96.5185	61.7054	112.355	74.9563	101.132	88.258	85.286	92.022	112.252	114.915	77.5444	91.3936	88.2431	63.4411	158.536	72.1665
ENSG00000062725.5	17.4936	15.2939	28.7147	17.1184	32.1626	11.762	21.4438	20.2805	16.6032	28.2195	31.7105	26.3203	17.3383	9.646	40.0611	19.1437	29.2071	13.1327
ENSG00000062822.8	2.25099	1.70207	4.08378	2.59662	3.01775	9.00638	5.08529	4.13369	1.76869	8.182	2.03257	4.53099	2.05139	1.84542	7.00092	2.03325	4.02775	8.8585
ENSG00000063015.15	0.0510639	0.0240867	0.061702	0	0	0.0259028	0	0.349065	0	0	0	0	0	0.32509	0.126157	0	0	0
ENSG00000063046.13	10.7725	8.11658	9.97121	9.65885	7.27666	9.08224	5.98876	5.9723	6.18344	9.51812	7.09408	9.17838	7.07555	8.96174	8.63823	7.58483	6.74771	8.47473
ENSG00000063127.11	0	0.325177	0	0.025496	0	0.144197	1.48048	0.356741	1.41432	0	2.39913	0	0.32031	0	0	0	0	0.0693507
ENSG00000063169.6	1.11749	2.31306	0.162199	0.957804	0.319375	1.41075	2.75748	1.40986	0.428979	0.997184	0.33583	0.135592	1.14926	0.071671	0.331602	1.07584	0.48568	1.72479
ENSG00000063176.11	4.73548	3.61045	3.92984	3.04289	4.0609	2.57753	3.12002	5.12111	4.85276	3.98904	5.84082	5.41785	4.04184	2.61838	4.70928	4.162	5.54769	2.0441
ENSG00000063177.8	2009.91	762.744	1673.81	792.603	2174.28	486.293	573.746	418.899	348.007	1144.75	1206.58	1513.31	514.066	340.061	1178.05	551.062	1472.11	422.259
ENSG00000063180.4	2.49111	0.896192	2.25041	1.32334	2.91166	2.36304	0.692196	1.42403	2.97416	0	0.224317	5.03517	2.13207	1.99217	3.07848	0.432076	1.21661	2.70412
ENSG00000063241.3	12.9151	8.32313	11.6853	13.75	16.3693	15.2701	12.061	15.6253	14.0683	13.1698	23.6111	11.1412	7.91018	7.94168	14.8463	14.1947	15.9286	18.6772
ENSG00000063244.8	5.13858	12.4383	6.55332	16.7997	7.63068	22.6045	6.39599	9.30186	17.3258	10.5163	5.82429	5.29208	13.4046	11.7631	6.60831	15.4121	2.58667	18.1557
ENSG00000063245.10	57.6938	24.2535	56.0882	23.1493	99.5348	21.4857	21.4806	26.3586	21.2716	68.3696	56.4215	62.9457	32.8177	11.8038	60.0346	27.3345	88.0697	22.5183
ENSG00000063322.9	10.9729	11.6749	10.172	10.2121	12.1565	7.97668	11.0222	11.314	16.6498	3.83013	12.0823	22.0763	15.4712	5.86247	11.5279	12.8015	16.0281	8.27729
ENSG00000063438.12	0.777128	0.783291	1.87293	0.166537	3.89746	0.830836	0.124866	0.925152	0.659469	0	2.73483	0.953146	1.33606	0.859446	0.332999	0.318426	2.56041	1.20762
ENSG00000063515.2	0	0	0	0	0	0	0	0	0	0	0	0	0	0	0	0	0	0
ENSG00000063587.12	0.542385	1.42159	0.435752	2.18463	0.28598	2.28819	2.45109	3.17172	3.07532	0.159331	0.481189	0.728684	1.45876	3.03188	0.445427	2.27243	0.326176	2.29596
ENSG00000063601.12	27.2271	12.3243	25.1785	20.6355	38.4454	17.4026	36.1912	16.707	9.89913	21.0628	30.7448	38.5372	18.0805	21.1071	20.8894	25.2284	44.6987	13.7384
ENSG00000063660.4	29.4624	53.123	17.3138	40.8395	30.5818	64.1754	74.0682	45.2604	41.0926	23.1935	22.4771	53.7052	44.9426	37.4198	20.4365	45.6191	42.2741	73.9096
ENSG00000063761.11	1.51505	0.614361	1.03696	1.27373	2.24064	2.39508	1.67788	2.80089	1.66126	5.68074	1.87278	1.46359	0.429323	1.77635	0.707145	1.70414	2.06945	2.68195
ENSG00000063854.8	3.41266	2.34274	2.32268	1.27084	2.26532	1.60298	2.53887	2.59218	1.71761	1.47588	2.54446	7.22056	2.34275	2.59724	2.71431	1.32179	2.93111	1.74116
ENSG00000063978.11	8.57772	11.4886	14.0307	18.7017	22.2955	13.5978	13.24	12.3775	8.56647	13.9661	21.5283	11.3682	10.7903	10.2336	15.911	21.3166	35.5654	21.65
ENSG00000064012.17	2.94286	2.37287	6.0392	7.10573	8.35913	6.89212	4.83369	2.42073	6.86686	0	6.90278	1.90051	2.27344	10.7041	8.12552	8.10706	7.24334	17.7998
ENSG00000064042.13	4.51562	3.2747	2.17197	2.4494	1.10577	0.706265	2.75532	2.50024	0.594248	3.097	3.37199	2.83594	4.56776	1.42684	1.65161	2.9091	1.22388	0.842081
ENSG00000064102.10	8.2273	9.6208	12.7777	19.3376	7.4627	26.0428	12.1294	14.5077	52.2731	12.6453	18.6293	9.76439	14.939	31.6434	10.651	24.8356	7.71437	31.7671
ENSG00000064115.6	83.5133	53.0977	79.345	103.62	137.349	89.5406	96.2533	35.362	158.965	109.92	129.018	59.5151	61.6467	55.3906	87.6745	95.8781	138.151	108.426
ENSG00000064195.7	1.90791	0.0411896	1.75826	0.117299	3.20996	1.08893	2.15714	3.42838	7.40937	1.44321	4.75726	2.98336	0.0791489	0.982434	1.43819	0.0591107	3.60613	1.26585
ENSG00000064199.2	3.71169	1.36664	0.68265	2.36362	3.22739	2.25384	4.54051	3.04939	4.05827	1.40103	2.83012	3.42824	0.875924	2.34344	0.698861	1.74456	1.02274	2.86231
ENSG00000064201.11	0	0.165896	0	0	0	0.351368	0.381673	0	0	0	0	0	0	0	0	0	0	0.23839
ENSG00000064205.6	0.153577	0	0.159173	0.200114	0	0.699442	0.37856	0.527158	5.14162	0	0	0	0	0.163636	0.325365	0	0	0.632585
ENSG00000064218.4	0.0931149	2.49512	0.112219	0	0.353542	0.0471145	0.344493	1.70413	0	0	0	0	3.26699	0.495963	0.229468	0	0.67218	0.0958563
ENSG00000064225.8	5.54151	5.07813	6.73801	0.689631	5.34637	5.1065	1.7777	2.34473	3.72458	6.82248	6.58394	4.19376	4.5218	3.03834	3.76264	0.992877	8.37101	4.71679
ENSG00000064270.8	0.174317	0.0934085	0.210086	0.110073	0.110299	0.999719	0.0715684	0.797556	0.719235	0	0.115993	0	0.119661	0.0618747	0.28637	0.134052	0	1.01683
ENSG00000064300.4	0.458989	0.891676	0.691441	1.41391	1.92121	2.63527	1.06021	1.31235	2.3775	2.55076	1.12474	0.463853	0.945349	0.183332	0.848225	1.50016	2.03251	2.30315
ENSG00000064309.10	2.43608	4.67554	1.19092	0.667248	1.79423	0.569725	2.59697	2.29981	1.93557	0	1.43379	6.43985	4.09015	1.71017	2.32123	0.67623	1.5762	0.888101
ENSG00000064313.7	14.5735	10.2287	9.69537	20.4414	6.43621	17.4644	8.78997	15.1687	23.9198	6.95648	9.73417	15.2211	13.4724	12.7699	9.5783	17.3734	6.75765	12.9652
ENSG00000064393.11	4.78492	2.61913	6.07135	3.76604	5.72789	3.76212	5.07581	5.8733	2.59345	8.19768	2.38069	5.16103	3.33206	3.43897	7.26673	4.3192	5.1847	4.09184
ENSG00000064419.9	5.01707	7.30824	6.8262	8.97714	4.20616	10.8942	7.34372	6.27993	4.47657	7.74088	4.589	7.02804	7.42541	6.71278	7.31846	8.22135	5.0295	10.3306
ENSG00000064489.17	0	0	0	0.000849957	0	0.587901	0	0.57649	0	0	0	0	0	0	0.000358823	0.76069	0	0.912733
ENSG00000064490.9	27.9565	37.3737	28.9616	19.381	45.0132	35.7443	14.8819	37.656	26.511	45.6151	20.6938	37.4287	44.4933	36.1135	39.4647	35.1339	49.0172	38.0635
ENSG00000064545.10	9.20353	20.5096	5.98795	12.3459	8.98102	9.81503	11.3868	12.567	16.2419	5.6635	12.99	8.72325	15.3855	10.153	7.13023	14.0936	5.73119	13.0642
ENSG00000064547.9	7.177	5.33712	6.12686	4.74944	16.2891	4.17966	7.90543	4.7879	5.45302	7.40474	6.95401	8.82216	6.08734	6.71161	8.86878	5.51446	16.272	4.2701
ENSG00000064601.12	82.8389	56.1517	136.697	74.8338	174.534	108.369	91.0732	70.9391	129.454	119.227	172.155	94.1713	47.0922	39.9516	119.162	75.5021	153.706	103.071
ENSG00000064607.12	3.12901	5.19682	4.04714	3.42453	2.80239	4.00091	3.88341	4.45195	2.87779	3.45083	2.57587	3.50298	5.04957	6.89947	4.09783	3.6076	2.46081	4.26577
ENSG00000064651.9	1.96742	7.14847	1.88406	3.19191	1.49937	3.02784	3.51705	3.49967	4.26701	2.74619	2.9661	1.82021	6.15731	4.99583	1.96887	3.15564	1.72344	2.69041
ENSG00000064652.6	76.1167	9.12623	112.244	4.4195	173.798	16.3789	10.2404	7.24885	7.61015	46.3119	71.2432	53.95	8.18614	6.08296	86.983	3.0874	143.728	18.4621
ENSG00000064655.14	8.32107	0.308772	6.60034	0.26496	7.06774	0.477281	5.7476	0.789349	3.75643	11.3422	11.2862	7.77255	0.487663	1.17412	6.96279	0.125371	7.26114	0.483939
ENSG00000064666.10	24.4341	37.421	29.5547	37.6164	14.6703	62.4979	37.4503	36.497	37.6125	28.8843	19.6413	19.9256	38.7415	31.4903	30.1181	40.256	8.00866	57.8101
ENSG00000064687.8	0.970567	0.629501	3.96033	1.62112	0.360681	2.51958	1.37957	1.71155	2.81105	1.24057	1.08796	1.73182	0.684679	1.78108	5.64671	2.2352	0.342804	4.77584
ENSG00000064692.14	0.21918	0.551409	1.01231	1.29329	0.53769	3.06826	2.43579	1.19167	0.561537	0	1.65779	0	0.64323	3.57634	0.270091	1.88881	0.51111	2.44662
ENSG00000064703.7	3.82679	4.01532	1.99567	6.57063	5.20389	5.43707	5.49639	5.93366	4.17661	3.65492	3.84646	5.59619	4.02433	4.16438	2.04021	6.13817	6.27022	5.45422
ENSG00000064726.5	26.6883	21.27	26.3783	30.4442	31.1995	24.0925	18.0285	24.9553	22.9587	22.2541	29.036	27.5095	20.8987	19.8268	24.895	27.1246	30.9601	23.9212
ENSG00000064763.6	34.2655	23.6278	26.8803	24.635	31.7599	32.9218	25.0185	19.6146	61.5165	2.51741	10.9208	46.676	25.895	32.2119	32.4322	28.2684	44.1128	33.3336
ENSG00000064787.8	13.0064	0.406688	8.53718	7.52252	20.026	0.194763	0	1.3267	3.76077	11.2068	13.513	12.6987	0.315457	0	11.6284	7.55105	18.897	0.198037
ENSG00000064835.6	0	0	0	0.156157	0	0	0	0	0	0	0	0	0	0	0	0	0	0
ENSG00000064886.9	0.187545	0	0.339054	0.239523	0.890146	1.35694	4.0562	2.29077	1.47848	6.33484	0.561718	0	0	2.1271	0.693307	0	1.01545	1.37639
ENSG00000064932.11	11.1091	7.49274	19.5571	8.71647	9.99171	7.79427	16.3827	10.4442	7.42701	44.4751	24.0477	18.4175	6.96286	6.75447	19.7289	10.2003	9.37729	7.4526
ENSG00000064933.12	9.45349	18.1077	9.84559	10.0798	6.53037	10.4026	15.6	8.62864	7.20134	7.31047	9.65455	11.5958	21.1423	8.37281	11.7584	8.70277	5.28926	9.13429
ENSG00000064961.14	15.3056	25.7345	25.6242	24.4988	21.7161	20.7552	36.8177	39.9074	35.5964	56.0202	28.3278	22.2894	30.7198	30.9466	30.6502	23.7729	24.7863	22.9858
ENSG00000064989.8	34.6128	20.4468	15.9989	26.924	9.58814	15.5232	12.1514	23.6875	22.755	12.4241	30.5652	29.2449	16.9471	21.1686	18.8935	27.4593	10.4139	13.305
ENSG00000064995.12	15.1273	15.6192	14.9505	16.0611	22.2352	11.761	11.7157	17.4006	15.7446	20.1412	16.6369	11.2567	15.8056	15.6486	15.7504	15.7624	20.1422	13.4934
ENSG00000064999.12	2.29283	3.41641	2.28308	3.29499	1.18737	2.35217	1.74094	3.24051	3.35453	3.603	1.74075	2.18469	3.49867	2.40195	2.44489	3.63033	1.29463	2.72373
ENSG00000065000.11	4.66165	6.98039	12.2805	5.99061	9.61465	11.2941	6.58156	10.4143	3.04143	8.36788	8.1701	5.39165	6.72502	7.74861	15.3527	5.65024	8.00186	10.7387
ENSG00000065029.10	4.49414	2.46769	3.38861	3.88175	3.26549	2.9637	3.31374	4.51374	7.33565	4.41148	1.47804	3.8976	2.34345	3.22905	2.83464	4.17299	3.50213	2.78909
ENSG00000065054.9	1.99656	4.94441	7.0194	3.94736	12.0847	4.79827	1.55059	7.83676	3.70142	4.90273	4.22818	2.66486	5.54005	5.50863	8.34554	5.33551	14.1788	4.08794
ENSG00000065057.3	3.89364	4.7865	6.9275	5.38763	10.1221	5.33158	6.04621	5.50042	1.02029	2.98086	7.2525	2.57997	4.94581	5.65312	11.895	6.45202	10.8454	5.58187
ENSG00000065060.12	1.06321	3.57696	3.11106	5.75202	0.819872	4.10787	5.75866	4.44733	3.34269	3.78455	1.11095	1.11087	3.83402	3.92827	2.85606	5.65913	0.933489	4.71827
ENSG00000065135.7	82.2801	19.3166	79.5512	45.7928	102.347	44.5217	31.5445	25.001	19.3777	49.1394	77.8421	70.0346	19.2853	18.8364	70.356	42.1696	89.7503	41.2723
ENSG00000065150.14	10.3944	24.9664	8.09984	18.3275	7.03107	26.881	11.4439	10.9917	8.73449	6.98745	2.88617	9.60344	24.9599	22.0858	5.78881	10.2934	5.07527	21.2623
ENSG00000065154.7	197.052	46.3226	110.07	112.163	116.096	23.2072	81.0326	86.5253	43.9629	130.828	151.833	176.417	40.4445	46.625	96.779	102.528	99.5475	20.7796
ENSG00000065183.11	0.942222	2.09811	1.03084	3.38897	0.839753	5.42017	1.09137	2.9163	1.96163	3.28058	1.43085	1.18923	1.79797	4.24154	1.25018	4.00091	0.798747	5.88823
ENSG00000065243.14	12.0824	7.70178	23.0943	14.6385	18.389	17.3839	14.2676	10.4471	9.38643	16.41	18.1308	15.6907	7.0285	9.71996	24.46	15.4088	22.4826	15.9942
ENSG00000065268.6	15.7475	18.1493	17.2914	18.071	10.7762	11.8708	22.1815	18.2427	6.63314	25.2015	15.3408	19.4772	18.4209	11.9672	15.5169	18.817	13.1773	12.3336
ENSG00000065308.4	0.27505	4.23053	0.165741	2.95121	0.208864	3.95244	2.16841	4.52942	2.9807	0.135859	0.164716	0.554203	4.38967	4.97997	0.203302	3.34179	0.297766	4.21799
ENSG00000065320.4	1.45203	2.78565	2.17775	1.99366	1.36922	0.24484	1.43094	0.77489	0.919984	1.42568	2.59606	1.69046	2.7577	1.06535	2.1466	2.32529	2.62995	0.380498
ENSG00000065325.8	0	0.0590897	0	0.217977	0	0.0213568	0	0	0.175032	0	0	0	0	0.116972	0	0	0	0
ENSG00000065328.12	2.12805	1.46998	0.451071	4.47635	0.237003	10.1058	3.05234	2.07483	1.39279	0.308361	0.623096	10.4413	1.42034	4.64782	0.614822	3.59709	0.450563	10.0113
ENSG00000065357.15	109.518	46.5146	101.065	44.0635	128.616	32.684	19.1573	18.7344	26.1206	90.6362	78.4635	107.859	41.0403	10.8371	98.3192	39.3421	106.946	23.2225
ENSG00000065361.10	37.4906	6.67449	51.8009	16.1499	88.4647	12.3813	7.56413	10.0781	7.92917	58.2708	54.7373	39.4302	5.26933	8.0443	49.399	14.5684	87.0793	12.4703
ENSG00000065371.13	0	0	0	0	0	0	0	0	0	0	0	0	0	0	0	0	0	0
ENSG00000065413.12	2.61089	9.02976	3.37865	2.03365	3.10449	7.35286	3.30448	13.9326	3.88165	7.05823	4.81277	2.36456	6.90949	5.60392	2.37865	1.89876	2.54543	9.872
ENSG00000065427.10	6.78369	16.59	10.5224	8.43362	10.299	30.7776	12.1786	12.6562	8.46568	8.47645	2.45132	5.6426	14.3334	14.7259	7.89162	8.21928	7.80797	36.2051
ENSG00000065457.6	7.22589	8.2086	4.40434	10.5771	2.62481	15.3483	16.4229	8.66034	14.3514	6.20212	8.20395	6.69373	5.43206	13.2186	6.95692	10.7411	2.59762	13.8502
ENSG00000065485.13	0.115507	3.92471	0	1.5094	0.219281	5.37039	1.95608	5.71363	4.6035	1.14141	0.230641	0	4.26455	1.60122	0	1.50102	0	5.9119
ENSG00000065491.8	6.11074	3.09294	6.88715	3.30365	6.23003	3.43548	1.5335	2.91201	2.16432	6.9876	5.53491	5.92888	3.55411	1.92854	6.69211	3.26349	5.51338	2.62079
ENSG00000065518.7	324.283	288.402	423.186	424.308	783.047	458.377	480.299	459.706	613.893	504.447	729.088	437.461	332.78	230.388	474.224	459.574	892.688	488.729
ENSG00000065526.6	2.13119	4.1178	2.84479	3.89476	1.52272	12.4098	3.72382	3.64745	5.51452	2.64526	2.61885	1.07759	5.31899	3.19674	2.64107	3.25192	0.966642	10.7925
ENSG00000065534.14	8.51912	78.1836	3.21375	39.738	0.843383	12.6352	39.8063	21.5833	74.5219	3.3859	1.47914	6.4454	80.6752	32.966	4.01691	41.2248	1.60389	14.44
ENSG00000065548.13	20.0281	26.8411	21.7527	26.5749	16.7907	28.4682	24.1634	23.3456	27.3938	19.0397	16.3689	31.9327	30.5536	33.2352	23.0946	25.8765	18.1225	30.2698
ENSG00000065559.10	17.865	10.6653	17.1752	10.3612	22.9967	3.60538	8.27657	8.73145	9.65328	12.8226	16.4606	18.2561	10.7441	7.5896	16.1781	9.74527	19.2868	3.71954
ENSG00000065600.8	3.25302	4.90822	4.53688	6.32454	3.11519	3.32114	4.8761	5.51594	1.69252	1.90756	2.31273	3.50165	4.66166	6.22829	4.99542	6.53209	3.13565	2.28546
ENSG00000065609.10	0	0.822515	0	0.0388131	0	0.411453	0	0	0	0	0	0	1.34734	0.572263	0	0.0787333	0	0.839108
ENSG00000065613.9	19.2886	7.05396	35.9606	10.8926	29.9758	5.36617	6.93271	9.34415	6.88534	23.9689	30.4105	18.1793	7.32268	9.04416	35.1468	10.5537	27.6234	5.38898
ENSG00000065615.9	7.80293	6.26408	5.01716	7.65626	8.54841	5.04712	8.42733	2.23504	2.56899	9.66582	10.3724	6.56787	7.38236	5.50131	5.50105	6.10415	11.6756	5.01131
ENSG00000065618.12	40.1703	43.9365	43.2598	46.7763	31.347	14.5475	46.8163	106.536	84.973	32.0409	42.2523	53.2951	43.2286	67.8833	47.3494	45.0225	26.5022	11.8779
ENSG00000065621.10	24.3684	10.5207	10.8428	16.0291	20.9007	0.501339	12.6335	15.9644	6.99902	8.39506	18.0537	19.4128	10.4177	17.4903	9.82343	14.0117	21.9561	0.841283
ENSG00000065665.16	4.6112	4.61962	1.49211	5.81039	3.63945	2.90746	6.44339	7.98441	2.67244	7.95409	3.50665	7.65731	8.70276	2.46221	1.07947	6.28372	4.99875	5.27419
ENSG00000065675.10	0.26579	0.189923	0.320322	0.29542	0.672777	1.52408	0.109156	0.304014	0.953643	0	0	0.357103	0.273725	0.0943764	0	0.449106	0.319777	1.60459
ENSG00000065717.10	0.953113	0.145459	1.0439	0.248053	0.543718	0.318899	0.118415	0.621607	0	0.447428	0.575788	0.730183	0.279734	4.24301	0.711987	0.308607	1.03792	0.61938
ENSG00000065802.7	1.75884	4.17747	2.17229	2.86302	1.55306	4.46471	6.59928	2.1616	2.7387	5.39193	1.08878	3.23207	5.81928	2.98293	1.34501	3.66119	0.984502	3.91514
ENSG00000065809.9	29.8573	11.0365	23.8607	15.8853	35.3432	15.0916	4.24362	10.8302	17.496	50.1562	30.966	21.8946	9.1005	7.81811	23.7116	14.1606	37.7413	11.8302
ENSG00000065833.7	11.0852	28.4885	12.279	9.74465	21.0563	13.0379	16.0909	21.3465	7.1514	25.8884	18.8585	9.48101	27.752	11.4076	11.2985	8.95873	24.5265	12.3184
ENSG00000065882.11	3.64235	8.85264	4.78917	17.3314	4.27528	14.591	9.50153	19.9419	14.5582	2.38926	5.61923	2.25772	6.80838	10.0265	4.28671	13.9962	5.88014	13.1948
ENSG00000065883.10	6.35966	4.8459	5.99116	5.44691	7.55763	5.16096	7.13276	8.44002	7.97529	8.24091	7.00494	6.72284	5.68174	12.8576	6.44585	5.52762	8.07248	5.34915
ENSG00000065911.7	10.067	99.5791	10.9739	36.4191	6.96077	21.5687	57.4732	22.3445	17.9695	15.6298	15.3133	7.96288	104.228	25.1982	13.4624	35.8463	8.20675	21.2243
ENSG00000065923.5	1.67408	3.18089	1.46731	0.807818	2.98548	2.82351	1.68736	1.85658	3.88091	2.50594	1.31656	1.63558	2.76859	1.18873	1.74998	0.936301	3.66157	3.08073
ENSG00000065970.4	1.90655	2.36418	1.83817	2.94399	1.64519	7.98846	2.73291	3.44892	7.18186	2.91086	2.00676	1.67635	2.36456	3.83968	2.04982	3.11882	1.75132	8.49698
ENSG00000065978.13	3.53807	6.63094	3.22088	9.32536	1.86819	11.0541	6.57779	4.36369	11.9247	4.60631	2.52932	5.17887	5.61626	6.9548	3.95678	7.99863	1.52245	9.39597
ENSG00000065989.11	0.29526	1.46067	0.15153	0.659986	0.551679	2.47191	3.36819	1.90519	1.11236	0	0.238339	0.326633	1.69424	3.68412	0.103267	0.701091	1.05105	2.73816
ENSG00000066027.7	38.0967	25.4624	33.1511	21.1472	27.8925	15.5198	29.1083	14.5909	6.54262	28.0756	31.0156	36.1099	20.4033	15.4614	28.787	19.1477	26.8927	15.5708
ENSG00000066032.14	0	0	0.0933558	0.0293626	0	0	0	0	0	0	0	0	0	0	0	0	0	0
ENSG00000066044.9	7.08315	12.6967	9.85899	10.7741	9.40015	15.9081	8.19	9.70119	12.1591	8.28145	5.79434	10.2291	12.9233	15.5074	12.3647	11.7614	7.17423	18.5034
ENSG00000066056.9	0.651168	1.5728	0.680259	1.38645	0.890837	2.11182	0.617498	2.29331	1.35823	0.990389	0.298072	1.20348	1.38486	3.97921	0.852604	1.31721	0.538844	2.11912
ENSG00000066084.8	13.2329	15.6091	14.4909	11.5261	8.0122	17.5176	19.9016	15.8365	11.1398	10.0974	9.82882	12.3127	15.2998	13.9997	14.6768	11.4602	8.40813	16.8997
ENSG00000066117.10	6.4903	14.7938	4.88758	8.03267	3.4473	13.9551	12.5202	12.6988	7.43946	8.71875	5.64559	4.46	12.6943	10.0797	3.87263	8.06834	6.38854	12.7276
ENSG00000066135.8	2.59061	3.33208	2.6538	4.68187	2.62296	5.22137	2.49989	5.53044	5.7803	2.1328	1.98245	3.30609	4.00133	4.09288	2.34048	4.08402	2.64889	4.93291
ENSG00000066136.15	96.6374	37.703	63.9415	41.4871	102.295	55.9254	47.8508	27.0187	23.6488	72.3436	61.3714	80.0896	37.1229	14.8356	91.213	49.7178	115.423	51.8268
ENSG00000066185.8	0.661175	0.425205	0.159366	0.0835673	0	0.46836	0	0.302548	0.210818	1.30678	0.528115	0.53307	0.681004	0.140885	0	0	0	0.408437
ENSG00000066230.6	0.160228	0.631372	0.386248	0.381698	0.608447	0.20269	0.286219	0.458223	0.510858	2.37515	0.77901	0	0.660126	2.47955	0.789807	0.536022	0.867594	0.164939
ENSG00000066248.10	7.22986	1.30541	7.23877	3.19945	2.13195	5.75199	1.26309	2.4971	2.51011	5.02501	4.00573	7.06733	1.70348	9.95826	6.49106	2.89182	4.0697	6.48885
ENSG00000066279.12	1.54313	4.69141	2.06733	6.53859	0.414336	6.2639	6.52961	2.61668	2.48833	2.56996	0.836203	1.46728	4.42219	6.89821	1.28107	6.82329	0.337457	6.4419
ENSG00000066294.10	1.47536	2.11169	0.291026	1.37093	0.273447	22.2778	2.6812	4.10801	6.86208	0.592896	0.383372	2.08229	2.19138	3.42725	0.595674	1.44787	0.0866242	21.1562
ENSG00000066322.8	160.164	33.109	202.266	57.5433	233.193	49.049	39.9391	48.5153	55.38	179.403	191.089	151.948	31.8034	34.0568	184.642	57.29	193.802	48.1131
ENSG00000066336.7	3.199	5.22721	3.81993	3.61435	2.10738	32.8965	13.2997	9.46041	14.2282	17.4214	10.9626	8.072	6.19542	7.98854	5.03442	3.23247	1.45369	35.2313
ENSG00000066379.10	14.4669	8.20221	18.8894	11.498	17.3248	8.88597	10.2013	9.09483	11.9418	13.6502	21.1589	11.1504	7.18004	10.6965	16.1606	11.3902	16.2258	10.9911
ENSG00000066382.12	0.251005	1.5789	0	10.0475	0.158956	0.285597	0.103161	0.507639	0.400392	0	0	0	1.94292	0.178386	0	10.7352	0.302209	0.405516
ENSG00000066405.8	0.0570964	0.327726	0	0.389845	0.108418	0.115587	0.211094	0.718632	0.182064	0	0	0.230196	0.457964	0.182509	0	0.175697	0.206133	0.176369
ENSG00000066422.4	16.3055	16.4779	13.4473	11.6046	13.5867	12.6244	23.9861	12.639	14.1168	11.9295	14.5253	14.8202	17.0156	11.9682	12.7799	11.7816	15.203	12.9794
ENSG00000066427.17	42.0339	21.2947	27.5549	32.1628	24.7255	25.7842	25.7478	18.3694	37.5211	35.4135	24.9932	38.8692	23.5903	6.77448	24.813	26.0756	17.6603	22.3313
ENSG00000066455.8	7.20033	6.59255	9.39976	9.24702	9.8598	10.0877	8.29297	13.943	8.89881	7.63702	9.8146	9.88446	6.36758	9.63546	10.5624	9.45034	9.72225	10.4882
ENSG00000066468.16	2.98434	15.4065	2.75501	14.6012	2.52994	3.27029	9.24546	12.9637	3.56863	1.84838	2.44452	2.60414	15.385	25.7107	3.1696	15.0308	1.9295	3.77436
ENSG00000066557.5	8.87205	6.85566	8.70305	10.8475	6.91993	11.2402	9.15096	4.56236	6.79647	7.47468	9.06233	9.70173	7.2949	7.25262	7.96528	10.1027	9.92878	10.5484
ENSG00000066583.7	25.3663	13.0144	20.4473	6.80124	18.5383	8.75352	10.5356	6.62392	8.32716	16.6032	39.9592	38.061	10.0719	13.026	21.8156	7.24335	22.7461	9.83447
ENSG00000066629.12	3.84471	15.9549	3.94484	1.85698	8.10395	9.04058	3.89784	5.23271	5.7781	0.471848	2.413	6.67949	14.0083	7.56609	2.30066	2.65709	7.68952	9.54184
ENSG00000066651.13	3.46656	14.4579	3.08852	12.5064	6.20244	3.40708	5.76805	7.9282	6.56989	16.965	4.98715	5.70099	11.1183	5.63614	2.38565	18.6804	11.1858	4.92505
ENSG00000066654.8	4.92843	7.1808	4.74749	10.9251	3.04098	8.22986	6.1953	5.64349	9.01964	2.6337	2.91512	3.9887	7.37428	10.2668	3.82819	10.8076	2.71987	8.98837
ENSG00000066697.10	13.9611	17.4001	5.0054	35.2754	8.22548	26.3544	53.1659	35.9312	16.6503	8.96324	9.78883	19.5106	16.9381	17.8044	3.98666	34.8861	13.0089	26.0988
ENSG00000066735.10	0.372485	0.0758989	0.489715	0.141407	0.57907	0.960231	0.139564	0.34894	0.541679	1.25917	0.282706	0.409389	0.0583288	0.108195	0.500599	0.182277	0.244398	1.341
ENSG00000066739.7	1.48513	1.58317	2.01115	1.8606	1.57206	2.737	2.37017	2.69515	2.83709	1.96388	1.83669	1.23595	1.5291	1.5033	2.07315	1.77503	1.51454	2.88347
ENSG00000066777.4	14.9308	17.246	28.0004	16.8731	18.3001	20.3304	27.058	29.0705	33.8721	23.9845	10.6629	21.5303	16.4832	9.47342	29.6563	15.494	16.5301	17.5457
ENSG00000066813.10	0	0	0	0	0	0	0	0	0	0	0	0	0	0	0	0	0	0
ENSG00000066827.11	1.82671	1.70615	4.18945	3.09309	3.00634	1.77434	2.76888	2.60919	9.01622	2.32425	1.04223	3.08067	1.73559	2.17803	6.05137	3.91955	1.6886	2.23451
ENSG00000066855.11	11.7577	10.2178	7.65929	10.7705	9.62345	5.64758	7.96221	7.69147	16.622	4.48532	10.7265	10.5193	10.6743	10.3229	9.07055	10.327	10.3768	5.91907
ENSG00000066923.13	0.0930563	1.72308	0.30967	0.487105	0	0.127557	0.633517	0.294068	0.409804	0	0.513312	0.187596	1.58443	0.821611	0	0.988687	0	0.261751
ENSG00000066926.6	17.0988	26.5132	13.6381	8.51019	17.8733	19.3342	22.4003	42.9945	7.46474	17.1962	13.5322	12.7956	23.5186	6.30071	13.2028	9.67052	18.0535	19.5192
ENSG00000066933.11	9.00512	6.44065	12.155	11.9942	11.0446	7.08087	7.54415	9.42169	5.16003	9.90704	7.50123	11.107	9.36903	11.6623	17.8329	11.5483	13.9329	7.62497
ENSG00000067048.12	8.99808	14.7044	0	0	6.50829	5.42718	1.92803	9.96119	3.99115	6.15445	8.60331	7.29732	11.3218	9.3874	0	0	6.7509	4.9461
ENSG00000067057.12	91.25	46.5064	109.554	69.1555	133.081	93.343	65.4076	37.7924	42.634	69.7618	73.755	68.9219	36.6476	29.4817	126.513	54.0599	137.79	109.756
ENSG00000067064.6	70.1707	40.1532	89.5124	39.7929	166.784	25.5395	25.9858	34.1238	30.4486	53.4019	94.3742	75.1243	36.0436	25.5126	86.2122	39.951	163.077	28.266
ENSG00000067066.12	13.3754	15.5537	10.8115	29.843	10.8441	48.284	36.532	23.1358	18.1858	12.8008	14.0259	12.4188	18.9151	12.2064	7.43092	27.9945	10.0441	42.0671
ENSG00000067082.10	95.3422	17.4732	89.9343	22.3079	80.8805	22.5452	39.157	34.4438	26.1445	145.044	145.002	97.2004	18.6896	34.4248	91.4978	22.6562	80.5093	22.7037
ENSG00000067113.12	12.9931	8.6203	10.6746	8.54547	16.6291	7.63978	9.38421	10.6154	12.6862	14.8369	11.0935	14.6217	10.4592	6.66996	11.2548	8.81485	15.5656	6.90815
ENSG00000067141.12	1.59484	4.89995	1.92665	3.61686	1.49322	5.91618	3.22182	8.73403	5.64032	3.1212	1.92733	1.44569	5.11474	7.09229	2.03684	4.11732	0.935353	5.52471
ENSG00000067167.3	192.94	129.445	184.395	114.315	264.541	115.344	111.39	93.5307	181.09	132.762	167.832	168.96	95.5953	72.0254	164.569	89.3566	228.786	93.4964
ENSG00000067177.10	5.43544	2.80916	3.46308	4.36541	3.11287	1.65804	1.81999	2.83379	2.20071	4.22812	4.47936	6.05227	3.15523	4.694	3.3588	4.31086	2.02429	1.64542
ENSG00000067182.3	67.846	42.07	74.4036	52.7292	60.0861	91.167	107.71	65.7674	172.313	82.925	76.2833	67.9247	46.2126	50.4116	79.813	60.4238	71.5253	99.8582
ENSG00000067191.11	0.0521054	0.573101	0.14303	0.249423	0.296762	0.840996	0.19257	0.536335	0.378606	0	0.474684	0	0.268273	0.388492	0	0.274209	0.564143	1.21248
ENSG00000067208.10	2.66573	3.24982	2.54587	3.34191	4.33043	2.85442	3.68434	4.00434	5.38476	2.41399	2.10539	4.18543	3.81483	3.02925	2.39328	3.2704	3.82252	3.06483
ENSG00000067221.9	5.22015	2.29996	7.65603	1.74033	3.10264	2.76108	3.39746	7.09723	5.06079	6.67981	3.60966	2.9829	1.86919	3.82733	13.4155	2.78811	2.44631	2.9071
ENSG00000067225.13	542.037	364.265	495.863	442.772	590.485	480.398	464.762	354.238	214.614	498.978	385.912	406.201	327.67	267.61	440.43	419.714	494.101	418.141
ENSG00000067248.5	19.1315	9.83379	20.2366	11.6842	24.1946	8.08528	17.0223	10.1001	6.57909	17.0358	19.3529	19.0158	9.72109	5.02833	18.483	15.633	25.5053	9.51962
ENSG00000067334.9	9.91759	6.29882	4.41454	12.5822	2.10386	11.4554	10.6289	13.4315	16.2587	12.2571	7.44199	10.0197	5.91218	9.47127	7.55277	12.8757	2.23698	13.7963
ENSG00000067365.10	5.2576	5.65644	6.74991	4.69121	7.50502	4.81792	6.83148	7.37659	8.34151	9.67733	5.16268	5.95775	4.78691	3.87946	6.44852	5.94595	11.1395	5.45455
ENSG00000067369.9	1.88671	6.64831	1.10896	3.21837	4.18434	5.08055	2.30612	6.85837	4.92926	3.22829	5.75992	2.09182	8.73332	3.89646	1.27893	2.95271	2.7204	6.10758
ENSG00000067445.16	0.403704	5.85738	0.653258	0.787078	0.383594	0.986755	0.249046	2.23731	10.0761	2.82522	0.174909	0.814738	6.63418	3.37937	1.76246	0.669918	0	1.93943
ENSG00000067533.5	0.877279	1.89367	0.910427	1.18263	0.647672	0.900106	2.49149	1.0311	0.737874	0.481468	0.8756	0.785612	1.90692	4.93118	0.96064	1.2555	0.263812	1.00322
ENSG00000067560.6	799.103	191.464	683.988	147.847	941.061	286.615	207.895	167.734	236.54	639.02	676.731	691.018	181.248	192.652	617.272	143.92	881.417	287.096
ENSG00000067596.6	2.64342	19.7029	5.92439	8.09503	3.45604	33.2062	10.4685	7.75282	8.25486	18.9673	6.58695	2.26643	35.9401	18.8939	5.07899	10.4569	3.50555	14.1918
ENSG00000067606.11	9.29169	3.50788	12.609	3.08377	19.906	6.07735	2.78206	4.88136	4.58428	9.58328	16.662	9.66772	5.66405	2.90279	19.7401	3.77091	22.5211	6.12729
ENSG00000067646.7	13.765	2.95918	0	0.0768912	7.92414	1.44054	2.4893	3.73042	1.6922	10.4856	12.4077	9.07513	4.46981	3.19611	0	0	9.11696	1.66578
ENSG00000067704.8	60.1215	42.8308	60.7225	58.2721	57.0919	31.324	68.1526	37.2646	14.9631	46.4422	53.4715	54.3068	38.8109	41.8228	54.8662	49.6055	52.9771	30.0702
ENSG00000067715.9	0	3.04004	0	1.00131	0	1.16364	1.0352	0.689581	0.66962	0	0	0	3.07666	1.25866	0	1.01275	0	1.51575
ENSG00000067798.9	0.260181	1.26217	0.146237	0.433679	0.0487407	2.42557	1.73062	3.27859	1.84668	0	0.719602	0.122575	1.44434	1.20676	0.100701	0.513845	0	2.04899
ENSG00000067829.14	25.5126	9.39377	24.0069	23.1257	36.1065	18.3028	17.2632	13.9505	31.0666	21.3058	36.6022	31.6105	12.1546	19.9866	29.9195	21.9635	47.7864	28.5061
ENSG00000067836.8	57.8618	18.949	55.0155	26.0439	68.9399	25.8983	12.4978	20.0327	17.1105	23.6851	68.2219	39.3153	20.6995	15.4507	58.0868	32.4936	56.2172	25.7553
ENSG00000067840.8	0.540093	0.149436	0.701256	0.204751	0.550893	0.0546239	0	0.54448	2.19205	0.533596	0.386266	0.653011	0.298857	0.460212	0.52143	0.374523	0.349137	0.0555607
ENSG00000067842.13	0	0	0	0	0	0	0	0	0	0	0	0	0	0	0	0	0	0
ENSG00000067900.6	1.03332	5.80401	2.32109	2.8253	0.641314	9.14971	2.00716	3.45407	5.54186	1.27597	1.22966	1.20115	5.07411	5.3755	2.3739	2.62819	0.573656	8.24198
ENSG00000067955.9	15.3166	22.8739	21.517	18.333	16.4126	27.0047	41.0188	15.9789	14.693	52.9872	12.6045	14.7669	21.9482	28.9448	22.6159	17.3044	29.9443	16.7996
ENSG00000067992.8	9.83197	7.1483	5.49848	2.38417	8.86117	6.05068	7.29924	13.2293	13.2524	8.10001	7.59704	8.05477	7.93884	4.00113	5.89763	2.50666	8.22589	6.41464
ENSG00000068001.9	29.5825	18.5939	17.2144	15.2648	15.1861	23.8837	29.3824	25.954	27.7772	40.2876	28.7463	33.9429	19.4872	24.5748	24.0085	20.1953	16.5271	24.714
ENSG00000068024.12	10.988	16.521	4.83104	1.9959	12.3601	6.87977	13.6586	9.15274	2.139	29.8993	8.18762	3.90836	17.8681	20.4849	5.13014	1.99741	11.1124	6.32744
ENSG00000068028.13	5.96062	3.81984	4.88937	3.94291	4.9737	7.66962	3.96197	6.9629	6.42087	5.13717	8.03384	3.06643	3.29898	5.74277	5.31197	4.62453	6.44805	7.36769
ENSG00000068078.13	9.77332	3.58708	14.7325	10.1513	9.42122	2.75002	7.74381	7.16867	1.29353	12.0797	7.08946	9.41075	4.14236	2.17051	14.3127	14.2899	9.18736	2.98563
ENSG00000068079.3	4.29818	14.1091	1.94237	9.57469	3.05984	35.9766	28.033	11.0654	12.565	0.884825	1.07282	2.88798	14.2042	9.35092	1.76572	10.3342	2.58629	35.9539
ENSG00000068097.10	3.80937	6.36117	1.90293	5.08619	1.52575	4.715	8.33711	3.84595	4.65012	6.1203	3.62081	6.37171	7.08422	5.50888	1.47688	4.85514	2.042	4.92269
ENSG00000068120.10	15.9697	19.5183	13.9012	13.3018	27.528	11.7733	7.35043	16.2861	3.13279	35.3479	24.7726	25.708	23.7117	10.7329	16.9102	15.9126	31.2326	14.6905
ENSG00000068137.10	7.27241	3.64965	6.86934	3.51417	10.2483	3.10161	3.36443	6.2445	3.8094	5.25064	4.62799	10.4441	4.21029	1.43753	6.86266	3.9972	11.3369	3.82267
ENSG00000068305.13	11.0494	16.9689	14.6664	15.7355	22.7984	20.1099	11.7615	27.4052	17.6393	21.6417	20.8058	12.4709	18.4269	13.8289	16.277	14.8288	29.8918	16.0047
ENSG00000068308.9	26.87	18.9943	28.7015	14.4616	31.6419	11.0769	13.2876	17.9526	16.2205	26.0264	30.7272	26.435	18.4199	17.0529	28.8962	13.6558	35.0112	11.3986
ENSG00000068323.12	7.57794	16.3678	9.6862	8.85879	13.5142	7.2329	9.97215	14.4448	11.8034	12.4781	8.59575	7.86659	15.3112	7.82702	9.33628	8.87413	14.0887	7.38648
ENSG00000068354.11	0.336264	1.02258	1.15401	0.820332	0.909004	0.605576	0.358427	1.39508	0.923058	1.852	0.576312	0.580753	1.30724	0.820822	0.472377	0.870245	1.35983	0.777261
ENSG00000068366.15	4.57198	11.0771	2.66943	10.3144	1.88234	14.6701	16.9867	9.36107	25.6837	2.45225	4.76623	3.98831	13.0275	15.6261	4.9104	8.94566	1.78923	13.4102
ENSG00000068383.14	8.96676	2.86974	12.8537	7.4083	21.8035	4.16466	9.71522	7.48418	4.66017	2.31166	7.72323	7.06134	2.79518	5.33275	11.7928	9.63424	18.6332	2.4727
ENSG00000068394.9	9.86705	9.99555	10.4413	4.74471	10.9649	5.23609	7.41354	7.29542	9.39941	11.8908	9.13045	11.1563	9.04728	8.2045	8.89687	4.72048	10.4246	5.20311
ENSG00000068400.9	1.08992	2.96164	2.04238	1.13006	1.56786	1.71507	1.20449	1.34207	2.22144	1.68306	0.961781	1.31351	2.88618	1.7213	1.18706	1.44707	0.745122	1.87862
ENSG00000068438.10	10.4594	13.8052	20.7149	11.1779	17.406	10.1833	10.5508	13.8587	7.8303	7.6634	13.7078	8.56459	15.7654	15.7672	18.8239	10.3844	18.912	13.8254
ENSG00000068489.8	5.85081	53.1007	19.8104	29.4226	1.31523	64.5273	46.4701	7.05313	16.4924	34.2388	19.5001	6.69144	48.7731	40.9409	17.5927	37.68	1.01266	94.5854
ENSG00000068615.12	0.812218	5.25783	0.390662	20.5491	1.33243	1.17786	5.00722	1.2217	1.03331	2.42789	0.323563	2.29469	4.71402	4.03013	0.266237	21.3499	1.93498	1.01776
ENSG00000068650.14	0.446039	1.40085	0.90033	0.58515	1.00351	1.47074	0.848667	3.13216	3.56242	1.60919	0.75685	0.502023	1.63164	1.98487	1.29886	0.786033	1.91317	1.06126
ENSG00000068654.11	0.621329	3.42117	0.674964	1.80571	0.335914	3.89569	1.21223	1.61896	1.69317	0.7294	0.35579	0.592378	3.53693	3.74475	0.798066	1.93862	0.426129	4.12905
ENSG00000068697.6	168.769	68.3095	237.673	89.0454	278.496	92.1419	109.213	92.8842	130.946	155.694	235.661	156.995	59.5621	86.379	203.607	80.0688	254.759	84.2026
ENSG00000068724.11	5.17931	4.64514	6.18419	2.41314	9.70741	4.03035	3.00308	3.8562	4.42558	8.93704	4.62038	5.43318	4.54748	2.77037	6.88279	2.96579	9.02878	4.52265
ENSG00000068745.10	30.6112	16.504	30.0281	15.9639	40.8694	25.2568	18.4169	23.2764	40.0619	51.5274	32.6496	38.3146	17.9144	24.4917	33.7813	20.8029	44.8753	29.6752
ENSG00000068781.16	0.442958	3.20232	0.103545	2.77505	0.753232	1.65726	1.31766	2.81777	0.779327	0.192954	0.69083	0.669306	4.36467	2.58095	0.284695	2.25015	0.650895	1.0965
ENSG00000068784.8	3.8526	9.59741	1.7254	4.7328	4.12982	5.00909	6.05962	4.70604	3.04217	2.35718	3.92149	5.28552	9.08011	6.47573	2.09028	4.35185	3.36878	3.98802
ENSG00000068793.13	21.5876	39.8161	38.0926	18.9417	45.0079	21.4774	19.2807	18.7887	11.5199	28.0917	18.2034	24.8152	29.2369	11.4038	37.3227	21.8217	42.3736	17.7741
ENSG00000068796.12	19.6907	18.7889	12.7835	15.7436	23.3996	16.4795	14.0555	11.5545	20.8036	13.5516	13.5872	15.3224	20.8203	16.8889	9.9059	18.7513	30.1209	18.4884
ENSG00000068831.14	0.759881	0.812244	0	0.308293	0	1.38954	0	0.287507	2.00836	0	1.04784	0.377033	1.57422	0.654414	0	0	0	2.15305
ENSG00000068878.10	9.7108	42.026	10.299	23.5597	8.19348	24.548	25.7752	20.1313	15.7401	7.39734	8.86594	8.34816	38.9579	20.2708	9.46469	20.3951	7.94303	22.739
ENSG00000068885.10	5.10059	5.95333	2.42987	8.77457	5.13935	6.48215	11.0239	7.17382	15.3597	7.5692	9.6887	6.05073	7.05559	15.3664	2.63026	8.45216	4.05041	5.89041
ENSG00000068903.15	47.9402	42.8209	32.0179	13.9631	37.9326	13.7832	17.0506	12.2289	17.8405	28.1579	38.1411	44.5163	33.8023	8.26869	27.5575	13.294	43.1733	11.5206
ENSG00000068912.9	34.3206	52.3683	28.7575	20.9541	27.6842	31.1204	46.3224	28.044	29.7663	24.9936	38.2081	26.3677	50.5062	22.8972	32.8921	18.6456	29.6465	27.1593
ENSG00000068971.9	0.317679	2.31209	0.599557	0.955813	0.599763	1.02764	1.25169	2.08324	2.93857	0.71667	0.579262	0.584696	2.3156	0.849907	0.702239	0.970073	1.14115	1.12007
ENSG00000068976.9	0.153136	0.164139	0.0922763	0.145151	0	0.0623044	0	0.0875752	0.588776	0	0	0	0.0788492	0.407814	0	0.235555	0	0.126747
ENSG00000068985.4	0	0	0	0	0	0	0	0	0	0	0	0	0	0	0	0	0	0
ENSG00000069011.11	597.304	56.6635	821.236	30.9678	1243.07	46.2698	25.622	34.9858	97.5039	756.236	721.17	726.09	60.7644	28.1058	930.548	39.0894	1272.45	55.1039
ENSG00000069018.13	0	0	0	0	0	0	0	0	0	0	0	0	0	0	0	0	0	0
ENSG00000069020.14	30.7579	2.85394	25.4534	26.5562	19.2172	8.03861	8.78485	5.91102	18.539	41.7513	25.1048	30.0906	3.27761	10.8083	25.3803	25.4532	16.3746	6.7996
ENSG00000069122.14	0.640691	2.22713	0.203313	1.13865	0.32028	1.15326	0.540364	3.62755	3.17213	0.984513	0.284212	0.869376	2.56741	2.65898	0.166258	1.04019	0.121747	1.56461
ENSG00000069188.12	0.140924	2.91954	0.450906	0.0534247	0.200773	0.934036	0.477721	1.61283	1.85467	0.0870339	0.175917	0.212543	2.94072	1.4645	0.614583	0.0677354	0.127193	1.17467
ENSG00000069206.11	0	0.0592665	0	0	0	0	0	0	0	0	0	0	0	0	0	0	0	0
ENSG00000069248.9	19.6897	14.518	17.1006	17.0859	10.9937	13.6265	29.5202	12.689	8.6754	13.5512	15.5059	17.9785	16.1549	17.6836	14.9391	14.1627	12.0817	12.8699
ENSG00000069275.12	12.953	22.138	10.3928	25.8971	8.23384	20.0219	30.6347	16.0702	17.4732	10.9225	8.31292	12.5183	22.1805	43.7987	10.5038	25.7453	8.46027	20.2615
ENSG00000069329.11	56.6132	25.802	44.4719	33.4034	55.1484	23.9633	36.5787	20.4905	13.7636	31.4401	40.9728	44.5211	25.0317	19.5311	42.0736	28.462	45.9389	22.2796
ENSG00000069345.7	20.7331	14.4931	27.0247	15.1262	25.1491	12.1333	15.1684	11.4035	5.99162	20.1442	21.1835	15.4075	13.7107	13.9236	26.6903	13.5028	27.3196	13.0765
ENSG00000069399.8	14.3671	5.59976	13.5865	6.09894	10.4903	6.30423	10.7698	8.15954	2.082	33.2575	26.8861	9.31458	6.00144	5.46064	13.6184	6.87773	10.154	6.61951
ENSG00000069424.10	1.84829	1.33604	2.99704	3.22477	1.12575	13.0748	7.16278	4.76431	3.92155	1.5562	2.85029	1.19098	1.92787	5.04928	2.13716	2.9104	1.07042	10.3884
ENSG00000069431.6	0.254377	0.995635	0.212147	1.64285	0.33993	1.34438	0.156223	1.93642	3.48813	0.273708	0.246802	0	1.29838	2.91167	0.369349	1.65828	0.199775	1.44986
ENSG00000069482.6	0	0.481544	0	0.113557	1.13719	4.39487	1.10783	0.685647	3.822	0	0	0	0.308668	9.57833	0	0.230522	1.08179	2.77685
ENSG00000069493.10	1.42356	4.55006	2.77668	2.32181	5.64023	5.32669	3.6568	6.51819	7.54234	3.47421	8.70194	2.29664	3.4851	7.9074	5.31205	3.31386	7.28426	8.85827
ENSG00000069509.5	6.4957	3.48119	6.4864	8.16241	8.80824	2.44155	3.65977	6.15815	4.7348	1.83438	6.67204	5.23805	3.82387	3.36201	6.86254	8.28174	12.0614	2.67559
ENSG00000069535.12	3.74534	0.836358	2.72707	0.562101	4.30281	0.473813	0.77924	0.508447	4.2287	1.87437	6.69873	5.66086	0.64284	1.32993	3.26874	0.600119	4.80611	0.562393
ENSG00000069667.11	22.3641	4.86046	28.3429	2.56398	33.2482	4.42219	4.58682	9.45742	3.17635	29.0868	28.4359	22.7035	5.05004	3.72422	29.7193	2.73412	29.208	4.37206
ENSG00000069696.6	0.157266	0	0	0.119252	0	0.238721	0	0	0.250736	0	0.314067	0	0	0.167566	0	0	0	0.32386
ENSG00000069702.6	1.58519	2.96102	1.21628	2.23511	3.00381	1.10063	0.219394	2.47799	1.02529	0.586468	0.543954	1.91388	2.89493	3.89084	1.53581	2.38623	5.72457	1.62376
ENSG00000069712.9	1.85835	0.738065	1.7603	0.395552	2.25183	0.685891	1.20027	0.48445	1.55285	2.47367	1.66614	2.18633	0.945355	0.67678	1.56569	0.423477	1.83455	0.697619
ENSG00000069764.5	0	0.124365	0	0.26395	0	0.117417	0	0	0	0	0	0	0.2391	0	0	0.178566	0	0
ENSG00000069812.7	14.297	4.59533	13.2592	8.84858	10.6255	7.78901	4.83313	1.48432	5.60513	18.4326	10.7943	21.096	5.5109	7.07688	13.7933	10.4878	12.4428	6.9702
ENSG00000069849.6	130.765	337.887	132.528	533.011	119.482	292.555	413.675	406.399	1049.06	63.4206	145.952	87.5702	282.976	533.973	98.2123	455.022	79.2741	226.686
ENSG00000069869.11	3.60746	4.12965	3.31399	6.13859	3.08948	4.57946	5.0776	5.90036	3.07453	3.64106	3.17603	4.23705	4.04533	4.58212	3.30472	6.07347	2.46657	4.25176
ENSG00000069943.5	5.14776	1.90963	4.7998	3.46115	0.840719	3.59215	2.60334	4.31413	2.61451	8.4444	7.72121	5.21377	2.66473	5.46811	3.17686	4.80203	1.73696	2.158
ENSG00000069956.7	29.569	17.7571	31.0641	19.2681	37.9145	11.1459	11.9356	21.2203	7.79363	23.0269	30.4724	21.365	16.4708	14.5544	25.3367	17.4672	31.8315	9.36092
ENSG00000069966.14	5.88319	18.7989	10.3607	12.5137	9.40015	8.80537	12.3979	20.1171	8.73675	10.1125	4.26481	6.02484	18.443	11.1171	9.93801	11.3756	10.7358	6.94156
ENSG00000069974.11	34.6156	7.59765	33.8859	9.19783	43.7692	8.73783	17.2738	16.1486	7.37819	37.5421	30.0188	25.7585	7.62468	10.2005	26.0187	8.69651	48.2203	10.2993
ENSG00000069998.8	10.8577	36.2194	13.7744	12.9669	15.0598	19.2022	27.6019	19.7568	8.9793	15.3346	12.0137	11.6402	39.2351	13.1847	15.8935	13.7714	15.8438	23.0576
ENSG00000070010.14	14.1306	42.6259	25.5632	39.4082	47.2887	36.5691	43.8267	22.6666	33.8145	25.1096	24.0083	20.2264	38.8324	45.6215	18.3398	39.9181	45.8192	35.0851
ENSG00000070018.4	0.809478	3.97991	2.0693	3.56159	0.612564	5.2366	2.38354	4.9121	8.3698	1.01278	0.807927	1.13839	4.68175	4.54193	0.925723	4.02082	0.33896	5.33795
ENSG00000070019.3	1.42199	0.244954	1.34651	0.462118	0.771296	0.0513931	0	0.29041	0.647531	1.25435	0.709697	1.22804	0.209181	0.324556	1.87704	0.546777	0.9164	0.104547
ENSG00000070031.3	0	0	0	0.425804	0	0	1.38843	2.57794	3.59254	0	0	0	0	2.40088	0	0	0	0
ENSG00000070047.7	0.477598	1.02313	0.543152	0.776236	0.906961	1.70148	0.181018	1.42879	1.34747	1.08936	0.29335	0.740286	1.13535	1.77852	0.683279	0.959734	0.795498	1.60604
ENSG00000070061.10	3.57627	11.2171	4.21265	12.377	3.04861	11.4808	8.76241	5.05198	7.58999	3.02096	3.15336	3.64944	10.5989	11.2793	4.01735	10.9048	3.05216	10.3065
ENSG00000070081.11	795.398	65.3731	622.912	73.6139	908.465	64.2182	37.7818	85.0664	64.1055	289.452	554.907	735.778	44.9166	55.5312	476.476	53.8078	683.407	50.8196
ENSG00000070087.9	25.5848	196.36	18.0662	196.059	26.3052	43.3548	280.157	205.236	352.832	25.0976	24.6356	24.277	196.989	180.676	20.6562	189.416	25.8539	45.6577
ENSG00000070159.9	9.7978	6.23753	22.3203	9.92232	26.8292	6.12894	6.45626	10.5159	6.18732	11.2209	16.8014	10.3216	6.64387	6.34153	20.281	8.77393	22.3745	4.95866
ENSG00000070182.13	0.220087	0.849956	0.471435	0.345676	0.106528	0.364422	0.247866	0.225005	0.213796	0.28002	0.119932	0.521565	1.1879	0.359654	0.416028	0.392095	0.202489	0.425818
ENSG00000070190.8	91.3392	62.413	117.399	52.5017	178.421	26.8194	27.2174	6.64549	10.6622	73.5606	92.0113	68.4425	56.5377	5.55438	101.299	41.8795	148.939	22.8702
ENSG00000070193.4	0.185294	0.248215	0.81361	0.145543	0.175883	0.147356	0	0.105973	0.556964	0	0.369963	0	0	0.507697	0.48954	0	0	0
ENSG00000070214.11	17.6649	35.6731	15.105	74.9006	15.9042	43.7109	49.3629	39.1058	30.5465	17.5732	14.5504	16.7366	34.7868	22.8761	16.2158	67.3558	15.9428	39.2674
ENSG00000070269.9	4.08704	9.62448	4.27436	11.0345	5.25976	5.92662	13.3287	8.77519	9.07342	5.01002	4.89535	2.94949	10.8218	10.0604	4.13981	10.5005	7.33584	5.40249
ENSG00000070366.9	3.46221	4.17232	3.00174	3.55932	1.69992	4.95406	1.53046	5.04971	4.50209	2.63575	2.74507	2.14063	4.45861	3.88725	2.00869	3.69587	2.94724	6.50561
ENSG00000070367.11	8.26505	10.4647	8.62362	9.91673	7.32628	14.5726	8.60563	12.3456	20.6978	5.72016	9.55018	9.16214	11.5824	4.8936	6.77703	8.73681	8.18746	15.473
ENSG00000070371.11	0.360876	1.65689	0.30444	0.725276	0.395628	0.763507	0.595541	1.10401	0.777903	0.356514	0.144072	0.436297	1.57377	0.945488	0.444583	0.774583	0.130223	0.66857
ENSG00000070388.7	1.28612	0	0	0	0	0.32535	0	0	0	0	0	0	0	0	0	0	0	0
ENSG00000070404.5	0	2.01377	0.193391	2.43361	0.603104	4.79045	3.66107	6.50952	2.94144	1.56863	0.634517	0	2.14848	2.39309	0.197717	2.962	0.579171	5.12075
ENSG00000070413.14	19.1005	16.6479	17.5854	9.71552	18.0363	13.8586	19.2299	13.9674	10.8574	24.5409	16.4742	22.0677	17.3191	11.8603	17.848	10.7164	19.1411	15.2711
ENSG00000070423.13	25.6686	10.599	13.2298	8.03991	11.2663	9.22242	9.02405	10.6686	6.41145	21.3811	21.85	33.2856	8.60652	6.30053	18.434	9.86335	9.95568	7.09133
ENSG00000070444.10	0.912138	1.70992	2.19583	2.63508	0.86581	1.5337	0.711033	2.60645	1.16506	1.33037	0.910934	3.67855	2.41981	2.29792	1.8012	2.88524	1.64938	1.79025
ENSG00000070476.10	4.09461	5.30197	3.743	6.20724	3.21539	8.15285	8.95109	10.2791	8.09929	2.29065	3.75486	6.04485	5.58142	4.84703	4.11045	7.30299	4.16926	8.45848
ENSG00000070495.10	0.820086	3.08063	1.98561	3.59147	0.931396	2.06702	1.94697	1.53685	1.64074	0.808151	0.979072	0.530786	3.30214	3.48296	1.94713	3.22661	0.590413	2.05336
ENSG00000070501.7	51.9872	82.0637	45.0629	35.9068	56.2876	19.3222	46.8896	22.2729	46.683	30.0896	57.0963	55.7431	86.7157	38.3512	56.7754	32.2706	44.118	24.7082
ENSG00000070526.10	37.6031	1.71506	40.6865	17.2135	48.8681	0.0788281	4.40342	0.822199	0.248322	39.4963	49.6642	28.94	1.68043	12.9388	43.5302	18.8566	56.7808	0.0801853
ENSG00000070540.8	19.4064	46.8831	11.0993	12.6503	25.3584	27.1569	37.4937	49.3579	19.2828	17.7912	59.4992	13.7506	59.0966	21.4947	9.11904	13.658	30.2117	26.6963
ENSG00000070601.5	0	0	0.186444	0	0.22027	0.135317	0	0	0	0	0	0	0	0	0.190589	0	0.139571	0.0917596
ENSG00000070610.10	5.62167	6.37589	6.2374	3.84291	7.22484	8.09389	10.2616	12.2605	7.24407	10.3811	8.56788	6.97792	6.41328	12.5228	6.99486	3.87377	8.14522	8.76637
ENSG00000070614.10	50.1054	9.73389	59.2766	8.67496	74.6245	12.7128	12.1625	20.2211	18.7234	69.5366	41.3691	61.9964	11.5388	6.23044	76.1721	11.2948	85.6645	15.7242
ENSG00000070669.12	6.32512	47.7561	7.95898	28.2546	11.2181	10.1836	72.3212	7.3875	13.9199	4.60411	7.5382	7.6177	39.6199	18.2755	4.56164	26.6747	14.3341	8.82252
ENSG00000070718.7	4.26825	8.61863	3.41325	5.5851	5.13786	12.9105	9.61807	7.88117	11.1863	7.4898	5.69398	9.92823	12.005	5.43565	2.13769	7.91298	5.11179	15.4491
ENSG00000070729.9	0	0.552981	0	0.0527404	0.0880347	0.206016	0.342798	0.106072	1.67369	0	0	0	0.14326	0.0493864	0	0.0356535	0.167365	0.228181
ENSG00000070731.5	16.5958	54.3933	13.001	44.7829	18.8496	18.4808	35.7661	27.7675	53.5669	25.6408	15.8986	12.8452	59.3509	60.1725	12.4677	45.1834	20.8014	15.5875
ENSG00000070748.13	0	0.0603821	0	0	0	0	0	0	0	0	0	0	0.11605	0	0	0	0	0
ENSG00000070756.9	1704.83	580.953	2774.26	452.725	3420.86	514.431	371.66	528.545	963.69	2264.11	2998.74	1829.45	633.846	718.152	2953.85	481.453	3172.61	577.245
ENSG00000070759.12	7.62982	2.88542	7.57698	5.5923	10.4721	3.14085	2.11165	1.75052	4.44309	5.5354	7.54292	9.06186	3.80353	1.00096	8.12044	4.76166	13.7053	3.82752
ENSG00000070761.3	21.0563	22.0462	13.6719	20.0443	13.6014	22.6291	33.3151	12.1337	14.7782	11.7384	14.7206	16.4714	21.8497	17.293	11.0201	19.2848	18.4172	23.5208
ENSG00000070770.4	27.8483	35.4347	20.1483	25.5648	25.1654	36.1748	40.6132	26.2263	15.5432	37.7928	30.8127	26.8744	30.3837	24.0323	11.576	25.0233	20.1836	34.0657
ENSG00000070778.8	2.62384	1.96485	4.0771	1.67948	2.86738	2.05513	0.993504	2.33276	3.84759	11.0207	1.46101	3.66117	1.50915	1.95343	4.81784	1.27568	3.06475	2.35394
ENSG00000070785.12	8.64479	6.47681	12.2119	7.56128	8.33276	15.713	4.23414	7.67505	7.93241	7.53523	13.7535	9.94568	6.46627	11.2423	12.1864	7.48469	7.4363	13.0616
ENSG00000070808.11	0	0.0193068	0.0434167	0.0956149	0	0.0722992	0.0443783	0.493031	0.827084	0	1.03859	0	0.0370945	0.549928	0.0887628	0.0831098	0	0
ENSG00000070814.13	1.07628	1.7715	0.52891	1.09087	0.0788	5.46679	0.610368	2.21687	1.66932	0.854551	0	0.232454	1.64957	1.90225	0.589834	1.13457	0	7.5918
ENSG00000070831.11	33.235	11.064	25.369	21.7361	36.6817	32.4903	10.0445	9.40341	10.9822	7.76335	17.2737	14.8022	9.05988	14.675	21.14	16.6831	22.7906	28.3904
ENSG00000070882.8	7.49901	5.3476	18.7739	11.3078	14.2087	9.60037	13.3079	3.61715	13.2359	10.9597	10.6154	7.30792	6.23879	16.7108	15.208	11.113	15.4159	10.0386
ENSG00000070886.6	0	0	0	0.044423	0	0.0591553	0	0	0	0	0	0	0	0	0	0.0902287	0	0.120798
ENSG00000070915.5	0	0.0368509	0	0.026121	0	0.0465931	0	0	0.100785	0.312377	0	0	0.0354003	0	0	0.052928	0	0.0473904
ENSG00000070950.5	2.07352	1.68737	1.9207	1.44162	0.922206	5.91217	1.95874	1.52443	4.20033	2.90065	0.51823	1.96118	1.16946	3.08153	1.0394	1.67192	0.585521	4.7173
ENSG00000070961.10	10.8791	62.2548	7.70588	32.5898	8.71094	55.6283	53.372	78.0126	16.0511	3.19036	6.8654	16.0115	67.782	51.8468	5.16094	38.4494	9.78347	55.0848
ENSG00000070985.9	0	0.0295704	0	0	0	0	0	0.0631745	0	0	0	0	0	0.0529729	0	0	0	0
ENSG00000071051.9	27.3353	9.20504	37.2904	12.8623	48.7476	6.80179	10.4208	18.2486	11.4935	29.1463	30.2086	38.8638	10.1806	11.6792	42.6908	10.7469	43.1107	5.96318
ENSG00000071054.11	4.70955	15.4591	9.22548	6.71579	11.0736	16.1815	5.78219	16.9089	9.73515	8.03126	6.6793	5.03475	13.7083	11.0077	7.45585	6.74506	10.3426	14.4566
ENSG00000071073.8	4.56123	8.76358	7.22091	2.53346	6.96234	9.09797	4.26977	4.78378	3.13819	3.51156	8.06189	3.25645	7.94143	2.67579	8.00961	2.39454	6.96468	8.48797
ENSG00000071082.6	1971.37	1498.44	1878.95	894.362	2542.29	754.229	1030.65	741.638	544.213	1148.85	1643.9	1742.11	1113.71	1194.35	1338.87	772.604	1913.68	671.832
ENSG00000071127.12	74.9004	73.5385	108.514	72.7645	171.643	59.3663	55.2171	59.5811	40.5568	90.5924	63.4757	61.2509	55.4046	36.652	90.2462	62.8615	126.205	44.8964
ENSG00000071189.17	13.5357	7.9733	12.0413	13.5396	11.0036	9.82994	12.3803	12.7168	9.84121	12.8278	12.7139	12.3856	7.82676	15.1229	11.4525	11.7083	10.1653	9.90366
ENSG00000071203.5	0	0	0	0	0	0	0	0	0	0	0	0	0	0	0	0	0	0
ENSG00000071205.7	24.4222	3.41534	21.6054	4.56144	52.8027	3.97802	2.78822	3.4059	2.37319	22.2017	27.229	19.3029	3.49589	4.37733	19.8124	3.57271	47.9337	4.05371
ENSG00000071242.7	1.41724	1.94827	0.98848	0.646828	1.37024	2.00533	1.97102	1.91351	4.84152	2.58831	2.81013	3.40773	1.84386	2.47126	1.09052	0.782091	1.59886	2.19614
ENSG00000071243.11	10.7994	7.57929	6.43415	8.72096	5.86236	10.0308	8.72136	6.33624	8.98426	3.82166	9.44689	10.0313	7.54791	9.55224	6.7414	7.35739	2.14317	9.97151
ENSG00000071246.6	0.43908	1.23578	0.893959	1.1343	1.11156	2.93309	0.933147	2.12258	3.03128	1.44571	1.4616	1.18044	1.36065	2.23645	0.595016	1.57793	2.11412	2.33417
ENSG00000071282.7	1.5017	5.56367	2.02992	3.40836	2.76995	4.76104	6.22631	9.71169	5.80156	3.18198	2.95403	0.902537	6.43832	6.99915	2.07509	3.35582	4.62888	5.29247
ENSG00000071462.7	14.9693	35.6217	22.2909	18.0231	20.8377	38.71	24.1619	20.7419	28.23	17.214	18.9954	13.0234	34.8068	17.2277	24.651	18.7964	15.8054	30.6173
ENSG00000071537.9	14.5908	20.0799	13.0328	14.814	15.1424	22.9248	29.0815	17.5941	30.4896	9.30145	10.7916	8.37612	19.0886	9.70095	12.4158	14.2329	19.614	24.5863
ENSG00000071539.9	4.47596	15.772	1.98002	14.5043	2.5697	14.6531	16.4619	3.98516	4.3129	5.16501	2.35651	3.3109	17.734	18.0634	1.84025	10.9152	3.6699	17.0155
ENSG00000071553.12	142.552	28.4012	120.236	46.4159	210.628	74.2935	64.0975	44.0455	109.121	129.028	123.674	134.47	29.843	37.1876	117.9	45.4728	196.197	72.7746
ENSG00000071564.10	10.7476	47.3335	30.0431	35.5919	14.8701	24.3338	55.1331	54.8463	48.0483	21.725	15.3152	17.5464	53.1436	57.6577	38.7454	39.6963	15.211	25.4064
ENSG00000071575.7	2.14737	12.3273	1.97414	2.65272	1.22292	10.7643	17.1686	9.5973	6.58651	2.17563	1.58302	4.73211	11.6354	12.9256	2.12284	2.76097	1.06428	12.2103
ENSG00000071626.12	24.6343	21.4346	31.2016	28.3498	48.0261	27.3223	23.8855	26.5287	20.1661	44.4927	26.1366	37.9837	24.7584	34.7854	38.1046	38.1804	50.7624	26.6329
ENSG00000071655.13	0.642586	2.81251	1.28823	1.91896	0.304904	2.56095	1.88026	3.21159	2.81714	2.74474	0.801968	0.323682	3.40772	3.08056	1.18785	2.28619	0.289837	3.14258
ENSG00000071677.1	0	0	0	0	0	0	0	0	0	0	0	0	0	0	0	0	0	0
ENSG00000071794.11	4.92714	15.2927	2.74351	13.5892	3.25734	27.5121	25.0662	10.862	26.0791	5.0841	3.10184	3.45485	15.71	14.7842	3.80282	12.4103	3.71843	24.6947
ENSG00000071859.10	1.28329	1.94681	1.54658	1.22706	1.21811	4.7492	0.593057	2.20229	3.06906	1.58537	2.24247	3.23358	1.32192	3.76025	1.1862	1.60427	0.579119	3.79892
ENSG00000071889.12	1.27269	1.94876	3.24203	1.22944	3.98593	3.14792	1.90522	3.34562	3.14125	3.45529	3.37746	0.563792	1.7321	2.73664	3.56003	1.70819	7.16	3.16127
ENSG00000071894.10	1.93776	3.99499	2.94497	2.07691	0.731544	7.74531	3.86411	4.1978	8.12471	0.634491	2.44562	1.41621	4.30585	3.36574	1.00352	1.48166	0.772575	7.95572
ENSG00000071909.14	0.532268	0.14735	0.127091	0.807465	0.119062	0.142801	0	0.0676582	1.03683	0.173644	0.070157	0.492684	0.0322884	0.188993	0.17323	0.922804	0.113162	0.161374
ENSG00000071967.7	21.9262	46.6945	13.5983	18.6224	11.9236	21.0494	17.9026	32.5456	34.0783	11.6907	19.9641	19.9932	46.0636	23.9771	14.5612	17.6919	13.8895	21.9167
ENSG00000071991.4	0.104749	0.0966121	0.150526	0.142134	2.29764	0	0	0.0343598	0.0478829	0	0	0.422229	0.123746	0.601416	0.308221	0.0693128	1.32675	0
ENSG00000071994.6	53.6389	46.9149	39.5367	44.4943	54.7821	27.8643	37.3563	32.3152	20.8544	29.3127	43.6119	39.7408	38.8059	19.2084	36.9591	35.5817	50.9718	29.1789
ENSG00000072041.12	10.4501	41.1387	7.76173	15.571	9.37597	5.14879	3.78146	5.32308	131.999	10.247	8.93586	11.3556	39.0739	3.05003	10.6983	18.7075	8.52266	6.68087
ENSG00000072042.8	42.0941	58.3705	37.5867	38.6381	43.7317	44.0147	40.993	51.6911	75.8223	62.3966	42.2141	43.4692	58.2476	20.4491	40.8985	42.0131	35.31	41.4146
ENSG00000072062.9	10.9192	8.6044	10.0234	7.38802	11.4476	15.648	6.90311	14.3188	20.4329	26.0422	17.2958	12.9986	9.24012	12.575	10.7223	7.16647	11.0437	11.6393
ENSG00000072071.12	0.270454	3.38729	1.26384	2.45676	0.663482	3.23884	0.770289	2.98558	3.57297	0.842308	0.779093	0.274844	3.83474	5.742	0.859291	2.22962	0.369193	2.31339
ENSG00000072080.6	0	0	0	0	0	0	0	0	0	0	0	0	0	0	0	0	0	0
ENSG00000072110.9	27.5994	112.249	96.8706	121.904	25.2182	131.272	96.933	110.577	171.333	71.0454	75.9047	26.7717	102.674	68.2124	89.4158	112.375	22.4854	108.843
ENSG00000072121.11	2.44101	3.32362	3.52944	4.70178	3.15585	6.74216	3.94658	5.13173	6.32315	3.97493	4.53906	2.42611	3.82393	2.54082	4.3212	5.30929	3.18934	6.48677
ENSG00000072133.6	1.34276	0.0426479	0.663592	3.40353	0.45411	0.120864	0	0.0911325	2.38903	0.787958	0.318364	0.64278	0	2.76508	0.77535	3.50886	0.287754	0.0820096
ENSG00000072134.11	15.5747	14.1863	12.3053	15.2898	13.5828	4.67245	14.5976	19.016	10.6224	25.9829	26.2287	8.83491	13.9821	9.83626	14.5244	18.6338	9.98604	6.02653
ENSG00000072135.8	3.56542	3.90209	3.13377	3.07595	3.43433	4.28017	4.45725	3.40763	3.06154	11.4144	3.08337	3.7505	4.07337	4.04446	2.09765	3.43839	3.26408	3.83346
ENSG00000072163.14	0.724915	3.12231	0.667293	1.3283	1.05338	3.17373	2.48669	1.79043	2.93961	0	0.305204	0	3.32074	3.50914	1.36641	1.53936	1.00199	3.5225
ENSG00000072182.8	0.0742738	0.0397831	0	0.140842	0	0.0751635	0	0	0.118413	0	0	0	0.0764887	0.0791198	0	0.228585	0	0.0764567
ENSG00000072195.10	0.626779	1.42241	0.251792	1.0239	0	0.438623	0.650124	0.398721	1.27576	0	0	0	0.943746	1.25182	0.515066	1.70441	0	0.677196
ENSG00000072201.9	21.3226	0.797953	47.8068	1.27584	74.6533	0.675993	2.2632	1.87108	0.945069	37.6234	63.563	26.4221	0.60526	2.58875	49.8867	1.30072	90.6905	0.791331
ENSG00000072210.14	233.243	152.538	157.935	82.6181	196.507	34.8504	151.707	78.694	48.6134	138.312	188.046	238.877	207.264	43.9305	186.332	80.4908	312.042	44.1962
ENSG00000072274.8	31.8187	356.46	21.985	187.19	24.8014	183.898	299.58	98.1341	68.64	17.8316	44.4321	24.438	308.147	200.804	21.1041	158.841	12.1356	181.611
ENSG00000072310.12	15.5085	19.7635	10.7536	24.3725	10.9137	15.3113	7.47939	31.8701	14.7024	57.5526	18.2179	27.966	25.612	15.4473	11.1655	28.6078	10.8294	18.1927
ENSG00000072315.3	0	0	0	0	0	0	0	0.0374201	0.0521477	0	0	0	0	0	0	0	0	0
ENSG00000072364.8	27.9847	14.2195	56.0903	11.6229	34.281	16.9768	13.4281	15.3852	16.1871	30.8517	40.8741	23.8483	14.8069	15.1688	46.8481	11.9077	38.3978	17.0725
ENSG00000072401.10	15.0899	5.39135	22.5288	12.8941	25.7965	5.508	8.78683	6.2683	6.3421	14.8353	19.785	12.7085	6.03035	7.91699	20.9048	11.3746	23.5733	4.86863
ENSG00000072415.4	26.9452	6.00783	20.4187	9.46103	33.7585	14.0108	6.52489	7.37887	8.32025	28.7468	26.7591	38.1082	6.61968	4.3328	18.05	9.68497	30.9181	12.7864
ENSG00000072422.12	0.445841	2.0557	0.107449	1.08841	0.25391	2.22894	1.1173	4.74165	2.77356	0	0.0889888	1.07808	2.18654	2.06993	0.109839	1.13147	0.160884	2.11184
ENSG00000072444.10	0	0	0	0	0	0	0	0	0	0	0	0	0	0	0	0	0	0
ENSG00000072501.13	1.93433	8.48994	1.7465	5.84345	2.20103	20.3914	4.42173	4.85757	5.48936	1.52125	1.20687	4.4655	10.6062	4.84971	2.13935	6.53536	2.09242	21.2242
ENSG00000072506.8	123.642	57.7838	118.796	39.68	173.27	89.4194	30.6736	51.2038	41.0976	103.975	111.382	127.842	54.3009	39.1385	107.554	35.9409	151.192	78.8709
ENSG00000072518.16	101.637	33.3889	77.0087	42.0946	91.4371	17.5963	27.1297	22.6673	23.4119	78.7848	67.7328	68.1245	25.5696	18.3849	59.3769	32.0624	79.3773	15.3125
ENSG00000072571.15	1.65514	3.04333	2.25958	5.21862	1.86029	7.9313	6.32124	4.54058	4.33595	2.23345	3.54273	2.76308	3.33561	7.22202	2.17356	3.80041	1.62955	9.40262
ENSG00000072609.13	22.7028	7.82748	20.6409	6.04934	18.8555	16.1082	1.25227	10.626	4.57156	14.8372	14.0035	26.328	7.4298	5.52307	15.0347	7.30189	20.4407	13.2684
ENSG00000072657.4	0.102169	0	0	0	0	0.245712	0	0	0	0	0	0.137245	0	0	0	0	0	0
ENSG00000072682.14	12.1779	33.2968	10.4479	10.4956	12.6539	37.7598	26.7627	17.5065	31.6953	17.4007	12.0246	13.5004	33.1874	16.4905	11.2229	10.1738	12.8434	31.6137
ENSG00000072694.14	3.48319	2.07533	1.97418	0.956472	1.41346	4.09291	1.46893	3.32242	0.95018	0	3.27145	3.00121	1.99472	3.63613	3.30328	1.1462	1.40301	3.22162
ENSG00000072736.14	12.8218	7.5276	6.82414	12.2067	6.5818	10.8424	18.2774	9.62921	4.91165	9.08527	8.58036	16.617	8.5324	13.0167	7.29863	12.7573	7.22659	10.837
ENSG00000072756.12	8.55271	9.4475	7.88696	7.92755	6.92305	12.2274	5.70091	7.52075	8.39129	5.7074	12.6375	5.86537	9.92348	5.29852	8.11419	6.27105	7.74177	14.2553
ENSG00000072778.15	143.844	61.1697	200.842	60.7204	261.815	74.7232	67.9062	57.7557	88.0368	272.542	136.526	166.223	70.0837	29.6056	238.354	56.0458	306.628	67.412
ENSG00000072786.8	0.46718	0.98808	0.455362	0.450988	0.35865	1.80029	0.620587	1.58561	1.42694	0.466585	0.565689	0.507552	1.42544	0.704237	0.232736	0.532679	0.454502	1.94443
ENSG00000072803.13	43.2585	10.0418	66.7324	13.1061	65.3939	12.3664	13.094	23.267	7.53242	75.63	78.845	37.7079	10.9429	7.65021	64.0044	11.9473	57.2927	10.7305
ENSG00000072818.7	0.079852	5.69864	4.99382	5.48006	12.4636	9.24763	5.92047	20.0756	11.3639	11.5866	14.2895	0	4.59868	10.6244	2.56522	6.0283	14.8459	8.35102
ENSG00000072832.10	0	0.893957	0.46199	7.49313	0.904844	5.15867	8.46979	12.2994	2.3876	1.34547	0.143725	0	0.802293	5.19947	0.648477	7.76561	0.982989	4.1246
ENSG00000072840.8	0.161302	0.900512	0.271185	0.983825	0.995215	1.35257	0.616302	1.78737	1.28638	0	0.418671	0.422949	1.01195	0.81727	0.258427	1.1288	1.51359	1.6278
ENSG00000072849.6	39.7611	61.1733	56.7959	35.6243	55.8695	34.5717	51.3544	37.1727	35.903	41.6609	31.2283	48.6319	51.4118	34.5559	56.1224	33.5155	57.9577	36.4396
ENSG00000072858.6	0.842901	0.205302	1.1082	0.145231	0.509132	0.310101	0.188759	0.350509	0.244219	1.3248	0.917814	1.23525	0.276131	0.0407671	1.13283	0.176748	0.276504	0.394325
ENSG00000072864.8	11.4771	29.65	6.05321	48.947	20.6591	36.9807	39.0271	13.3806	17.9834	18.8552	12.1501	14.2033	33.1639	20.7187	6.58623	41.3824	22.6082	39.2109
ENSG00000072952.14	4.01623	3.98241	2.02083	3.74444	3.86987	3.88314	1.94406	3.62868	9.64914	0.812801	3.15039	3.84244	4.49763	5.48217	1.86319	4.11531	3.67811	3.42722
ENSG00000072954.2	1.34718	2.45272	4.25364	2.18017	6.42958	0.076283	1.0889	2.73288	1.56197	0.744795	1.95731	0.303821	3.87305	2.51398	2.18402	3.0518	9.38592	0
ENSG00000072958.4	14.2316	14.6045	13.343	12.1515	15.4563	26.3521	14.0737	16.0502	10.7245	29.8141	11.2718	21.6288	14.0027	11.4161	9.36815	14.0064	18.079	22.1281
ENSG00000073008.10	2.65147	4.80447	4.10845	9.2778	5.60941	10.4549	9.44883	12.7864	16.6745	11.4066	6.49967	4.01761	4.76678	4.84067	4.77152	10.6583	5.27483	13.5019
ENSG00000073009.8	1.71984	3.48662	1.727	5.18471	3.47733	4.6196	4.32411	1.00923	2.64739	1.25545	4.37491	1.68681	3.78625	6.2527	1.14314	4.49329	3.20801	4.36596
ENSG00000073050.7	6.77093	9.18224	6.84772	8.69677	9.83936	11.2597	6.07246	7.56	6.52952	9.07144	9.3873	4.85684	7.15086	3.73114	7.61096	9.36257	5.89969	8.29456
ENSG00000073060.11	2.19792	9.28674	1.6818	6.44884	5.18549	10.2316	4.89691	8.40164	24.8656	0.867077	2.61336	1.95321	8.1687	3.98646	1.62958	4.75964	7.96407	11.5552
ENSG00000073067.9	0	0.376194	0.322633	0.205829	0	0.0443577	0	0.100331	0	0.867042	0	0	0.407733	0	0.432466	0.206001	0	0.0902926
ENSG00000073111.9	2.86197	12.325	4.21229	27.105	4.40658	61.8799	28.1301	12.7185	32.7653	10.8116	3.81895	6.38016	13.2463	20.3358	3.99035	26.6238	5.45482	58.4186
ENSG00000073146.11	0.155381	0.759638	0	0.191798	0	0.287654	0.472719	0.579674	0.203878	0	0	0.417496	0.853397	0.545075	0	0.214277	0	0.286692
ENSG00000073150.9	3.10791	1.38797	1.24846	1.92314	0.760669	1.93281	5.10485	1.99934	0.619159	3.62903	1.33327	4.84487	1.93349	2.89647	0.987355	2.36458	0.964084	2.20451
ENSG00000073169.9	6.72191	5.28667	7.36458	6.15626	10.1094	4.46127	7.31385	6.49036	5.70518	6.90055	8.88914	6.68542	5.75382	4.92866	7.31435	6.98281	9.76768	5.03249
ENSG00000073282.8	70.5497	150.169	66.6903	307.937	43.4745	225.732	382.066	176.682	98.4445	51.7355	52.2831	55.4454	139.723	203.743	63.1855	280.87	43.1326	203.669
ENSG00000073331.13	2.71008	1.92512	2.14548	2.40417	1.59624	2.19083	2.55529	1.68754	2.29621	1.74972	1.87574	2.5779	1.96564	1.17857	2.31676	2.86353	1.42809	2.49461
ENSG00000073350.9	19.7155	5.51372	20.4142	6.02685	30.8815	3.30223	2.31026	7.80612	1.32167	33.1577	19.9731	59.571	6.22959	8.26339	20.6357	7.62639	34.7453	4.59584
ENSG00000073417.10	6.35998	8.17058	4.37211	3.45458	4.94641	6.08189	7.91973	7.55358	6.09871	4.57756	6.35565	8.26922	8.1374	5.82857	4.59729	3.84503	4.41015	6.1706
ENSG00000073464.7	0.225366	0.691272	0.21943	0.0688563	0	0.517433	1.59348	0.254525	3.55964	0.89979	0	0.567578	1.33246	0.210126	0.22391	0.0698282	0	0.144959
ENSG00000073536.13	3.02219	3.70511	2.15374	4.7978	2.93496	4.37194	3.15217	1.93609	3.08843	5.38247	1.94659	3.90237	4.39761	2.60559	2.47286	5.11077	2.51057	5.38535
ENSG00000073578.12	7.03823	9.8321	12.1917	10.2692	17.9293	15.5458	6.30719	3.99121	4.95599	3.90927	9.39813	7.57439	9.86541	6.69678	14.7194	8.37582	11.8709	12.1762
ENSG00000073584.14	5.7503	7.88942	8.06778	8.95695	4.74387	73.0795	8.85681	10.5461	16.9873	6.04802	4.71438	3.80635	8.6477	10.287	7.65981	10.4938	3.39334	57.3396
ENSG00000073598.5	0	0	0	0	0	0	0	0	0.0806089	0.768647	0	0.0109549	0	0.635423	0	0	0	0
ENSG00000073605.14	0.728479	0.861321	0.877958	0.761381	0.276544	1.76499	0.897727	1.33351	2.09068	0.719933	1.13516	1.17477	0.934029	0.711898	0.718216	1.05573	0.525946	1.79886
ENSG00000073614.7	8.78382	8.80947	6.22727	5.5281	7.32302	24.4862	9.71902	7.8185	20.6815	7.72513	4.86424	9.50489	8.85072	10.9879	5.19942	5.34143	10.5895	21.1874
ENSG00000073670.9	0.253425	0.181005	0.305395	0	0.480886	0.0854466	0.104126	0.289811	0.201855	1.04272	0.337119	0.638988	0.260832	0.134899	0.208162	0	0.609542	0.173815
ENSG00000073711.6	9.04658	12.2104	4.95649	13.959	9.46065	6.78747	9.44317	10.9169	12.1177	6.9768	5.81603	8.11181	11.4521	8.34396	4.70028	12.2288	8.00015	7.78595
ENSG00000073712.9	2.56968	28.5798	7.2496	11.8316	1.91466	16.0634	15.9194	19.902	28.0542	2.35955	2.4658	2.96728	28.9349	23.8408	9.73589	11.1947	1.92708	17.3915
ENSG00000073734.8	0.0806695	0	0	0.0152926	0	0	0.0496875	0	0.128566	0	0	0.162549	0	0	0	0	0	0
ENSG00000073737.12	79.9726	17.9211	175.266	42.735	232.602	6.7916	1.9715	6.35828	23.8703	178.762	336.584	83.2372	19.0805	7.52732	176.196	51.4309	243.85	6.18255
ENSG00000073754.5	0	0	0.111768	0	0	0	0	0	0	0	0	0	0	0	0.228545	0	0	0
ENSG00000073756.7	2.90879	7.79442	1.28882	13.5423	0.974487	0.735898	2.424	1.81007	5.31762	1.90171	10.1619	2.41346	7.79627	12.6659	1.26478	13.7503	1.23497	0.880567
ENSG00000073792.11	0.119391	8.11955	0	4.74351	0	8.32055	4.7688	2.05757	3.87929	0.577427	0	0	7.79149	6.36856	0	4.26951	0	8.25398
ENSG00000073803.9	30.0096	32.5738	31.507	49.4416	59.5228	40.0196	60.0621	25.2868	30.7609	14.6449	31.6787	40.3247	29.7328	34.9193	37.2353	43.701	63.2318	34.2324
ENSG00000073849.10	2.01209	3.4873	1.34476	1.21056	1.69844	10.9107	3.24786	8.09834	12.1506	2.47827	2.81397	4.0698	2.56251	2.224	2.70617	2.4607	1.66504	10.8655
ENSG00000073861.2	0.311321	0.083422	0.0937987	0	0.147754	0.433188	0.287668	0	0	0	0.62156	0.627391	0.0801511	0.165812	0.191792	0	0.280907	0.560823
ENSG00000073910.15	2.23506	4.58034	3.20126	1.32596	0.788014	1.58598	0.90782	2.0773	0.753574	4.85962	2.1076	6.77107	3.46591	3.89031	3.9748	1.41971	1.4819	1.2274
ENSG00000073921.13	202.88	188.801	313.707	124.773	327.134	112.446	121.003	140.271	151.177	148.76	247.165	156.558	125.166	100.089	248.626	88.7193	220.357	68.8423
ENSG00000073969.14	3.3661	5.3881	7.99585	3.68073	5.09369	7.20769	3.48348	3.57073	4.60917	8.96571	7.4715	2.91736	5.95058	2.70195	7.09202	4.23932	5.46125	7.02981
ENSG00000074047.16	0.0280259	7.74387	0	3.22731	0	0.56847	6.97956	5.09646	2.24833	0	0.0559452	0.113107	9.26523	17.8125	0	6.11951	0	0.664901
ENSG00000074054.13	4.6307	42.6766	6.06462	8.83925	5.55085	11.4679	9.42106	8.16153	8.55734	15.1723	12.2835	8.84539	34.6605	20.1175	4.05492	8.05668	7.96576	9.43986
ENSG00000074071.9	48.9265	49.0739	56.2601	46.1487	54.5369	44.7425	68.3308	44.174	21.8321	56.574	41.6922	66.9714	51.3348	57.8831	57.5458	48.8962	53.488	47.1528
ENSG00000074181.4	26.097	15.0676	22.1531	36.8462	15.4597	42.8218	43.0505	42.1044	38.9698	33.8997	16.7672	40.6927	18.4238	12.1428	20.0623	34.3964	19.373	40.4317
ENSG00000074201.4	74.2291	141.4	56.9949	86.0833	53.4224	34.0855	40.7433	75.6311	67.4174	67.9212	53.7452	54.9981	120.162	66.9282	49.5476	70.3995	54.221	29.3308
ENSG00000074211.9	34.1335	13.9578	43.5783	20.5798	70.9361	5.50553	17.3865	33.6059	6.6578	36.8423	60.6639	32.2836	14.1575	8.09237	42.9927	19.4474	78.7976	6.54498
ENSG00000074219.9	0.148527	2.51928	0.114545	4.00106	0.281967	6.33411	2.58797	2.84375	4.85703	0.4699	0.593215	0	2.14573	2.12628	0	3.3663	0.536194	5.69494
ENSG00000074266.13	5.72594	10.245	5.34812	8.28247	5.86	6.66007	7.02067	5.90128	6.997	6.49756	8.07371	6.33842	11.2493	7.37817	5.9954	7.22806	4.90274	7.4896
ENSG00000074276.6	0	0	0	0	0.0813015	0.0490413	0.0597094	0.055429	0	0	0	0	0	0.136838	0	0	0.154551	0.0498815
ENSG00000074317.6	0	0.865564	0	0	0	0.632279	0	0	0	0	0	0	1.10778	1.1182	0	0	0	0.321666
ENSG00000074319.8	98.4503	25.36	126.226	55.6279	214.333	36.62	30.305	31.2478	29.5698	76.8107	117.48	81.5862	22.9374	49.4359	123.223	52.3219	184.849	34.7479
ENSG00000074356.12	1.21318	3.18651	0.860998	1.46218	0.407492	5.33447	1.33026	3.94573	9.17173	20.6374	6.13481	1.15086	2.80037	4.2469	1.01141	1.42951	0.773956	8.55823
ENSG00000074370.13	0.989633	0.464071	0.617487	0.86451	2.61175	1.62566	1.16836	1.50909	1.31436	2.03692	1.72095	0.972184	0.467052	0.536872	0.918151	1.07439	5.57572	2.97952
ENSG00000074410.9	74.9293	29.4667	60.6061	97.0958	46.7927	22.457	38.5848	86.2056	14.9649	86.982	66.1338	77.6619	30.5126	22.7382	61.3751	98.8505	48.0066	23.2908
ENSG00000074416.9	84.8529	18.215	125.691	2.41877	158.132	12.5496	1.3274	14.9705	9.85409	125.57	81.5712	84.1598	23.0936	12.9815	141.13	3.5773	140.803	13.9688
ENSG00000074527.7	4.54958	5.65173	7.36028	7.36723	6.99976	1.03109	1.51227	1.43896	2.68391	16.6576	3.40587	4.83507	5.88964	4.19097	10.5127	7.022	6.77569	1.19821
ENSG00000074582.8	18.564	4.3287	19.9394	18.0515	10.4314	16.3528	23.342	12.9596	18.6022	20.9904	20.9988	35.9652	5.39178	16.9829	17.5443	22.2814	4.33941	13.7304
ENSG00000074590.9	1.4315	4.27778	0.641213	3.13775	1.38529	8.83566	13.1389	17.2771	10.2191	5.29159	0.609847	5.62771	4.0649	7.89917	0.685858	2.91985	2.33521	9.42359
ENSG00000074603.14	15.9231	11.1522	12.9432	15.4551	10.6063	9.48809	17.1381	20.43	12.0123	24.3491	18.5548	17.5154	13.1079	10.8972	14.5282	17.6759	10.4811	10.2641
ENSG00000074621.9	0.875284	0.56587	1.73847	0.560686	0.117984	0.470478	0.549498	1.87526	0.412461	2.8448	0.066751	0	0.672082	1.31109	0.850933	0.919571	0	0.532761
ENSG00000074657.9	2.18582	7.75066	6.33712	3.01119	2.69421	4.12622	5.40227	17.8488	6.86096	0.733438	0.82087	1.88682	11.863	9.55117	9.29988	4.04084	5.13391	5.13625
ENSG00000074660.11	0.345546	0.481053	0.372601	0.684306	0.131194	1.0861	0.425711	1.65993	0.888403	1.22185	0.137969	0.278536	0.64058	0.662538	0.609465	0.967284	0	1.27656
ENSG00000074695.5	27.3606	21.4465	23.8634	15.3171	21.3297	18.6341	17.7279	29.3863	21.83	18.6707	23.6056	26.2727	20.2813	15.4384	22.3856	14.4533	20.5232	18.3098
ENSG00000074696.8	19.7919	37.1093	12.8283	58.5953	15.522	32.7522	33.0782	45.8714	20.8149	20.4874	16.5962	15.5845	33.0508	45.8204	10.9767	50.1976	13.6548	26.4442
ENSG00000074706.9	1.37057	0.296963	1.75937	0.353019	2.46712	1.98234	1.64868	0.740801	0.40351	0.891519	3.37044	0.729359	0.266657	1.55305	1.19802	0.604213	0.51317	2.16284
ENSG00000074755.10	4.67098	3.34082	6.84255	5.00861	5.53828	7.36827	5.16157	8.51493	4.93474	7.0216	6.42339	4.42497	3.66577	4.26251	6.21839	5.47419	5.97326	7.31315
ENSG00000074771.3	0	0	0	0	0	0	0	0	0	0	0	0	0	0	0	0	0	0
ENSG00000074800.9	572.083	515.192	584.129	196.938	558.288	684.909	509.673	288.68	394.399	637.566	554.839	535.403	480.314	323.654	527.366	184.488	495.521	649.868
ENSG00000074803.13	0	0	0	0.131245	0	0	0	0.135093	0	0	0	0	0	0	0	0	0	0
ENSG00000074842.3	25.5476	34.5095	13.6235	13.8007	12.8761	25.563	18.1142	15.7817	46.8702	18.9968	9.93529	22.7921	31.9128	31.0822	17.8367	13.9173	15.5115	25.3799
ENSG00000074855.6	2.98859	0.375387	2.19482	0.513982	3.45735	0.401673	0.402681	0.694266	0.713701	3.69071	2.88987	4.14023	0.240421	0.969837	2.64639	0.467803	3.37045	0.384513
ENSG00000074935.9	3.70824	8.13834	4.35446	5.51267	2.16609	4.28182	5.97474	2.61023	2.87974	1.87904	3.22739	3.44929	8.22055	5.26707	3.74912	4.9677	1.71598	3.62168
ENSG00000074964.12	15.4073	1.2621	21.0487	0.83778	27.4192	3.73827	2.17519	2.64493	3.72133	22.2974	15.7423	16.8473	1.26124	2.4929	23.6935	1.18844	25.9348	4.05299
ENSG00000074966.6	0.775899	0.518185	0.409846	0.410927	0.368699	0.19639	0.167587	0.443919	0.309317	3.64426	0.407932	0	0.597383	0.206713	0.335198	0.836177	0	0
ENSG00000075035.5	1.00453	0.26896	0.103889	0.379136	0.245501	0.11204	0.619265	0.633076	0.799714	0.273461	0.516316	2.02948	0.518544	0.0918134	0.106201	0.771843	0.155562	0.0569788
ENSG00000075043.13	0	0	0	0	0	0	0	0	0	0	0	0	0	0	0	0	0	0
ENSG00000075073.10	0.239877	0.385667	0.289093	0.136421	0.227688	0.18206	0.295577	1.09761	0.382395	0	0.239487	0	0	0.668371	0.591195	0.0922507	0	0.123475
ENSG00000075089.5	13.1092	11.1291	7.78173	13.2196	11.031	11.4958	15.071	13.3186	11.1435	6.85364	16.808	13.7319	11.0148	9.75362	9.04914	13.211	8.79953	8.96628
ENSG00000075131.5	2.35519	2.35837	2.91411	6.45482	6.02331	5.82679	4.86129	4.55633	3.14321	3.39041	5.03029	4.6093	2.58954	8.22911	3.94525	4.57391	4.62474	5.56735
ENSG00000075142.9	100.972	66.7799	87.0377	73.5432	130.914	47.3276	85.3051	61.0437	37.8888	39.5266	109.02	78.5876	57.5911	38.8696	67.8655	56.6978	108.047	40.8828
ENSG00000075151.15	10.0973	10.5089	13.9584	9.56114	15.544	16.4106	6.65115	15.6948	20.8128	29.7028	8.55506	13.21	12.3794	12.8995	12.8234	10.511	17.516	16.0977
ENSG00000075188.4	16.8111	25.4883	12.5623	40.8954	10.7272	24.4752	17.0551	13.643	15.3451	21.7402	13.7543	19.1307	21.2645	23.8074	13.7957	31.7346	11.17	20.386
ENSG00000075213.6	0.157785	3.90029	0.110827	7.77882	2.99013	2.45299	9.03761	2.37687	3.1159	0	2.18245	0.316636	3.83857	2.09555	0.226569	8.49562	1.89858	2.69912
ENSG00000075218.14	1.52128	4.3482	1.37505	3.79715	0.601672	11.5782	7.10624	2.46488	3.23294	1.56565	0.759281	1.53281	5.02607	4.79373	0.937152	4.1436	0.686298	11.4834
ENSG00000075223.9	0.416781	12.9057	0.398667	3.98223	0.743755	7.54311	12.1114	10.5982	22.9388	0.816854	0.166418	0.335958	11.9113	5.32473	0.815159	4.77353	1.41431	8.798
ENSG00000075234.12	6.75352	4.33414	5.14135	3.1117	5.67148	5.28399	4.04512	3.60432	3.67652	9.24804	7.78175	4.79061	5.35723	1.65764	3.77807	2.74331	5.52946	5.88827
ENSG00000075239.9	8.31682	8.68642	9.66414	4.61263	6.89549	7.01032	5.00192	10.1498	4.23805	15.6186	4.017	5.24661	7.85948	4.57894	5.83904	2.90952	5.98006	5.13368
ENSG00000075240.12	27.2662	15.4054	21.367	18.6468	40.0853	13.4104	18.3026	19.3273	8.12821	30.7119	11.7014	31.7323	9.13007	8.10591	14.6522	19.7346	49.2938	20.9504
ENSG00000075275.12	4.10541	8.30589	5.822	6.47127	4.13164	10.1742	7.67684	7.89993	5.91182	7.16638	5.98983	4.78367	8.6916	4.10852	7.1493	7.08418	4.81913	10.4895
ENSG00000075290.7	0	0.0517575	0	0.29293	0	0	0	0	0	0	0	0	0.0994625	0	0	0.222844	0	0
ENSG00000075292.14	5.23114	12.3261	8.76204	10.3891	4.0102	14.2558	6.6535	12.9648	13.1354	11.6316	3.96744	5.37615	11.7893	12.3375	9.0938	11.4458	4.06101	15.0919
ENSG00000075303.8	3.1678	2.66611	2.77349	2.31111	4.37368	3.92177	6.66823	1.51271	2.29489	0.71128	2.49126	3.28836	2.89993	2.3005	3.07006	2.14082	5.02323	3.19607
ENSG00000075336.7	5.08974	5.70029	7.05417	7.18177	4.49352	6.04431	7.91273	8.60062	3.9952	5.50344	3.61426	5.13506	6.63869	4.5023	6.5614	6.72654	5.5307	6.96949
ENSG00000075340.18	0.0406944	11.6531	0	0.592175	0	1.2645	8.97115	0.536668	0.839205	0	0	0	12.4906	0.756647	0	0.558956	0	1.13772
ENSG00000075388.2	0	0	0	0	0	0.0916917	0	0	0	0	0	0	0	0	0	0	0	0.186604
ENSG00000075391.12	23.7131	8.95159	30.0765	10.8168	49.6449	10.2164	7.08579	7.34854	11.5392	29.0626	33.9984	22.3526	8.91032	11.9472	28.6241	11.715	48.3475	11.4502
ENSG00000075399.8	4.26414	2.30875	10.7764	2.27241	9.03478	3.54264	4.66771	2.93357	1.14855	11.7393	8.25382	7.5726	2.14662	0.758911	7.6236	2.55099	9.47304	3.66694
ENSG00000075407.13	0.91855	1.90439	0.948795	2.16653	0.615665	1.57436	1.47006	1.94661	3.39379	1.3349	0.863165	1.08908	1.86461	9.32742	1.06525	2.06121	0.780196	1.80777
ENSG00000075413.13	76.8099	95.0498	78.5338	43.1541	69.5573	57.3986	38.5298	68.31	48.1548	67.2423	43.6062	93.0343	94.4023	29.823	71.3384	46.183	77.0602	63.0216
ENSG00000075415.8	255.006	157.36	248.002	206.989	336.456	175.242	118.389	106.034	105.541	216.539	213.488	234.122	157.215	134.984	250.787	184.743	300.702	163.304
ENSG00000075420.8	4.49081	25.9524	1.90739	18.2583	4.97996	26.8753	84.9784	29.5486	48.6539	5.72524	5.35142	8.49409	32.7256	22.7461	2.42062	17.028	4.17727	25.3569
ENSG00000075426.7	51.6973	19.7191	80.25	17.5135	68.137	21.0896	14.8142	29.0374	28.4539	57.7924	41.8317	59.014	21.0103	21.4736	81.4691	18.6767	66.4839	22.8152
ENSG00000075429.4	0	0.26747	0	0	0	0.16843	0	0	0	0	0	0	0.514087	0	0	0	0	0.303565
ENSG00000075461.5	0	1.30498	0	0.0220058	0	0.323041	0.357518	0	0	0	0	0	1.73327	1.05096	0	0.0446363	0	0.278259
ENSG00000075539.9	4.57507	7.7129	6.648	9.85389	10.1523	8.41394	8.76881	10.0081	6.59463	11.6217	5.38155	7.33875	9.53329	6.57244	6.89016	10.0966	9.72602	9.08443
ENSG00000075568.12	9.72314	14.1176	15.1272	12.6424	7.06105	11.4368	14.8873	11.6363	17.6341	17.143	7.57803	7.5046	12.927	18.1237	18.0349	10.0107	6.8227	10.9392
ENSG00000075618.13	10.8981	59.5643	13.5163	52.121	10.0997	168.964	128.117	73.6325	46.5491	14.4642	18.0481	11.4664	59.1092	99.1253	14.2276	54.4304	7.98633	179.545
ENSG00000075624.9	1175.53	521.057	1272.94	480.25	1824.61	970.324	501.567	410.545	598.142	841.172	603.149	952.536	458.949	692.821	1116.85	431.884	1585.21	899.214
ENSG00000075643.5	1.98133	0.398189	1.34316	1.31461	1.64561	0.250629	1.52542	0.28323	1.43079	2.5996	1.05059	1.99613	0.510023	1.54969	1.22042	1.40457	2.01093	0.254905
ENSG00000075651.11	11.2535	9.52882	17.1806	6.03153	11.0638	18.7491	9.05063	6.12554	4.32192	9.67177	13.8694	14.1896	10.9264	6.75371	13.7034	5.81976	11.1827	15.8734
ENSG00000075673.7	0.497608	2.84468	5.33087	0.272513	1.46953	9.17635	2.06479	4.14306	0.528737	31.6701	1.65572	0.668501	2.56212	5.70959	5.72215	0.170074	1.39681	8.13849
ENSG00000075702.12	0.137463	4.71303	0.250847	0.457753	0.0789921	1.63804	0.301504	0.706291	0.265384	0.205621	0	0	5.06884	0.781818	0.512904	0.512254	0	1.80673
ENSG00000075711.16	16.3593	21.6348	17.4708	18.1255	16.6348	22.97	22.4911	11.7976	22.5868	15.106	26.1424	25.3976	19.8925	30.553	14.8851	17.0434	14.7072	19.4397
ENSG00000075785.8	321.116	241.12	559.915	289.94	642.976	372.925	210.934	195.497	254.602	293.781	351.84	252.671	215.868	115.1	467.769	248.885	593.87	293.297
ENSG00000075790.6	122.519	27.2135	102.472	33.9625	106.444	27.1418	21.8564	28.0896	24.5561	78.6163	81.1262	84.9477	29.0924	23.1924	84.1219	26.6882	97.722	25.8574
ENSG00000075826.12	0.125478	0.0252529	0.201631	0.330177	0	0.15269	0.0597217	0.313874	0.0666603	0.206608	0	0	0.0491017	0.514583	0.206113	0.44847	0	0.129153
ENSG00000075856.7	0.88065	3.18966	1.06914	2.91587	0.54684	4.68107	3.25114	5.27005	3.19298	1.88705	0.677957	2.20033	3.43494	4.4754	1.26113	2.85512	1.66396	4.62064
ENSG00000075884.8	1.28997	0.942711	0.504358	0.691484	0.222627	3.50085	1.87848	1.94661	1.12167	0	1.40497	1.89087	1.20782	1.37427	1.03138	0.992239	0	2.53537
ENSG00000075886.10	0	0	0	0	0	0	0	0.157018	0	0	0	0	0	0	0	0	0	0
ENSG00000075891.17	0	0	0	0	0	0.0888122	0	0	0	0	0	0	0	0	0	0	0	0
ENSG00000075914.8	7.56966	12.2862	9.64402	9.18394	7.39048	20.6826	5.59819	8.41445	9.31195	7.48261	5.61596	6.9768	10.9185	12.2158	11.1972	10.3176	8.59041	19.6006
ENSG00000075945.8	2.4812	3.45733	1.59038	1.66784	2.288	3.01198	3.56086	3.77401	9.01653	2.59722	3.35859	2.91302	3.75267	8.58831	1.80658	2.09277	2.65804	2.79065
ENSG00000075975.11	23.385	8.68012	20.3433	5.68161	37.1809	8.78158	11.4357	5.6993	12.323	19.2854	24.5299	21.2838	7.80861	6.42021	19.1181	5.2566	31.1293	7.64715
ENSG00000076003.4	1.46143	9.51043	2.20159	7.51979	1.28811	17.4829	4.82243	4.95452	9.73282	3.35177	0.833579	1.89315	9.35175	9.22845	1.9291	7.06443	1.13018	15.4186
ENSG00000076043.5	168.812	58.4783	192.667	43.0613	257.164	21.7477	39.9711	98.6507	96.5365	123.511	157.646	165.434	55.4642	50.4252	218.675	37.4834	340.171	23.3706
ENSG00000076053.6	12.3904	17.0078	14.1469	8.2553	14.1575	9.2684	11.1847	10.9093	11.416	8.0283	15.2075	10.0436	16.1106	8.42148	14.0994	7.39731	16.6526	9.04964
ENSG00000076067.7	1.25267	2.01399	2.56645	2.49343	10.4355	1.64795	1.1576	1.93414	3.39416	2.91283	2.37584	2.3426	2.19292	2.06816	2.31503	2.69745	8.5899	1.5536
ENSG00000076108.7	8.63934	12.9661	13.8797	8.31954	7.09965	15.6299	8.71477	12.5339	18.3965	19.1208	15.3103	11.3352	15.4577	5.81934	19.5278	10.1838	15.7049	14.8419
ENSG00000076201.10	5.19723	3.76859	4.50203	2.4458	1.78893	8.14356	2.32899	2.1521	5.60464	2.96474	1.78657	5.78929	4.58667	1.59814	5.7419	2.53544	1.70072	9.77667
ENSG00000076242.10	31.2326	20.5051	11.3168	23.7992	10.8196	28.9987	49.6304	14.3471	19.6144	37.6941	40.8282	63.2979	15.7083	26.4627	9.02167	36.1533	17.3791	25.4684
ENSG00000076248.6	6.18933	9.05247	6.7785	12.2903	4.90498	20.4547	9.77191	9.10074	12.063	8.03565	5.73417	7.42631	9.37782	6.69376	6.96666	9.84541	4.9873	18.2093
ENSG00000076258.5	1.79961	0.675116	2.06039	0.511732	0.512462	1.50244	4.98885	0.720451	4.016	4.88998	2.15586	2.17609	0.926673	1.72535	2.21742	0.484446	0.649547	1.38943
ENSG00000076321.6	1.26393	1.54013	0.967456	1.93361	1.22471	2.15603	2.75311	2.22822	3.37934	3.20915	2.37838	1.38584	1.47521	3.57518	1.16093	2.08138	1.94258	2.34056
ENSG00000076344.11	1.71419	0.0640213	1.47715	0.195399	1.19776	0.393371	0.418003	0.193959	0.485784	1.31556	2.20384	1.50735	0	0	1.55588	0	0.928747	0.400854
ENSG00000076351.8	1.60323	4.84719	1.34804	1.77234	4.57845	3.7555	6.70989	3.95198	4.09895	0	1.57932	3.15845	4.54343	1.84462	1.93035	1.34843	5.37286	4.07908
ENSG00000076356.6	2.88762	0.457227	3.83598	3.85053	2.33604	1.07921	0.586082	1.16324	1.77794	3.88981	2.71826	2.97516	0.574353	2.14923	3.71885	3.83525	2.48658	1.182
ENSG00000076382.12	3.57889	20.5581	4.74341	16.6498	1.58153	21.2965	14.0487	11.279	10.2977	8.24719	2.26875	1.43294	20.6057	12.6618	5.68607	14.6484	2.58601	19.3249
ENSG00000076513.12	55.8646	26.3953	130.229	25.6791	119.576	28.9689	38.1921	32.1647	34.0571	87.5885	85.3486	53.7365	28.5638	16.3281	107.702	24.3051	122.181	25.0822
ENSG00000076554.11	22.0832	41.7799	20.6844	22.7418	18.687	17.8932	22.9642	20.3558	34.6152	15.5082	24.8221	21.6459	42.373	22.791	22.8189	21.9383	19.0076	20.1815
ENSG00000076555.11	0.613846	0.25069	0.863142	1.60632	0.795932	1.35821	0.264093	1.04523	0.768062	1.99485	1.50336	0.252374	0.426466	0.513803	0.396195	0.721816	0.193374	1.56158
ENSG00000076604.10	30.3484	30.7753	43.3543	27.2869	68.6275	9.43492	37.4691	26.407	13.8974	40.1302	42.0205	38.5566	24.6991	30.0088	32.587	27.7473	63.7779	7.24806
ENSG00000076641.4	0.664862	1.54715	0.506066	0.86237	0.597877	1.62007	0.797416	1.68066	2.14695	0.95061	0.663574	0.634547	1.62131	1.5466	0.560385	0.807225	0.505087	1.94475
ENSG00000076650.2	0.78491	1.292	0.472975	1.25414	0.425739	1.33329	0.62162	0.769453	1.07229	1.38477	0.895416	0.903816	1.32785	0.836039	0.276295	1.25037	0.809347	1.67355
ENSG00000076662.5	12.8979	4.22964	14.1473	5.43444	17.1721	5.64244	6.20311	5.64586	7.98213	21.6285	17.5432	17.1641	4.62644	6.25521	14.9711	5.79183	17.0021	6.98337
ENSG00000076685.14	57.7664	10.6444	260.525	48.4395	196.874	21.1099	21.7224	18.3311	44.4695	120.682	139.89	110.207	9.41281	37.888	304.925	34.0079	257.944	15.824
ENSG00000076706.10	2.19518	16.9109	2.20188	17.0893	1.35158	16.9789	5.48182	30.4473	34.014	3.51699	2.96112	2.86934	15.2651	13.65	1.7543	16.1461	1.49884	15.4878
ENSG00000076716.7	0.113186	3.16758	0.136136	0.455698	0.220785	2.5323	3.39062	1.55315	3.2748	0	0.451108	0	3.01488	2.12451	0	0.436729	0.279798	2.74768
ENSG00000076770.10	20.2428	4.82385	12.8807	11.0866	11.6894	3.92469	4.27438	8.99892	3.98857	18.8745	20.824	19.3174	3.26504	8.63775	14.9575	13.6956	8.23263	3.65672
ENSG00000076826.5	8.67513	2.11772	8.38433	2.67289	11.8453	1.56653	0.799894	2.86439	1.9958	14.6657	11.9439	9.42783	1.91893	1.6303	9.14229	2.96038	11.8051	1.19414
ENSG00000076864.15	5.23815	3.20224	7.20148	1.13229	9.66155	5.46162	5.9021	3.25353	1.39746	17.6612	4.17975	3.51132	2.49673	1.32437	4.41183	0.947264	7.40574	4.70585
ENSG00000076924.7	3.52518	4.57736	6.32054	5.03319	5.40486	5.30728	4.43562	2.91594	4.06025	5.55827	3.44038	2.41826	5.01508	5.19279	6.08638	5.30681	6.21936	5.39861
ENSG00000076928.13	7.79927	6.70559	5.72171	5.9056	6.32019	6.291	7.91993	11.3794	5.51165	8.06381	5.24072	8.51953	7.71715	7.22242	5.38162	6.35245	7.12517	6.19773
ENSG00000076944.10	13.2546	9.79587	14.5632	6.40018	20.5384	13.974	7.28019	6.001	7.20919	10.2693	14.5827	26.8676	8.0377	9.35232	22.4627	6.27857	25.0526	16.4906
ENSG00000076984.13	4.96311	3.2857	4.15166	5.04334	5.32064	4.09838	2.51761	4.14034	4.56007	4.61506	5.36217	6.58907	3.6076	4.85111	4.74791	5.57938	5.90039	4.26703
ENSG00000077009.9	0	0	0	0.429172	0	0	0	0	0	0	0	0	0	0	0	0.290475	0	0
ENSG00000077044.5	0.244835	1.36795	3.76809	3.95859	2.39918	7.13406	4.71021	4.09714	4.88521	0	1.26422	0.370015	1.94767	9.82368	3.12077	3.439	0	4.94505
ENSG00000077063.6	19.4022	1.93662	14.0833	0.556935	17.89	0.98842	0.354528	4.60696	1.60458	13.8522	6.49431	15.8453	2.48889	2.94948	12.3736	0.896105	30.0001	0.797176
ENSG00000077080.5	0	0	0	0	0	0	0	0	0	0	0	0	0	0	0	0	0	0
ENSG00000077092.14	4.67706	2.26382	3.34903	6.40952	6.97306	0.873086	18.966	6.05735	14.9105	2.55224	5.81589	4.83504	2.57042	12.1011	3.61509	6.6282	8.07126	0.725566
ENSG00000077097.9	7.42867	13.7169	6.02178	6.74861	3.47665	9.17172	5.91485	9.42656	16.0202	6.02891	2.98245	7.15781	10.7551	13.8968	6.37005	6.25155	4.0094	10.8647
ENSG00000077147.10	56.0561	30.0199	58.0137	50.4775	60.3747	19.9604	61.5048	35.6372	31.5134	28.7855	58.4171	40.1939	29.0615	43.5345	49.5056	36.9744	65.8767	18.4238
ENSG00000077150.13	3.06388	3.95148	4.28237	3.16349	2.95299	9.20295	4.61124	6.3496	2.51184	13.2555	4.15776	2.74583	2.70466	5.37769	3.44938	3.23198	4.90095	8.10146
ENSG00000077152.5	6.40593	17.4401	6.17619	35.8485	5.83734	21.7815	40.4324	6.4515	10.6253	11.3996	10.2377	7.23362	15.578	40.9663	3.7908	27.4091	6.47754	17.155
ENSG00000077157.16	1.11744	1.0315	1.12803	3.1387	2.42329	1.41747	0.61112	1.43458	4.18003	1.91527	0.847976	2.12085	1.11566	4.23732	1.47194	3.11819	1.82102	1.80558
ENSG00000077232.12	10.2719	28.3202	8.81071	19.8087	7.49983	16.2794	24.5641	20.7921	16.7058	13.6519	9.1557	7.09219	23.1201	15.612	8.5966	15.7339	5.63041	12.0734
ENSG00000077235.13	8.00658	5.35265	12.0173	6.66843	6.52441	8.94906	2.5758	3.74574	9.3588	14.1741	7.78362	12.9249	5.54591	6.57338	13.6118	7.11501	6.24982	8.16272
ENSG00000077238.9	5.82772	8.03994	8.53414	6.99073	8.31525	12.6284	13.4279	11.2694	10.7783	23.7683	22.8963	7.16155	8.07115	7.5569	9.12611	4.57087	13.2111	11.8661
ENSG00000077254.10	14.1304	12.8985	10.974	11.6272	12.1581	11.2999	10.9892	8.04989	10.8904	18.0733	9.30126	23.4138	12.8144	10.6514	11.9114	8.67018	18.6436	9.57179
ENSG00000077264.10	0	0.266568	0.117222	0.188299	0	0.0213612	0.613661	0.194527	0	0	0	0	0	1.06046	0	0.382578	0	0.0434499
ENSG00000077274.7	0	0	0	0	0	0	0	0	1.43605	0.2707	0.218798	0	0	0.116737	0	0	0	0
ENSG00000077279.12	0	0	0	0.0629615	0	0	0	0	0.0331071	0	0	0	0	0	0	0.127756	0	0
ENSG00000077312.4	33.5735	40.5467	35.3334	35.2026	42.5607	39.7177	39.3594	25.6585	25.4662	25.6074	43.8756	27.2415	32.91	37.27	31.2848	32.4907	48.2702	42.6451
ENSG00000077327.11	0	0.0595077	0	0	0	0	0	0	0	0	0	0	0	0.205755	0	0	0	0
ENSG00000077348.4	24.696	30.6483	12.6642	24.615	31.975	20.4467	27.2209	22.3564	22.8467	36.3259	24.8643	34.2598	32.2211	18.2301	8.74948	20.2081	30.4362	21.0771
ENSG00000077380.11	25.2405	19.6433	30.9325	16.0799	52.0859	23.002	21.489	18.4861	19.3688	39.017	25.2372	18.5318	17.2143	18.5458	34.6342	17.2893	52.0219	21.5055
ENSG00000077420.11	0.59297	0.540226	0.173065	0.217782	0.272616	1.8165	0.353837	0.65698	0.816352	0	0.430053	0.289389	0.888944	0.535375	0.176931	0.220884	0.259141	1.62601
ENSG00000077454.11	7.38804	2.22963	10.9498	1.60816	14.4341	4.9789	4.81285	2.06557	2.01591	15.2693	10.9901	7.71069	2.58673	1.4214	9.20575	1.93218	15.1543	4.86353
ENSG00000077458.8	2.12092	6.55928	4.09715	7.50925	6.97314	5.00044	5.58184	8.85041	6.24973	4.47057	4.31765	4.94475	5.57584	4.35802	2.39862	6.98765	6.74432	4.99861
ENSG00000077463.10	6.50744	5.88078	4.43565	7.63543	7.75125	5.85751	9.98275	5.83523	7.21154	6.30215	6.30624	7.05666	6.33805	8.12377	5.87886	8.17544	6.28196	7.04676
ENSG00000077498.8	0	0	0	0	0	0	0	0	0	0	0	0	0	0	0	0	0	0
ENSG00000077514.4	12.1291	12.6083	6.31641	11.4061	7.04985	7.30023	25.6376	11.9435	3.33409	17.4986	4.62849	17.3994	13.4479	7.60527	6.76886	12.3071	6.65369	11.7899
ENSG00000077522.8	0	0	0	0	0	0.0520791	0	0	0	0	0	0	0	0.0421487	0	0	0	0
ENSG00000077549.13	278.709	113.46	281.693	81.5376	329.716	164.229	75.3847	112.929	107.111	167.278	245.44	251.433	98.6425	74.2221	238.049	78.8057	320.951	156.484
ENSG00000077585.9	0.803334	7.11955	2.42036	2.865	0.3918	7.34841	5.98187	3.27659	6.88412	3.0293	3.26471	0	7.82314	7.48282	3.21703	2.71516	0.74312	7.47708
ENSG00000077616.6	0.19459	0.669108	0.0784644	0.123486	0.123601	0.330414	0.462057	0.367839	0.207548	0.26815	0.129983	0	0.726667	0.346453	0	0.0834913	0.234982	0.0670165
ENSG00000077684.11	0.767053	0.877189	0.683878	1.31407	0.663224	2.12194	0.80255	0.694378	2.14642	6.03705	0.275702	1.10865	0.721394	0.434257	0.84636	1.80971	0.498404	3.07103
ENSG00000077713.14	12.5244	2.83354	13.4093	2.35774	10.1764	6.47284	7.96751	9.87422	3.87299	16.454	17.9511	16.9484	3.43128	13.4778	13.0746	2.59919	11.0912	6.54736
ENSG00000077721.11	43.6167	19.1389	35.5129	40.3552	45.9118	33.4874	40.8789	36.0105	25.1522	26.8736	44.3666	46.206	15.7534	72.22	32.0753	39.8341	43.9659	37.3759
ENSG00000077782.15	1.14944	12.5394	4.13728	1.62467	0.704751	9.85311	2.54097	9.61183	3.80351	3.43846	5.53696	0.783306	7.55486	13.0548	6.83421	1.49575	0.956978	9.07489
ENSG00000077800.7	0	0	0	0	0	0	0	0	0	0	0	0	0	0	0	0	0	0
ENSG00000077809.8	3.74336	8.14297	2.85977	5.72063	4.88589	12.6254	5.24203	8.65381	7.04158	3.41366	3.31801	4.01808	6.58781	7.07815	1.75354	4.92611	1.71326	9.84787
ENSG00000077935.12	0	0.0287821	0.0647304	0.0203611	0	0.0271742	0	0.0614273	0	0	0	0	0.0553073	0	0.132349	0.041304	0	0
ENSG00000077942.13	10.9183	15.2667	8.405	11.1514	5.65998	29.3409	13.3067	39.1396	28.3209	11.923	4.18985	17.3161	16.2822	14.8262	12.9826	12.9947	4.96734	32.5153
ENSG00000077943.7	0.591091	0.377118	0.271377	0.480231	0.641222	0.313324	0.208035	0.418454	0.628004	0.278063	0.168562	0.453716	0.347781	0.899339	0.34675	0.367955	0.812585	0.260727
ENSG00000077984.4	3.30206	1.76802	2.44841	0.577293	1.44528	4.75325	3.44443	3.4874	3.23782	6.27935	6.59037	2.04779	1.83043	3.51621	2.50466	0.390577	1.83289	3.9207
ENSG00000078018.15	1.64068	7.39116	2.22412	12.3686	11.4409	2.84472	12.364	3.88365	2.26587	2.19896	4.47047	1.75247	6.19367	1.04369	2.19102	14.1529	14.2666	4.10713
ENSG00000078043.11	10.5319	10.0407	7.10288	3.24858	1.45911	4.06321	8.29858	11.9086	8.4946	7.8001	7.24701	11.0869	9.74931	29.0492	6.29336	3.11669	0.78446	4.93866
ENSG00000078053.12	0.125387	0.336001	0.151115	0.47542	0	0.824224	0.489226	1.21858	1.95714	0	0	0	0.451941	0.934942	0	0.578612	0	0.857018
ENSG00000078061.8	3.829	7.33065	3.83974	3.54907	4.36835	3.62625	2.6192	3.76186	5.13211	4.44331	3.65167	2.63651	7.64369	4.53113	4.64434	3.66586	4.15378	3.67164
ENSG00000078070.7	15.8869	65.9081	20.0265	11.4175	19.8795	15.8578	17.2736	22.7852	13.5548	14.4318	15.1411	13.6447	57.9334	8.1348	18.3189	10.0512	21.311	13.7772
ENSG00000078081.3	2.65278	60.3494	2.31196	8.83876	1.67087	49.9186	27.2824	5.23698	6.49114	5.09526	3.23296	2.96976	57.8965	1.85783	2.14876	10.1758	1.07199	49.3971
ENSG00000078098.9	1.46713	20.9484	0	10.9657	0	21.3516	11.749	34.9114	28.0692	0.380314	0.15369	1.97766	19.3669	21.7267	0	9.67133	0	19.629
ENSG00000078114.14	64.5122	10.8915	66.1037	32.6558	83.6207	5.12302	9.42891	12.2736	8.6643	61.2272	71.983	65.7375	11.2071	6.76736	56.8591	31.2434	85.4949	5.78844
ENSG00000078124.7	5.50533	6.18211	7.80763	5.73196	5.62695	3.41573	4.39501	4.60757	17.3451	9.92887	11.7063	6.96132	6.54847	4.33406	8.10637	5.168	4.73267	3.34872
ENSG00000078140.9	15.6395	14.3509	19.4069	19.517	28.4366	18.8995	12.1952	19.5992	13.4971	28.7543	22.8555	25.1736	12.581	15.5171	22.1486	20.6318	28.2716	14.6357
ENSG00000078142.7	48.0852	36.2509	42.4893	36.0326	55.0447	26.1461	45.1982	49.0506	30.853	67.5329	47.3868	39.6921	38.2995	93.896	49.5671	32.6298	59.1157	20.7463
ENSG00000078177.9	3.27958	4.27817	3.33475	3.50451	3.31435	3.4632	3.72944	6.99143	2.64935	3.05565	3.84496	2.73781	4.19979	3.9622	3.37706	3.27739	3.81837	3.69947
ENSG00000078237.4	3.02415	6.48283	6.33011	7.78469	3.92811	18.7647	6.86523	5.09875	9.38939	6.29222	3.49649	5.13352	5.9024	11.5322	6.66954	7.46925	5.74619	16.8804
ENSG00000078246.11	23.2259	15.7637	22.9505	10.4355	15.4964	13.9939	9.65984	7.34232	19.6562	15.7218	28.8075	25.3782	17.8264	15.9801	22.4665	15.2654	16.1602	14.5315
ENSG00000078269.9	3.24941	5.71027	3.71726	6.80112	11.9803	5.38936	3.81782	2.90908	4.48363	1.67544	2.40255	2.48558	5.45885	4.00643	3.03317	6.28092	11.8288	6.50961
ENSG00000078295.11	0.0666386	0.0359599	0	0.0506219	0.0549444	0.0675571	0	0.922532	0.53085	0	0	0	0.0689612	0.213478	0	0.0512492	0.104442	0.029788
ENSG00000078304.15	158.334	113.851	154.883	89.9986	214.61	96.3193	80.5968	70.553	99.8822	118.286	182.396	141.937	118.681	52.1387	159.613	98.2881	226.848	111.611
ENSG00000078328.15	0	0	0	0.0943661	0	0	0.0740678	0	0	0	0	0	0	0.128115	0	0.0957265	0	0
ENSG00000078369.13	140.945	109.39	106.142	77.0232	194.756	149.502	92.5732	98.3349	118.112	97.9549	86.4324	88.9291	89.3455	64.949	81.6567	51.1407	138.767	107.099
ENSG00000078399.11	0.79424	0.159619	0.957162	0.469662	0.188476	0.452104	5.99415	5.45092	2.84861	0	2.20648	0.576439	0.102247	3.59591	0.00136764	0.220489	0	0.587767
ENSG00000078401.6	3.92901	17.0071	2.18544	4.58356	3.25132	6.42281	9.55793	3.1114	1.28473	1.99095	1.81037	4.0608	17.0159	10.4103	2.48275	4.02936	4.36362	6.74131
ENSG00000078403.12	6.2839	2.79753	4.84476	5.34589	19.3443	5.99483	26.0891	4.91871	22.3873	41.5852	6.98505	5.50878	3.62158	2.71751	5.10257	3.99643	34.4805	3.97061
ENSG00000078487.13	1.07832	0.318694	0.206411	0.386287	0.563583	0.897528	1.46465	0.115333	0.160737	0	0.594552	0.406494	0.306068	0.638733	0.211032	0.342386	1.07143	1.8279
ENSG00000078549.10	1.00711	0	0.176843	0.579555	0.222875	0.7807	0	0.0335615	0.0935409	0.289921	0	0.236533	0	1.49253	0.28923	0.595359	0.21181	0.79484
ENSG00000078579.8	0.795636	0	0	0	0	0	0	0	0	0	0	0	0	0	0	0	0	0
ENSG00000078589.8	1.45458	0.482462	2.39048	0.250659	1.5062	1.94034	0.814714	1.66401	0	1.96015	2.64056	2.13226	0.524539	0.951674	1.62956	0.20342	0.954684	1.76987
ENSG00000078596.6	26.9181	1.99231	11.7413	1.70109	23.5509	4.54036	2.68535	4.39934	3.26979	6.96741	5.11958	21.495	1.84849	4.36095	11.6898	1.18325	24.9884	4.60771
ENSG00000078618.15	8.34486	15.0823	11.4307	20.2257	5.76165	24.3355	9.92266	16.4385	18.2697	8.7486	8.33802	6.60631	15.5504	11.4867	10.907	19.7052	7.13781	20.5094
ENSG00000078668.9	43.9565	59.6546	31.3052	41.346	41.5981	33.942	43.6574	29.9401	33.5039	29.5101	49.2224	50.9475	47.164	34.492	39.1672	41.6073	43.9453	30.5294
ENSG00000078674.13	11.2141	7.13757	10.7097	10.5766	9.09692	26.6754	6.89503	13.1621	16.1676	12.6681	8.8198	10.1511	8.0858	6.2438	9.93116	9.3897	6.00944	24.1209
ENSG00000078687.12	1.53454	1.40866	2.21903	1.70374	0.934154	1.63314	1.2104	1.99687	2.40347	0.865551	2.34871	3.97527	2.15124	2.55074	3.5463	1.47187	0.161981	1.76317
ENSG00000078699.17	4.64784	2.8627	2.94609	2.377	4.64507	2.91424	8.24861	2.59784	6.60424	6.18607	2.48871	2.69525	2.72329	4.52304	5.10308	2.49805	4.07537	3.43713
ENSG00000078725.8	0	0.0686993	0	0	0.24336	0	0	0	1.86195	0	0	0	0.132034	0	0	0	0	0
ENSG00000078747.8	9.37744	6.44885	19.1913	8.64355	25.3318	10.7189	8.10058	7.3839	11.1936	11.7812	16.9102	7.86192	6.41436	9.54396	18.5939	7.71076	20.4133	10.137
ENSG00000078795.12	0.21387	0.229236	0.25775	0.398517	0	0.273796	0.263531	0.122337	0.170476	0	0.213519	0.431044	0.330408	0.11392	0	0.329017	0	0.337473
ENSG00000078804.8	19.8569	5.36225	60.3914	25.0093	48.3534	3.00973	2.07605	5.08475	4.85337	84.2562	82.3962	21.6647	5.67412	8.91934	65.0184	26.5397	50.5833	3.33538
ENSG00000078808.12	1.11833	4.45509	0.674804	1.48489	0	6.55527	3.44555	3.81744	5.74736	0.519578	0.839929	2.25585	5.75079	2.50446	1.3807	2.70877	0	7.61482
ENSG00000078814.11	0	0.113602	0.0365304	0.167913	0	0.0459668	0.111908	0.510168	0.289563	0	0.0604497	0	0.0935409	0.0645042	0.0746108	0.341024	0	0.0311673
ENSG00000078898.6	0	0	0	0	0	0	0	0	0	0	0	0	0	1.96977	0	0	0	0
ENSG00000078900.10	0.721365	0.623059	0.820803	0.327904	0.738853	1.66316	0.636618	1.09645	2.05852	1.95897	1.03545	1.26088	0.885532	0.778759	0.888401	0.421376	0.936411	1.79693
ENSG00000078902.11	77.8971	16.1382	80.4573	11.5645	120.418	13.139	10.0565	24.4748	28.8755	116.584	73.1743	118.41	16.4691	10.5588	92.5991	13.3697	129.729	16.7822
ENSG00000078967.8	8.6256	9.20297	4.76923	8.37011	7.60339	6.25336	5.38448	10.9253	7.39327	8.17954	9.95301	8.15606	10.8071	12.5024	4.91374	8.19596	8.82651	7.09001
ENSG00000079101.12	0	0.0439944	1.50905	0	0	0	0	0	0	0	0	0	0.0845432	0	0.295214	0	0	0.40635
ENSG00000079102.12	0.255175	0.716374	0	1.02068	3.03711	1.52697	0.20956	1.57359	1.95418	0.302213	0	0	0.188854	2.02461	0	1.11272	0	1.48456
ENSG00000079112.5	1.31461	0.590477	0.550921	0.186856	1.58947	0.0385174	0.113517	0.211291	0	0.910407	2.95326	1.84099	0.742044	0.169005	0.130191	0.175646	2.19816	0
ENSG00000079134.7	1.80175	5.10367	3.74296	4.89656	2.28552	4.59949	4.9172	4.32087	4.06952	1.488	2.9492	1.2115	5.04974	9.67132	2.56214	4.79274	2.17425	4.10112
ENSG00000079150.13	1.12264	4.07089	0.957019	1.84972	0.754611	5.47297	3.36344	9.61449	11.7872	0	0.139917	3.20607	4.68667	5.23276	0.979447	0.962192	1.43511	6.26028
ENSG00000079156.12	1.40423	4.02501	1.77571	4.05936	1.73735	1.68807	0.865071	2.64165	1.78594	0.987752	1.1873	1.47573	4.11318	3.04689	1.5787	3.65127	1.4449	1.92362
ENSG00000079215.9	5.36271	9.74242	6.44409	2.87077	3.14878	14.1817	4.57856	7.50969	12.8493	5.37593	14.2993	7.0611	8.89408	7.51717	6.45425	3.1595	5.15338	16.3948
ENSG00000079246.11	9.43029	8.73314	12.5654	19.7258	8.51134	23.7537	7.53701	13.798	21.5068	8.99601	7.87621	11.0199	9.12613	26.9541	13.3812	17.9845	10.7288	23.5701
ENSG00000079257.3	6.25701	4.55339	2.919	5.96901	2.68222	6.9938	2.23892	6.92858	20.5984	1.9951	1.61256	6.5109	5.63514	4.73215	3.48312	6.2119	4.37268	8.60814
ENSG00000079263.14	0.121192	0.234572	0	0.952557	0	1.12775	0.370134	0.344582	0.480201	0	1.807	0.274522	0.450971	0	0	0.903726	0	0.513482
ENSG00000079277.15	27.1877	15.1777	20.1327	30.8199	19.7931	22.7226	17.4034	18.2395	14.2263	29.9777	12.7183	18.1208	20.1671	6.65926	17.9104	31.2748	16.5672	24.6874
ENSG00000079308.12	3.42123	8.00631	4.04419	5.86258	2.97513	8.92049	4.69805	7.28962	9.88704	3.564	3.66436	3.39306	7.35189	8.50236	3.34146	5.87628	6.14381	8.9071
ENSG00000079313.7	0.295055	1.33278	0.507987	0.894942	0.480117	1.17301	0.623097	0.964103	0.403064	0.83284	0.252435	0.169868	1.47568	1.34683	0.623141	0.907597	0.760567	1.08461
ENSG00000079332.10	38.9978	31.6385	52.9026	35.8825	87.0407	19.3747	29.8268	17.4423	22.0052	65.7665	49.3111	42.2507	28.7908	22.3727	61.8817	36.7311	83.9947	19.5785
ENSG00000079335.13	0.801185	3.01936	2.04784	2.01982	0.70403	3.14263	3.49432	4.81767	2.2343	2.04008	1.31002	0.566672	3.47076	2.28441	2.89674	1.50644	0.836467	2.9392
ENSG00000079337.11	2.61388	0.418195	6.06536	3.84242	6.22387	1.45897	1.01524	1.29067	0.632916	1.33677	8.6838	3.31431	0.542481	0.587671	4.64952	3.74197	6.59807	0.995773
ENSG00000079385.17	82.9018	2.1522	198.305	6.94953	137.511	2.09735	0.642062	0.915766	1.11034	123.932	147.233	85.927	3.54988	2.72279	212.834	5.75294	146.321	3.82027
ENSG00000079387.9	11.6821	12.3735	7.21554	14.2919	13.4003	10.8723	13.4228	9.94357	9.32746	7.37153	9.39466	17.7757	10.6896	9.87119	8.13365	18.5873	14.5646	12.7432
ENSG00000079393.16	4.45622	0.170775	1.24214	3.63754	2.94269	0.687239	0.392907	0	10.1363	15.788	2.29063	0.652392	0.32842	0	0	3.83244	4.64651	0.797988
ENSG00000079432.3	2.19121	4.1268	1.22026	2.75495	0.951924	2.30893	1.6745	6.80548	2.23028	5.33039	2.42455	2.21454	3.42323	1.49269	1.54582	3.16239	1.20678	2.18415
ENSG00000079435.5	1.34605	0.590484	16.4982	0.911042	14.7456	2.56002	6.60983	0.888089	0	14.937	8.97283	2.56571	0.707033	2.02709	19.6072	1.01904	12.5457	3.20122
ENSG00000079459.8	171.706	177.764	150.207	137.552	151.987	141.019	96.8279	95.2069	68.4113	157.82	176.512	178.477	154.847	49.5321	147.889	126.24	149.9	134.632
ENSG00000079462.3	9.39706	15.9777	7.84639	24.2882	9.65205	16.4192	22.0985	13.6011	15.3352	16.2956	16.0391	11.4766	13.6927	7.67857	6.99769	22.581	10.5256	15.9777
ENSG00000079482.11	1.04545	0.618052	1.12896	0.685586	0.746337	0.644308	0.989426	1.53588	1.14803	0.661167	0.668086	1.05524	0.742142	1.21172	0.824479	0.536103	1.18854	0.816039
ENSG00000079557.3	0	0	0	0	0	0	0	0	0	0	0	0	0	0	0	0	0	0
ENSG00000079616.8	3.37842	2.63743	2.79194	4.08715	2.19896	8.59594	3.24139	2.44219	2.46184	5.01295	2.31276	3.89074	2.40952	6.06698	2.61666	4.30612	2.78725	9.04289
ENSG00000079689.9	0	0	0	0	0	0	0	0	0	0	0	0	0	0	0	0	0	0
ENSG00000079691.15	1.71149	6.66391	2.31207	7.75937	1.13945	5.82709	4.94723	2.77738	9.27265	4.74013	2.13455	0.568615	6.5644	4.08607	1.89159	7.5266	1.14566	5.38328
ENSG00000079739.11	28.197	12.9264	14.2983	9.56665	19.283	6.70187	5.70656	11.525	16.1904	20.0723	17.3596	27.1841	13.043	5.19359	14.4176	10.4782	21.1167	6.69187
ENSG00000079785.10	15.6906	18.8313	17.8445	19.2155	14.2644	16.8475	16.1546	15.1614	14.9117	16.0124	14.8542	14.5482	15.3238	32.4073	17.7894	14.107	12.4959	13.8008
ENSG00000079805.12	9.46515	17.2139	25.7158	13.613	27.8263	23.4697	15.8508	12.2247	14.8987	25.6864	16.1073	10.0796	15.7735	10.6523	25.7513	11.0145	30.3692	22.5505
ENSG00000079819.12	0.416695	9.80093	3.67678	2.67201	0.444018	10.4894	4.22534	8.98822	6.88909	2.40663	0.971732	0.545829	10.8856	10.4731	6.80956	3.11437	0.562763	12.5763
ENSG00000079841.14	0.0912643	0	0	0.201418	0	0	0	0	0.591617	0	0	0.367879	0	0.123918	0	0.272401	0	0
ENSG00000079931.10	8.87445	2.45494	6.96197	0.884683	7.15508	5.08325	1.67034	4.6592	1.85237	7.6546	6.82062	10.5462	2.23596	3.78941	7.07691	0.897274	7.86864	4.82076
ENSG00000079950.9	25.7002	8.91365	32.0073	12.4059	33.7182	12.2616	7.00022	9.45602	8.40965	35.2193	21.494	18.5789	7.19508	4.71605	22.254	9.78102	20.4956	9.07905
ENSG00000079974.13	2.46539	2.12942	0.600224	2.01566	2.98925	0.970546	2.16436	1.77312	2.67389	1.53169	1.40711	2.91583	1.75356	2.64213	0.208705	1.46391	1.86504	1.15082
ENSG00000079999.9	47.5835	40.2083	36.1649	46.1843	54.4219	31.6037	60.2538	45.2315	32.6297	40.7871	48.8482	55.8881	44.2092	57.2885	40.5297	47.9443	55.8812	36.358
ENSG00000080007.6	0	0.344486	0	0	0.151527	0.109176	0.0983382	0	0	0	0.159373	0	0.24656	0	0	0	0.288084	0
ENSG00000080031.5	0	0.0806957	0.141542	2.39969	0	0.406377	0.309158	0.201486	0.467983	0.290092	0.117234	0	0.103367	0.250198	0.144698	2.89524	0	0.302229
ENSG00000080166.11	0	0	0	0	0	0.0213763	0	0.0966312	0	0	0	0	0	0.224986	0	0	0	0.0434837
ENSG00000080189.10	9.53895	12.3811	15.7674	13.7409	17.0321	10.1041	28.2519	18.1761	16.2499	13.1452	23.4191	12.6425	11.8284	10.3057	18.4422	13.7672	18.8012	8.4844
ENSG00000080200.5	5.00097	4.06429	6.99624	3.11954	6.23112	4.73509	2.7827	6.23475	4.82588	11.9031	5.39836	4.39473	3.73737	6.24741	7.24413	3.41959	4.61715	4.56434
ENSG00000080224.13	0.894831	3.62191	0.119778	0	0.566033	0.107558	0.259571	0	0.158426	1.04012	0.198441	0.849617	3.95834	0.223936	0.244929	0	0.358735	0.102314
ENSG00000080293.5	0	0.0594458	0	0	0	0.0561248	0.136675	0	0	0	0	0	0.114242	0	0	0	0	0
ENSG00000080298.11	5.39819	5.72659	4.4857	4.09813	1.97369	2.03711	2.38986	8.01503	8.69858	3.12992	2.5145	4.61884	9.01335	0.671274	2.59275	5.50957	3.14107	2.89903
ENSG00000080345.13	4.50438	16.7618	5.14887	16.3278	2.63849	15.6858	15.677	8.53481	11.9901	3.24324	3.56514	5.16742	16.0971	12.8623	4.4154	12.2958	2.83841	15.2793
ENSG00000080371.4	15.7667	9.5907	15.469	16.3893	14.8195	7.18148	13.6069	9.20946	14.6043	13.1069	19.1553	13.3044	9.75332	11.7974	13.4558	15.7307	15.8109	7.33575
ENSG00000080493.9	0.935639	0.113694	1.26231	0.0682837	2.40702	0.0251701	0	0.0855176	0.139083	1.48999	1.65012	0.30152	0.111266	0.185898	0.921861	0.0553956	2.65266	0.025599
ENSG00000080503.15	10.7827	19.8798	11.045	8.15269	14.7018	7.58957	9.05324	16.6314	6.02087	19.3973	4.89359	9.31735	25.5345	6.23339	14.0691	7.18728	14.7126	7.66766
ENSG00000080511.2	0	0.197768	0	0	0	0.560158	0	0	0	0	0	0	0.380392	0	0	0	0	0.760467
ENSG00000080546.9	6.19466	2.72839	4.39426	2.43162	5.29332	2.72841	1.03314	3.06976	3.98717	5.52498	3.20302	4.44498	2.86907	1.30283	5.06406	2.60545	6.31524	3.323
ENSG00000080561.9	8.78386	2.42539	12.519	3.84174	15.6098	3.64774	10.8828	4.95747	8.38279	9.82139	21.0821	7.90456	3.23303	5.83029	13.1096	3.81061	17.9516	3.4349
ENSG00000080572.8	0	0	0	0	0	0	0	0	0	0	0	0	0	0	0	0	0	0
ENSG00000080573.6	0.308857	1.70489	0.670004	2.37714	0.293169	3.35993	1.06529	3.03759	3.00255	0.305118	0.246618	0.373397	1.9399	2.63159	0.760977	2.5413	0.557281	3.11527
ENSG00000080603.12	1.33391	2.88246	2.73027	3.74758	1.07673	3.74401	2.83498	3.43569	5.20939	1.30187	1.39049	2.74858	3.06113	3.92928	4.48063	3.41912	1.22286	4.30863
ENSG00000080608.9	7.22517	10.1235	7.86827	12.0796	5.61876	3.2594	5.89885	8.76206	6.52156	1.29019	6.77832	5.26301	10.22	5.19289	5.792	11.1141	5.96968	3.40523
ENSG00000080618.9	0	0.141105	0	0	0	0	0	0	0	0	0	0	0.135598	0	0	0	0	0
ENSG00000080644.11	0.307421	0.162181	0	0.0777516	1.34381	0.124441	0.12433	0.705189	0.160851	0.60746	0.245499	0.495613	0	0.0654913	0	0.0784265	1.82543	0.189865
ENSG00000080709.10	0.159586	0.155526	0	0.0907047	0	0.154832	0	0	0	0	0.159218	0	0.149497	0	0	0.122667	0	0.246275
ENSG00000080802.14	9.25258	10.7086	8.19991	10.6921	8.30537	7.80006	12.087	7.06964	7.50066	7.69155	6.0484	10.1205	10.8788	6.55631	8.56386	10.0913	8.87418	8.33406
ENSG00000080815.14	75.026	33.8678	53.3747	44.807	66.6648	39.0223	59.1798	38.1889	50.8826	38.4224	76.2271	52.7454	34.9462	21.1325	59.5997	41.6845	73.6381	31.2033
ENSG00000080819.2	3.65678	4.78631	5.8478	2.58625	3.20404	10.1409	7.3642	7.56054	5.94061	7.99026	8.28345	3.11772	4.63474	5.16859	5.89177	2.9746	3.80707	9.77232
ENSG00000080822.12	142.268	79.8736	174.221	25.9521	235.381	111.288	172.483	46.8905	64.2656	121.041	152.476	125.647	88.5713	92.5405	162.281	29.3903	231.791	122.965
ENSG00000080823.17	0.637884	7.85311	0.621896	4.02549	0.208327	1.56346	0.637823	0.333692	5.62495	0	2.01614	0	9.55053	1.64739	1.27565	4.074	0	0.932015
ENSG00000080824.14	22.1799	134.182	114.543	121.908	194.031	128.721	61.6555	62.9932	131.352	18.1372	67.575	18.1447	120.991	63.7789	113.045	107.438	179.741	116.404
ENSG00000080839.7	5.43251	5.7892	1.39884	4.95218	3.10365	7.0628	14.4241	4.18734	2.91784	6.5011	4.75568	4.68052	6.06894	7.26708	1.59681	4.68381	4.72584	6.39295
ENSG00000080845.13	2.82729	9.39345	4.52951	4.49444	11.5306	9.78959	7.20141	6.96708	9.69289	7.95123	3.19444	4.03032	9.67866	4.46776	5.85666	5.04412	14.9333	9.44418
ENSG00000080854.10	0	0	0.0625569	0.0370245	0	0.289442	0.0937372	1.52213	2.12252	0.187935	0	0	0	0.945389	0.127888	0.0399156	0	0.522392
ENSG00000080910.7	0	0	0	0	0	0	0	0	0	0	0	0	0	0	0	0	0	0
ENSG00000080986.8	2.43451	17.6581	2.03133	11.9256	1.95543	22.2579	5.91413	4.77948	7.32779	3.23822	4.3178	2.64191	17.1562	10.6201	1.15375	9.70614	1.89729	22.4846
ENSG00000081014.6	2.41959	2.90505	3.11945	2.66492	2.60542	2.70476	1.9019	3.30245	2.23263	2.25965	2.85377	2.30443	2.99128	2.36288	3.18869	2.5724	2.68264	2.60619
ENSG00000081019.9	6.83888	3.83451	6.61439	6.30797	6.16422	4.71074	4.70773	4.30477	2.83923	6.38703	8.31726	7.99	4.14216	3.9785	7.29217	6.78357	6.74009	4.49532
ENSG00000081026.14	1.59085	0.920539	3.29851	1.32433	4.39022	1.59296	0.401272	0.507999	1.55752	2.51289	3.84275	1.67783	0.914799	1.0116	3.29941	1.43473	4.2988	1.73539
ENSG00000081041.8	0.181572	1.75155	6.1271	3.02903	0	4.50174	1.56645	4.15497	0.868537	5.3839	16.6813	0	2.43165	7.5457	6.71383	3.63205	0	2.99155
ENSG00000081051.3	0	0.129982	0	0.245592	0	0	0	0	0	0	0	0	0.249754	0	0	0.497851	0	0
ENSG00000081052.10	0.0363804	0.010198	0	0.0721473	0	0.0962828	0.0448157	0.0832113	0.0607514	0.179705	0.076074	0.146613	0	0.20266	0	0.073164	0	0.0979216
ENSG00000081059.15	1.52253	0.587453	1.22667	0.59565	0	1.57951	0.434933	0.836294	2.69023	0.834776	0.422344	0	0.559626	1.43667	1.83307	1.11218	0	2.76857
ENSG00000081087.10	12.7918	13.3316	8.57919	13.0653	8.99241	24.5024	25.9942	12.2112	13.4524	20.4366	14.3871	13.8723	14.6784	7.57088	8.13294	9.78607	6.1016	21.2772
ENSG00000081138.9	0	0	0	0	0	0	0	0	0	0	0	0	0	0	0	0	0	0
ENSG00000081148.11	0.0906934	0.0243023	0.0546504	0.0257893	0.12913	0.0344169	0.0837875	0.0518569	0.0361332	0	0.135779	0.0913684	0	0.0482953	0.0558622	0.0174349	0	0.0700063
ENSG00000081154.7	8.23884	12.8448	9.84501	6.05458	4.99293	14.5976	20.0893	16.1632	15.298	6.48829	6.85793	6.75583	13.005	13.2023	10.954	5.29699	5.71358	14.5479
ENSG00000081177.14	12.9581	7.60559	8.72442	11.7626	12.5269	5.83541	6.80524	7.36723	15.8251	9.92929	8.91482	18.0057	8.25627	4.41134	9.48904	10.9517	11.3972	4.86451
ENSG00000081181.3	23.9196	8.15373	27.7706	9.31809	30.4534	2.94027	3.24518	0.964199	4.26158	22.5202	22.5621	27.3808	8.36259	1.33775	21.2407	7.94928	29.7442	2.51391
ENSG00000081189.9	0.757003	1.96065	0.748178	1.64075	0.712323	3.32115	1.38997	3.1867	2.37906	1.73153	2.07081	1.13694	2.66802	3.30296	1.11268	1.50472	0.22181	3.23301
ENSG00000081237.14	11.0626	10.0484	12.3451	10.0103	11.1957	35.3506	15.6984	18.7577	9.00929	7.00202	17.6506	7.72047	10.9399	12.0804	7.09709	9.13655	16.8932	32.3234
ENSG00000081248.6	0	0	0	0	0	0	0	0	0.0507377	0	0	0	0	0	0	0	0	0
ENSG00000081277.7	361.284	199.19	341.277	190.624	384.216	172.811	163.955	130.871	40.0488	332.134	284.739	378.827	188.306	166.16	317.363	181.136	327.752	168.449
ENSG00000081307.8	8.7968	12.0408	7.14201	14.5155	10.0407	15.9411	16.5587	15.7489	18.7518	6.10815	14.8551	14.7062	11.6203	11.4296	6.28317	10.5138	10.6624	15.1263
ENSG00000081320.6	13.4972	16.4735	11.5997	16.4877	7.70168	17.6317	26.514	31.1954	13.5523	9.77441	15.9235	6.79092	17.9363	20.0263	8.62364	14.1382	8.24091	16.6584
ENSG00000081377.12	1.56423	3.8857	0.45963	6.18695	1.14208	2.33694	5.6269	1.52341	2.82792	1.55385	3.05367	1.94012	4.97537	4.31715	0.942928	4.79019	1.37627	1.92318
ENSG00000081386.8	3.8365	5.11197	2.35571	8.51856	2.68703	3.81363	8.01171	3.96512	5.81599	2.75981	3.34601	3.45245	4.06454	3.13404	2.87431	7.33466	2.01625	4.31086
ENSG00000081479.8	0	0.00633401	0	0	0	0.0119603	0.0597185	0	0	0	0	0	0	0.0125869	0	0	0	0.0243272
ENSG00000081665.9	19.3185	12.5632	24.748	9.67802	18.1228	8.58751	12.8701	8.83264	5.97466	18.1367	37.5413	17.6903	15.908	5.7855	26.3713	10.6461	17.2004	11.3304
ENSG00000081692.8	0.862594	1.46399	1.18708	2.27511	1.99796	1.49014	2.66742	1.56819	1.21393	1.18862	1.7004	0.969721	1.30322	2.79129	1.4389	2.70726	2.6747	1.27752
ENSG00000081721.7	3.10914	5.27647	2.08169	6.15599	2.29539	3.14634	6.59912	6.32402	4.9573	4.26797	2.0698	2.78562	6.04982	8.4664	2.55468	5.71417	3.7417	3.02365
ENSG00000081760.12	21.9515	9.71337	20.4013	9.15695	24.8252	15.3172	9.82261	9.30245	18.0247	64.5638	39.0351	31.2182	9.14984	3.23457	24.0711	15.8548	30.5581	18.3945
ENSG00000081791.4	14.2444	7.12536	13.9724	5.72657	10.7171	8.55862	9.8906	14.365	6.68498	8.34473	13.2947	9.66006	6.65961	5.35146	14.7977	6.34694	9.93397	9.6268
ENSG00000081800.4	0	0	0	0	0	0	0	0	0	0	0	0	0	0	0	0	0	0
ENSG00000081803.11	0.665941	2.87629	0.366593	1.57498	0.859167	2.24542	0.77491	3.17294	2.62617	0.706888	0.865434	0	2.82227	3.48884	0.352215	1.67211	1.63472	2.79449
ENSG00000081818.1	0.0539495	0.0578255	0	0.143182	0	0.163785	1.0634	0.617012	0.0859852	0	0	0	0.111108	0.229854	0	0.165957	0	0.222123
ENSG00000081842.13	0	0	0	0	0.172584	0	0	0	0	0	0	0	0	0	0	0	0.328131	0
ENSG00000081853.13	0.439137	0.15335	0.430855	0.125372	0.345116	0.235498	0.0805518	0.798861	0.328393	0.340211	0.144745	0.263535	0.150821	0.16218	0.5033	0.0856235	0.226445	0.285653
ENSG00000081870.7	25.1255	17.6062	19.1447	27.0595	17.6841	30.1794	15.4898	15.1371	16.6171	5.11628	15.1364	9.39214	16.427	13.2807	16.5882	20.8826	16.0527	24.1488
ENSG00000081913.9	4.29758	7.49979	5.74705	7.90295	8.96248	5.52911	4.02269	8.88261	3.06181	10.6271	5.29545	4.08386	7.85423	2.57944	6.61996	7.44061	6.80071	5.4832
ENSG00000081923.6	7.30335	12.6143	17.6911	8.52165	19.3726	4.95593	15.6232	13.1586	6.63532	10.2149	16.7815	7.71294	12.3862	4.36388	20.1456	8.85307	15.6489	5.91687
ENSG00000081985.6	2.05101	1.95774	0.298539	3.45289	0.720183	0.767575	0.46839	0.86884	1.66273	0.814738	0	4.6047	1.9853	0.404376	0.203007	3.28236	0.297433	0.389747
ENSG00000082014.12	2.4335	0.962936	2.10272	0.476743	1.86925	6.30845	6.03929	7.04497	8.22368	10.4335	1.25545	1.52067	0.832582	5.47736	3.09911	0.483618	1.92731	5.35492
ENSG00000082068.4	5.28504	10.1823	3.69415	5.12094	5.81806	4.57838	5.66414	3.66318	6.43755	2.75414	2.6484	9.52794	8.59174	6.51843	5.14825	4.82155	6.03367	4.87635
ENSG00000082074.11	3.54865	2.23929	1.02915	5.18186	1.47603	13.0005	7.12538	5.88978	3.73703	5.19296	4.71432	6.21845	1.199	2.04204	1.91131	7.01071	0.280186	12.4679
ENSG00000082126.13	0	0.675736	0	0.69988	0	0	0	0.625454	0.159035	0	0	0	0.834784	1.5351	0	0.597813	0	0
ENSG00000082146.8	18.3362	3.55084	23.9101	4.58713	49.7953	2.02342	3.38294	2.85588	1.63644	8.79343	13.2301	17.8269	2.26646	2.37083	16.6723	5.64504	35.7827	2.32554
ENSG00000082153.13	239.751	87.9411	355.845	133.139	518.756	100.59	136.214	84.6514	149.698	184.974	294.474	229.335	84.0654	100.701	351.073	135.467	534.103	100.391
ENSG00000082175.10	0.0272325	0.0729726	0.0984594	0.1239	0.0258494	0.0826751	0.0990995	0.0622826	0.216988	0	0	0.0548688	0.0981352	0.231161	0.0670931	0.0837602	0	0.0980942
ENSG00000082196.16	0.524935	2.75699	0.506718	5.57015	0.398618	21.6754	2.58719	43.5637	26.9142	0	0.209626	0.84638	3.46009	10.3985	0.77621	5.24756	0.378955	21.1554
ENSG00000082212.7	6.36262	9.04431	5.04669	9.12424	5.96116	12.8521	9.92124	7.73619	6.54591	6.76807	4.01388	6.167	10.1949	20.8677	4.36688	8.91335	6.39593	11.8268
ENSG00000082213.13	11.3331	15.981	8.08251	8.62453	12.3825	10.4183	19.7257	10.8688	8.53442	8.55059	11.1725	7.85012	18.3775	13.0043	8.13035	10.3531	9.05691	11.7177
ENSG00000082258.8	23.6178	26.5677	22.7814	17.5565	22.1482	10.1205	25.8629	17.9552	19.483	27.4597	21.9029	24.959	27.4883	21.8137	25.0872	15.9242	28.9979	11.3315
ENSG00000082269.12	23.7792	8.81096	34.5786	12.395	34.4145	11.5714	8.83757	9.48356	6.60947	20.553	32.7044	22.0158	9.14252	4.15379	31.5102	11.2114	40.8398	10.2951
ENSG00000082293.8	0	0.0410069	0	0	0	0.0193569	0	0	0	0	0	0	0.0393935	0	0	0	0	0.0393771
ENSG00000082397.11	4.41263	2.07744	5.19947	1.0801	9.91353	5.80551	0.151348	3.91069	2.47088	4.54629	3.44188	5.69021	0.88562	4.23303	6.80065	1.46135	6.68994	6.19425
ENSG00000082438.11	61.0035	18.5731	86.226	27.2534	76.3819	4.38102	25.5071	10.0185	16.3354	48.3779	60.7319	43.8612	19.3678	9.00809	80.3583	29.5509	65.8711	4.82543
ENSG00000082458.7	8.06138	1.50973	7.75311	5.22679	10.9356	3.22227	1.26448	4.63294	3.72579	8.78946	7.15524	9.12904	1.88822	2.2506	7.25894	5.32248	10.2615	3.33491
ENSG00000082482.9	0	1.06462	0	0.618469	0	0.0587539	0.0715261	0.174402	0.185096	0	0	0	1.12553	0.362311	0	0.630965	0	0.0597616
ENSG00000082497.7	0.625006	1.63537	1.81663	1.04544	0.418772	1.73003	3.21556	1.93408	1.11327	0.181604	1.17428	0.444485	1.89281	3.9549	2.17405	1.10261	0.265351	1.74066
ENSG00000082512.10	0.907408	2.38597	0.412765	1.08707	0.246362	1.31598	2.47408	2.12792	1.94949	0	0.390693	0.915166	2.16644	3.24461	0.723431	1.19853	0.468933	1.50998
ENSG00000082515.12	27.26	20.7251	31.33	24.2778	34.9058	23.8993	12.899	10.8862	14.1728	21.9431	37.3601	26.8548	18.6342	13.5107	23.4941	17.5661	25.1917	19.2678
ENSG00000082516.8	2.37885	2.91129	1.7116	1.89808	1.41548	4.32958	2.36183	2.23324	1.86731	1.22766	2.12632	2.14627	3.2903	3.28995	1.8371	2.04774	1.40942	4.09289
ENSG00000082556.6	0	0.0711745	0	0	0	0	0.330535	0	0	0	0	0	0.0394692	0	0	0	0	0
ENSG00000082641.11	15.7172	106.997	21.1126	44.9113	23.3202	107.13	89.1859	89.1525	133.741	46.55	23.7424	14.7593	93.314	66.7469	25.9603	49.9225	35.6571	111.207
ENSG00000082684.10	0	1.32636	0	0.208776	0.0975595	0.423841	0.508917	0.0587703	0.0819037	0	0	0	1.19075	0.586319	0	0.105898	0.185469	0.758684
ENSG00000082701.10	16.2905	20.9945	15.7015	21.7066	14.8068	30.9163	21.8299	21.7834	42.8362	17.7601	15.8536	12.438	18.773	12.6266	14.2585	19.386	16.2449	28.7442
ENSG00000082781.7	65.8575	61.9497	110.814	80.6782	96.0774	92.0483	108.952	147.066	223.308	55.8154	74.2872	59.471	63.9112	54.7787	87.1443	75.7307	115.431	88.3003
ENSG00000082805.15	11.4578	6.32042	3.42998	7.29958	15.4431	12.5374	9.66975	10.6751	27.5153	12.2596	6.42161	8.58164	6.23748	10.8295	4.19049	9.35473	17.0894	14.3043
ENSG00000082898.12	57.1412	98.4727	44.1129	77.8732	65.8692	79.6578	110.97	46.8266	50.837	67.2173	60.8878	39.6898	92.164	93.12	42.9861	60.6682	45.6446	70.577
ENSG00000082929.4	3.02452	0	4.9705	0.208509	1.56857	0	0	0	0.438544	0	0.806974	0	0	0	4.06795	0.423225	2.91765	0
ENSG00000082996.15	67.08	109.935	71.3335	148.467	73.9802	100	176.137	100.164	135.81	78.6475	83.0938	75.9773	109.439	112.676	89.2607	151.561	64.1611	102.856
ENSG00000083067.18	0	0.437073	0	0.015797	0	0.0210205	0.644578	0.0699806	0.836871	0	0	0	0.358896	0.0444492	0	0.032082	0	0.0429531
ENSG00000083093.5	5.09537	5.91498	7.06419	15.6735	5.45429	8.49568	9.43038	10.1112	6.89066	5.83381	8.23959	5.12983	5.49229	14.3049	3.18357	16.4217	5.9544	9.1406
ENSG00000083097.10	5.54991	1.70517	2.58023	1.52058	3.45382	2.10125	2.09802	3.51268	4.56672	2.92265	3.21592	5.87621	2.2589	1.22147	3.2055	1.78458	5.1822	2.43556
ENSG00000083099.6	1.53841	4.73089	1.85977	5.03498	1.4749	4.43371	2.39247	1.16295	9.6612	1.92102	1.54593	3.10614	3.39958	3.23005	1.91573	5.48405	2.80694	5.86581
ENSG00000083123.10	14.1608	5.24734	11.338	4.63469	6.82463	5.09486	6.7024	3.79683	9.19218	10.0823	5.6121	17.7288	3.80579	2.84294	13.928	5.22525	6.15214	4.34224
ENSG00000083168.5	8.55991	17.2462	15.023	16.967	9.22509	13.4948	14.0752	13.7249	12.8315	4.83209	9.45893	11.7454	16.2179	8.25113	21.3571	16.5895	14.4716	15.3446
ENSG00000083223.13	8.33133	4.59644	17.1187	6.93484	8.08965	7.64765	4.73202	9.35888	4.71172	9.40054	10.5258	14.0597	4.44595	5.25304	10.9134	6.00454	8.03991	7.64215
ENSG00000083290.15	0.703566	1.09807	0.459309	0.831018	0.28346	0.654742	1.35091	4.06041	1.66938	2.31507	0.933625	1.00322	1.33657	3.27039	0.613961	1.08011	0	0.819701
ENSG00000083307.6	56.7557	27.9579	34.4968	20.3318	18.0152	12.0918	50.3708	19.4226	11.4999	60.7681	16.2999	50.1741	23.9463	14.3438	61.5636	21.5691	11.8106	9.75849
ENSG00000083312.13	29.9163	40.5626	27.0116	58.2117	36.3787	32.7366	71.5947	29.0055	25.5011	19.9023	29.8371	19.8531	35.1856	39.7457	23.5413	49.5336	30.1848	29.309
ENSG00000083444.12	6.77982	24.5945	5.91479	11.5739	4.73209	33.2012	34.3658	30.0482	37.5149	5.99082	9.12376	6.51651	24.0865	15.3185	6.18343	11.5325	4.61971	30.7355
ENSG00000083454.17	0	0	0	0.317614	0	0.670926	0.248522	1.61512	0.220451	0	0	0	0	0.441985	0	0.183944	0	0.360536
ENSG00000083457.7	2.77486	3.7313	2.91856	3.57703	2.01136	1.14875	2.67257	2.71192	2.57312	4.23767	3.02159	1.62663	3.53272	1.88081	3.23217	3.80231	2.18492	1.60983
ENSG00000083520.10	10.3899	11.1467	13.5953	8.536	11.776	6.37532	8.52163	5.51294	5.00078	9.0021	13.2793	8.10816	10.8828	16.6329	12.5984	7.51352	13.3423	6.54459
ENSG00000083535.11	2.31822	3.32422	2.11426	1.92416	2.49783	2.15574	2.16129	2.86636	2.59642	1.23805	2.50172	2.52517	3.41954	6.87395	2.31582	1.9274	2.48736	2.12826
ENSG00000083544.9	29.2086	8.48523	20.8748	4.98439	37.9099	6.00886	14.5269	4.85925	6.39946	11.1807	29.4737	28.7891	9.3507	12.611	22.1074	4.51769	43.9825	6.66783
ENSG00000083635.7	1.00917	3.15488	1.28379	1.04157	0.638608	1.07798	1.86486	0.57709	2.05522	0.276957	0.783489	0.677862	2.71344	2.62755	1.51962	0.991677	0.404674	0.807919
ENSG00000083642.14	3.5991	5.48146	3.40766	5.74445	1.96181	5.90526	6.97553	4.34947	3.76996	1.37377	3.65893	3.16518	5.50363	7.38458	3.86989	5.18584	0.945445	6.51329
ENSG00000083720.8	4.92109	8.22578	4.25619	1.93165	1.97849	5.03856	1.14118	1.98964	2.5837	2.57398	3.0052	5.13354	8.38253	5.55002	3.99442	2.18168	2.08943	5.66131
ENSG00000083750.8	6.51538	8.34909	3.17509	6.23702	7.73813	4.29744	3.94598	4.8529	15.8112	2.94142	4.98602	8.0115	9.65074	4.22824	1.3265	5.419	6.01703	5.11035
ENSG00000083782.3	0	1.34432	0	0.156959	0	11.4122	1.13656	1.92796	7.17444	0	0	0	2.26167	1.64868	0	0.212271	0	12.3124
ENSG00000083799.13	7.33293	4.55965	9.94323	5.22339	2.77898	9.05688	5.67428	9.5275	8.95402	11.0364	10.6331	6.66384	3.91113	4.62166	6.65225	5.00984	2.61651	11.6072
ENSG00000083807.5	0	6.27865	3.02556	8.25597	0	2.13333	8.77334	22.0391	2.03228	4.13879	3.34525	0	5.60788	3.12342	2.06446	9.03606	0	2.62105
ENSG00000083812.7	3.62876	1.32804	3.87564	2.18901	4.3803	1.74706	2.75311	2.11118	2.37736	4.26449	1.89183	4.54363	1.39631	1.47666	2.78694	2.93887	6.18607	1.5898
ENSG00000083814.8	0.331231	0.221749	0.25699	0.219629	0	0.269678	0.101957	0.473271	0.527626	0	0	0.429798	0.340897	0.0881524	0.525543	0.32806	0	0.255561
ENSG00000083817.8	5.70811	1.80194	4.4291	2.37171	4.4533	1.58258	2.11941	2.59363	2.4927	5.02183	4.37122	6.30318	1.2884	0.832929	4.23911	1.92443	3.66883	1.28786
ENSG00000083828.11	6.61786	6.38879	6.69089	4.31592	14.8142	6.47525	4.4815	5.40193	7.88316	3.09779	7.44588	7.00752	8.38498	1.21964	8.92025	4.31277	17.3102	8.21939
ENSG00000083838.11	4.18128	2.50459	3.62079	2.13558	2.69844	1.46551	3.38974	2.83836	4.41338	2.68687	2.18287	6.59983	2.58941	1.60241	3.27901	2.25933	4.808	1.65378
ENSG00000083842.8	1.10098	1.47546	1.43744	2.26108	2.35245	1.46305	2.1478	2.3619	3.07142	1.35984	1.2829	1.29434	1.3232	1.61266	2.0349	2.89324	2.81483	1.55842
ENSG00000083844.6	7.77955	8.51133	6.00559	11.043	7.28406	5.64483	6.77555	8.02052	12.9947	23.0132	9.0487	9.83013	9.88261	3.35414	8.56867	10.7999	8.95016	7.19259
ENSG00000083845.4	913.263	482.117	790.118	412.473	1363.47	305.564	503.232	287.235	265.674	593.508	1087.46	936.565	454.962	303.712	765.338	415.965	1240.56	290.626
ENSG00000083857.9	14.2942	28.2875	10.9537	79.274	6.90545	36.4353	47.4779	36.5469	50.3004	15.5137	17.4334	15.9036	37.7391	58.2114	13.1075	81.9933	9.24933	37.889
ENSG00000083896.8	5.30114	5.08378	22.8596	18.1	35.7282	14.456	3.90202	8.23064	20.1129	3.92932	16.1477	4.73778	5.63894	4.68696	20.8095	19.6807	47.6279	10.8553
ENSG00000083937.4	33.6866	9.16662	54.2418	8.85074	60.5796	11.762	9.97524	9.90479	23.0102	33.095	52.0895	32.0271	9.23009	9.57791	48.8787	8.14606	69.1038	11.3131
ENSG00000084070.7	10.6581	5.73474	11.1298	9.83027	13.4548	15.8622	9.277	9.38232	8.60889	16.1696	17.4474	10.776	6.31103	7.57296	13.5721	9.36601	13.8146	17.7408
ENSG00000084072.12	3.48609	7.20687	4.43716	3.65614	3.55084	8.99874	2.04692	5.34158	4.10488	4.92839	3.88965	2.88146	7.81595	4.69544	3.13	3.5775	3.93409	8.73095
ENSG00000084073.4	18.0266	6.15709	30.8282	31.2132	32.776	21.3897	19.0803	18.8751	30.047	25.3985	32.0604	17.1399	6.40563	23.0551	27.6841	28.3129	33.4458	18.8822
ENSG00000084090.9	22.0452	57.7378	14.8854	41.0418	16.1693	49.0826	55.3383	42.9784	28.3466	15.143	14.3064	24.1933	60.1942	48.4041	13.9253	39.4736	10.9337	48.755
ENSG00000084092.6	19.0023	6.33791	11.3907	12.4067	17.5467	4.93812	7.42607	12.672	6.77096	14.1797	16.2746	18.0469	6.02989	6.78751	10.0436	12.2737	18.6468	4.13643
ENSG00000084093.11	11.5378	8.03556	13.7484	9.18242	10.3104	7.20534	9.95512	13.5212	15.6126	11.937	12.3976	10.8907	8.58875	9.05003	14.7897	9.45164	11.8154	7.62234
ENSG00000084110.6	0.0708882	0.0405961	0	0.018845	0	0.226619	0	0	0	0.245529	0.151226	0	0	0	0	0.0382239	0	0.384074
ENSG00000084112.10	2.47079	6.76761	4.03628	6.17606	5.26472	7.79031	3.7952	9.20811	6.64426	6.15724	1.99951	5.84644	8.17475	5.12601	4.74931	6.4264	2.73489	7.91722
ENSG00000084207.11	2350.79	887.855	1926.16	1118.7	2806.19	692.211	1141.69	1002.78	513.856	1410.1	1723.18	2324.07	831.122	567.892	1856.08	1122.15	2598.82	686.597
ENSG00000084234.12	32.107	86.2139	59.6629	27.0193	60.6767	69.4818	77.1506	56.8009	70.5245	30.9875	39.6077	33.7868	102.166	29.599	55.3271	28.1886	59.9177	58.8418
ENSG00000084444.9	1.75102	0	0.859271	1.38173	0	0	4.63716	3.20583	5.23343	1.80871	0.959308	2.37872	2.9689	2.68708	0.986698	1.38579	2.1158	5.81114
ENSG00000084453.12	0	5.95468	0	11.2567	0	2.40263	1.00672	4.9528	13.2769	0	0	0	7.51203	7.752	0	11.1845	0	1.51745
ENSG00000084463.3	5.8643	7.9953	5.49863	11.3716	4.54213	26.2013	13.5167	7.25718	14.5464	4.9932	5.78352	3.79456	8.13049	20.6317	4.81841	10.793	6.58741	27.7409
ENSG00000084623.7	133.512	64.9909	128.973	86.7017	155.234	93.8772	39.6371	45.8711	33.9541	82.7347	78.3107	112.759	48.9642	48.5105	97.4417	64.175	138.87	65.67
ENSG00000084628.5	0.322032	0.33784	0	0.0610278	0	0.299924	0.0991714	0.573883	0	0	0	0	0.515125	0.171507	0	0.114074	0	0.15268
ENSG00000084636.13	0.919468	2.15293	0.4399	2.7876	0.260231	9.2793	2.67795	12.3035	6.4054	1.26044	1.26017	0.432073	2.2316	3.95173	0.900913	2.55022	0.247336	7.46095
ENSG00000084652.11	10.7944	8.16646	9.07908	14.6093	9.93586	16.258	8.81224	10.2011	10.8918	11.7513	7.99173	10.8656	8.12816	10.2545	9.67169	15.337	7.86976	16.836
ENSG00000084674.9	0	0.0142034	0	0.0351691	0	0.0201149	0.0163226	0.144645	0.0422346	0	0	0	0.0272872	0.0141126	0	0.0611366	0	0
ENSG00000084676.11	7.38765	5.19927	12.9208	1.84941	8.89185	6.27598	8.61675	6.20676	4.95041	11.7057	14.7648	7.41211	5.47775	4.98971	11.0068	2.07863	10.3092	7.14083
ENSG00000084693.11	10.7228	12.9178	5.46045	8.08982	8.97473	9.78466	19.3707	13.113	5.59015	27.6259	9.55414	12.1074	13.1091	11.836	6.63635	11.1832	8.73146	10.6044
ENSG00000084710.9	0	0.441301	0.0639531	0.117816	0	0.457172	0	0.851178	0.637189	0	0	0	0.464568	0.113426	0	0.0694064	0	0.339156
ENSG00000084731.9	0.0619392	0.949393	0	0.339445	0.0681782	1.1096	0.26544	0.698205	1.70672	0	0	0.249633	1.14201	1.15877	0	0.276184	0	1.34426
ENSG00000084733.6	409.749	43.1536	381.768	60.4922	410.265	38.8106	86.79	80.4462	83.6177	267.367	399.616	370.913	42.5698	55.3507	356.457	55.7536	379.479	37.767
ENSG00000084734.4	1.47475	0.198164	1.79896	0	1.82959	0.187094	0	0	0	3.38247	2.20265	1.48881	0.381156	0.394257	3.90964	0	1.3914	0.380997
ENSG00000084754.6	41.4882	11.0621	33.2363	23.7705	58.108	31.6685	20.9209	20.0669	16.9238	29.8918	25.7621	42.6269	10.2068	28.828	31.5841	21.9292	45.468	27.6881
ENSG00000084764.6	2.18303	1.31606	2.91788	5.7688	2.04322	3.7944	11.3835	3.16903	7.9078	6.26986	2.77962	1.87148	1.68894	5.39515	4.64212	7.01211	1.91569	3.32547
ENSG00000084774.9	5.99465	4.92307	2.44436	5.69614	3.33443	6.87387	6.00696	8.22014	7.71634	13.2377	3.4423	11.8852	5.01211	8.42008	2.14132	5.90694	1.41226	8.24892
ENSG00000085063.10	678.898	168.759	765.889	188.609	1667.05	234.678	247.242	183.101	299.89	734.262	1091.34	700.434	168.862	241.775	778.632	178.764	1590.31	244.019
ENSG00000085117.7	116.928	27.0951	113.557	32.7006	136.278	55.7518	35.8155	45.2763	74.8063	130.854	116.917	92.4333	26.125	63.4212	120.78	28.2114	118.556	52.4155
ENSG00000085185.11	0.0301347	0.587444	0.363081	0.257829	0.171643	0.789199	0.401526	0.58094	0.605127	0	0	0.121451	0.732346	0.457087	0.445539	0.2344	0.108756	0.774323
ENSG00000085224.16	3.86053	2.64715	3.591	5.45061	1.32572	5.57808	4.20755	5.02651	4.83402	1.17778	2.39445	3.82719	2.73576	6.62479	4.06392	4.5106	1.29069	5.34588
ENSG00000085231.9	53.7672	37.0468	45.6362	89.43	59.0852	39.8494	33.8433	40.504	35.5177	71.8028	52.1467	50.84	38.4614	45.3841	45.011	81.8747	55.4337	40.6662
ENSG00000085265.6	0.17018	0.0912031	0.410191	0.387135	0.323072	1.0333	0.419461	0.194707	0	1.68197	0	0	0.175308	1.81334	0.838981	0.654624	0.614405	1.40188
ENSG00000085274.11	15.1785	11.1741	12.0357	22.568	13.7283	12.1282	38.9397	13.8487	17.9233	12.347	13.8534	16.1858	11.3787	18.693	14.342	21.9067	12.9577	13.6091
ENSG00000085276.13	10.8405	2.37253	12.8773	9.71974	9.7589	1.97094	5.37837	2.87721	3.27699	15.0827	12.1636	22.4171	1.97941	8.55682	11.9902	10.9839	8.65711	1.48954
ENSG00000085365.13	18.3747	16.5705	13.6473	17.2199	17.7891	8.18531	28.0113	11.9028	11.5772	9.04599	19.985	15.0064	16.7826	13.6535	13.8374	15.9136	18.835	8.63909
ENSG00000085377.9	5.52754	8.97444	4.19435	8.10131	4.66381	11.4063	5.67254	9.54856	8.75386	1.68559	4.3003	4.95068	9.3185	4.09621	4.20392	7.10687	3.69436	13.0976
ENSG00000085382.7	11.8924	7.45547	8.21	4.44142	7.78295	5.02066	6.10479	1.73638	5.58788	22.0483	12.1031	12.819	6.11567	3.09315	9.38562	4.44401	10.0347	5.86482
ENSG00000085415.11	35.4302	54.1602	26.712	48.427	28.4488	37.2637	29.5469	39.8847	23.9129	39.8266	24.8043	31.1609	59.0192	41.6696	25.9256	49.2205	34.3276	34.0861
ENSG00000085433.11	40.7216	11.4706	48.5858	28.0059	97.736	14.8103	9.3367	13.7394	7.13711	41.8788	32.677	32.5907	9.86071	12.2611	41.6823	21.3391	91.0583	11.7897
ENSG00000085449.10	27.7214	20.0462	21.3353	25.4402	30.4848	28.7851	33.567	20.5202	24.7736	23.1159	30.1567	27.0124	19.5909	13.7381	26.3674	26.8145	34.6896	33.4868
ENSG00000085465.11	0.167397	0.242176	0	0.45812	0	0.0846992	0	0.103376	0.144061	0	0	0	0.0930761	0	0	0.735923	0	0
ENSG00000085491.11	9.18869	7.26959	5.79512	16.1049	6.44559	20.4645	11.2783	9.77031	7.85017	7.16818	7.70279	8.12746	6.91285	8.34103	5.78581	14.5549	6.7504	18.9477
ENSG00000085511.15	88.7058	58.9034	64.1977	45.9853	96.4315	36.7431	87.4709	54.0944	39.7282	33.9331	100.226	92.9897	45.8787	33.2325	48.7565	42.2452	90.7165	24.3435
ENSG00000085514.11	1.51512	1.09415	0	0.984299	0	7.47755	1.84169	1.70974	3.03802	0	0.922263	0.9195	1.34352	1.30403	0	0.641595	0	4.44837
ENSG00000085552.12	0.680585	3.90818	0.527273	1.84498	1.01519	2.65857	1.01811	1.72359	2.52506	1.89724	0.38817	0.783675	3.70452	2.01947	0.598907	1.9441	1.40357	2.76753
ENSG00000085563.10	0.374362	0.115277	0.550359	0.0816251	1.3488	0.243541	0.892124	0.0474781	0.0852351	0	0.331629	0.215535	0.110139	0.285394	0.409161	0.0638512	0.29964	0.275235
ENSG00000085644.9	0.181021	1.0805	0	0.457868	0.624732	0.535052	1.42391	0.919791	0.293635	0.606233	0	0	1.38614	0.316519	0	0.901345	1.18847	0.631594
ENSG00000085662.9	10.3928	34.9745	7.36768	48.5589	11.0255	44.6978	63.2835	68.5419	19.9808	12.0837	12.819	8.62616	32.2734	43.479	5.65071	39.3873	11.5868	38.3972
ENSG00000085719.7	255.036	42.4524	199.55	52.9341	387.85	15.7706	33.4284	33.915	54.8627	116.491	266.48	319.857	35.993	44.9341	217.513	69.8851	386.935	15.7021
ENSG00000085721.8	2.67911	5.80342	2.68505	5.73234	1.77061	5.24326	4.72408	3.37764	5.28504	3.32731	1.86186	2.60629	6.1356	8.16768	2.17035	5.60352	1.47226	5.65306
ENSG00000085733.11	45.1866	26.9912	55.8092	24.3404	59.7691	196.286	155.674	39.1748	25.0056	51.8955	40.5453	60.7535	21.524	24.6701	55.381	21.4878	50.6393	188.178
ENSG00000085741.8	0.533748	3.66412	0	1.60543	0.607965	0.216054	44.0286	2.30824	1.70168	1.05484	0.852593	0	4.30827	0.227444	0	2.20102	0.77064	0.219794
ENSG00000085760.10	4.88296	15.005	4.76711	8.50541	8.40509	11.6633	7.14103	7.15908	3.94284	6.09451	4.91163	6.23731	16.4781	9.57447	8.88211	8.1762	10.8388	12.3217
ENSG00000085788.9	9.62215	85.3705	6.10161	23.5074	14.3895	16.9496	21.8626	47.4962	20.0661	21.3773	19.2423	18.8381	83.3638	19.9053	9.95974	18.797	17.4007	16.6943
ENSG00000085831.11	25.9847	4.72786	32.6263	2.57523	55.1025	1.63726	3.33779	12.2958	6.07619	16.597	31.3299	26.614	5.40043	3.32048	37.9074	2.92848	48.83	2.23893
ENSG00000085832.12	53.6494	18.0557	43.595	23.2568	54.4015	25.4461	24.2941	21.7208	25.2085	33.7433	51.9686	42.388	17.8142	12.624	43.6753	20.5095	51.1227	24.1665
ENSG00000085840.8	0.256334	1.10395	0.0772087	2.50905	0.118502	4.73762	1.76873	0.8063	0.715039	0.633195	0.127922	0.258278	1.15703	2.52189	0	2.07279	0.225281	5.26946
ENSG00000085871.4	176.528	22.7822	153.123	37.4905	189.81	25.1437	32.9891	60.5352	31.7057	157.688	178.417	166.051	23.9036	36.4924	146.226	35.928	180.005	26.5738
ENSG00000085872.10	1.3716	3.4317	1.48882	2.01576	0.730176	3.35094	2.27683	2.39306	4.07067	1.64295	0.844221	2.29784	3.26295	3.59314	1.99026	1.80802	0.245373	3.73265
ENSG00000085978.17	11.9949	6.37033	8.80562	12.7547	7.44343	9.46595	12.8462	9.15774	12.9435	8.17083	7.9782	13.8679	6.24634	11.228	9.74229	12.4363	7.51608	9.96035
ENSG00000085982.9	3.68226	1.98435	3.6685	9.64916	2.75925	6.51985	8.77037	3.83722	4.17974	3.21308	4.31069	10.652	3.09557	3.24758	2.40462	10.4837	4.1395	5.36626
ENSG00000085998.9	7.09071	10.4395	5.28055	7.42713	5.27963	16.8998	14.9343	12.2546	13.5746	11.8494	7.58131	7.35794	9.17425	6.60739	5.40122	6.9466	6.49292	13.4775
ENSG00000085999.7	0.97488	1.74723	0.565656	2.33387	0	2.99487	2.89663	2.04855	1.58483	2.97474	0.80084	0.809413	2.6005	0.745379	0.193966	1.9977	0	3.58296
ENSG00000086015.16	1.0323	2.46452	0.762948	3.01926	0.506017	3.37169	1.64204	5.29846	6.44717	1.67282	0.931151	1.27809	2.56285	3.45552	0.821126	3.58699	0.721412	3.32637
ENSG00000086061.11	6.58283	27.7888	22.5514	13.3309	21.1173	81.1528	21.5081	16.8725	31.2836	10.8048	14.9153	7.64113	27.5981	36.6329	22.1098	13.1695	23.4042	82.666
ENSG00000086062.8	15.0496	14.8591	34.5735	8.25934	31.3034	30.6913	24.5466	24.529	20.5098	24.3792	43.9207	13.3838	16.1439	33.163	34.1148	6.77892	30.2951	28.4376
ENSG00000086065.9	27.3328	17.5237	29.2936	12.4522	52.1037	31.5199	21.851	13.648	11.4145	27.1671	37.8493	22.9752	15.35	15.7675	27.459	9.68306	43.3715	29.7935
ENSG00000086102.14	6.80841	5.52093	6.52451	6.49233	7.67049	14.5789	7.28204	6.69262	6.4174	5.61628	5.80241	6.71129	5.20336	11.1586	6.10364	6.01924	7.12046	13.758
ENSG00000086159.8	0.285156	0	0	0.108112	0	0	0.351559	0	0	0	0	1.15011	0	0	0	0	0	0
ENSG00000086189.5	10.9941	7.59931	6.19431	10.1323	5.92674	4.21752	4.36196	5.00135	3.43022	6.17321	7.48556	8.1265	7.38526	8.61466	5.30314	6.62968	5.01111	4.16146
ENSG00000086200.12	6.82673	8.34983	10.3146	13.1414	4.19012	11.2295	8.94471	9.0477	9.01762	10.9998	9.51025	15.438	11.1736	16.4775	12.3926	10.3245	5.17294	15.0387
ENSG00000086205.12	0.544274	4.22521	0.33506	2.29955	0.351867	0.422065	0.228403	2.3834	0.591015	0.915829	0.184997	0	4.74632	5.51407	0.228354	2.09909	0.669064	0.190768
ENSG00000086232.8	14.4492	14.5738	9.84337	15.0311	9.52959	35.5611	17.4159	22.8684	17.625	9.89522	14.2234	11.014	14.7371	37.9297	10.319	13.8965	8.4623	31.476
ENSG00000086288.7	0	0.0468512	0	0.0834116	0	0.343571	0	0	0	0.543462	0	0	0	0.117172	0	0.0845881	0	0.699958
ENSG00000086289.7	0.154004	5.02126	0	1.6831	0	6.02377	3.25251	5.92278	2.76018	0.380413	0.845921	0.310356	6.22266	4.58563	0	2.0834	0	7.86326
ENSG00000086300.11	1.72643	6.74825	0.663876	3.78442	1.25674	27.5506	25.2405	5.5145	15.1669	2.906	3.07545	3.51033	6.96967	26.0174	0.776405	4.49529	2.16276	23.2205
ENSG00000086475.10	11.1941	12.5222	9.77132	12.8804	15.3857	13.7876	8.23764	25.2737	13.4027	17.2211	16.3518	7.37001	11.6633	10.4079	8.76228	12.3831	15.7397	9.27477
ENSG00000086504.11	24.8879	36.3957	29.7096	38.5371	25.487	42.7571	42.9635	38.4183	21.2005	52.2756	26.8243	31.5258	33.8612	32.2358	38.5879	34.3158	30.877	43.6534
ENSG00000086506.2	0	0.296114	0	0	0	0	0	0	0	0	0	0	0	0	0	0	0	0
ENSG00000086544.2	10.8366	2.29819	26.0501	4.70185	29.4835	3.43063	4.56905	2.38598	4.89519	27.7679	31.4678	10.2763	2.745	2.65418	28.9869	5.25881	31.1619	3.2807
ENSG00000086548.8	649.897	0	969.166	483.772	895.543	24.157	9.18841	7.32591	40.8526	630.939	1007.02	583.807	0	21.8701	944.11	474.287	879.228	24.7383
ENSG00000086570.8	9.57491	2.43466	12.2994	8.56819	5.546	21.2543	10.6844	14.1427	16.8787	12.1409	9.32502	9.80145	2.72959	6.42806	12.112	8.87653	5.80488	22.9401
ENSG00000086589.7	10.3796	8.97557	10.7919	11.429	9.45784	16.092	8.45351	5.1287	8.30038	11.6064	9.23118	5.4061	8.30653	12.0381	10.299	13.6627	8.19173	13.6889
ENSG00000086598.6	330.435	143.188	277.748	151.339	286.821	141.105	205.85	150.401	184.281	341.923	296.083	375.238	162.182	84.8577	274.275	158.054	270.186	145.297
ENSG00000086619.9	0.718367	3.25478	2.22542	1.33103	2.09452	2.02339	9.53073	2.67728	2.48867	2.28447	2.33061	0.851483	3.10779	2.94296	3.38088	0.971954	2.33639	2.48394
ENSG00000086666.14	50.1133	11.8625	38.0012	21.5299	65.5315	15.036	28.597	25.6397	23.3714	43.0605	50.5445	44.6022	16.0439	15.0614	52.0697	23.221	74.2347	10.1414
ENSG00000086696.6	0.167704	0.245951	0	0.105499	0	0	1.12765	0.168429	0.443839	2.27622	3.2102	0	0.473016	0	0	0.214156	0	0
ENSG00000086712.8	1.21486	1.44353	1.95532	4.44481	0.500356	1.4341	1.53302	1.75846	1.47139	2.40029	1.55202	1.56667	1.35065	2.24647	2.05702	4.63699	0.317092	1.4921
ENSG00000086717.14	0	3.13582	0	0.248303	0	0.943805	0.0968965	1.36489	1.95478	0	1.03898	0	2.92401	0.348162	0	0.504507	0	1.28193
ENSG00000086730.12	0.553799	1.56147	0.800232	1.25863	1.26043	5.1546	3.64905	2.02527	3.27921	2.53126	2.04338	2.07469	1.55779	2.33011	0.272708	1.57471	0	5.8015
ENSG00000086758.11	14.2721	26.9429	19.4446	25.18	9.45496	49.1072	12.0285	20.2347	26.9999	27.7202	7.7905	9.51668	28.5759	21.3123	20.5872	22.1437	9.84623	40.8443
ENSG00000086827.4	11.9665	8.82244	10.0394	7.01857	11.2959	5.78721	8.30793	9.45195	7.79781	11.4311	10.5593	9.05961	9.19106	11.2675	11.078	6.45738	9.78294	6.66924
ENSG00000086848.10	12.5151	8.53119	12.5454	3.83137	11.2781	5.0225	6.71729	7.65571	5.78203	12.74	15.2475	14.1959	8.00995	5.00312	11.0546	4.16093	10.4063	5.53764
ENSG00000086967.9	0	0	0.0655552	0	0	0	0	0	0	0.268704	0.325778	0	0	0.057938	0	0	0	0
ENSG00000086991.8	0.117296	8.17031	0.141372	3.42503	0	7.35213	1.11968	12.0378	4.51819	1.91574	0	0.47297	8.59095	2.89214	0	2.9906	0	7.13623
ENSG00000087008.11	38.9761	3.43561	34.3904	6.18477	32.0589	4.83087	2.41562	6.54889	4.91359	25.7005	40.2524	40.7842	4.74353	2.65683	36.549	7.86124	25.6751	6.13785
ENSG00000087053.14	21.1515	21.8323	13.909	21.1991	16.9467	10.5634	24.0694	19.6078	21.8379	15.6322	16.0402	17.1785	21.8707	18.9211	13.1998	20.793	16.4831	10.4772
ENSG00000087074.7	12.6902	8.75604	36.477	7.58791	36.0527	6.10014	11.5233	6.54802	11.6065	19.3234	27.5929	14.253	9.48918	7.49485	40.0177	8.12442	35.1346	5.67451
ENSG00000087076.4	1.04555	10.7898	0.63003	1.30319	0	5.09382	2.4082	2.67886	3.31244	0	0	0	12.7583	0.868988	1.29014	1.61	0	7.20673
ENSG00000087077.7	20.8497	20.5947	14.1454	20.502	26.3647	15.0731	38.1421	19.7839	18.4203	28.1973	19.686	19.2297	17.6879	12.3969	12.5407	22.7076	28.317	15.6069
ENSG00000087085.9	0.26792	0	15.0001	0.0704864	0.411345	0.698219	39.0704	0	0.172556	2.32821	0.560433	0.376076	0	0.0713429	3.56122	0	0	0.888846
ENSG00000087086.9	571.767	1434.7	472.651	1139.68	1186.49	2757.85	3071.56	843.684	1133.51	621.962	554.511	536.048	1361.76	740.938	448.199	1106.06	1096.06	2580.41
ENSG00000087087.14	1.40082	5.86303	2.20916	5.38201	2.94387	13.9498	6.39214	4.78515	6.0546	6.42892	1.57234	1.05781	6.15552	4.70148	2.86568	8.2977	1.42186	14.4095
ENSG00000087088.15	28.0468	40.8289	41.7719	47.3256	27.735	35.872	44.8639	38.8128	33.5795	60.7488	36.269	21.8679	37.903	26.789	47.5757	46.0965	41.2552	38.7372
ENSG00000087095.8	6.16667	15.3849	5.41573	6.68704	5.65974	5.60597	7.62796	9.10151	15.2378	8.15299	8.00104	7.1533	16.0751	8.77226	5.79192	6.99897	4.67437	5.92112
ENSG00000087111.16	0.620965	3.71808	1.53135	1.4185	0.536011	4.17899	1.82632	2.66435	1.91273	1.53429	1.12744	0.834501	3.25005	2.3738	1.3916	1.5104	0.764289	3.99652
ENSG00000087116.9	0.100267	6.72515	0.120839	4.93076	0.106887	12.5479	7.17831	18.7045	6.81937	0.139053	0.224784	0	7.36153	10.344	0.246792	5.2171	0.101589	12.343
ENSG00000087128.5	717.91	11.5009	1373.38	54.5321	2028.5	16.3117	6.69838	8.61868	15.9637	345.403	1220.5	593.581	11.2962	11.4813	1192.63	45.336	1709.94	14.3353
ENSG00000087152.11	27.934	18.1169	33.1958	12.5852	50.3281	12.8061	15.5335	23.4661	15.7253	26.5391	22.3693	23.6028	15.0565	15.4326	35.3628	16.3912	46.4335	12.5631
ENSG00000087157.14	5.41027	15.1183	6.83953	15.0526	5.47328	10.827	12.899	14.0347	10.9785	6.42752	10.7913	12.1977	15.0795	20.3746	7.34407	17.4171	7.15513	10.0408
ENSG00000087191.8	29.4588	36.8877	30.4564	27.8097	30.516	34.58	23.0322	24.2968	17.0586	20.4921	22.9728	27.0406	36.1402	43.0215	34.0026	25.9034	34.1573	30.2363
ENSG00000087206.12	7.30955	11.3129	6.12036	3.22583	9.35698	9.67884	8.85246	4.47795	3.87157	5.75081	5.91608	5.54568	10.8933	3.36542	5.99119	3.76259	10.8463	10.3943
ENSG00000087237.6	0	0.0740426	0	0.157155	0	0.559318	0	0.158066	0.440572	0	0	0	0.142316	0.147208	0	0.212575	0	0.853599
ENSG00000087245.8	4.33236	74.1785	2.90886	47.3499	3.54492	168.02	83.0513	183.575	71.2554	4.02107	1.77551	5.81433	75.6705	87.6291	3.39962	40.2478	3.70153	156.007
ENSG00000087250.4	0	0.451645	0	0	0	0.508939	0	0	0	0	0	0	0.870133	0	0	0	0	0.518327
ENSG00000087253.7	12.1218	14.7687	11.143	12.2958	8.44846	18.3895	30.5368	18.2211	7.97717	7.02333	8.5371	6.01649	12.4824	16.0687	14.9429	7.4237	11.5378	17.4545
ENSG00000087258.9	0.0343354	0.339574	0.766991	0.286396	0.130366	0.745638	0.169185	0.176299	1.01556	0	0.274166	0.138369	0.653743	0.136949	0	0.237632	0.123907	1.04759
ENSG00000087263.12	10.4875	13.1289	11.5827	14.8112	17.6149	12.6213	9.29354	7.83469	5.57987	19.3905	11.844	8.49429	11.6269	10.6391	10.8575	15.2589	22.3968	10.8557
ENSG00000087266.11	4.24116	2.61731	7.72965	3.92141	6.7105	4.37217	1.98161	13.1228	5.00155	8.34423	9.83378	3.48465	2.76867	4.02829	5.24646	5.00338	9.38592	7.74159
ENSG00000087269.11	1.32701	1.80762	2.13237	3.1026	1.17289	3.13365	1.79442	3.05625	2.29759	2.15371	1.42068	2.40208	1.99965	3.5781	2.04388	2.72218	0.991035	3.36802
ENSG00000087274.12	4.4058	4.61964	11.6519	5.70023	4.99088	10.7004	3.2158	12.6145	7.45249	9.38266	3.47058	13.7646	7.07997	4.46621	12.6208	6.94041	8.20928	11.5631
ENSG00000087299.7	3.46264	2.78018	3.31586	3.30737	2.38306	5.00132	1.64454	2.28256	4.19277	3.10576	1.88247	7.31598	2.74584	2.00492	3.01363	2.55611	4.3861	5.65512
ENSG00000087301.4	3.59998	2.22087	2.70097	1.25174	4.04061	2.76008	3.33385	1.89541	7.45334	2.52493	3.46101	3.51653	2.52542	1.15375	2.50056	1.6647	7.73484	2.87352
ENSG00000087302.4	99.8313	83.4119	81.5403	75.1118	88.1414	100.816	88.1578	113.189	130.207	75.5238	102.212	99.2773	95.4118	53.8703	68.272	80.3955	93.0088	113.542
ENSG00000087303.12	0.342679	3.67283	0.12608	2.02929	0.406581	3.92863	1.7077	6.52114	3.89066	0.211588	0.427557	0.172623	4.14121	4.06236	0.258002	2.20601	0.463704	3.74872
ENSG00000087338.4	1.80337	5.69966	3.34363	3.94461	1.5801	3.39252	5.1267	4.86522	4.56915	2.74097	1.75389	2.79528	5.90414	4.87582	2.84837	4.01822	1.50187	3.37918
ENSG00000087365.10	6.38384	9.71189	4.81857	12.1247	4.34891	29.3754	22.0097	9.04736	12.8249	13.5047	1.26142	12.908	16.05	8.02162	7.0452	10.0585	5.17645	20.8905
ENSG00000087448.5	1.93825	5.48738	0.390377	3.57841	0.161588	6.68242	5.64831	9.44912	20.4934	0	0.736484	2.60038	5.32102	6.98706	0.279619	3.41631	0.204771	8.26827
ENSG00000087460.19	298.505	243.276	307.074	117.006	520.179	147.116	193.708	119.341	161.606	219.692	265.837	248.359	188.409	118.463	261.993	100.715	416.677	126.382
ENSG00000087470.13	31.8918	48.1365	32.0985	38.3414	36.6338	43.5343	32.8896	27.6813	33.2523	18.6894	26.9457	32.3882	40.9853	34.513	28.8204	35.5135	27.0838	44.7324
ENSG00000087494.11	10.2499	227.793	2.11763	153.6	8.07715	139.552	142.187	262.323	733.853	30.6915	6.73519	8.07969	219.85	36.6587	2.80658	151.904	12.6039	147.718
ENSG00000087495.12	0	0.151283	0	0.0883013	0	0	0	0.107622	0	0	0	0	0.119938	1.10279	0	0.0895719	0	0
ENSG00000087502.13	79.6655	74.6499	73.0256	91.1962	55.4355	110.083	66.8743	54.4534	140.79	64.1801	60.8568	65.3508	73.6766	71.7919	75.4313	66.0432	55.5886	95.2052
ENSG00000087510.5	26.0344	7.19035	14.6033	5.48631	14.1963	10.7207	9.88419	10.9288	13.375	29.9274	18.0783	27.9732	7.84203	10.1766	17.5802	5.82815	14.9938	11.689
ENSG00000087586.13	3.72661	17.0786	4.86133	27.0712	0.91249	27.8766	26.2636	9.60933	9.03031	4.61837	7.47148	2.74037	13.2175	11.2116	5.45	24.3591	1.73891	21.9915
ENSG00000087589.12	0.152629	0.243194	0.40143	0.255664	0.144877	0.568306	0.769862	0.643694	0.365891	0.55641	0.457098	0	0.321928	0.33268	0.307892	0.430933	0	0.577456
ENSG00000087842.6	4.9535	5.67176	1.64684	5.50361	5.18831	5.35848	7.36701	3.32228	1.9064	1.6882	4.4347	6.19796	5.8066	9.82831	2.52627	5.77792	3.70009	5.10064
ENSG00000087884.10	5.0583	5.6222	5.07903	3.82811	14.4169	4.8269	5.20535	4.84722	10.36	10.0812	5.0613	10.2174	7.52149	5.40067	2.08229	2.60119	18.288	5.20504
ENSG00000087903.8	2.64712	4.97488	4.52225	2.74113	2.14436	1.84794	4.10539	2.7394	8.77971	0.537085	3.15568	5.47988	8.95601	6.27161	4.20765	2.90058	4.0067	2.55187
ENSG00000087916.7	0.128121	0.938392	5.91895	4.03181	0.891832	0.497006	1.36787	0.195366	0.272257	4.85204	9.12234	0.172111	0.835531	3.41152	5.78752	3.48126	0.616485	0.483527
ENSG00000087995.11	4.81882	4.65699	4.28422	6.11003	4.49908	4.11702	3.6011	5.33095	2.77016	6.63452	3.62756	5.41279	4.63712	3.61842	4.28269	4.98205	2.56607	2.68352
ENSG00000088002.7	52.1525	3.79898	78.7183	2.68762	126.883	6.14872	0.623992	5.98617	8.07306	75.065	62.021	60.5615	4.6943	3.77662	74.47	2.85661	121.868	7.2992
ENSG00000088035.11	7.54984	4.54595	7.91713	14.0421	6.82589	10.9455	8.83539	5.73084	8.83461	8.61324	10.4427	7.77689	4.32587	7.7183	8.25689	13.969	6.29264	10.5571
ENSG00000088038.13	0.542785	5.33817	1.58518	2.03273	5.43322	4.69031	1.09069	3.65188	4.2676	3.68131	1.88863	0.627911	7.26097	3.58692	4.16369	2.82138	5.50587	6.64298
ENSG00000088053.7	0.183681	0	0.774928	0.138566	1.74389	0	0	0.313288	0	0	0	0.370226	0	0	1.13186	0.281271	0.994664	0
ENSG00000088179.4	9.16915	17.291	9.5447	11.8277	9.29295	7.20054	14.225	8.96618	8.34059	7.22024	14.469	7.27862	16.6021	15.4729	9.29288	13.7132	10.2063	7.07967
ENSG00000088205.8	16.2179	54.4575	21.6487	37.4869	21.2212	38.4552	31.1701	28.3562	19.4678	9.63389	17.3314	13.8581	55.7071	102.232	24.1084	35.2401	22.2527	42.3298
ENSG00000088247.11	3.89646	9.06697	2.92707	10.5278	6.2772	23.6192	9.87198	10.6393	8.78645	14.9395	7.06174	7.57724	11.3032	11.1299	4.45182	9.41731	10.4913	20.8145
ENSG00000088256.4	2.38455	5.28389	2.91856	4.41679	4.57829	5.53079	2.64955	4.52304	7.32512	3.92635	1.59621	2.82646	8.1495	5.26977	2.97944	5.51867	2.8687	5.25829
ENSG00000088280.14	9.89834	2.22512	5.91308	1.71026	11.3922	2.01343	0.194131	4.12175	2.92973	10.4695	9.52775	9.78809	2.41778	0.914906	6.39053	1.73517	13.4219	1.42017
ENSG00000088298.8	3.00166	4.74093	5.22709	3.8804	15.4192	9.29845	9.73099	7.97338	6.54561	4.0826	3.08415	3.34938	4.7907	4.58067	8.69141	4.02691	25.1598	10.3739
ENSG00000088305.14	0.431621	1.77628	0.210332	2.83889	0.232374	1.35787	1.61241	1.24989	1.7581	1.8138	0.244178	0.597862	2.42339	0.526691	0.215121	2.6569	0	1.38949
ENSG00000088320.3	0.126088	0.270293	0.303915	0.239027	0.239368	0.510387	0.466107	0.865435	0.201008	0	0	0	0.259737	0.402997	0.31076	0.290968	0	0.778885
ENSG00000088325.11	2.12724	8.76025	1.14689	10.4848	0.74389	19.2892	13.7238	4.54567	4.72873	3.04186	2.01161	1.35364	8.9926	19.6767	1.51729	9.42813	1.01013	20.0521
ENSG00000088356.4	7.17309	9.94478	7.70512	8.75005	8.28889	8.99473	9.80054	9.27688	15.6628	6.93504	10.2765	7.54399	10.9226	6.97824	7.30287	8.03738	9.57021	10.9181
ENSG00000088367.16	48.8063	19.5562	41.9293	82.4346	26.5067	13.77	59.0267	6.42236	31.0174	51.2305	28.3496	45.8127	25.8159	62.5424	65.8866	61.2068	38.2042	11.6421
ENSG00000088386.11	0.508141	2.34879	0.612396	0.313069	0.120583	1.06058	0.078252	1.52557	1.21486	3.45156	0.380425	0.511992	2.2893	1.35314	0.469544	0.293094	0.229239	1.11148
ENSG00000088387.13	48.538	19.9121	70.8964	17.6476	49.38	19.2246	19.9665	12.9027	7.95756	25.7097	67.1797	40.4436	17.7661	24.996	68.571	10.3651	34.2056	21.2874
ENSG00000088448.10	6.87714	20.0287	5.1997	9.57907	7.41949	13.8079	19.7082	18.0208	10.5195	8.51407	6.85024	5.18771	21.2522	34.0457	6.97732	9.72129	7.72768	15.3903
ENSG00000088451.6	5.4254	8.31571	2.74618	6.171	3.70788	6.9727	6.95233	3.84776	2.94052	5.89721	6.28316	4.37386	8.71688	13.6404	3.20899	5.09116	1.95835	7.37274
ENSG00000088538.12	1.14296	1.59491	1.37746	0.0490578	1.80135	0.109116	0	0.0739836	0.309304	1.8108	0.903997	0.95593	1.66531	0.229674	1.54082	0.0663308	1.55639	0.0665847
ENSG00000088543.10	0.170559	0.65111	0.310311	0.399717	0.326892	1.33354	0.525675	2.39392	1.63044	0.421301	0	0	0.595758	1.38037	0.424965	0.812239	0.307797	1.0835
ENSG00000088682.9	42.6676	12.4356	32.6898	23.803	50.3236	15.4208	21.2791	19.6062	17.7547	57.67	36.4875	39.5261	15.804	12.7572	37.7041	20.7349	39.8504	12.5059
ENSG00000088726.11	667.287	14.8155	945.957	28.5237	2189.87	24.9062	14.5091	15.9685	29.4163	403.278	827.07	554.284	12.7386	15.1435	798.475	26.7512	1835.73	17.0789
ENSG00000088727.8	2.5574	2.62485	2.57803	2.77799	4.84114	4.28518	4.7317	2.94139	4.78236	6.34977	3.11504	5.17815	2.18605	4.0762	3.16558	2.8354	4.56649	4.89749
ENSG00000088756.8	1.77385	23.828	1.24777	1.20184	0.402995	6.95768	17.3334	17.8113	5.47156	4.26852	2.18072	3.81386	29.2305	1.75132	1.82045	0.955227	0.383027	9.62502
ENSG00000088766.7	16.0819	19.3953	5.72589	6.59684	7.08641	12.3944	20.6119	10.831	20.5608	11.5124	11.8714	15.8303	15.2564	10.9761	4.79357	6.00267	7.5656	8.94239
ENSG00000088782.4	0	0	0	0	0	0	0	0	0	0	0	0	0	0	0	0	0	0
ENSG00000088808.12	14.8976	8.35706	6.56586	4.97699	14.6973	5.53663	8.17871	6.5805	15.2066	16.9248	14.5298	11.0318	9.10332	2.52243	4.68148	4.70163	11.4621	4.42458
ENSG00000088812.13	1.87489	6.45456	2.59448	2.56927	2.41929	6.73958	11.719	7.9335	8.25205	2.81281	1.75844	1.59946	7.68987	6.48803	2.68132	2.74668	2.32697	6.58455
ENSG00000088826.13	5.37604	3.71519	5.65819	0.848268	12.4536	1.31411	2.01429	3.71953	2.06039	11.2122	13.7823	7.21286	5.46173	1.56394	7.93682	1.37183	8.64784	1.22416
ENSG00000088827.8	0.400756	0.656652	0.0689684	0.815678	0.108661	5.57691	1.1637	1.29449	0.912434	0.441871	0.285701	0.346064	0.815866	0.753479	0.0704998	0.92749	0.206582	6.43101
ENSG00000088832.10	61.6081	26.8681	40.8041	22.846	43.8912	26.6852	27.2318	31.4761	34.2838	52.3806	50.3956	41.4189	25.7512	34.2973	37.1259	22.8975	39.4014	27.9748
ENSG00000088833.13	34.7148	16.0801	41.3563	10.7397	49.3461	19.7421	20.6408	19.4242	23.8476	27.274	39.9318	29.1131	15.6462	21.6305	38.315	12.2701	41.5386	19.511
ENSG00000088836.8	3.65123	13.9519	1.83456	1.26372	2.13033	4.87813	2.52464	3.58204	1.01698	1.57538	1.96069	10.2053	14.9949	3.35034	1.58306	1.2263	0.759378	3.2496
ENSG00000088854.11	2.96203	8.18503	2.21724	2.56252	3.25624	4.18799	8.45269	5.17659	4.14449	3.43032	3.70041	4.58588	7.81919	3.34729	1.72021	2.87966	3.49559	4.04396
ENSG00000088876.7	2.99247	2.78345	2.00972	1.22561	3.01636	3.06188	1.64299	2.7998	5.05766	1.06259	1.78985	5.07271	2.80618	3.2364	0	1.27591	2.15835	2.78354
ENSG00000088881.16	0.512758	0.284671	0.266431	0.465608	0.279794	0.691283	0.907908	1.18214	0.582177	2.01406	0.203485	0.594032	0.575604	0.891052	0.363184	0.611725	0	0.839179
ENSG00000088882.7	0.337065	1.49029	0.710886	1.94889	0.159973	3.83736	1.14203	10.6022	4.43249	0.416305	0.168243	0.339643	0.867809	1.70551	0.415313	1.74988	0	4.68421
ENSG00000088888.13	12.074	5.79721	11.8208	3.10813	16.627	4.7476	4.74922	7.0496	5.94739	14.8504	9.85704	14.3878	7.12541	6.30999	11.636	3.84695	18.1139	5.48219
ENSG00000088899.10	0.670213	3.8475	0.634567	0.47191	0.545289	0.436005	0.471755	1.80674	0.915572	1.8641	0	0.38586	4.04194	1.58067	0.707741	0.589037	0.518294	0.689842
ENSG00000088926.9	0	0	0	0	0	0	0	0	0	0	0	0	0	0	0	0	0	0
ENSG00000088930.6	5.30838	14.6831	6.95234	15.5832	4.39352	14.2038	9.91389	11.0679	13.0108	6.99926	5.80898	6.89816	12.4676	19.1032	5.88198	11.2797	5.34614	13.6248
ENSG00000088986.6	505.66	159.194	522.845	171.174	651.92	165.529	146.962	142.01	137.725	282.307	400.506	460.345	147.774	131.241	482.536	163.636	661.226	163.13
ENSG00000088992.13	0	0.134675	1.01119	0	0.477138	0.127152	0	0.953183	0.36088	0	1.67938	0	0	0	0	0	0	0.258855
ENSG00000089006.12	6.83229	11.0789	5.18936	8.37588	5.61185	9.1811	6.28848	8.93348	11.2994	2.26937	6.62901	11.837	11.2549	8.81091	7.3425	10.3485	4.57102	8.41038
ENSG00000089009.11	229.11	104.185	183.795	151.929	280.127	106.501	80.7299	123.515	67.8404	127.038	171.477	162.554	70.7326	97.4184	120.602	92.0362	160.781	93.9005
ENSG00000089012.10	0.243516	0.470023	0.353487	0.111198	0	1.48778	1.44473	1.34291	0.467852	3.25651	0.624281	0	0.452	0.625329	0.72331	0	0	1.30383
ENSG00000089022.9	9.42587	11.6772	12.0479	15.1427	10.0378	19.6616	14.5971	13.6353	8.85524	25.1134	7.16004	14.4769	12.5047	13.0502	13.7066	13.9692	13.3055	18.9649
ENSG00000089041.12	0.254909	1.53043	0.601218	1.28281	0.284469	3.59671	0.490314	0.875225	1.84412	0.370121	0.511324	1.03051	0.788751	1.01223	0.490319	0.587851	0	3.59692
ENSG00000089048.10	0.673192	2.19747	0.295022	1.80986	0.464727	1.1767	0.904744	1.67987	1.75576	0.302323	0.366537	0	2.58385	3.65047	0.452403	1.83556	0	1.44887
ENSG00000089050.10	9.83009	6.37583	6.80438	8.08473	8.42165	5.56051	7.70064	7.26431	6.98993	4.48234	6.84332	8.73598	6.69629	7.89294	6.9559	7.90852	9.46022	5.24064
ENSG00000089053.8	2.6452	8.63075	5.35547	9.90548	6.4926	21.6562	9.78374	14.1876	9.80836	3.82327	6.66212	3.22137	8.69417	17.4011	7.1973	12.2275	6.61719	18.9442
ENSG00000089057.10	2.28451	2.63773	3.26393	1.48402	1.28855	4.79096	5.8139	3.50004	3.92384	1.62146	1.67619	5.13233	2.72582	2.89267	3.84029	1.97378	1.53107	4.13496
ENSG00000089060.7	8.73956	6.22943	11.8191	9.06344	13.826	15.2538	10.4529	11.4319	10.5369	20.2702	14.1037	14.7546	5.94684	8.4849	14.2824	10.6715	16.132	16.6037
ENSG00000089063.10	14.9126	30.0144	15.877	15.8786	13.7947	20.0394	23.8533	23.6053	23.2547	20.1337	15.4674	14.1469	28.652	28.944	13.9625	14.513	14.4768	19.977
ENSG00000089091.12	0.296727	0.47592	0.572174	0.157485	0.563316	0.300268	0.511777	0.653088	0.546188	0.586331	0.473882	0	0.28813	0.884986	0.438693	0.0912558	0.428353	0.427598
ENSG00000089094.12	5.54451	3.1429	4.6418	2.00821	5.35008	5.0274	3.02927	4.39931	3.56219	6.93435	5.00933	7.55104	4.2117	3.8269	5.45137	2.15328	5.5886	4.99729
ENSG00000089101.13	0	0	0	0	0	0.169799	0	0.246357	0	0	0	0	0	0.200005	0	0	0	0.146805
ENSG00000089116.3	0	0.361176	0	0.102207	0	0.0340999	0.498168	0.231241	0.322251	0	0	0	0.0694007	0.287145	0	0.103661	0	0
ENSG00000089123.11	2.05863	4.9982	1.67034	4.19337	3.94761	1.88426	3.86827	4.03493	5.89595	8.09662	4.04933	0.962308	3.903	6.30667	1.7083	3.76504	5.00493	2.37771
ENSG00000089127.8	63.6649	23.0581	87.5985	25.1518	56.7329	64.7971	35.0483	13.2098	8.28976	45.172	93.497	48.6655	26.9982	12.3928	102.253	29.5213	58.5577	68.3532
ENSG00000089154.6	3.89662	7.04651	5.8242	6.23139	2.47958	13.7683	4.96076	5.55137	5.16906	8.27932	4.12813	3.68438	7.23967	7.8131	5.84606	6.0094	3.29928	12.3897
ENSG00000089157.11	2339.51	533.362	1412.62	795.253	1847.44	393.301	1093.72	789.615	470.457	1630.42	1867.13	1966.22	477.128	769.952	1287.28	735.076	1610.72	361.299
ENSG00000089159.11	5.77978	11.9921	7.50466	20.951	17.4817	14.9353	7.5168	10.8988	13.959	11.1327	9.75435	5.71942	12.9679	16.1432	9.5188	21.6055	18.9541	13.8627
ENSG00000089163.4	0.908754	0.681885	0.681183	0.669802	2.12637	0.735765	0.691242	0	1.15925	0	1.11924	1.4656	1.09862	0.598469	0.44803	0.436117	4.04668	0.935781
ENSG00000089169.10	0	0	0	0.0313876	0	0.0418942	0	0	0	0	0	0	0	0.0438827	0	0.0636882	0	0.0852486
ENSG00000089177.13	1.40741	3.15564	1.19224	1.89694	0.789016	2.62368	2.34219	1.99562	4.00485	2.5703	1.25029	2.08728	3.40198	2.99576	1.38129	2.11742	0.74994	2.29024
ENSG00000089195.10	8.48849	7.3779	6.29259	4.59169	3.95504	7.73749	11.6015	9.59806	13.3613	7.88136	5.94405	9.09732	8.43485	18.1302	6.41888	4.82077	5.01522	6.68017
ENSG00000089199.5	0	0.107071	0	0.0297853	0	0.397516	0.387159	0	0.692989	0	0	0	0.205545	0.687712	0	0	0	0.646948
ENSG00000089220.4	281.943	62.8866	297.855	71.3893	514.867	70.5488	83.6229	73.5392	79.468	251.791	214.355	274.064	63.1623	80.0564	290.724	70.7097	503.753	69.2336
ENSG00000089225.15	0.109037	0.349353	0.0657004	0.494122	0	0.880151	0.268717	0.349358	0.560635	0	0	0	0.223576	0.330956	0	0.835361	0	0.677686
ENSG00000089234.11	4.29052	3.9402	5.40534	5.07808	3.81131	5.32244	3.77593	3.26078	6.67718	2.69992	3.82002	4.35627	4.19497	5.16457	3.35326	4.36199	3.43204	4.76019
ENSG00000089248.6	117.321	102.026	77.9274	84.76	101.174	104.511	138.728	146.078	122.313	130.395	134.619	131.146	109.102	59.0816	90.4597	95.9185	99.5611	116.033
ENSG00000089250.14	0.173224	0	0.0638883	1.16725	0.0292871	1.26183	0.474106	0.030219	0.294775	0	0	0.174494	0	0.333942	0.13047	1.40187	0	1.23961
ENSG00000089280.14	21.7943	55.1034	25.811	52.3445	19.7199	54.551	48.6436	43.0785	37.8494	37.742	25.0478	26.304	45.2635	59.904	27.5181	47.4771	18.1297	46.772
ENSG00000089289.11	23.3088	10.3316	21.8669	16.8638	35.163	12.5586	10.0921	10.6664	14.0609	16.1871	24.4057	23.8728	9.08457	17.0486	19.875	16.8646	31.8389	12.7131
ENSG00000089327.10	37.932	7.05255	29.0739	12.5271	34.4221	24.1542	12.0266	10.9478	22.4239	13.7558	23.8979	31.1062	8.46789	15.2702	23.3234	10.6353	22.9252	28.377
ENSG00000089335.16	5.1753	8.00793	3.72341	6.59337	3.51912	3.79421	12.9338	7.84656	11.0586	8.81752	5.14457	4.98103	9.0123	3.23803	4.82822	6.27858	2.78764	3.86401
ENSG00000089351.10	0.911302	6.2554	0.670211	3.8201	0.603251	4.55749	5.84712	7.88081	5.54746	1.50521	1.95025	1.22428	6.40682	2.95816	0.78313	4.14434	1.09608	5.37691
ENSG00000089356.12	927.982	790.16	710.821	1309.68	1111.94	312.856	539.828	262.544	249.169	469.995	505.642	491.348	418.109	171.925	400.686	700.315	609.79	171.354
ENSG00000089472.12	0.915163	4.40062	0.906036	3.91183	4.17731	3.85403	3.19423	7.47532	6.64863	4.43869	5.11143	1.16571	5.61868	3.77812	1.61117	3.49155	4.42519	3.61975
ENSG00000089486.12	4.15806	4.47361	5.8518	3.23666	6.49513	2.68635	4.87973	5.18688	5.41519	9.31224	6.90274	5.11183	5.5483	3.10145	9.12228	3.90123	8.00243	3.78987
ENSG00000089505.13	0.337149	0.180769	0	1.31124	0	0.510082	0.310662	3.97837	0	0	0	0	0.347656	0	0	2.68699	0	0.486848
ENSG00000089558.4	0	0	0	0.01985	0	0.0264944	0	0.0599011	0	0	0	0	0	0.0557863	0	0	0	0
ENSG00000089597.12	7.86372	34.0262	10.4428	24.8211	6.90128	61.3618	58.4133	33.774	40.0335	10.9083	10.3269	7.59431	30.8393	26.0452	13.1858	22.9651	9.05034	53.6151
ENSG00000089639.6	4.68344	2.06431	8.07089	1.49275	8.71226	4.94418	4.62915	2.14367	2.23442	3.00513	4.41535	9.21052	1.59466	1.99602	9.51968	1.70091	9.46636	4.36794
ENSG00000089682.12	3.25478	2.26711	2.97015	5.24533	1.73043	3.03677	3.48003	5.16165	3.35914	5.65443	1.52648	4.65812	2.55329	6.15287	2.76513	4.75072	2.40705	2.80116
ENSG00000089685.10	19.409	22.0595	4.11718	46.299	10.2884	31.9542	25.6441	20.7099	9.93159	11.8773	7.04982	11.3066	20.5622	20.8053	5.921	41.0834	10.0883	29.3341
ENSG00000089692.4	0	0.557887	0.250913	0.0394682	0	0.526721	0.384808	0.119076	0.428065	0	0	0	0.536066	0	0.513091	0.0800689	0	0.428669
ENSG00000089693.6	191.221	150.211	154.836	164.938	216.498	213.022	137.424	130.282	217.225	135.168	152.052	153.046	110.989	110.255	136.987	133.61	172.297	175.353
ENSG00000089723.5	7.48719	1.06293	4.183	0.751977	7.61018	2.40851	1.28275	1.70123	4.03034	4.89869	5.44425	8.5927	1.12327	0.686567	4.76483	0.80076	8.438	2.50079
ENSG00000089737.11	14.8237	21.0946	11.9991	23.0033	12.5377	35.734	23.6435	18.465	35.1253	15.6087	12.9203	15.5191	21.4938	18.9481	12.2668	23.1757	12.1804	34.9131
ENSG00000089775.7	3.57149	5.66647	2.33907	4.20534	4.25034	7.01444	7.48366	9.26784	9.77753	4.63388	2.83871	4.87455	5.90512	6.83233	3.11719	4.92977	7.24256	7.98245
ENSG00000089818.12	0.850748	2.48692	2.51664	2.49247	1.59111	10.6833	2.47744	2.74227	8.99913	3.05665	1.23552	0.311722	3.02682	4.03684	2.66819	1.90344	3.02201	11.1459
ENSG00000089820.11	2.75683	3.06786	1.3364	1.60515	3.41617	7.0977	3.60236	4.71117	4.90583	7.87251	4.3309	3.37354	3.08598	4.48601	1.08266	1.48563	5.21924	9.21561
ENSG00000089847.8	0	0	0	0.120453	0	0.0265857	0	0.0908599	0.254428	0	0	0	0	0	0	0.122192	0	0.0540939
ENSG00000089876.7	16.4162	5.20022	21.3984	13.5355	26.2888	4.33279	13.6574	14.1924	3.41399	20.2341	23.8786	22.7181	6.14256	10.1082	17.8905	14.3043	25.6179	4.65098
ENSG00000089902.8	11.0897	13.991	19.2751	9.99619	17.2939	12.9586	6.16005	7.25978	11.7761	13.4564	17.7355	8.53252	13.5552	6.02294	19.49	9.65629	15.1591	13.2516
ENSG00000089916.13	14.7402	8.33027	7.65564	12.3896	8.02586	14.1022	20.4116	17.9077	25.247	18.1421	12.6339	12.8726	10.541	7.30163	6.93185	13.9245	9.37672	18.491
ENSG00000090006.13	10.1109	10.9607	9.53596	10.172	10.7079	13.2762	6.0287	9.83762	5.80795	13.0167	8.34396	15.0412	9.50954	5.68514	9.27289	11.1271	9.39615	12.5242
ENSG00000090013.5	158.656	19.8935	266.763	26.4888	539.261	24.9031	50.7175	14.4673	17.4081	142.782	224.506	212.637	19.1037	21.5388	297.491	36.1824	551.786	26.0819
ENSG00000090020.6	3.71253	4.39656	4.78234	5.46914	4.89518	8.51743	2.58134	3.22727	5.45374	7.08879	4.86526	3.96926	3.78149	1.46834	5.06239	5.68402	5.4005	8.14549
ENSG00000090054.9	136.154	45.9791	132.526	74.4501	161.657	37.0254	47.051	28.7664	38.3869	94.6768	125.29	104.146	46.4691	43.8144	109.05	59.5637	137.874	33.9032
ENSG00000090060.13	34.5984	32.087	36.2098	35.3378	44.4273	43.5708	30.4553	35.8458	39.9133	25.8143	24.5279	43.3954	34.0567	32.9118	35.2747	37.4928	48.7678	39.8124
ENSG00000090061.13	6.19632	12.2702	7.72511	6.51417	6.44772	16.3839	10.2771	9.07033	10.6179	2.30073	4.67415	5.06513	11.9504	4.38047	8.05421	5.63705	6.8366	13.427
ENSG00000090097.16	4.64655	2.29863	5.26563	1.24573	1.26657	2.18612	7.86191	3.6365	7.70705	14.0812	4.7619	5.33019	2.4261	1.40871	8.29602	1.43735	2.94333	2.38218
ENSG00000090104.7	19.1031	11.7752	23.7967	10.657	12.2266	48.3689	78.0173	73.4591	36.9557	32.091	61.1339	16.8249	11.8688	35.087	25.0256	11.9883	8.30382	48.2274
ENSG00000090238.7	82.8249	12.2434	95.9891	17.7467	127.475	14.3749	10.1175	22.6559	35.4365	78.8936	62.1266	88.403	10.5768	10.176	90.282	20.1366	118.235	15.4031
ENSG00000090263.11	29.4986	38.6883	34.0017	39.2583	30.1615	39.743	24.5648	39.1381	23.5742	21.7304	30.85	21.4242	39.0863	32.0621	21.3306	34.5389	27.4321	41.8328
ENSG00000090266.8	170.621	149.336	151.717	131.362	227.041	150.653	115.351	166.351	141.844	141.002	178.218	148.896	123.536	78.986	136.992	106.844	175.337	125.792
ENSG00000090273.9	2.77044	4.63981	4.03443	3.58883	3.06799	6.71692	2.27579	3.69732	6.8929	2.28139	1.84398	2.79191	4.63677	4.30424	4.83638	3.64046	2.91677	6.77399
ENSG00000090316.11	23.5208	7.99171	26.4236	13.0666	42.5784	9.96627	14.901	16.9019	11.3082	29.1299	29.5263	30.0709	11.0028	13.216	41.3376	23.269	46.3102	13.1011
ENSG00000090339.4	3.20532	13.3435	5.32082	10.1205	5.7133	25.8413	22.8787	19.2394	21.4192	14.3288	13.9095	0.731455	11.6833	20.9737	8.6905	11.688	5.2831	27.6324
ENSG00000090372.10	3.87565	7.16406	6.56769	3.13868	8.40432	5.08728	3.80972	6.08532	9.20034	3.93804	1.88013	5.05755	6.70374	5.53237	7.33322	2.97108	6.9393	5.73848
ENSG00000090376.4	0.305196	2.34485	0.78671	1.65498	1.06061	3.49411	2.41959	4.32716	0.891491	1.10415	1.11548	0.450559	2.50657	2.07053	1.04793	1.59577	0.806716	3.16784
ENSG00000090382.2	68.8591	83.2994	36.3993	54.9309	47.6438	524.643	60.2184	75.7506	57.2461	93.8817	84.1446	79.7987	88.4825	94.5029	39.9604	52.4573	43.2873	556.848
ENSG00000090402.3	0	0	0	0	0	0	0	0	0.0506034	0	0	0	0	0	0	0	0	0
ENSG00000090432.5	21.055	7.34557	19.6033	6.82457	27.1178	12.2411	11.2919	9.06639	13.556	27.7383	20.7715	23.2959	8.16309	7.91596	20.7541	6.54096	31.2915	14.0245
ENSG00000090447.7	0.549807	1.22772	0.662611	2.22352	0.347921	1.71552	0.677411	1.4674	1.46066	1.60612	0.365918	1.89359	1.13246	3.2213	0.677458	2.39629	0.330745	2.54696
ENSG00000090470.10	27.7603	5.1196	8.39185	5.49549	38.7892	5.86171	10.9403	11.1478	4.90887	32.5045	5.1437	14.7967	9.93732	16.9003	3.77489	8.95062	34.6884	5.20774
ENSG00000090487.6	17.7556	21.5848	17.96	29.4883	18.0133	25.3347	16.7659	28.8428	16.7646	15.0873	15.0042	10.9567	19.8024	24.5931	16.7256	25.9491	25.0252	27.1139
ENSG00000090512.7	14.7755	15.1015	40.4751	6.52786	38.9826	9.19604	4.90288	60.9236	2.68441	9.84223	28.1745	12.6119	14.8368	8.25645	44.7868	6.78092	46.2719	9.94595
ENSG00000090520.6	193.294	122.636	181.877	115.249	230.524	80.2159	107.077	94.5486	141.789	138.37	291.252	233.969	114.541	129.888	168.021	111.069	202.888	87.9639
ENSG00000090530.5	7.05404	16.4565	3.04842	4.41001	12.263	8.23621	6.47325	12.308	14.22	3.5819	9.64729	15.1705	17.6551	22.5728	2.77746	4.6859	9.72334	9.13791
ENSG00000090534.13	0	0	0	0.075258	0	0.143269	0.348918	0	0	0	0	0	0	0	0	0	0	0.291534
ENSG00000090539.11	0.0790309	0.401738	0.0752827	0.296461	0	0.639813	0.69219	2.10991	0.497789	0	0	0	0.450278	0.168374	0	0.287334	0	0.650834
ENSG00000090554.8	2.28912	0.759919	2.17423	0.538254	1.80112	1.62609	2.2157	1.62739	1.43538	1.21745	0.984013	1.752	0.976097	0.505972	2.20206	1.05965	0	1.26843
ENSG00000090565.11	2.9153	6.40405	1.86101	4.25739	0.940406	3.42876	4.60281	8.75395	4.28608	0.910892	3.89149	5.88744	6.94366	7.20147	3.81776	4.73785	0.636711	3.81345
ENSG00000090581.5	20.2668	12.8464	30.1802	12.5468	28.1764	22.1616	16.6739	14.9835	17.8816	19.0014	25.6321	21.8889	11.5408	14.0708	23.6326	13.6923	29.4069	20.5057
ENSG00000090612.16	4.98138	5.85411	4.85479	9.33626	3.85412	1.38421	11.0515	8.6891	9.39998	11.124	4.44101	6.45086	5.76759	3.99247	6.17624	11.5548	5.53297	1.45331
[truncated: 30,512 more rows]
