# Supplementary material for: Transcriptome profiling of esophageal squamous cell carcinoma reveals a long noncoding RNA acting as a tumor suppressor
Source: Oncotarget. 2015 May 19;6(19):17065–80. doi: 10.18632/oncotarget.4185 (PMC4627292; doi:10.18632/oncotarget.4185)
Supplement: Supplementary file 6 [file oncotarget-06-17065-s006.xlsx]

## Sheet: A
chrom	start	stop	name	score	strand	chr	start	stop	peak_num	score	strand	overlap_length
chr9	136125787	136150617	ABO(ENSG00000175164.9)	0	-	chr9	136129840	136129964	peaks_40677	0	-	124
chr7	8301893	8384146	AC007128.1;AC007009.1(ENSG00000229970.3)	0	+	chr7	8302204	8302429	peaks_10086	0	+	225
chr2	179278665	179304970	AC009948.5(ENSG00000223960.2)	0	+	chr2	179304722	179304945	peaks_4076	0	+	223
chr2	177494316	177502659	AC017048.3;LOC375295(ENSG00000163364.5)	0	-	chr2	177494563	177494746	peaks_31666	0	-	183
chr2	115888511	115918920	AC066593.1;LOC389023(ENSG00000235026.1)	0	-	chr2	115901610	115901754	peaks_31294	0	-	144
chr2	178148235	178257419	AC074286.1;LOC100130691(ENSG00000213963.2)	0	-	chr2	178254558	178254699	peaks_31673	0	-	141
chr2	242912833	242919427	AC093642.3(ENSG00000237940.3)	0	+	chr2	242913924	242914068	peaks_4701	0	+	144
chr2	242912833	242919427	AC093642.3(ENSG00000237940.3)	0	+	chr2	242919178	242919406	peaks_4702	0	+	228
chr2	89109983	89161075	AC096579.13(ENSG00000240040.1)	0	-	chr2	89130697	89130920	peaks_31108	0	-	223
chr2	89109983	89161075	AC096579.13(ENSG00000240040.1)	0	-	chr2	89156639	89157175	peaks_31109	0	-	536
chr2	108145942	108172782	AC096669.3(ENSG00000224568.1)	0	+	chr2	108155783	108155987	peaks_3595	0	+	204
chr2	108145942	108172782	AC096669.3(ENSG00000224568.1)	0	+	chr2	108156371	108156580	peaks_3596	0	+	209
chr5	148786525	148793660	AC131025.8(ENSG00000253864.1)	0	+	chr5	148793381	148793509	peaks_8201	0	+	128
chr12	122501211	122506522	AC156455.1(ENSG00000256546.1)	0	+	chr12	122506194	122506461	peaks_17478	0	+	267
chr3	64670584	64997143	ADAMTS9-AS2(ENSG00000241684.1)	0	+	chr3	64854784	64854948	peaks_5395	0	+	164
chr3	64670584	64997143	ADAMTS9-AS2(ENSG00000241684.1)	0	+	chr3	64978874	64979080	peaks_5397	0	+	206
chr4	7755816	7780655	AFAP1-AS1(ENSG00000272620.1)	0	+	chr4	7776150	7776375	peaks_6425	0	+	225
chr21	15399741	15516789	AP001347.6(ENSG00000224905.2)	0	+	chr21	15416398	15416490	peaks_25889	0	+	92
chrX	100673250	100790975	ARMCX4(ARMCX4)	0	+	chrX	100750569	100750792	peaks_27372	0	+	223
chr8	22022652	22069840	BMP1(BMP1)	0	+	chr8	22026573	22026611	peaks_11455	0	+	38
chr8	22022652	22069840	BMP1(BMP1)	0	+	chr8	22058627	22058970	peaks_11456	0	+	343
chr8	22022652	22069840	BMP1(BMP1)	0	+	chr8	22069105	22069816	peaks_11457	0	+	711
chr2	28112323	28113981	BRE-AS1(NR_028308)	0	-	chr2	28112736	28112973	peaks_30594	0	-	237
chr17	73632674	73637486	C17orf109(C17orf109)	0	+	chr17	73637161	73637508	peaks_22608	0	+	325
chr17	43716340	43723595	C17orf69(C17orf69)	0	+	chr17	43719480	43719647	peaks_22135	0	+	167
chr17	43716340	43723595	C17orf69(C17orf69)	0	+	chr17	43723362	43723574	peaks_22136	0	+	212
chr1	207974862	208042495	C1orf132(ENSG00000203709.5)	0	-	chr1	207974851	207975198	peaks_30002	0	-	336
chr1	207974862	208042495	C1orf132(ENSG00000203709.5)	0	-	chr1	207977814	207977984	peaks_30005	0	-	170
chr1	207974862	208042495	C1orf132(ENSG00000203709.5)	0	-	chr1	207984645	207984890	peaks_30006	0	-	245
chr1	207974862	208042495	C1orf132(ENSG00000203709.5)	0	-	chr1	208028468	208028688	peaks_30007	0	-	220
chr6	73983861	74020088	C6orf147(C6orf147)	0	-	chr6	73984494	73984721	peaks_36766	0	-	227
chr6	21665002	22214734	CASC15(ENSG00000272168.1)	0	+	chr6	21782001	21782165	peaks_8754	0	+	164
chr6	21665002	22214734	CASC15(ENSG00000272168.1)	0	+	chr6	21784609	21784692	peaks_8755	0	+	83
chr6	21665002	22214734	CASC15(ENSG00000272168.1)	0	+	chr6	21799460	21799568	peaks_8756	0	+	108
chr6	21665002	22214734	CASC15(ENSG00000272168.1)	0	+	chr6	22036705	22036888	peaks_8757	0	+	183
chr6	21665002	22214734	CASC15(ENSG00000272168.1)	0	+	chr6	22076595	22076759	peaks_8758	0	+	164
chr10	119805789	119969663	CASC2(ENSG00000177640.11)	0	+	chr10	119818789	119818901	peaks_14372	0	+	112
chr7	45039344	45116069	CCM2(CCM2)	0	+	chr7	45040404	45040638	peaks_10375	0	+	234
chr7	45039344	45116069	CCM2(CCM2)	0	+	chr7	45098816	45098886	peaks_10377	0	+	70
chr7	45039344	45116069	CCM2(CCM2)	0	+	chr7	45106222	45106454	peaks_10378	0	+	232
chr7	45039344	45116069	CCM2(CCM2)	0	+	chr7	45115412	45116169	peaks_10379	0	+	657
chr18	12254359	12277594	CIDEA(CIDEA)	0	+	chr18	12277326	12277629	peaks_22979	0	+	268
chr22	50980733	50981335	CTA-384D8.35(ENSG00000272666.1)	0	-	chr22	50980745	50980887	peaks_53830	0	-	142
chr5	134374527	134375737	CTC-276P9.1(ENSG00000249082.1)	0	-	chr5	134374523	134374775	peaks_35490	0	-	248
chr15	97839110	97975324	CTD-2147F2.1(ENSG00000259485.1)	0	+	chr15	97948418	97948643	peaks_19836	0	+	225
chr5	10264708	10267258	CTD-2256P15.4(ENSG00000271980.1)	0	-	chr5	10264958	10265188	peaks_34824	0	-	230
chr17	58160926	58169246	CTD-2319I12.1(ENSG00000261040.2)	0	-	chr17	58160926	58161150	peaks_49535	0	-	224
chr8	145132904	145134168	CTD-3065J16.9(ENSG00000255224.1)	0	-	chr8	145132975	145133214	peaks_39711	0	-	239
chr7	99245812	99277621	CYP3A5(CYP3A5)	0	-	chr7	99245811	99245958	peaks_38041	0	-	146
chr17	42785975	42827917	DBF4B(DBF4B)	0	+	chr17	42824822	42825077	peaks_22102	0	+	255
chr19	14519609	14530195	DDX39A(DDX39A)	0	-	chr19	14519234	14519912	peaks_51056	0	-	303
chr19	14519609	14530195	DDX39A(DDX39A)	0	-	chr19	14520112	14520435	peaks_51057	0	-	323
chr22	18958026	19018755	DGCR5(ENSG00000237517.4)	0	+	chr22	18981907	18982123	peaks_26253	0	+	216
chr7	96584452	96643377	DLX6-AS1(ENSG00000231764.4)	0	-	chr7	96635168	96635356	peaks_38000	0	-	188
chr2	242615156	242626383	DTYMK(DTYMK)	0	-	chr2	242615154	242615620	peaks_32255	0	-	464
chr10	119232725	119304579	EMX2OS(ENSG00000229847.4)	0	-	chr10	119243802	119243978	peaks_41758	0	-	176
chr10	119232725	119304579	EMX2OS(ENSG00000229847.4)	0	-	chr10	119250156	119250382	peaks_41759	0	-	226
chr5	111496222	111499973	EPB41L4A-AS1(ENSG00000224032.2)	0	+	chr5	111497394	111497449	peaks_7807	0	+	55
chr5	111496222	111499973	EPB41L4A-AS1(ENSG00000224032.2)	0	+	chr5	111497833	111497994	peaks_7808	0	+	161
chr5	111496222	111499973	EPB41L4A-AS1(ENSG00000224032.2)	0	+	chr5	111499668	111499967	peaks_7809	0	+	299
chr5	92953430	93447404	FAM172A(FAM172A)	0	-	chr5	92954593	92954777	peaks_35238	0	-	184
chr5	92953430	93447404	FAM172A(FAM172A)	0	-	chr5	93053160	93053332	peaks_35241	0	-	172
chr5	92953430	93447404	FAM172A(FAM172A)	0	-	chr5	93129067	93129208	peaks_35242	0	-	141
chr5	92953430	93447404	FAM172A(FAM172A)	0	-	chr5	93197022	93197241	peaks_35243	0	-	219
chr5	92953430	93447404	FAM172A(FAM172A)	0	-	chr5	93304731	93304837	peaks_35244	0	-	106
chr16	86508134	86542705	FENDRR;FOXF1-AS1(ENSG00000268388.1)	0	-	chr16	86521269	86521768	peaks_48216	0	-	499
chr16	86508134	86542705	FENDRR;FOXF1-AS1(ENSG00000268388.1)	0	-	chr16	86523941	86524120	peaks_48217	0	-	179
chr16	86508134	86542705	FENDRR;FOXF1-AS1(ENSG00000268388.1)	0	-	chr16	86524270	86524539	peaks_48218	0	-	269
chr16	86508134	86542705	FENDRR;FOXF1-AS1(ENSG00000268388.1)	0	-	chr16	86537454	86537851	peaks_48219	0	-	397
chr7	121943711	121950131	FEZF1-AS1(ENSG00000230316.2)	0	+	chr7	121949803	121950202	peaks_10982	0	+	328
chr1	152140600	152339163	FLG-AS1(ENSG00000237975.2)	0	+	chr1	152337917	152338120	peaks_1640	0	+	203
chr4	38614321	38666249	FLJ13197;RP11-617D20.1(FLJ13197)	0	-	chr4	38664129	38664344	peaks_34021	0	-	215
chr4	38614321	38666249	FLJ13197;RP11-617D20.1(FLJ13197)	0	-	chr4	38664534	38664846	peaks_34022	0	-	312
chr11	126211611	126225482	FLJ39051(FLJ39051)	0	-	chr11	126211583	126211836	peaks_43446	0	-	225
chr1	173833037	173838020	GAS5(ENSG00000234741.3)	0	-	chr1	173833316	173833393	peaks_29702	0	-	77
chr1	173833037	173838020	GAS5(ENSG00000234741.3)	0	-	chr1	173833424	173833613	peaks_29703	0	-	189
chr1	173833037	173838020	GAS5(ENSG00000234741.3)	0	-	chr1	173834430	173834549	peaks_29705	0	-	119
chr1	173833037	173838020	GAS5(ENSG00000234741.3)	0	-	chr1	173835714	173835818	peaks_29707	0	-	104
chr9	124217318	124262306	GGTA1P(GGTA1P)	0	-	chr9	124217318	124217453	peaks_40422	0	-	135
chr9	124217318	124262306	GGTA1P(GGTA1P)	0	-	chr9	124217852	124218083	peaks_40423	0	-	231
chr9	124217318	124262306	GGTA1P(GGTA1P)	0	-	chr9	124261180	124261389	peaks_40424	0	-	209
chr6	2245981	2482256	GMDS-AS1(ENSG00000250903.4)	0	+	chr6	2266850	2267026	peaks_8573	0	+	176
chr6	2245981	2482256	GMDS-AS1(ENSG00000250903.4)	0	+	chr6	2294919	2294999	peaks_8575	0	+	80
chr6	2245981	2482256	GMDS-AS1(ENSG00000250903.4)	0	+	chr6	2379345	2379572	peaks_8576	0	+	227
chr6	2245981	2482256	GMDS-AS1(ENSG00000250903.4)	0	+	chr6	2415308	2415684	peaks_8577	0	+	376
chr6	2245981	2482256	GMDS-AS1(ENSG00000250903.4)	0	+	chr6	2458073	2458240	peaks_8579	0	+	167
chr6	2245981	2482256	GMDS-AS1(ENSG00000250903.4)	0	+	chr6	2460687	2460937	peaks_8580	0	+	250
chr13	51568646	51640293	GUCY1B2(GUCY1B2)	0	-	chr13	51568639	51568925	peaks_45178	0	-	279
chr5	21459588	21589481	GUSBP1(GUSBP1)	0	+	chr5	21532305	21532392	peaks_7361	0	+	87
chr5	21459588	21589481	GUSBP1(GUSBP1)	0	+	chr5	21555906	21556047	peaks_7362	0	+	141
chr5	21459588	21589481	GUSBP1(GUSBP1)	0	+	chr5	21556084	21556214	peaks_7363	0	+	130
chr5	21459588	21589481	GUSBP1(GUSBP1)	0	+	chr5	21589314	21589457	peaks_7364	0	+	143
chr11	2016405	2022700	H19(ENSG00000130600.11)	0	-	chr11	2016365	2017021	peaks_42009	0	-	616
chr11	2016405	2022700	H19(ENSG00000130600.11)	0	-	chr11	2017043	2017208	peaks_42010	0	-	165
chr11	2016405	2022700	H19(ENSG00000130600.11)	0	-	chr11	2017516	2017628	peaks_42012	0	-	112
chr11	2016405	2022700	H19(ENSG00000130600.11)	0	-	chr11	2017747	2019035	peaks_42013	0	-	1288
chr8	122651532	122656933	HAS2-AS1(ENSG00000248690.2)	0	+	chr8	122652258	122652403	peaks_12132	0	+	145
chr12	54356091	54368740	HOTAIR(ENSG00000228630.1)	0	-	chr12	54356091	54356299	peaks_44082	0	-	208
chr12	54356091	54368740	HOTAIR(ENSG00000228630.1)	0	-	chr12	54357280	54357450	peaks_44083	0	-	170
chr7	27135265	27139884	HOTAIRM1(ENSG00000233429.5)	0	+	chr7	27139380	27139925	peaks_10173	0	+	504
chr7	27224136	27228912	HOXA11-AS(ENSG00000240990.5)	0	+	chr7	27226256	27226448	peaks_10186	0	+	192
chr7	27224136	27228912	HOXA11-AS(ENSG00000240990.5)	0	+	chr7	27228642	27228888	peaks_10187	0	+	246
chr7	27147395	27173921	HOXA-AS2(ENSG00000253552.3)	0	+	chr7	27162236	27162486	peaks_10176	0	+	250
chr2	177037922	177053686	HOXD-AS1(ENSG00000224189.2)	0	-	chr2	177037917	177038044	peaks_31664	0	-	122
chr2	177037922	177053686	HOXD-AS1(ENSG00000224189.2)	0	-	chr2	177039774	177039952	peaks_31665	0	-	178
chr2	176986338	177001826	HOXD-AS2(ENSG00000237380.2)	0	-	chr2	177000046	177000131	peaks_31663	0	-	85
chr14	55603700	55612148	LGALS3(LGALS3)	0	+	chr14	55611828	55612144	peaks_18412	0	+	316
chr6	26924770	26991703	LINC00240(ENSG00000224843.2)	0	+	chr6	26991474	26991704	peaks_8817	0	+	229
chr21	44881973	44899414	LINC00313(ENSG00000185186.4)	0	-	chr21	44890314	44890544	peaks_53145	0	-	230
chr21	44866480	44873773	LINC00319(ENSG00000188660.3)	0	+	chr21	44873507	44873728	peaks_26111	0	+	221
chr1	211556144	211605878	LINC00467(ENSG00000153363.8)	0	+	chr1	211605659	211605869	peaks_2389	0	+	210
chr9	98521512	98638259	LINC00476(ENSG00000175611.7)	0	-	chr9	98574766	98575026	peaks_40236	0	-	260
chr9	98521512	98638259	LINC00476(ENSG00000175611.7)	0	-	chr9	98637413	98637702	peaks_40238	0	-	289
chr21	17442841	17999716	LINC00478(ENSG00000215386.6)	0	+	chr21	17537946	17538073	peaks_25902	0	+	127
chr21	17442841	17999716	LINC00478(ENSG00000215386.6)	0	+	chr21	17565991	17566168	peaks_25904	0	+	177
chr21	17442841	17999716	LINC00478(ENSG00000215386.6)	0	+	chr21	17645238	17645422	peaks_25905	0	+	184
chr21	17442841	17999716	LINC00478(ENSG00000215386.6)	0	+	chr21	17741396	17741537	peaks_25907	0	+	141
chr21	17442841	17999716	LINC00478(ENSG00000215386.6)	0	+	chr21	17779679	17779830	peaks_25908	0	+	151
chr21	17442841	17999716	LINC00478(ENSG00000215386.6)	0	+	chr21	17799765	17799952	peaks_25909	0	+	187
chr21	17442841	17999716	LINC00478(ENSG00000215386.6)	0	+	chr21	17807972	17808114	peaks_25910	0	+	142
chr21	17442841	17999716	LINC00478(ENSG00000215386.6)	0	+	chr21	17860458	17860626	peaks_25911	0	+	168
chr21	17442841	17999716	LINC00478(ENSG00000215386.6)	0	+	chr21	17907008	17907186	peaks_25912	0	+	178
chr21	17442841	17999716	LINC00478(ENSG00000215386.6)	0	+	chr21	17909669	17909736	peaks_25914	0	+	67
chr21	17442841	17999716	LINC00478(ENSG00000215386.6)	0	+	chr21	17958721	17958905	peaks_25916	0	+	184
chr21	17442841	17999716	LINC00478(ENSG00000215386.6)	0	+	chr21	17979260	17979544	peaks_25918	0	+	284
chr21	17442841	17999716	LINC00478(ENSG00000215386.6)	0	+	chr21	17907517	17907762	peaks_25913	0	+	245
chr1	2976178	2985001	LINC00982;FLJ42875(ENSG00000177133.6)	0	-	chr1	2980632	2980855	peaks_27777	0	-	223
chr4	79892901	80229952	LINC01088;LOC100505875(ENSG00000249307.1)	0	+	chr4	80229567	80229805	peaks_6762	0	+	238
chr10	79686569	79689583	LOC100128292(LOC100128292)	0	+	chr10	79689374	79689583	peaks_14009	0	+	209
chr11	67085309	67159158	LOC100130987(LOC100130987)	0	+	chr11	67099147	67099240	peaks_15464	0	+	93
chr11	67085309	67159158	LOC100130987(LOC100130987)	0	+	chr11	67142050	67142379	peaks_15468	0	+	329
chr11	67085309	67159158	LOC100130987(LOC100130987)	0	+	chr11	67158384	67158457	peaks_15469	0	+	73
chr22	51021454	51022355	LOC100144603(LOC100144603)	0	+	chr22	51022041	51022345	peaks_26933	0	+	304
chr17	37081420	37085637	LOC100505576(LOC100505576)	0	+	chr17	37081949	37082146	peaks_21874	0	+	197
chr17	37081420	37085637	LOC100505576(LOC100505576)	0	+	chr17	37082672	37082906	peaks_21875	0	+	234
chr15	89921272	89941718	LOC254559;LINC00925(LOC254559)	0	+	chr15	89941361	89941695	peaks_19737	0	+	334
chr11	133766329	133771635	LOC283174(LOC283174)	0	-	chr11	133766332	133766605	peaks_43483	0	-	273
chr11	133766329	133771635	LOC283174(LOC283174)	0	-	chr11	133767606	133767775	peaks_43484	0	-	169
chr2	130680434	130691890	LOC389033(LOC389033)	0	-	chr2	130680436	130680507	peaks_31369	0	-	71
chr2	130680434	130691890	LOC389033(LOC389033)	0	-	chr2	130680531	130680632	peaks_31370	0	-	101
chr2	130680434	130691890	LOC389033(LOC389033)	0	-	chr2	130681128	130681188	peaks_31371	0	-	60
chr3	151980404	151987415	LOC401093;MBNL1-AS1(LOC401093)	0	-	chr3	151983357	151983549	peaks_33445	0	-	192
chr17	58160926	58165828	LOC645638;CTD-2319I12.1(LOC645638)	0	-	chr17	58160926	58161150	peaks_49535	0	-	224
chr19	18360759	18366229	LOC729966(LOC729966)	0	-	chr19	18360847	18360972	peaks_51189	0	-	125
chr7	79082197	79100524	MAGI2-AS3(ENSG00000234456.3)	0	+	chr7	79087812	79087962	peaks_10581	0	+	150
chr7	79082197	79100524	MAGI2-AS3(ENSG00000234456.3)	0	+	chr7	79092103	79092322	peaks_10582	0	+	219
chr7	79082197	79100524	MAGI2-AS3(ENSG00000234456.3)	0	+	chr7	79096607	79096760	peaks_10583	0	+	153
chr7	79082197	79100524	MAGI2-AS3(ENSG00000234456.3)	0	+	chr7	79100348	79100495	peaks_10584	0	+	147
chr10	81682417	81682875	MBL1P(MBL1P)	0	+	chr10	81682684	81682854	peaks_14023	0	+	170
chr3	196726330	196731615	MFI2-AS1(ENSG00000228109.1)	0	+	chr3	196731343	196731592	peaks_6239	0	+	249
chr1	47897806	47900313	MGC12982;FOXD2-AS1(MGC12982)	0	-	chr1	47897804	47898101	peaks_28626	0	-	295
chrX	133677406	133680660	MGC16121;MIR503HG(MGC16121)	0	-	chrX	133678454	133678755	peaks_54382	0	-	301
chrX	133677406	133680660	MGC16121;MIR503HG(MGC16121)	0	-	chrX	133679301	133679544	peaks_54383	0	-	243
chr5	148786251	148808241	MIR143HG(ENSG00000249669.3)	0	+	chr5	148793381	148793509	peaks_8201	0	+	128
chr5	148786251	148808241	MIR143HG(ENSG00000249669.3)	0	+	chr5	148798566	148798693	peaks_8202	0	+	127
chr5	148786251	148808241	MIR143HG(ENSG00000249669.3)	0	+	chr5	148799078	148799120	peaks_8203	0	+	42
chr5	148786251	148808241	MIR143HG(ENSG00000249669.3)	0	+	chr5	148804737	148804985	peaks_8204	0	+	248
chr5	148786251	148808241	MIR143HG(ENSG00000249669.3)	0	+	chr5	148807620	148807794	peaks_8205	0	+	174
chr5	148786251	148808241	MIR143HG(ENSG00000249669.3)	0	+	chr5	148808072	148808267	peaks_8206	0	+	169
chr5	148786251	148808241	MIR143HG;MIR145(ENSG00000249669.3)	0	+	chr5	148793381	148793509	peaks_8201	0	+	128
chr5	148786251	148808241	MIR143HG;MIR145(ENSG00000249669.3)	0	+	chr5	148798566	148798693	peaks_8202	0	+	127
chr5	148786251	148808241	MIR143HG;MIR145(ENSG00000249669.3)	0	+	chr5	148799078	148799120	peaks_8203	0	+	42
chr5	148786251	148808241	MIR143HG;MIR145(ENSG00000249669.3)	0	+	chr5	148804737	148804985	peaks_8204	0	+	248
chr5	148786251	148808241	MIR143HG;MIR145(ENSG00000249669.3)	0	+	chr5	148807620	148807794	peaks_8205	0	+	174
chr5	148786251	148808241	MIR143HG;MIR145(ENSG00000249669.3)	0	+	chr5	148808072	148808267	peaks_8206	0	+	169
chr1	209602164	209606183	MIR205HG(ENSG00000230937.5)	0	+	chr1	209603755	209604006	peaks_2362	0	+	251
chr1	209602164	209606183	MIR205HG(ENSG00000230937.5)	0	+	chr1	209605009	209605163	peaks_2363	0	+	154
chr1	209602164	209606183	MIR205HG(ENSG00000230937.5)	0	+	chr1	209605241	209605628	peaks_2364	0	+	387
chr1	209602164	209606183	MIR205HG(ENSG00000230937.5)	0	+	chr1	209605660	209606198	peaks_2365	0	+	523
chr11	565659	568457	MIR210HG(ENSG00000247095.2)	0	-	chr11	565690	565891	peaks_41939	0	-	201
chr11	565659	568457	MIR210HG(ENSG00000247095.2)	0	-	chr11	566996	567614	peaks_41940	0	-	618
chr7	130561494	130598069	MIR29B1;LOC646329(ENSG00000226380.3)	0	-	chr7	130577753	130577853	peaks_38333	0	-	100
chr7	130561494	130598069	MIR29B1;LOC646329(ENSG00000226380.3)	0	-	chr7	130584200	130584473	peaks_38334	0	-	273
chr2	111953926	112252677	MIR4435-1HG(ENSG00000172965.10)	0	-	chr2	111953919	111954276	peaks_31264	0	-	350
chr2	111953926	112252677	MIR4435-1HG(ENSG00000172965.10)	0	-	chr2	111965349	111965511	peaks_31266	0	-	162
chr2	111953926	112252677	MIR4435-1HG;LOC541471(ENSG00000172965.10)	0	-	chr2	111953919	111954276	peaks_31264	0	-	350
chr2	111953926	112252677	MIR4435-1HG;LOC541471(ENSG00000172965.10)	0	-	chr2	111965349	111965511	peaks_31266	0	-	162
chrX	133677366	133680741	MIR503HG(ENSG00000223749.3)	0	-	chrX	133678454	133678755	peaks_54382	0	-	301
chrX	133677366	133680741	MIR503HG(ENSG00000223749.3)	0	-	chrX	133679301	133679544	peaks_54383	0	-	243
chr2	242026508	242041747	MTERFD2(MTERFD2)	0	-	chr2	242026506	242026915	peaks_32223	0	-	407
chr2	242026508	242041747	MTERFD2(MTERFD2)	0	-	chr2	242026967	242027634	peaks_32224	0	-	667
chr2	242026508	242041747	MTERFD2(MTERFD2)	0	-	chr2	242027705	242027936	peaks_32225	0	-	231
chr2	242026508	242041747	MTERFD2(MTERFD2)	0	-	chr2	242028460	242028766	peaks_32226	0	-	306
chr2	242026508	242041747	MTERFD2(MTERFD2)	0	-	chr2	242034718	242035216	peaks_32229	0	-	498
chr19	50837056	50848005	NAPSB(NAPSB)	0	-	chr19	50837055	50837346	peaks_51915	0	-	290
chr2	97163382	97173846	NEURL3(NEURL3)	0	-	chr2	97163379	97163614	peaks_31143	0	-	232
chr15	96670597	96870590	NR2F2-AS1(ENSG00000247809.3)	0	-	chr15	96715730	96715944	peaks_47064	0	-	214
chr15	96670597	96870590	NR2F2-AS1(ENSG00000247809.3)	0	-	chr15	96739723	96739876	peaks_47066	0	-	153
chr15	96670597	96870590	NR2F2-AS1(ENSG00000247809.3)	0	-	chr15	96786950	96787056	peaks_47067	0	-	106
chr3	47053031	47054957	NRADDP(NRADDP)	0	+	chr3	47054699	47054930	peaks_5120	0	+	231
chr5	59783539	59843484	PART1(ENSG00000152931.7)	0	+	chr5	59784060	59784226	peaks_7525	0	+	166
chr5	59783539	59843484	PART1(ENSG00000152931.7)	0	+	chr5	59785484	59785663	peaks_7526	0	+	179
chr2	70189394	70315978	PCBP1-AS1(ENSG00000179818.9)	0	-	chr2	70212388	70212609	peaks_30921	0	-	221
chr2	70189394	70315978	PCBP1-AS1(ENSG00000179818.9)	0	-	chr2	70220512	70220749	peaks_30922	0	-	237
chr2	70189394	70315978	PCBP1-AS1(ENSG00000179818.9)	0	-	chr2	70240354	70240540	peaks_30923	0	-	186
chr2	70189394	70315978	PCBP1-AS1(ENSG00000179818.9)	0	-	chr2	70257130	70257607	peaks_30924	0	-	477
chr2	70189394	70315978	PCBP1-AS1(ENSG00000179818.9)	0	-	chr2	70275936	70275994	peaks_30925	0	-	58
chr3	38048986	38066278	PLCD1(PLCD1)	0	-	chr3	38048987	38049343	peaks_32491	0	-	356
chr8	128806778	129113499	PVT1(ENSG00000249859.3)	0	+	chr8	128810714	128810813	peaks_12191	0	+	99
chr8	128806778	129113499	PVT1(ENSG00000249859.3)	0	+	chr8	128909449	128909692	peaks_12192	0	+	243
chr8	128806778	129113499	PVT1(ENSG00000249859.3)	0	+	chr8	128944709	128944928	peaks_12193	0	+	219
chr8	128806778	129113499	PVT1(ENSG00000249859.3)	0	+	chr8	129004050	129004301	peaks_12194	0	+	251
chr8	128806778	129113499	PVT1(ENSG00000249859.3)	0	+	chr8	129086372	129086461	peaks_12195	0	+	89
chr8	128806778	129113499	PVT1(ENSG00000249859.3)	0	+	chr8	129113245	129113320	peaks_12197	0	+	75
chr15	25277019	25281637	PWAR6(ENSG00000257151.1)	0	+	chr15	25281405	25281613	peaks_19051	0	+	208
chr17	26553588	26555085	PYY2(PYY2)	0	+	chr17	26554747	26555030	peaks_21623	0	+	283
chr12	97825430	97958813	RMST(ENSG00000255794.2)	0	+	chr12	97868231	97868385	peaks_17185	0	+	154
chr12	97825430	97958813	RMST(ENSG00000255794.2)	0	+	chr12	97935342	97935484	peaks_17186	0	+	142
chr8	6261071	6264663	RP11-115C21.2(ENSG00000246089.3)	0	-	chr8	6262927	6263190	peaks_38638	0	-	263
chr8	6261071	6264663	RP11-115C21.2;LOC100287015(ENSG00000246089.3)	0	-	chr8	6262927	6263190	peaks_38638	0	-	263
chr9	129351872	129375979	RP11-123K19.1(ENSG00000224842.2)	0	-	chr9	129357967	129358132	peaks_40494	0	-	165
chr9	129351872	129375979	RP11-123K19.1(ENSG00000224842.2)	0	-	chr9	129370372	129370616	peaks_40495	0	-	244
chr9	2422701	2641395	RP11-125B21.2;FLJ35024(ENSG00000236404.4)	0	-	chr9	2465150	2465294	peaks_39787	0	-	144
chr20	2187862	2193797	RP11-128M1.1(ENSG00000226644.1)	0	+	chr20	2193549	2193774	peaks_25087	0	+	225
chr11	121899062	121987031	RP11-166D19.1;MIR100HG(ENSG00000255248.2)	0	-	chr11	121959810	121959894	peaks_43398	0	-	84
chr11	121899062	121987031	RP11-166D19.1;MIR100HG(ENSG00000255248.2)	0	-	chr11	121966597	121966778	peaks_43399	0	-	181
chr5	158527490	158544486	RP11-175K6.1(ENSG00000245812.2)	0	+	chr5	158527969	158528139	peaks_8329	0	+	170
chr5	158527490	158544486	RP11-175K6.1(ENSG00000245812.2)	0	+	chr5	158533256	158533495	peaks_8330	0	+	239
chr3	119813741	119855630	RP11-18H7.1(ENSG00000242622.1)	0	+	chr3	119819090	119819260	peaks_5606	0	+	170
chr22	48027422	48251349	RP11-191L9.4(ENSG00000224271.1)	0	+	chr22	48184766	48184973	peaks_26858	0	+	207
chr22	48027422	48251349	RP11-191L9.4(ENSG00000224271.1)	0	+	chr22	48185769	48185948	peaks_26859	0	+	179
chr1	222001007	222014008	RP11-191N8.2(ENSG00000227925.1)	0	-	chr1	222000956	222001106	peaks_30104	0	-	99
chr8	95649512	95651695	RP11-22C11.2;LOC100288748(ENSG00000261437.1)	0	-	chr8	95649818	95649975	peaks_39260	0	-	157
chr20	19738351	19790319	RP1-122P22.2(ENSG00000233895.1)	0	+	chr20	19782867	19782986	peaks_25269	0	+	119
chr20	48884022	48896332	RP11-290F20.3(ENSG00000224397.1)	0	+	chr20	48894713	48895011	peaks_25660	0	+	298
chr6	147981838	148275073	RP11-307P5.1(ENSG00000227681.1)	0	+	chr6	148052598	148052773	peaks_9731	0	+	175
chr1	113499036	113542118	RP11-31F15.1(ENSG00000226419.2)	0	+	chr1	113501573	113501679	peaks_1443	0	+	106
chr17	20771745	20905589	RP11-344E13.3(ENSG00000233098.4)	0	+	chr17	20827823	20827916	peaks_21586	0	+	93
chr6	138144809	138189370	RP11-356I2.4(ENSG00000237499.2)	0	-	chr6	138182071	138182214	peaks_37111	0	-	143
chr17	46713284	46724385	RP11-357H14.17(ENSG00000272763.1)	0	-	chr17	46713147	46713499	peaks_49355	0	-	215
chr17	46713284	46724385	RP11-357H14.17(ENSG00000272763.1)	0	-	chr17	46713717	46713876	peaks_49356	0	-	159
chr17	46713284	46724385	RP11-357H14.17(ENSG00000272763.1)	0	-	chr17	46713906	46714127	peaks_49357	0	-	221
chr6	147708799	147711601	RP11-361F15.2(ENSG00000225135.1)	0	+	chr6	147711373	147711604	peaks_9726	0	+	228
chr3	40507956	40510078	RP11-391M1.4(ENSG00000272452.1)	0	+	chr3	40508285	40508636	peaks_5033	0	+	351
chr6	169558186	169563019	RP11-417E7.1(ENSG00000223485.1)	0	-	chr6	169558268	169558513	peaks_37272	0	-	245
chr4	129213905	129440549	RP11-420A23.1(ENSG00000251432.2)	0	+	chr4	129393461	129393636	peaks_6977	0	+	175
chr12	123349881	123351568	RP11-463O12.3(ENSG00000256152.2)	0	+	chr12	123350615	123350843	peaks_17498	0	+	228
chr20	44642140	44650712	RP11-465L10.10(ENSG00000204044.5)	0	-	chr20	44642138	44642403	peaks_52660	0	-	263
chr10	33176188	33178239	RP11-479G22.8(ENSG00000273038.1)	0	-	chr10	33176182	33176384	peaks_41118	0	-	196
chr10	105637131	105639519	RP11-541N10.3(ENSG00000260461.1)	0	-	chr10	105637315	105637605	peaks_41689	0	-	290
chr1	9732483	9747613	RP11-558F24.4(ENSG00000231789.2)	0	-	chr1	9740900	9741098	peaks_27886	0	-	198
chr15	101390035	101404501	RP11-66B24.7(ENSG00000272808.1)	0	+	chr15	101390673	101390757	peaks_19864	0	+	84
chr12	54747444	54891472	RP11-753H16.3(ENSG00000258137.1)	0	+	chr12	54789043	54789208	peaks_16757	0	+	165
chr12	68726667	68845443	RP11-81H14.2(ENSG00000251301.2)	0	-	chr12	68774226	68774441	peaks_44303	0	-	215
chr3	142719748	142720309	RP11-91G21.1;LOC100289361(ENSG00000268129.1)	0	-	chr3	142719711	142720043	peaks_33388	0	-	295
chr20	61294370	61298076	RP11-93B14.5;LOC100127888(ENSG00000232803.1)	0	-	chr20	61294411	61294582	peaks_52833	0	-	171
chr4	124571421	124851561	RP11-93L9.1(ENSG00000249464.1)	0	+	chr4	124598315	124598474	peaks_6955	0	+	159
chr18	12739488	12749420	RP11-973H7.4(ENSG00000267654.1)	0	-	chr18	12739573	12739683	peaks_50110	0	-	110
chr12	48099867	48136077	RP1-197B17.3(ENSG00000257433.1)	0	+	chr12	48122740	48122961	peaks_16575	0	+	221
chr6	133823389	134213074	RP3-323P13.2(ENSG00000227954.2)	0	-	chr6	133944425	133944620	peaks_37071	0	-	195
chr12	111807085	111841114	RP3-473L9.4(ENSG00000257595.2)	0	+	chr12	111840902	111841051	peaks_17332	0	+	149
chr1	91248542	91317207	RP4-665J23.1(ENSG00000233593.2)	0	-	chr1	91290077	91290280	peaks_28920	0	-	203
chr1	91248542	91317207	RP4-665J23.1(ENSG00000233593.2)	0	-	chr1	91297416	91297711	peaks_28921	0	-	295
chr21	36410232	36411723	RUNX1-IT1(RUNX1-IT1)	0	-	chr21	36410223	36410461	peaks_53046	0	-	229
chr22	19704742	19712297	SEPT5-GP1BB(SEPT5-GP1BB)	0	+	chr22	19711868	19712283	peaks_26265	0	+	415
chr22	19704742	19712297	SEPT5-GP1BB(SEPT5-GP1BB)	0	+	chr22	19709928	19710851	peaks_26264	0	+	923
chr11	60704554	60719257	SLC15A3(SLC15A3)	0	-	chr11	60704351	60704823	peaks_42471	0	-	269
chr3	50242678	50258411	SLC38A3(ENSG00000188338.10)	0	+	chr3	50258055	50258383	peaks_5220	0	+	328
chr2	27422454	27435175	SLC5A6(SLC5A6)	0	-	chr2	27422454	27422979	peaks_30563	0	-	525
chr2	27422454	27435175	SLC5A6(SLC5A6)	0	-	chr2	27433529	27433621	peaks_30564	0	-	92
chr11	62619459	62623386	SNHG1(ENSG00000255717.2)	0	-	chr11	62620377	62620474	peaks_42570	0	-	97
chr11	62619459	62623386	SNHG1(ENSG00000255717.2)	0	-	chr11	62621358	62621422	peaks_42571	0	-	64
chr11	62619459	62623386	SNHG1(ENSG00000255717.2)	0	-	chr11	62622079	62622134	peaks_42572	0	-	55
chr11	62619459	62623386	SNHG1(ENSG00000255717.2)	0	-	chr11	62622761	62622804	peaks_42573	0	-	43
chr11	62619459	62623386	SNHG1(ENSG00000255717.2)	0	-	chr11	62619454	62619790	peaks_42569	0	-	331
chr15	25223729	25664609	SNHG14(ENSG00000224078.8)	0	+	chr15	25281405	25281613	peaks_19051	0	+	208
chr15	25223729	25664609	SNHG14(ENSG00000224078.8)	0	+	chr15	25364780	25365020	peaks_19052	0	+	240
chr15	25223729	25664609	SNHG14(ENSG00000224078.8)	0	+	chr15	25365290	25365647	peaks_19053	0	+	357
chr15	25223729	25664609	SNHG14;IPW(ENSG00000224078.8)	0	+	chr15	25281405	25281613	peaks_19051	0	+	208
chr15	25223729	25664609	SNHG14;IPW(ENSG00000224078.8)	0	+	chr15	25364780	25365020	peaks_19052	0	+	240
chr15	25223729	25664609	SNHG14;IPW(ENSG00000224078.8)	0	+	chr15	25365290	25365647	peaks_19053	0	+	357
chr8	67833918	67838633	SNHG6(ENSG00000245910.4)	0	-	chr8	67834160	67834427	peaks_39094	0	-	267
chr8	67833918	67838633	SNHG6(ENSG00000245910.4)	0	-	chr8	67834499	67834668	peaks_39095	0	-	169
chr8	67833918	67838633	SNHG6(ENSG00000245910.4)	0	-	chr8	67834848	67834940	peaks_39096	0	-	92
chr8	67833918	67838633	SNHG6(ENSG00000245910.4)	0	-	chr8	67837668	67837760	peaks_39097	0	-	92
chr3	180707557	181554668	SOX2-OT(ENSG00000242808.3)	0	+	chr3	181432119	181432200	peaks_6057	0	+	81
chr4	56230137	56262014	SRD5A3-AS1(ENSG00000249700.4)	0	-	chr4	56232767	56232976	peaks_34128	0	-	209
chr7	99933726	99965454	STAG3L5P-PVRIG2P-PILRB;PILRB(ENSG00000272752.1)	0	+	chr7	99964957	99965448	peaks_10757	0	+	491
chr3	196042955	196065291	TM4SF19-TCTEX1D2(TM4SF19-TCTEX1D2)	0	-	chr3	196048797	196048956	peaks_33713	0	-	159
chr22	35695796	35743987	TOM1(TOM1)	0	+	chr22	35696640	35696910	peaks_26523	0	+	270
chr22	35695796	35743987	TOM1(TOM1)	0	+	chr22	35719193	35719365	peaks_26524	0	+	172
chr22	35695796	35743987	TOM1(TOM1)	0	+	chr22	35720139	35720330	peaks_26525	0	+	191
chr22	35695796	35743987	TOM1(TOM1)	0	+	chr22	35743038	35743963	peaks_26526	0	+	925
chrY	21034386	21239302	TTTY14;NCRNA00185(ENSG00000176728.3)	0	-	chrY	21152664	21152705	peaks_54508	0	-	41
chrY	21034386	21239302	TTTY14;NCRNA00185(ENSG00000176728.3)	0	-	chrY	21227440	21227642	peaks_54509	0	-	202
chrY	14774264	14804162	TTTY15(ENSG00000233864.3)	0	+	chrY	14803955	14804137	peaks_27634	0	+	182
chrY	21729243	21769056	TXLNG2P(TXLNG2P)	0	+	chrY	21751528	21751712	peaks_27641	0	+	184
chrY	21729243	21769056	TXLNG2P(TXLNG2P)	0	+	chrY	21752020	21752285	peaks_27642	0	+	265
chrY	21729243	21769056	TXLNG2P(TXLNG2P)	0	+	chrY	21755867	21756021	peaks_27643	0	+	154
chrY	21729243	21769056	TXLNG2P(TXLNG2P)	0	+	chrY	21766219	21766429	peaks_27644	0	+	210
chrY	21729243	21769056	TXLNG2P(TXLNG2P)	0	+	chrY	21767467	21767677	peaks_27645	0	+	210
chr3	50297734	50300790	U73166.2(ENSG00000230454.1)	0	+	chr3	50300517	50300645	peaks_5226	0	+	128
chr4	186320693	186347139	UFSP2(UFSP2)	0	-	chr4	186320670	186320898	peaks_34736	0	-	205
chr4	186320693	186347139	UFSP2(UFSP2)	0	-	chr4	186321452	186321595	peaks_34737	0	-	143
chrX	74493893	74524732	UPRT(UPRT)	0	+	chrX	74524311	74524411	peaks_27316	0	+	100
chr4	85887537	85932430	WDFY3-AS2(ENSG00000180769.4)	0	+	chr4	85927534	85927682	peaks_6778	0	+	148
chr4	85887537	85932430	WDFY3-AS2(ENSG00000180769.4)	0	+	chr4	85929612	85929876	peaks_6779	0	+	264
chr11	32457063	32480315	WT1-AS(ENSG00000183242.7)	0	+	chr11	32458354	32458573	peaks_14877	0	+	219
chr11	32457063	32480315	WT1-AS(ENSG00000183242.7)	0	+	chr11	32461316	32461605	peaks_14878	0	+	289
chrX	73040485	73072588	XIST(ENSG00000229807.5)	0	-	chrX	73040485	73040980	peaks_54192	0	-	495
chrX	73040485	73072588	XIST(ENSG00000229807.5)	0	-	chrX	73041478	73041837	peaks_54193	0	-	359
chrX	73040485	73072588	XIST(ENSG00000229807.5)	0	-	chrX	73043153	73043408	peaks_54194	0	-	255
chrX	73040485	73072588	XIST(ENSG00000229807.5)	0	-	chrX	73045106	73045282	peaks_54195	0	-	176
chrX	73040485	73072588	XIST(ENSG00000229807.5)	0	-	chrX	73046281	73046693	peaks_54196	0	-	412
chrX	73040485	73072588	XIST(ENSG00000229807.5)	0	-	chrX	73067341	73067463	peaks_54197	0	-	122
chrX	73040485	73072588	XIST(ENSG00000229807.5)	0	-	chrX	73070619	73070917	peaks_54199	0	-	298
chr1	247496211	247556961	XLOC_000647(XLOC_000647)	0	+	chr1	247497547	247497856	peaks_2689	0	+	309
chr1	247496211	247556961	XLOC_000647(XLOC_000647)	0	+	chr1	247540311	247540453	peaks_2690	0	+	142
chr2	10589125	10597755	XLOC_001342(XLOC_001342)	0	+	chr2	10590587	10590840	peaks_2760	0	+	253
chr2	27938768	27980489	XLOC_001406(XLOC_001406)	0	+	chr2	27980294	27980479	peaks_2917	0	+	185
chr2	65257860	65280151	XLOC_002132(XLOC_002132)	0	-	chr2	65274651	65274876	peaks_30877	0	-	225
chr2	65257860	65280151	XLOC_002132(XLOC_002132)	0	-	chr2	65275027	65275155	peaks_30878	0	-	128
chr2	145281130	145282228	XLOC_002344(XLOC_002344)	0	-	chr2	145281107	145281370	peaks_31468	0	-	240
chr3	53112199	53120488	XLOC_003130(XLOC_003130)	0	-	chr3	53118791	53119014	peaks_32777	0	-	223
chr4	184254594	184271991	XLOC_004198(XLOC_004198)	0	-	chr4	184265645	184265824	peaks_34721	0	-	179
chr4	184653377	184658726	XLOC_004201(XLOC_004201)	0	-	chr4	184654141	184654350	peaks_34723	0	-	209
chr5	128679235	128729628	XLOC_004545(XLOC_004545)	0	+	chr5	128729506	128729630	peaks_7911	0	+	122
chr6	169557256	169563089	XLOC_005935(XLOC_005935)	0	-	chr6	169558268	169558513	peaks_37272	0	-	245
chr6	169818906	169846389	XLOC_005939(XLOC_005939)	0	-	chr6	169826516	169826759	peaks_37278	0	-	243
chr8	9009252	9016127	XLOC_006704(XLOC_006704)	0	+	chr8	9015910	9016065	peaks_11362	0	+	155
chr9	138999330	138999842	XLOC_007894(XLOC_007894)	0	-	chr9	138999619	138999937	peaks_40741	0	-	223
chr11	69290398	69291552	XLOC_009485(XLOC_009485)	0	-	chr11	69290413	69290578	peaks_42868	0	-	165
chr13	50964333	51205735	XLOC_010390(XLOC_010390)	0	+	chr13	50983045	50983192	peaks_17831	0	+	147
chr13	50964333	51205735	XLOC_010390(XLOC_010390)	0	+	chr13	51034067	51034227	peaks_17833	0	+	160
chr14	37125438	37126057	XLOC_010803(XLOC_010803)	0	+	chr14	37125963	37126364	peaks_18309	0	+	94
chr14	104341296	104346670	XLOC_010945(XLOC_010945)	0	+	chr14	104346399	104346718	peaks_18959	0	+	271
chr15	25247917	25281705	XLOC_011183(XLOC_011183)	0	+	chr15	25281405	25281613	peaks_19051	0	+	208
chr15	82152106	82259442	XLOC_011550(XLOC_011550)	0	-	chr15	82239915	82240081	peaks_46943	0	-	166
chr17	47308233	47316621	XLOC_012229(XLOC_012229)	0	+	chr17	47308411	47308697	peaks_22223	0	+	286
chr17	47308233	47316621	XLOC_012229(XLOC_012229)	0	+	chr17	47314341	47314558	peaks_22224	0	+	217
chr18	74528064	74534242	XLOC_012895(XLOC_012895)	0	-	chr18	74532759	74532878	peaks_50404	0	-	119
chr18	74528064	74534242	XLOC_012895(XLOC_012895)	0	-	chr18	74533916	74534147	peaks_50405	0	-	231
chr18	74528064	74534242	XLOC_012895(XLOC_012895)	0	-	chr18	74530763	74530879	peaks_50403	0	-	116
chr22	49246607	49262410	XLOC_014280(XLOC_014280)	0	+	chr22	49257635	49257863	peaks_26872	0	+	228
chr22	49246607	49262410	XLOC_014280(XLOC_014280)	0	+	chr22	49262251	49262401	peaks_26873	0	+	150
chr22	42760405	42765242	Z83851.1(ENSG00000229891.1)	0	-	chr22	42760370	42760528	peaks_53698	0	-	123
chr10	80703084	80827652	ZMIZ1-AS1;LOC283050(ENSG00000224596.3)	0	-	chr10	80788677	80788849	peaks_41422	0	-	172
chr10	80703084	80827652	ZMIZ1-AS1;LOC283050(ENSG00000224596.3)	0	-	chr10	80821659	80821882	peaks_41423	0	-	223
chr5	150309997	150326146	ZNF300P1(ZNF300P1)	0	-	chr5	150310016	150310317	peaks_35700	0	-	301
chr18	14075988	14132489	ZNF519(ZNF519)	0	-	chr18	14099932	14100097	peaks_50124	0	-	165
chr19	37288452	37319013	ZNF790-AS1(NR_040027/8)	0	+	chr19	37295194	37295287	peaks_24261	0	+	93
chr19	37288452	37319013	ZNF790-AS1(NR_040027/8)	0	+	chr19	37318797	37318988	peaks_24262	0	+	191

## Sheet: B
name	peaks_CancerType	length
LINC00313(ENSG00000185186.4)	peaks_53145|	230
ARMCX4(ARMCX4)	peaks_27372|	223
PLCD1(PLCD1)	peaks_32491|NPC_MLS_	356
CCM2(CCM2)	peaks_10375|HN_	234	peaks_10377|HN_NPC_	70	peaks_10378|	232	peaks_10379|	657
MFI2-AS1(ENSG00000228109.1)	peaks_6239|EWS_GIST_	249
RP11-357H14.17(ENSG00000272763.1)	peaks_49355|Colon_	215	peaks_49356|HN_	159	peaks_49357|HN_NPC_	221
PYY2(PYY2)	peaks_21623|	283
UFSP2(UFSP2)	peaks_34736|	205	peaks_34737|	143
RP11-479G22.8(ENSG00000273038.1)	peaks_41118|	196
LOC283174(LOC283174)	peaks_43483|NPC_	273	peaks_43484|NPC_	169
RMST(ENSG00000255794.2)	peaks_17185|	154	peaks_17186|	142
MGC12982;FOXD2-AS1(MGC12982)	peaks_28626|LMS_SS_	295
RP11-81H14.2(ENSG00000251301.2)	peaks_44303|NPC_	215
PCBP1-AS1(ENSG00000179818.9)	peaks_30921|MLS_	221	peaks_30922|	237	peaks_30923|	186	peaks_30924|	477	peaks_30925|	58
XLOC_011183(XLOC_011183)	peaks_19051|	208
NR2F2-AS1(ENSG00000247809.3)	peaks_47064|	214	peaks_47066|	153	peaks_47067|	106
MIR29B1;LOC646329(ENSG00000226380.3)	peaks_38333|NPC_	100	peaks_38334|NPC_	273
LOC645638;CTD-2319I12.1(LOC645638)	peaks_49535|HN_NPC_	224
EMX2OS(ENSG00000229847.4)	peaks_41758|ESS_MLS_	176	peaks_41759|MLS_	226
CTD-2319I12.1(ENSG00000261040.2)	peaks_49535|HN_NPC_	224
SNHG1(ENSG00000255717.2)	peaks_42570|	97	peaks_42571|	64	peaks_42572|	55	peaks_42573|Bladder_	43	peaks_42569|NPC_GIST_	331
XLOC_007894(XLOC_007894)	peaks_40741|	223
RP3-473L9.4(ENSG00000257595.2)	peaks_17332|	149
RP11-66B24.7(ENSG00000272808.1)	peaks_19864|	84
RP11-417E7.1(ENSG00000223485.1)	peaks_37272|HN_	245
CTD-2147F2.1(ENSG00000259485.1)	peaks_19836|SS_	225
MIR143HG;MIR145(ENSG00000249669.3)	peaks_8201|GIST_LMS_	128	peaks_8202|GIST_	127	peaks_8203|GIST_	42	peaks_8204|GIST_LMS_	248	peaks_8205|GIST_	174	peaks_8206|GIST_	169
SLC15A3(SLC15A3)	peaks_42471|	269
WDFY3-AS2(ENSG00000180769.4)	peaks_6778|	148	peaks_6779|	264
XLOC_001406(XLOC_001406)	peaks_2917|NPC_	185
HOXA-AS2(ENSG00000253552.3)	peaks_10176|GIST_	250
LOC100130987(LOC100130987)	peaks_15464|NPC_	93	peaks_15468|HN_	329	peaks_15469|ESS_	73
HAS2-AS1(ENSG00000248690.2)	peaks_12132|	145
RP11-465L10.10(ENSG00000204044.5)	peaks_52660|EWS_	263
NAPSB(NAPSB)	peaks_51915|NPC_	290
AC007128.1;AC007009.1(ENSG00000229970.3)	peaks_10086|Prostate_	225
SNHG14;IPW(ENSG00000224078.8)	peaks_19051|	208	peaks_19052|	240	peaks_19053|	357
C17orf69(C17orf69)	peaks_22135|	167	peaks_22136|	212
RP4-665J23.1(ENSG00000233593.2)	peaks_28920|MLS_	203	peaks_28921|MLS_	295
RP11-175K6.1(ENSG00000245812.2)	peaks_8329|MLS_	170	peaks_8330|MLS_	239
CTC-276P9.1(ENSG00000249082.1)	peaks_35490|	248
RP11-391M1.4(ENSG00000272452.1)	peaks_5033|	351
XLOC_014280(XLOC_014280)	peaks_26872|EWS_	228	peaks_26873|EWS_	150
C1orf132(ENSG00000203709.5)	peaks_30002|Bladder_	336	peaks_30005|	170	peaks_30006|Bladder_	245	peaks_30007|	220
ZNF790-AS1(NR_040027/8)	peaks_24261|	93	peaks_24262|	191
RP1-197B17.3(ENSG00000257433.1)	peaks_16575|	221
LOC401093;MBNL1-AS1(LOC401093)	peaks_33445|LMS_	192
BMP1(BMP1)	peaks_11455|	38	peaks_11456|ESS_GIST_	343	peaks_11457|ESS_DDLPS_	711
STAG3L5P-PVRIG2P-PILRB;PILRB(ENSG00000272752.1)	peaks_10757|MLS_	491
GMDS-AS1(ENSG00000250903.4)	peaks_8573|	176	peaks_8575|NPC_	80	peaks_8576|	227	peaks_8577|	376	peaks_8579|	167	peaks_8580|	250
MGC16121;MIR503HG(MGC16121)	peaks_54382|ESS_	301	peaks_54383|ESS_	243
LOC254559;LINC00925(LOC254559)	peaks_19737|NPC_EWS_	334
MIR210HG(ENSG00000247095.2)	peaks_41939|	201	peaks_41940|	618
RP11-115C21.2(ENSG00000246089.3)	peaks_38638|	263
ZNF300P1(ZNF300P1)	peaks_35700|MLS_	301
RP11-123K19.1(ENSG00000224842.2)	peaks_40494|	165	peaks_40495|Breast_SS_	244
RP11-463O12.3(ENSG00000256152.2)	peaks_17498|EWS_	228
CASC2(ENSG00000177640.11)	peaks_14372|NPC_	112
RP11-115C21.2;LOC100287015(ENSG00000246089.3)	peaks_38638|	263
RP11-558F24.4(ENSG00000231789.2)	peaks_27886|EWS_GIST_	198
HOXD-AS2(ENSG00000237380.2)	peaks_31663|MLS_	85
UPRT(UPRT)	peaks_27316|	100
XLOC_010390(XLOC_010390)	peaks_17831|HN_	147	peaks_17833|HN_	160
XLOC_009485(XLOC_009485)	peaks_42868|	165
HOTAIR(ENSG00000228630.1)	peaks_44082|	208	peaks_44083|EWS_	170
AP001347.6(ENSG00000224905.2)	peaks_25889|NPC_	92
GGTA1P(GGTA1P)	peaks_40422|	135	peaks_40423|MLS_	231	peaks_40424|MLS_	209
LOC100128292(LOC100128292)	peaks_14009|	209
RP11-344E13.3(ENSG00000233098.4)	peaks_21586|	93
FENDRR;FOXF1-AS1(ENSG00000268388.1)	peaks_48216|GIST_	499	peaks_48217|GIST_	179	peaks_48218|GIST_	269	peaks_48219|GIST_	397
SLC38A3(ENSG00000188338.10)	peaks_5220|GIST_	328
FEZF1-AS1(ENSG00000230316.2)	peaks_10982|EWS_	328
XLOC_010945(XLOC_010945)	peaks_18959|EWS_	271
XLOC_005939(XLOC_005939)	peaks_37278|	243
RP11-191L9.4(ENSG00000224271.1)	peaks_26858|MLS_	207	peaks_26859|MLS_	179
AC093642.3(ENSG00000237940.3)	peaks_4701|	144	peaks_4702|MLS_	228
LOC100505576(LOC100505576)	peaks_21874|NPC_	197	peaks_21875|GIST_	234
AC009948.5(ENSG00000223960.2)	peaks_4076|	223
RP11-973H7.4(ENSG00000267654.1)	peaks_50110|	110
AC074286.1;LOC100130691(ENSG00000213963.2)	peaks_31673|	141
DTYMK(DTYMK)	peaks_32255|NPC_	464
PWAR6(ENSG00000257151.1)	peaks_19051|	208
RP11-31F15.1(ENSG00000226419.2)	peaks_1443|	106
XLOC_002132(XLOC_002132)	peaks_30877|	225	peaks_30878|	128
RP3-323P13.2(ENSG00000227954.2)	peaks_37071|ESS_	195
MTERFD2(MTERFD2)	peaks_32223|MLS_	407	peaks_32224|	667	peaks_32225|	231	peaks_32226|MLS_	306	peaks_32229|	498
CTD-2256P15.4(ENSG00000271980.1)	peaks_34824|	230
XLOC_012895(XLOC_012895)	peaks_50404|	119	peaks_50405|	231	peaks_50403|NPC_	116
RP11-93L9.1(ENSG00000249464.1)	peaks_6955|NPC_	159
CYP3A5(CYP3A5)	peaks_38041|Bladder_	146
XLOC_010803(XLOC_010803)	peaks_18309|EWS_	94
CTA-384D8.35(ENSG00000272666.1)	peaks_53830|HN_NPC_	142
DGCR5(ENSG00000237517.4)	peaks_26253|GIST_	216
AC096579.13(ENSG00000240040.1)	peaks_31108|NPC_	223	peaks_31109|NPC_LungAdeno_	536
XLOC_003130(XLOC_003130)	peaks_32777|	223
XIST(ENSG00000229807.5)	peaks_54192|	495	peaks_54193|	359	peaks_54194|ESS_	255	peaks_54195|	176	peaks_54196|	412	peaks_54197|	122	peaks_54199|	298
ZMIZ1-AS1;LOC283050(ENSG00000224596.3)	peaks_41422|	172	peaks_41423|	223
EPB41L4A-AS1(ENSG00000224032.2)	peaks_7807|	55	peaks_7808|MLS_	161	peaks_7809|MLS_	299
XLOC_012229(XLOC_012229)	peaks_22223|	286	peaks_22224|	217
XLOC_006704(XLOC_006704)	peaks_11362|	155
AC017048.3;LOC375295(ENSG00000163364.5)	peaks_31666|	183
ABO(ENSG00000175164.9)	peaks_40677|NPC_	124
RP11-166D19.1;MIR100HG(ENSG00000255248.2)	peaks_43398|	84	peaks_43399|	181
TTTY15(ENSG00000233864.3)	peaks_27634|	182
NRADDP(NRADDP)	peaks_5120|	231
XLOC_002344(XLOC_002344)	peaks_31468|MLS_	240
CTD-3065J16.9(ENSG00000255224.1)	peaks_39711|	239
H19(ENSG00000130600.11)	peaks_42009|GIST_MLS_	616	peaks_42010|Bladder_GIST_	165	peaks_42012|Bladder_GIST_	112	peaks_42013|GIST_	1288
HOTAIRM1(ENSG00000233429.5)	peaks_10173|Bladder_	504
LOC389033(LOC389033)	peaks_31369|ESS_	71	peaks_31370|ESS_	101	peaks_31371|Breast_	60
RP11-361F15.2(ENSG00000225135.1)	peaks_9726|GIST_	228
XLOC_004545(XLOC_004545)	peaks_7911|Bladder_MLS_	122
XLOC_001342(XLOC_001342)	peaks_2760|	253
RP11-420A23.1(ENSG00000251432.2)	peaks_6977|MLS_	175
MIR503HG(ENSG00000223749.3)	peaks_54382|ESS_	301	peaks_54383|ESS_	243
XLOC_004201(XLOC_004201)	peaks_34723|HN_	209
AFAP1-AS1(ENSG00000272620.1)	peaks_6425|	225
LGALS3(LGALS3)	peaks_18412|GIST_	316
FLJ13197;RP11-617D20.1(FLJ13197)	peaks_34021|	215	peaks_34022|	312
RP11-22C11.2;LOC100288748(ENSG00000261437.1)	peaks_39260|NPC_	157
MIR4435-1HG(ENSG00000172965.10)	peaks_31264|GIST_	350	peaks_31266|HN_NPC_	162
CASC15(ENSG00000272168.1)	peaks_8754|ESS_	164	peaks_8755|ESS_	83	peaks_8756|ESS_GIST_	108	peaks_8757|	183	peaks_8758|ESS_	164
MBL1P(MBL1P)	peaks_14023|	170
LINC00478(ENSG00000215386.6)	peaks_25902|	127	peaks_25904|	177	peaks_25905|	184	peaks_25907|	141	peaks_25908|	151	peaks_25909|	187	peaks_25910|	142	peaks_25911|	168	peaks_25912|NPC_	178	peaks_25914|	67	peaks_25916|	184	peaks_25918|	284	peaks_25913|	245
BRE-AS1(NR_028308)	peaks_30594|	237
FAM172A(FAM172A)	peaks_35238|	184	peaks_35241|	172	peaks_35242|	141	peaks_35243|	219	peaks_35244|NPC_	106
LINC00240(ENSG00000224843.2)	peaks_8817|	229
PART1(ENSG00000152931.7)	peaks_7525|Prostate_	166	peaks_7526|Prostate_	179
AC066593.1;LOC389023(ENSG00000235026.1)	peaks_31294|GIST_	144
TTTY14;NCRNA00185(ENSG00000176728.3)	peaks_54508|	41	peaks_54509|	202
WT1-AS(ENSG00000183242.7)	peaks_14877|ESS_	219	peaks_14878|ESS_	289
RP11-307P5.1(ENSG00000227681.1)	peaks_9731|	175
SNHG14(ENSG00000224078.8)	peaks_19051|	208	peaks_19052|	240	peaks_19053|	357
TXLNG2P(TXLNG2P)	peaks_27641|	184	peaks_27642|	265	peaks_27643|	154	peaks_27644|	210	peaks_27645|NPC_	210
HOXA11-AS(ENSG00000240990.5)	peaks_10186|Prostate_	192	peaks_10187|Prostate_ESS_	246
DDX39A(DDX39A)	peaks_51056|NPC_	303	peaks_51057|	323
GUCY1B2(GUCY1B2)	peaks_45178|	279
FLG-AS1(ENSG00000237975.2)	peaks_1640|	203
FLJ39051(FLJ39051)	peaks_43446|	225
PVT1(ENSG00000249859.3)	peaks_12191|NPC_	99	peaks_12192|	243	peaks_12193|	219	peaks_12194|GIST_	251	peaks_12195|GIST_	89	peaks_12197|	75
MIR143HG(ENSG00000249669.3)	peaks_8201|GIST_LMS_	128	peaks_8202|GIST_	127	peaks_8203|GIST_	42	peaks_8204|GIST_LMS_	248	peaks_8205|GIST_	174	peaks_8206|GIST_	169
RP11-93B14.5;LOC100127888(ENSG00000232803.1)	peaks_52833|Colon_	171
NEURL3(NEURL3)	peaks_31143|NPC_	232
LINC00476(ENSG00000175611.7)	peaks_40236|	260	peaks_40238|	289
LINC01088;LOC100505875(ENSG00000249307.1)	peaks_6762|Prostate_	238
C17orf109(C17orf109)	peaks_22608|Bladder_	325
SOX2-OT(ENSG00000242808.3)	peaks_6057|NPC_	81
LINC00982;FLJ42875(ENSG00000177133.6)	peaks_27777|ESS_SS_	223
ZNF519(ZNF519)	peaks_50124|	165
RP11-290F20.3(ENSG00000224397.1)	peaks_25660|	298
CIDEA(CIDEA)	peaks_22979|	268
GAS5(ENSG00000234741.3)	peaks_29702|	77	peaks_29703|	189	peaks_29705|	119	peaks_29707|	104
RP11-191N8.2(ENSG00000227925.1)	peaks_30104|	99
MIR4435-1HG;LOC541471(ENSG00000172965.10)	peaks_31264|GIST_	350	peaks_31266|HN_NPC_	162
LINC00467(ENSG00000153363.8)	peaks_2389|Bladder_	210
RP11-356I2.4(ENSG00000237499.2)	peaks_37111|NPC_	143
SNHG6(ENSG00000245910.4)	peaks_39094|NPC_	267	peaks_39095|	169	peaks_39096|	92	peaks_39097|	92
GUSBP1(GUSBP1)	peaks_7361|	87	peaks_7362|	141	peaks_7363|	130	peaks_7364|	143
RP11-753H16.3(ENSG00000258137.1)	peaks_16757|HN_GIST_	165
LOC100144603(LOC100144603)	peaks_26933|	304
SEPT5-GP1BB(SEPT5-GP1BB)	peaks_26265|	415	peaks_26264|EWS_GIST_	923
AC131025.8(ENSG00000253864.1)	peaks_8201|GIST_LMS_	128
Z83851.1(ENSG00000229891.1)	peaks_53698|GIST_	123
MAGI2-AS3(ENSG00000234456.3)	peaks_10581|	150	peaks_10582|MLS_	219	peaks_10583|	153	peaks_10584|	147
AC156455.1(ENSG00000256546.1)	peaks_17478|	267
U73166.2(ENSG00000230454.1)	peaks_5226|	128
RP11-18H7.1(ENSG00000242622.1)	peaks_5606|	170
XLOC_011550(XLOC_011550)	peaks_46943|NPC_	166
TM4SF19-TCTEX1D2(TM4SF19-TCTEX1D2)	peaks_33713|HN_	159
HOXD-AS1(ENSG00000224189.2)	peaks_31664|LungAdeno_	122	peaks_31665|Colon_	178
RP11-128M1.1(ENSG00000226644.1)	peaks_25087|	225
XLOC_005935(XLOC_005935)	peaks_37272|HN_	245
TOM1(TOM1)	peaks_26523|	270	peaks_26524|	172	peaks_26525|	191	peaks_26526|	925
RP11-91G21.1;LOC100289361(ENSG00000268129.1)	peaks_33388|	295
SLC5A6(SLC5A6)	peaks_30563|NPC_	525	peaks_30564|NPC_	92
DLX6-AS1(ENSG00000231764.4)	peaks_38000|	188
SRD5A3-AS1(ENSG00000249700.4)	peaks_34128|	209
RP1-122P22.2(ENSG00000233895.1)	peaks_25269|	119
RUNX1-IT1(RUNX1-IT1)	peaks_53046|NPC_	229
LINC00319(ENSG00000188660.3)	peaks_26111|HN_NPC_	221
RP11-541N10.3(ENSG00000260461.1)	peaks_41689|Bladder_	290
MIR205HG(ENSG00000230937.5)	peaks_2362|HN_NPC_	251	peaks_2363|Skin_	154	peaks_2364|HN_Skin_	387	peaks_2365|HN_NPC_	523
C6orf147(C6orf147)	peaks_36766|	227
DBF4B(DBF4B)	peaks_22102|EWS_	255
XLOC_004198(XLOC_004198)	peaks_34721|HN_	179
LOC729966(LOC729966)	peaks_51189|Colon_	125
XLOC_000647(XLOC_000647)	peaks_2689|MLS_	309	peaks_2690|	142
RP11-125B21.2;FLJ35024(ENSG00000236404.4)	peaks_39787|	144
ADAMTS9-AS2(ENSG00000241684.1)	peaks_5395|	164	peaks_5397|	206
AC096669.3(ENSG00000224568.1)	peaks_3595|MLS_	204	peaks_3596|MLS_	209

## Sheet: C
No.	name	CancerType		paper	chrom	start	stop	strand		name	name2
1	AFAP1-AS1	barrett's Esophagus	expression	Hypomethylation of Noncoding DNA Regions and Overexpression of the Long Noncoding RNA, AFAP1-AS1, in Barrett's Esophagus and Esophageal Adenocarcinoma.	chr4	7755817	7780655	+	Human	AFAP1-AS1; AFAP1AS; AFAP1-AS	NR_026892.1	23333711
2	CASC2	endometrial cancer	Mutation	CASC2, in a region of common allelic loss at chromosome 10q26 is a novel candidate gene in human endometrial cancer.	chr10	119806332	119969665	+	Human	CASC2; C10orf5	NR_026939.1	15024726
3	CBR3-AS1	prostate cancer	Interaction	The prostate cancer-up-regulated long noncoding RNA PlncRNA-1 (CBR3-AS1) modulates apoptosis and proliferation through reciprocal regulation of androgen receptor.	chr21	37504065	37528606	-	Human	CBR3-AS1; PlncRNA-1	NR_038892.1	22264502
4	DGCR5	DiGeorge syndrome	Expression	The DiGeorge syndrome-associated noncoding RNA, DGCR5, is repressed by REST through a proximal upstream binding site.	chr22	18958027	18982141	+	Human	DGCR5; LINC00037; NCRNA00037	NR_002733.2	19050060
4	DGCR5	DiGeorge syndrome	mutation	DGCR5 is disrupted by the patient ADU breakpoint.	chr22	18958027	18982141	+	Human	DGCR5; LINC00037; NCRNA00039	NR_002733.4	8659529
4	DGCR5	Huntington disease	expression	Interestingly, many of these lncRNAs contain genomic binding sites for the transcriptional repressor REST, a key mediator of transcriptional changes in HD, including the known REST target lncRNA, DGCR5.	chr22	18958027	18982141	+	Human	DGCR5; LINC00037; NCRNA00037	NR_002733.2	23346095
4	DGCR5	velocardiofacial syndrome	N/A	Association	chr22	18958027	18982141	+	Human	DGCR5; LINC00037; NCRNA00038	NR_002733.3	20380817
5	DLX6-AS1	Split Hand/Split Foot malformation disorder	Interaction	The lncRNA EVF2, which recruits the transcription factor Dlx2 to activate the protein coding genes DLX5 and DLX6 that are associated with the Split Hand/ Split Foot malformation disorder.	chr7	96597827	96643377	-	Human	DLX6-AS1; Evf-2; DLX6AS; DLX6-AS; NCRNA00212	NR_015448.1	20930520
6	EPB41L4A-AS1	cancer	Expression	Ectopic expression of TIGA1 (EPB41L4A-AS1) inhibited not only tumor cell proliferation but also anchorage-independent growth of cancer cell lines.	chr5	111496223	111498198	+	Human	EPB41L4A-AS1; TIGA1; C5orf26; NCRNA00219	NR_015370.2	16973895
7	GAS5	autoimmune disease	Expression	Increased lncRNA Gas5 activity in immune cells could suppress GR-induced transcriptional activity and contribute to the development of autoimmune disease.	chr1	173833039	173837125	-	Human	GAS5; SNHG2; NCRNA00034	NR_002578.6	20124551
7	GAS5	breast cancer	Expression	GAS5, a non-protein-coding RNA, controls apoptosis and is downregulated in breast cancer.	chr1	173833039	173837125	-	Human	GAS5; SNHG2; NCRNA00030	NR_002578.2	18836484
7	GAS5	breast cancer	Expression	Gas5 has also been linked with breast cancer because Gas5 transcript levels are significantly reduced compared to unaffected normal breast epithelia.	chr1	173833039	173837125	-	Human	GAS5; SNHG2; NCRNA00035	NR_002578.7	20673990
7	GAS5	lymphoma	Mutation	Chromosomal translocations affecting the 1q25 locus containing the Gas5 gene have been detected in melanoma, B-cell lymphoma, and prostate and breast cancer.	chr1	173833039	173837125	-	Human	GAS5; SNHG2; NCRNA00031	NR_002578.3	18836484
7	GAS5	lymphoma	Mutation	The GAS5 (growth arrest-specific transcript 5) gene fuses to BCL6 as a result of t(1;3)(q25;q27) in a patient with B-cell lymphoma.	chr1	173833039	173837125	-	Human	GAS5; SNHG2; NCRNA00036	NR_002578.8	18406879
7	GAS5	melanoma	Mutation	Chromosomal translocations affecting the 1q25 locus containing the Gas5 gene have been detected in melanoma, B-cell lymphoma, and prostate and breast cancer.	chr1	173833039	173837125	-	Human	GAS5; SNHG2; NCRNA00032	NR_002578.4	18836484
7	GAS5	prostate cancer	Mutation	Chromosomal translocations affecting the 1q25 locus containing the Gas5 gene have been detected in melanoma, B-cell lymphoma, and prostate and breast cancer.	chr1	173833039	173837125	-	Human	GAS5; SNHG2; NCRNA00033	NR_002578.5	18836484
7	GAS5	tumor	regulation	Binding to GR as a decoy and blocking transcriptional induction by GR, induces growth arrest and apoptosis.	chr1	173833039	173837125	-	Human	GAS5; SNHG2; NCRNA00034	NR_002578.2	22996375
8	H19	Beckwith-Wiedemann syndrome	Epigenetics	Allelic methylation of H19 and IGF2 in the Beckwith-Wiedemann syndrome.	chr11	2016406	2019065	-	Human	H19; ASM; BWS; WT2; ASM1; PRO2605; D11S813E; LINC00008; NCRNA00021	NR_002196.14	7987305
8	H19	Beckwith-Wiedemann syndrome	Epigenetics	Epigenetic alterations of H19 and LIT1 distinguish patients with Beckwith-Wiedemann syndrome with cancer and birth defects.	chr11	2016406	2019065	-	Human	H19; ASM; BWS; WT2; ASM1; PRO2605; D11S813E; LINC00008; NCRNA00015	NR_002196.8	11813134
8	H19	Beckwith-Wiedemann syndrome	Epigenetics	Mosaicism for 11p15 UPD and hypermethylation of the H19 gene in blood cells were associated with an increased risk of tumour.	chr11	2016406	2019065	-	Human	H19; ASM; BWS; WT2; ASM1; PRO2605; D11S813E; LINC00008; NCRNA00027	NR_002196.20	11436121
8	H19	Beckwith-Wiedemann syndrome	Locus	The H19 locus acts in vivo as a tumor suppressor.	chr11	2016406	2019065	-	Human	H19; ASM; BWS; WT2; ASM1; PRO2605; D11S813E; LINC00008; NCRNA00063	NR_002196.56	18719115
8	H19	Beckwith-Wiedemann syndrome	Mutation	Microdeletions in the human H19 DMR result in loss of IGF2 imprinting and Beckwith-Wiedemann syndrome.	chr11	2016406	2019065	-	Human	H19; ASM; BWS; WT2; ASM1; PRO2605; D11S813E; LINC00008; NCRNA00051	NR_002196.44	15314640
8	H19	Congenital hyperinsulinism	Expression	In agreement with the loss of the maternal chromosome, the level of expression of a maternally expressed tumor suppressor gene, H19, was greatly reduced compared to the level of expression of the paternally expressed growth promoter gene, IGF2.	chr11	2016406	2019065	-	Human	H19; ASM; BWS; WT2; ASM1; PRO2605; D11S813E; LINC00008; NCRNA00017	NR_002196.10	11395395
8	H19	Marek's disease	Mutation	The mutant CVI/rpp38 was not only reactive with MAb H19 in IFA but also in immunoprecipitation.	chr11	2016406	2019065	-	Human	H19; ASM; BWS; WT2; ASM1; PRO2605; D11S813E; LINC00008; NCRNA00018	NR_002196.11	10696440
8	H19	Mullerian aplasia	Epigenetics	Methylation of H19 and its imprinted control region (H19 ICR1) in Mullerian aplasia.	chr11	2016406	2019065	-	Human	H19; ASM; BWS; WT2; ASM1; PRO2605; D11S813E; LINC00008; NCRNA00035	NR_002196.28	21458801
8	H19	Silver-Russell syndrome	Epigenetics	The major finding (~44%) is a hypomethylation of the imprinting control region 1 (ICR1) in 11p15.5 affecting the expression of H19 and IGF2. 4-10% of the patients carry a maternal UPD of chromosome 7 (UPD(7)mat).	chr11	2016406	2019065	-	Human	H19; ASM; BWS; WT2; ASM1; PRO2605; D11S813E; LINC00008; NCRNA00031	NR_002196.24	21150838
8	H19	Silver-Russell syndrome	Mutation	Epigenetic mutations of the imprinted IGF2-H19 domain in Silver-Russell syndrome	chr11	2016406	2019065	-	Human	H19; ASM; BWS; WT2; ASM1; PRO2605; D11S813E; LINC00008; NCRNA00028	NR_002196.21	19066168
8	H19	Wiedemann-Beckwith syndrome	Epigenetics	Genetic analyses of the patient's blood showed hypermethylation at the H19 locus on chromosome 11p.	chr11	2016406	2019065	-	Human	H19; ASM; BWS; WT2; ASM1; PRO2605; D11S813E; LINC00008; NCRNA00030	NR_002196.23	21058226
8	H19	Wilms' tumor	Epigenetics	37% of patients with Wilms' tumor were H19 epimutations.	chr11	2016406	2019065	-	Human	H19; ASM; BWS; WT2; ASM1; PRO2605; D11S813E; LINC00008; NCRNA00047	NR_002196.40	22470196
8	H19	Wilms' tumor	Epigenetics	Gain of methylation at the H19 DMR is an early event in Wilms' tumorigenesis that is independent of chromosomal losses.	chr11	2016406	2019065	-	Human	H19; ASM; BWS; WT2; ASM1; PRO2605; D11S813E; LINC00008; NCRNA00061	NR_002196.54	16179496
8	H19	adrenocortical carcinomas	Epigenetics	This disease has been associated with structural abnormalities at the 11p15 locus, which harbors the IGF2 gene as well as the genes coding for insulin, H19, and p57kip2.	chr11	2016406	2019065	-	Human	H19; ASM; BWS; WT2; ASM1; PRO2605; D11S813E; LINC00008; NCRNA00040	NR_002196.33	22019903
8	H19	atherosclerosis	Epigenetics	The most pronounced differences of atherosclerotic plaques in DNA methylation levels were registered for a site which is located in CpG-island of imprinted gene H19.	chr11	2016406	2019065	-	Human	H19; ASM; BWS; WT2; ASM1; PRO2605; D11S813E; LINC00008; NCRNA00044	NR_002196.37	21954592
8	H19	biparental complete hydatidiform moles	Epigenetics	H19 is abnormally methylated on the maternal alleles in BiCHMs.	chr11	2016406	2019065	-	Human	H19; ASM; BWS; WT2; ASM1; PRO2605; D11S813E; LINC00008; NCRNA00008	NR_002196.1	12783848
8	H19	bladder cancer	Expression	The imprinted H19 gene is a marker of early recurrence in human bladder carcinoma.	chr11	2016406	2019065	-	Human	H19; ASM; BWS; WT2; ASM1; PRO2605; D11S813E; LINC00008; NCRNA00012	NR_002196.5	11193051
8	H19	bladder cancer	Mutation	A significantly decreased risk of bladder cancer was found for the rs2839698 TC genotype but not for CC homozygotes.The rs2839698 TC genotype was especially associated with a reduced risk of developing non-muscle-invasive disease. Borderline significantly	chr11	2016406	2019065	-	Human	H19; ASM; BWS; WT2; ASM1; PRO2605; D11S813E; LINC00008; NCRNA00032	NR_002196.25	18262338
8	H19	bladder cancer	Mutation	An SNP polymorphism in the non-protein-encoding H19 gene is associated with a decreased risk of developing non-muscle-invasive bladder cancer. A significantly decreased risk of bladder cancer was found for the rs2839698 TC genotype, but not for CC homozygotes.	chr11	2016406	2019065	-	Human	H19; ASM; BWS; WT2; ASM1; PRO2605; D11S813E; LINC00008; NCRNA00060	NR_002196.53	18262338
8	H19	bladder cancer	N/A	Bladder tumors may be successfully treated by intravesical instillation of the double promoter vector H19-DTA-P4-DTA.	chr11	2016406	2019065	-	Human	H19; ASM; BWS; WT2; ASM1; PRO2605; D11S813E; LINC00008; NCRNA00033	NR_002196.26	21162716
8	H19	bladder cancer	N/A	The H19 non-coding RNA is essential for human tumor growth.	chr11	2016406	2019065	-	Human	H19; ASM; BWS; WT2; ASM1; PRO2605; D11S813E; LINC00008; NCRNA00026	NR_002196.19	17786216
8	H19	bladder cancer	regulation	Control of imprinting. Containing miRNA miR-675.	chr11	2016406	2019065	-	Human	H19; ASM; BWS; WT2; ASM1; PRO2605; D11S813E; LINC00008; NCRNA00040	NR_002196.1	22996375
8	H19	bladder cancer	regulation	Upregulated H19 contributes to bladder cancer cell proliferation by regulating ID2 expression.	chr11	2016406	2019065	-	Human	H19; ASM; BWS; WT2; ASM1; PRO2605; D11S813E; LINC00008; NCRNA00040	NR_002196.1	23354591
8	H19	bladder cancer	regulation	Upregulated H19 contributes to bladder cancer cell proliferation by regulating ID2 expression.	chr11	2016406	2019065	-	Human	H19; ASM; BWS; WT2; ASM1; PRO2605; D11S813E; LINC00008; NCRNA00040	NR_002196.1	23399020
8	H19	breast cancer	Expression	Down-regulation of H19 significantly decreases breast and lung cancer cell clonogenicity and anchorage-independent growth. In addition, c-Myc and H19 expression shows strong association in primary breast and lung carcinomas.	chr11	2016406	2019065	-	Human	H19; ASM; BWS; WT2; ASM1; PRO2605; D11S813E; LINC00008; NCRNA00049	NR_002196.42	16707459
8	H19	breast cancer	Expression	H19 RNA and insulin-like growth factor II mRNA were up-regulated significantly in non-neoplastic WAP-CRD-BP mammary tissue.	chr11	2016406	2019065	-	Human	H19; ASM; BWS; WT2; ASM1; PRO2605; D11S813E; LINC00008; NCRNA00014	NR_002196.7	14729626
8	H19	breast cancer	Expression	Overexpression of an ectopic H19 gene enhances the tumorigenic properties of breast cancer cells.	chr11	2016406	2019065	-	Human	H19; ASM; BWS; WT2; ASM1; PRO2605; D11S813E; LINC00008; NCRNA00013	NR_002196.6	12419837
8	H19	breast cancer	Expression	the transcript is stabilized in breast cancer cells and overexpressed in human breast tumors.91H expression is upregulated in breast cancer.	chr11	2016406	2019065	-	Human	H19; ASM; BWS; WT2; ASM1; PRO2605; D11S813E; LINC00008; NCRNA00009	NR_002196.2	18794369
8	H19	breast cancer	Mutation	Different SNPs in LSP1 and H19 and in minor genes probably were associated with BC risk.	chr11	2016406	2019065	-	Human	H19; ASM; BWS; WT2; ASM1; PRO2605; D11S813E; LINC00008; NCRNA00043	NR_002196.36	21996731
8	H19	breast cancer	Mutation	rs2107425 (C>T) near H19 was significantly associated with shorter metastasis-free survival in uni- and multi-variate analysis , with the more aggressive minor allele displaying a recessive trait.	chr11	2016406	2019065	-	Human	H19; ASM; BWS; WT2; ASM1; PRO2605; D11S813E; LINC00008; NCRNA00058	NR_002196.51	21748294
8	H19	breast cancer	regulation	Control of imprinting. Containing miRNA miR-675.	chr11	2016406	2019065	-	Human	H19; ASM; BWS; WT2; ASM1; PRO2605; D11S813E; LINC00008; NCRNA00040	NR_002196.1	22996375
8	H19	cancer	Expression	H19 expression was found in the hepatic metastases of 64 of 80 patients. High expression (higher staining grades) of H19 in the metastases was found in 43 of 80 patients. However, H19 expression status in the hepatic metastases did not correlate with either the length of time to development of metastasis or overall survival.	chr11	2016406	2019065	-	Human	H19; ASM; BWS; WT2; ASM1; PRO2605; D11S813E; LINC00008; NCRNA00048	NR_002196.41	16189152
8	H19	cancer	Expression	The human H19 gene is frequently overexpressed in myometrium and stroma during pathological endometrial proliferative events.	chr11	2016406	2019065	-	Human	H19; ASM; BWS; WT2; ASM1; PRO2605; D11S813E; LINC00008; NCRNA00053	NR_002196.46	15618002
8	H19	cervical cancer	Mutation	High incidence of loss of heterozygosity and abnormal imprinting of H19 and IGF2 genes in invasive cervical carcinomas.	chr11	2016406	2019065	-	Human	H19; ASM; BWS; WT2; ASM1; PRO2605; D11S813E; LINC00008; NCRNA00020	NR_002196.13	8570220
8	H19	choricarcinoma	regulation	Control of imprinting. Containing miRNA miR-675.	chr11	2016406	2019065	-	Human	H19; ASM; BWS; WT2; ASM1; PRO2605; D11S813E; LINC00008; NCRNA00040	NR_002196.1	22996375
8	H19	chronic myeloproliferative disorders	Expression	Reduced expression of H19 in bone marrow cells from chronic myeloproliferative disorders.	chr11	2016406	2019065	-	Human	H19; ASM; BWS; WT2; ASM1; PRO2605; D11S813E; LINC00008; NCRNA00010	NR_002196.3	12682647
8	H19	colon cancer	Expression	DT-A was preferentially expressed in liver metastases after being transfected with H19 or IGF2-P3 promoter-driven DT-A expression plasmids, causing a very significant inhibition of tumor growth as a result of its cytotoxic effect.	chr11	2016406	2019065	-	Human	H19; ASM; BWS; WT2; ASM1; PRO2605; D11S813E; LINC00008; NCRNA00052	NR_002196.45	15521051
8	H19	colon cancer	Locus	Oncofetal H19-derived miR-675 regulates tumor suppressor RB in human colorectal cancer.	chr11	2016406	2019065	-	Human	H19; ASM; BWS; WT2; ASM1; PRO2605; D11S813E; LINC00008; NCRNA00025	NR_002196.18	19926638
8	H19	colon cancer	N/A	Regional therapy with DTA-H19 vector suppresses growth of colon adenocarcinoma metastases in the rat liver.	chr11	2016406	2019065	-	Human	H19; ASM; BWS; WT2; ASM1; PRO2605; D11S813E; LINC00008; NCRNA00042	NR_002196.35	21874233
8	H19	colon cancer	regulation	Control of imprinting. Containing miRNA miR-675.	chr11	2016406	2019065	-	Human	H19; ASM; BWS; WT2; ASM1; PRO2605; D11S813E; LINC00008; NCRNA00040	NR_002196.1	22996375
8	H19	esophagus	regulation	Control of imprinting. Containing miRNA miR-675.	chr11	2016406	2019065	-	Human	H19; ASM; BWS; WT2; ASM1; PRO2605; D11S813E; LINC00008; NCRNA00040	NR_002196.1	22996375
8	H19	germ cell tumor	Epigenetics	IGF2/H19 methylation status in GCTs might reflect preservation of the physiologic imprinting erasure in PGCs rather than a loss of imprinting in a sense that is accepted for somatic tumors.	chr11	2016406	2019065	-	Human	H19; ASM; BWS; WT2; ASM1; PRO2605; D11S813E; LINC00008; NCRNA00057	NR_002196.50	16001432
8	H19	gestational choriocarcinoma	Expression	Prominent expression of H19 was found in placental site trophoblastic tumor and gestational choriocarcinoma.	chr11	2016406	2019065	-	Human	H19; ASM; BWS; WT2; ASM1; PRO2605; D11S813E; LINC00008; NCRNA00023	NR_002196.16	8188082
8	H19	gestational trophoblastic diseases	Expression	LOI, deregulation of IGF2 promoters, and the altered expression levels of IGF2 and H19 genes might be associated with the progression of GTD.	chr11	2016406	2019065	-	Human	H19; ASM; BWS; WT2; ASM1; PRO2605; D11S813E; LINC00008; NCRNA00011	NR_002196.4	12648595
8	H19	glioblastoma	Expression	Another study performed in CD133+ and CD133- glioblastoma derived primary cell lines revealed levels of H19 expression that were relatively high and low, respectively.	chr11	2016406	2019065	-	Human	H19; ASM; BWS; WT2; ASM1; PRO2605; D11S813E; LINC00008; NCRNA00050	NR_002196.43	20380817
8	H19	growth restriction	Epigenetics	A loss of methylation at H19.	chr11	2016406	2019065	-	Human	H19; ASM; BWS; WT2; ASM1; PRO2605; D11S813E; LINC00008; NCRNA00059	NR_002196.52	20104244
8	H19	hematopoiesis	Expression	Down-regulation of the IGF-2/H19 locus during normal and malignant hematopoiesis is independent of the imprinting pattern.	chr11	2016406	2019065	-	Human	H19; ASM; BWS; WT2; ASM1; PRO2605; D11S813E; LINC00008; NCRNA00054	NR_002196.47	15645136
8	H19	hepatocellular carcinoma	Expression	We found that imbalances in levels of IGF2 and H19 transcripts were correlated with advanced tumor stage and poor outcome in HCC patients.	chr11	2016406	2019065	-	Human	H19; ASM; BWS; WT2; ASM1; PRO2605; D11S813E; LINC00008; NCRNA00055	NR_002196.48	15736456
8	H19	hepatocellular carcinoma	N/A	The H19 non-coding RNA is essential for human tumor growth.	chr11	2016406	2019065	-	Human	H19; ASM; BWS; WT2; ASM1; PRO2605; D11S813E; LINC00008; NCRNA00024	NR_002196.17	17786216
8	H19	hepatocellular carcinoma	regulation	Epigenetic activation of the MiR-200 family contributes to H19-mediated metastasis suppression in hepatocellular carcinoma.	chr11	2016406	2019065	-	Human	H19; ASM; BWS; WT2; ASM1; PRO2605; D11S813E; LINC00008; NCRNA00040	NR_002196.1	23222811
8	H19	hyperhomocysteinemia	Epigenetics	The effect of hyperhomocysteinemia on H19 DMD methylation was tissue-specific. hyperhomocysteinemia produces tissue-specific changes in H19 DMD methylation and increased vascular expression of H19 in adult mice.	chr11	2016406	2019065	-	Human	H19; ASM; BWS; WT2; ASM1; PRO2605; D11S813E; LINC00008; NCRNA00065	NR_002196.58	15899898
8	H19	infertility	Expression	H19 expression was lower in the infertility group as compared to the control group.	chr11	2016406	2019065	-	Human	H19; ASM; BWS; WT2; ASM1; PRO2605; D11S813E; LINC00008; NCRNA00062	NR_002196.55	20042264
8	H19	liver cancer	Epigenetics	H19 ICR showed loss-of-imprinting in two steps and allelic histone marker signature during tumorigenesis showed similarity with ES cells.	chr11	2016406	2019065	-	Human	H19; ASM; BWS; WT2; ASM1; PRO2605; D11S813E; LINC00008; NCRNA00034	NR_002196.27	21163252
8	H19	liver cancer	regulation	Control of imprinting. Containing miRNA miR-675.	chr11	2016406	2019065	-	Human	H19; ASM; BWS; WT2; ASM1; PRO2605; D11S813E; LINC00008; NCRNA00040	NR_002196.1	22996375
8	H19	lung cancer	Expression	Down-regulation of H19 significantly decreases breast and lung cancer cell clonogenicity and anchorage-independent growth. In addition, c-Myc and H19 expression shows strong association in primary breast and lung carcinomas.	chr11	2016406	2019065	-	Human	H19; ASM; BWS; WT2; ASM1; PRO2605; D11S813E; LINC00008; NCRNA00029	NR_002196.22	16707459
8	H19	lung cancer	regulation	Control of imprinting. Containing miRNA miR-675.	chr11	2016406	2019065	-	Human	H19; ASM; BWS; WT2; ASM1; PRO2605; D11S813E; LINC00008; NCRNA00040	NR_002196.1	22996375
8	H19	medulloblastomas	Epigenetics	A study of medulloblastomas and medulloblastoma cell lines showed partial loss of imprinting (LOI) and biallelic expression of H19.	chr11	2016406	2019065	-	Human	H19; ASM; BWS; WT2; ASM1; PRO2605; D11S813E; LINC00008; NCRNA00041	NR_002196.34	20380817
8	H19	melanoma	Expression	The study of 4 sensitive and 2 resistant cell lines allowed the identification of 4 genes (RCC1, IFI16, hox2 and h19) preferentially transcribed in sensitive ((IFN-alpha therapy) cells and 2 (SHB and PKC-zeta) preferentially expressed in resistant cells.	chr11	2016406	2019065	-	Human	H19; ASM; BWS; WT2; ASM1; PRO2605; D11S813E; LINC00008; NCRNA00016	NR_002196.9	11437411
8	H19	melanoma	Mutation	Although the IGF2 and H19 genotypes/haplotypes were not significantly associated with melanoma, two of the most severe cases (very early onset or multiple melanomas) showed to be heterozygous for both genes.	chr11	2016406	2019065	-	Human	H19; ASM; BWS; WT2; ASM1; PRO2605; D11S813E; LINC00008; NCRNA00056	NR_002196.49	20483645
8	H19	melasma	Expression	H19 RNA downregulation stimulated melanogenesis in melasma.	chr11	2016406	2019065	-	Human	H19; ASM; BWS; WT2; ASM1; PRO2605; D11S813E; LINC00008; NCRNA00036	NR_002196.29	19968822
8	H19	meningioma	Epigenetics	An examination of meningiomas (World Health Organization grades I-III) demonstrated more robustly that the imprinting status of H19 is perturbed with LOI in a significant number of these tumors.	chr11	2016406	2019065	-	Human	H19; ASM; BWS; WT2; ASM1; PRO2605; D11S813E; LINC00008; NCRNA00045	NR_002196.38	20380817
8	H19	myeloproliferative polycythaemia vera	Expression	Expression of the imprinted tumour-suppressor gene H19 is tightly regulated during normal haematopoiesis and is reduced in haematopoietic precursors of patients with the myeloproliferative disease polycythaemia vera.	chr11	2016406	2019065	-	Human	H19; ASM; BWS; WT2; ASM1; PRO2605; D11S813E; LINC00008; NCRNA00019	NR_002196.12	10640993
8	H19	neural tube defects	Epigenetics	The methylation levels of H19 DMR1 in the NTD and control groups are 73.3%±15.9 and 58.3%±11.2, respectively. Hyper-methylation of the H19 DMR1 may be correlated with the occurrence of NTDs.	chr11	2016406	2019065	-	Human	H19; ASM; BWS; WT2; ASM1; PRO2605; D11S813E; LINC00008; NCRNA00039	NR_002196.32	22234160
8	H19	obesity	Epigenetics	Insulin-like Growth Factor 2/H19 Methylation at Birth and Risk of Overweight and Obesity in Children.	chr11	2016406	2019065	-	Human	H19; ASM; BWS; WT2; ASM1; PRO2605; D11S813E; LINC00008; NCRNA00037	NR_002196.30	22341586
8	H19	ovarian cancer	Expression	H19 RNA was detected in 90% of patients with OCAF (Ovarian cancer ascites fluid ) as determined by ISH. Intratumoral injection of DTA-H19 into ectopically developed tumors caused 40% inhibition of tumor growth.	chr11	2016406	2019065	-	Human	H19; ASM; BWS; WT2; ASM1; PRO2605; D11S813E; LINC00008; NCRNA00038	NR_002196.31	19656414
8	H19	pheochromocytoma	Mutation	Tumor DNA from the index patient revealed loss of heterozygosity (LOH) at 11q23, causing loss of the wild-type paternal SDHD allele and LOH affecting maternal 11p15, including H19.	chr11	2016406	2019065	-	Human	H19; ASM; BWS; WT2; ASM1; PRO2605; D11S813E; LINC00008; NCRNA00046	NR_002196.39	21937622
8	H19	pre-eclampsia	Mutation	LOI of H19 can be identified in pre-eclamptic placentas and is associated with maternal blood pressures, which implies the involvement of H19 gene LOI in the pathogenesis of pre-eclampsia and its potential relationship with the severity of the disease.	chr11	2016406	2019065	-	Human	H19; ASM; BWS; WT2; ASM1; PRO2605; D11S813E; LINC00008; NCRNA00064	NR_002196.57	19570415
8	H19	trophoblastic tumor	Expression	Prominent expression of H19 was found in placental site trophoblastic tumor and gestational choriocarcinoma.	chr11	2016406	2019065	-	Human	H19; ASM; BWS; WT2; ASM1; PRO2605; D11S813E; LINC00008; NCRNA00022	NR_002196.15	8188082
8	H19	tumor	Epigenetics	In recent years, we have extensively investigated the expression of the H19 gene in a number of human cancers and explored the role of H19 RNA in tumor development.	chr11	2016406	2019065	-	Human	H19; ASM; BWS; WT2; ASM1; PRO2605; D11S813E; LINC00008; NCRNA00040	NR_002196.1	23429271
9	HOTAIR	breast cancer	Expression	A subsequent study revealed that HOTAIR is overexpressed in approximately one quarter of human breast cancers.	chr12	54356096	54362515	-	Human	HOTAIR; HOXAS; HOXC-AS4; HOXC11-AS1; NCRNA00080	NR_047517.9	20930520
9	HOTAIR	breast cancer	Expression	Elevated expression of HOTAIR is observed in primary and metastatic breast cancer.	chr12	54356096	54362515	-	Human	HOTAIR; HOXAS; HOXC-AS4; HOXC11-AS1; NCRNA00073	NR_047517.2	21925379
9	HOTAIR	breast cancer	Expression	HOTAIR expression level in primary tumors is a powerful predictor of eventual metastasis and death.	chr12	54356096	54362515	-	Human	HOTAIR; HOXAS; HOXC-AS4; HOXC11-AS1; NCRNA00072	NR_047517.1	20393566
9	HOTAIR	breast cancer	Expression	HOTAIR is increased in expression in primary breast tumours and metastases, and HOTAIR expression level in primary tumours is a powerful predictor of eventual metastasis and death.	chr12	54356096	54362515	-	Human	HOTAIR; HOXAS; HOXC-AS4; HOXC11-AS1; NCRNA00075	NR_047517.4	20393566
9	HOTAIR	breast cancer	Expression	HOTAIR showed positive association with 'hang Serum Response'.	chr12	54356096	54362515	-	Human	HOTAIR; HOXAS; HOXC-AS4; HOXC11-AS1; NCRNA00086	NR_047517.15	19182780
9	HOTAIR	breast cancer	Expression	Recently, augmented levels of HOTAIR in primary breast tumors were shown to correlate with breast cancer invasiveness and metastasis.	chr12	54356096	54362515	-	Human	HOTAIR; HOXAS; HOXC-AS4; HOXC11-AS1; NCRNA00087	NR_047517.16	20393566
9	HOTAIR	breast cancer	Expression	The lncRNA HOTAIR is a strong predictor of metastasis in breast tumors and its over-expression in various breast carcinoma cell lines promotes invasion.	chr12	54356096	54362515	-	Human	HOTAIR; HOXAS; HOXC-AS4; HOXC11-AS1; NCRNA00079	NR_047517.8	21903344
9	HOTAIR	breast cancer	expression	Overexpression of the HOTAIR transcript, a cis-lncRNA associated with the HOXD gene cluster, has been associated with hepatocellular carcinoma [32], colorectal cancer [33] and breast cancer [13] by deregulation of HOXD cluster genes	chr12	54356096	54362515	-	Human	HOTAIR; HOXAS; HOXC-AS4; HOXC11-AS1; NCRNA00086	NR_047517.15	22817756
9	HOTAIR	breast cancer	expression	The wellstudied lincRNA, HOTAIR, is highly expressed in breast cancer metastases, and its overexpression in various breast carcinoma cell lines promotes invasion	chr12	54356096	54362515	-	Human	HOTAIR; HOXAS; HOXC-AS4; HOXC11-AS1; NCRNA00086	NR_047517.15	22535282
9	HOTAIR	breast cancer	regulation	Gene silencing by interacting with PRC2 and LSD1/CoREST complexes.	chr12	54356096	54362515	-	Human	HOTAIR; HOXAS; HOXC-AS4; HOXC11-AS1; NCRNA00072	NR_047517.1	22996375
9	HOTAIR	breast cancer	regulation	On a more mechanistic level, recent studies have revealed the contribution of lncRNAs as proto-oncogenes, e.g. GAGE6, as tumor suppressor genes, e.g. ‘p15 antisense RNA and lincP21’ (36,91), as drivers of metastatic transformation, e.g. HOTAIR in breast cancer, and as regulators of alternative splicing, e.g. MALAT1	chr12	54356096	54362515	-	Human	HOTAIR; HOXAS; HOXC-AS4; HOXC11-AS1; NCRNA00086	NR_047517.15	22492512
9	HOTAIR	breastliver	regulation	Gene silencing by interacting with PRC2 and LSD1/CoREST complexes.	chr12	54356096	54362515	-	Human	HOTAIR; HOXAS; HOXC-AS4; HOXC11-AS1; NCRNA00072	NR_047517.1	22996375
9	HOTAIR	cancer	Epigenetics	Epigenetically silences gene expression at many loci by recruitment of LSD1/CoREST/REST and PRC2 repressive chromatin modifying complexes. Oncogene: promotes tumour metastasis.	chr12	54356096	54362515	-	Human	HOTAIR; HOXAS; HOXC-AS4; HOXC11-AS1; NCRNA00078	NR_047517.7	21256239
9	HOTAIR	cancer	Epigenetics	Long noncoding RNA HOTAIR reprograms chromatin state to promote cancer metastasis.	chr12	54356096	54362515	-	Human	HOTAIR; HOXAS; HOXC-AS4; HOXC11-AS1; NCRNA00082	NR_047517.11	20393566
9	HOTAIR	cancer	Expression	HOTAIR is causally involved in tumor progression. It is significantly overexpressed in metastatic breast cancer.	chr12	54356096	54362515	-	Human	HOTAIR; HOXAS; HOXC-AS4; HOXC11-AS1; NCRNA00077	NR_047517.6	22045689
9	HOTAIR	cancers	expression	HOTAIR overexpression has been linked to increased invasiveness and poorer outcomes in several human cancers.	chr12	54356096	54362515	-	Human	HOTAIR; HOXAS; HOXC-AS4; HOXC11-AS1; NCRNA00072	NR_047517.1	23473599
9	HOTAIR	cancers	expression	HOTAIR overexpression is associated with poor prognosis in breast (Gupta et al. 2010), liver (Z. Yang et al. 2011), colorectal (Kogo et al. 2011), gastrointestinal (Niinuma et al. 2012), and pancreatic (Kim et al. 2012) cancers and is proposed to increase tumor invasiveness and metastasis (Gupta et al. 2010).	chr12	54356096	54362515	-	Human	HOTAIR; HOXAS; HOXC-AS4; HOXC11-AS1; NCRNA00072	NR_047517.1	23463798
9	HOTAIR	cancers	expression	It is overexpressed in various carcinomas including breast cancer.	chr12	54356096	54362515	-	Human	HOTAIR; HOXAS; HOXC-AS4; HOXC11-AS1; NCRNA00072	NR_047517.1	23463798
9	HOTAIR	colorectal cancer	Epigenetics	Long noncoding RNA HOTAIR regulates polycomb-dependent chromatin modification and is associated with poor prognosis in colorectal cancers.patients with high HOTAIR expression had a relatively poorer prognosis.	chr12	54356096	54362515	-	Human	HOTAIR; HOXAS; HOXC-AS4; HOXC11-AS1; NCRNA00076	NR_047517.5	21862635
9	HOTAIR	colorectal cancer	expression	Overexpression of the HOTAIR transcript, a cis-lncRNA associated with the HOXD gene cluster, has been associated with hepatocellular carcinoma [32], colorectal cancer [33] and breast cancer [13] by deregulation of HOXD cluster genes	chr12	54356096	54362515	-	Human	HOTAIR; HOXAS; HOXC-AS4; HOXC11-AS1; NCRNA00086	NR_047517.15	22817756
9	HOTAIR	gastrointestinal stromal tumor	Expression	Overexpression of HOTAIR was also strongly associated with high-risk grade and metastasis among GIST specimens.	chr12	54356096	54362515	-	Human	HOTAIR; HOXAS; HOXC-AS4; HOXC11-AS1; NCRNA00085	NR_047517.14	22258453
9	HOTAIR	gastrointestinal stromal tumors	Expression	Upregulation of miR-196a and HOTAIR drive malignant character in gastrointestinal stromal tumors.	chr12	54356096	54362515	-	Human	HOTAIR; HOXAS; HOXC-AS4; HOXC11-AS1; NCRNA00088	NR_047517.17	22258453
9	HOTAIR	hepatocellular carcinoma	Expression	Overexpression of long non-coding RNA HOTAIR predicts tumor recurrence in hepatocellular carcinoma patients following liver transplantation.	chr12	54356096	54362515	-	Human	HOTAIR; HOXAS; HOXC-AS4; HOXC11-AS1; NCRNA00081	NR_047517.10	21327457
9	HOTAIR	hepatocellular carcinoma	Expression	The HOTAIR gene was significantly overexpressed in HCC tissues compared with adjacent non-tumour tissues. Patients with high HOTAIR gene expression in their tumours had an increased risk of recurrence after hepatectomy.	chr12	54356096	54362515	-	Human	HOTAIR; HOXAS; HOXC-AS4; HOXC11-AS1; NCRNA00084	NR_047517.13	22289527
9	HOTAIR	hepatocellular carcinoma	Expression	The high expression level of HOTAIR in HCC could be a candidate biomarker for predicting tumor recurrence in HCC patients who have undergone liver transplant therapy and might be a potential therapeutic target.	chr12	54356096	54362515	-	Human	HOTAIR; HOXAS; HOXC-AS4; HOXC11-AS1; NCRNA00074	NR_047517.3	21327457
9	HOTAIR	hepatocellular carcinoma	expression	Clinical significance of the expression of long non-coding RNA HOTAIR in primary hepatocellular carcinoma.	chr12	54356096	54362515	-	Human	HOTAIR; HOXAS; HOXC-AS4; HOXC11-AS1; NCRNA00072	NR_047517.1	23292722
9	HOTAIR	hepatocellular carcinoma	expression	Overexpression of the HOTAIR transcript, a cis-lncRNA associated with the HOXD gene cluster, has been associated with hepatocellular carcinoma [32], colorectal cancer [33] and breast cancer [13] by deregulation of HOXD cluster genes	chr12	54356096	54362515	-	Human	HOTAIR; HOXAS; HOXC-AS4; HOXC11-AS1; NCRNA00086	NR_047517.15	22817756
10	IPW	Prader-Willi syndrome	Expression	The Prader-Willi syndrome (PWS) is caused by genomic alterations that inactivate imprinted, paternally expressed genes in human chromosome region 15q11-q13. IPW, a paternally expressed gene cloned from this region, is not expressed in individuals with PWS.	chr15	25361692	25367623	+	Human	IPW; NCRNA00002	NR_023915.1	9063754
10	IPW	Prader-Willi syndrome	Locus	IPW (Imprinted gene in the Prader-Willi syndrome region) was isolated using the direct selection method and yeast artificial chromosomes localized to the deletion region. the mRNA product of IPW may play a role in the imprinting process.	chr15	25361692	25367623	+	Human	IPW; NCRNA00002	NR_023915.1	7849716
11	LINC00032	melanoma	Mutation	An analysis of genome-wide DNA copy number alterations in melanoma tumors revealed the loss of the C9orf14 locus, located proximal to CDKN2A, in approximately one-fourth of tumors.	chr9	27245682	27282791	-	Human	LINC00032; C9orf14; NCRNA00032	NR_026679.1	17099875
12	MIR100HG	myopia	Locus	LOC399959 was identified within a 200-kb DNA encompassing rs577948.	chr11	121959811	122073770	-	Human	MIR100HG	NR_024430.1	19779542
13	PVT1	Burkitt's lymphomas	Mutation	PVT1 is frequently involved in the translocations occurring in variant Burkitt's lymphomas and murine plasmacytomas.	chr8	128806779	129113499	+	Human	PVT1; LINC00079; NCRNA00088	NR_003367.11	17503467
13	PVT1	Hodgkin's lymphoma	N/A	PVT1 is a new susceptibility loci for this disease.	chr8	128806779	129113499	+	Human	PVT1; LINC00079; NCRNA00081	NR_003367.4	21037568
13	PVT1	breast cancer	Expression	Amplification of PVT1 contributes to the pathophysiology of ovarian and breast cancer.	chr8	128806779	129113499	+	Human	PVT1; LINC00079; NCRNA00083	NR_003367.6	17908964
13	PVT1	cancer	Expression	The PVT gene frequently amplifies with MYC in tumor cells.	chr8	128806779	129113499	+	Human	PVT1; LINC00079; NCRNA00087	NR_003367.10	2725491
13	PVT1	cleft lip	Mutation	Association identified by GWAS (rs987525,A>G).	chr8	128806779	129113499	+	Human	PVT1; LINC00079; NCRNA00082	NR_003367.5	19270707
13	PVT1	diabetic nephropathy	Interaction	PVT1 may mediate the development and progression of diabetic nephropathy through mechanisms involving ECM accumulation.	chr8	128806779	129113499	+	Human	PVT1; LINC00079; NCRNA00086	NR_003367.9	21526116
13	PVT1	lymphoma	N/A	Burkitt lymphoma association	chr8	128806779	129113499	+	Human	PVT1; LINC00079; NCRNA00080	NR_003367.3	3024964
13	PVT1	lymphoma	N/A	Burkitt lymphoma association	chr8	128806779	129113499	+	Human	PVT1; LINC00079; NCRNA00093	NR_003367.16	2470097
13	PVT1	murine plasmacytomas	Mutation	PVT1 is frequently involved in the translocations occurring in variant Burkitt's lymphomas and murine plasmacytomas.	chr8	128806779	129113499	+	Human	PVT1; LINC00079; NCRNA00079	NR_003367.2	17503467
13	PVT1	ovarian cancer	Expression	Amplification of PVT1 contributes to the pathophysiology of ovarian and breast cancer.	chr8	128806779	129113499	+	Human	PVT1; LINC00079; NCRNA00084	NR_003367.7	17908964
13	PVT1	pancreatic cancer	Expression	PVT1 gene as a regulator of Gemcitabine sensitivity and showed that functional inactivation of the PVT1 gene led to enhanced Gemcitabine sensitivity in human pancreatic cancer ASPC-1 cells.	chr8	128806779	129113499	+	Human	PVT1; LINC00079; NCRNA00085	NR_003367.8	21316338
13	PVT1	prostate cancer	Mutation	The risk allele (G) of rs378854 (A>G) reduces binding of the transcription factor YY1 in vitro. The region surrounding rs378854 interacts with the MYC and PVT1 promoters.Expression of the PVT1 oncogene in normal prostate tissue increased with the presence of the risk allele of rs378854, while expression of MYC was not affected.	chr8	128806779	129113499	+	Human	PVT1; LINC00079; NCRNA00094	NR_003367.17	21814516
13	PVT1	renal disease	Mutation	Variants (rs13447075, A>C;rs2648862, A>C) in the plasmacytoma variant translocation gene (PVT1) are associated with end-stage renal disease attributed to type 1 diabetes.	chr8	128806779	129113499	+	Human	PVT1; LINC00079; NCRNA00091	NR_003367.14	17881614
13	PVT1	type 1 diabetes	Mutation	There is association between variants (rs2720709, A>G) in the plasmacytoma variant translocation 1 gene (PVT1) and end-stage renal disease (ESRD) attributed to both type 1 and type 2 diabetes.	chr8	128806779	129113499	+	Human	PVT1; LINC00079; NCRNA00089	NR_003367.12	21526116
13	PVT1	type 2 diabetes	Mutation	Identification of PVT1 (rs2720709, A>G) as a candidate gene for end-stage renal disease in type 2 diabetes using a pooling-based genome-wide single nucleotide polymorphism association study.	chr8	128806779	129113499	+	Human	PVT1; LINC00079; NCRNA00090	NR_003367.13	17395743
13	PVT1	type 2 diabetes	Mutation	There is association between variants (rs2720709, A>G) in the plasmacytoma variant translocation 1 gene (PVT1) and end-stage renal disease (ESRD) attributed to both type 1 and type 2 diabetes.	chr8	128806779	129113499	+	Human	PVT1; LINC00079; NCRNA00092	NR_003367.15	21526116
14	RMST	rhabdomyosarcoma	Expression	NCRMS (RMST) on chromosome 12q21 shows differential expression between rhabdomyosarcoma subtypes.	chr12	97858799	97927544	+	Human	RMST; NCRMS; LINC00054; NCRNA00054	NR_024037.1	12082533
15	SOX2-OT	Alzheimer disease	Expression	We selected three differential "signature" genes specific for the early stage (Nudt19, Arl16, Aph1b), five common to both groups (Slc15a2, Agpat5, Sox2ot, 2210015, D19Rik, Wdfy1), and seven specific for late stage (D14Ertd449, Tia1, Txnl4, 1810014B01Rik).	chr3	181328151	181459009	+	Human	SOX2-OT; SOX2OT; NCRNA00043	NR_004053.2	21961160
16	TDRG1	testicular cancer	Expression	The significantly reduced expression of the TDRG1 in patients with seminoma or teratoma indicates that TDRG1 may be a candidate cancer suppressor gene.	chr6	40346163	40347631	+	Human	TDRG1; LINC00532	NR_024015.1	21243750
17	UCA1	bladder cancer	Expression	In adult human tissues, UCA1 gene was not expressed except in the heart and spleen. The expression level of UCA1 was increased in 8 common tumor tissues as compared with that in the corresponding normal tissues.	chr19	15939757	15946230	+	Human	UCA1; CUDR; LINC00178; NCRNA00178	NR_015379.3	20117985
17	UCA1	bladder cancer	Expression	Overexpression of UCA1a(CUDR) significantly enhanced proliferation, migration and invasion of the bladder cancer cell line UM-UC-2.	chr19	15939757	15946230	+	Human	UCA1; CUDR; LINC00178; NCRNA00178	NR_015379.3	22576688
17	UCA1	bladder cancer	Expression	UCA1 was identified as a novel noncoding RNA gene dramatically up-regulated in TCC (bladder transitional cell carcinoma) and it is the most TCC-specific gene yet identified.	chr19	15939757	15946230	+	Human	UCA1; CUDR; LINC00178; NCRNA00178	NR_015379.3	16914571
17	UCA1	bladder cancer	Expression	UCA1, a non-protein-coding RNA up-regulated in bladder carcinoma and embryo, influencing cell growth and promoting invasion.	chr19	15939757	15946230	+	Human	UCA1; CUDR; LINC00178; NCRNA00178	NR_015379.3	18501714
17	UCA1	bladder cancer	Expression	With a high level of sensitivity and specificity, UCA1 is a promising urinary marker for the diagnosis of bladder cancer.	chr19	15939757	15946230	+	Human	UCA1; CUDR; LINC00178; NCRNA00178	NR_015379.3	22490897
17	UCA1	bladder cancer	Interaction	Long non-coding RNA UCA1 regulated cell cycle distribution via CREB through PI3-K dependent pathway in bladder carcinoma cells.	chr19	15939757	15946230	+	Human	UCA1; CUDR; LINC00178; NCRNA00178	NR_015379.3	22289355
17	UCA1	pancreaticobiliary maljunction	Expression	Gene expression profiling reveals upregulated UCA1 and BMF in gallbladder epithelia of children with pancreaticobiliary maljunction.	chr19	15939757	15946230	+	Human	UCA1; CUDR; LINC00178; NCRNA00178	NR_015379.3	21593646
17	UCA1	squamous carcinoma	Expression	Cancer up-regulated drug resistant (CUDR) gene, was found to be overexpressed in a doxorubicin-resistant subline of human squamous carcinoma A431 and A10A cells.	chr19	15939757	15946230	+	Human	UCA1; CUDR; LINC00178; NCRNA00178	NR_015379.3	17416635
18	WT1-AS	Wilms' tumor	Epigenetics	A CTCF-binding silencer regulates the imprinted genes AWT1 and WT1-AS and exhibits sequential epigenetic defects during Wilms' tumourigenesis.	chr11	32457285	32461636	+	Human	WT1-AS; WIT1; WIT-1; WT1AS; WT1-AS1; dJ74J1.1	NR_023920.1	17210670
18	WT1-AS	Wilms' tumor	Interaction	WT1 is a gene that is mutated in Wilms' tumor (WT) and acute myeloid leukaemia (AML) and has an antisense transcript (WT1-AS), which was found to regulate WT1 protein levels.	chr11	32457285	32461636	+	Human	WT1-AS; WIT1; WIT-1; WT1AS; WT1-AS1; dJ74J1.4	NR_023920.4	17940140
18	WT1-AS	acute myeloid leukemia	Epigenetics	The incidence of WIT-1 methylation in primary refractory AML was significantly higher than that noted in chemosensitive AML.	chr11	32457285	32461636	+	Human	WT1-AS; WIT1; WIT-1; WT1AS; WT1-AS1; dJ74J1.3	NR_023920.3	10340388
18	WT1-AS	acute myeloid leukemia	Interaction	In AML, there is often abnormal splicing of WT1-AS, which may play a role in the development of this malignancy.	chr11	32457285	32461636	+	Human	WT1-AS; WIT1; WIT-1; WT1AS; WT1-AS1; dJ74J1.2	NR_023920.2	17940140
19	XIST	Klinefelter's syndrome	Epigenetics	Severe XIST hypomethylation clearly distinguishes (SRY+) 46,XX-maleness from Klinefelter syndrome.	chrX	73040495	73072588	-	Human	XIST; SXI1; swd66; DXS1089; DXS399E; LINC00001; NCRNA00004	NR_001564.5	19812237
19	XIST	Klinefelter's syndrome	Expression	We demonstrated by quantitative RT-PCR an active XIST RNA expression in blood lymphocytes from Klinefelter patients, comparable to that observed in control females and over 30,000-fold greater than in control males.	chrX	73040495	73072588	-	Human	XIST; SXI1; swd66; DXS1089; DXS399E; LINC00001; NCRNA00001	NR_001564.2	18854511
19	XIST	breast cancer	Mutation	The intratumoral and intertumoral variability in XIST RNA domain number in BRCA1 tumors correlates with chromosomal genetic abnormalities, including gains, losses, reduplications, and rearrangements of the X-chromosome.	chrX	73040495	73072588	-	Human	XIST; SXI1; swd66; DXS1089; DXS399E; LINC00001; NCRNA00002	NR_001564.3	17545591
19	XIST	testicular cancer	Expression	XIST expression was common in seminomatous testicular germ cell tumors but not in nonseminomatous testicular germ cell tumors.	chrX	73040495	73072588	-	Human	XIST; SXI1; swd66; DXS1089; DXS399E; LINC00001; NCRNA00003	NR_001564.4	12629412
