# Supplementary material for: Transcriptome profiling of esophageal squamous cell carcinoma reveals a long noncoding RNA acting as a tumor suppressor
Source: Oncotarget. 2015 May 19;6(19):17065–80. doi: 10.18632/oncotarget.4185 (PMC4627292; doi:10.18632/oncotarget.4185)
Supplement: Supplementary file 7 [file oncotarget-06-17065-s007.xlsx]

## Sheet: Sheet1
No.	ProbeName	T	T-N	Screen	GeneSymbol
1	CB_025629	0.589575	0.954006	0	CCDC7
2	CB_014982	0.0681237	0.434707	0	DNAJB1
3	CB_018590	0.956878	0.924932	0	SHANK1
4	CB_009889	0.235053	0.250307	0	OBSL1
5	CB_015441	0.44828	0.226392	0	SULT1C4
6	CB_009313	0.630387	0.717509	0	CAPN8
7	CB_019883	0.350113	0.464242	0	FGD6
8	CB_014493	0.745341	0.11896	0	SLC6A8
9	CB_004413	0.711347	0.912213	0	NA
10	CB_025102	0.613186	0.673915	0	C5orf55
11	CB_017053	0.820351	0.58895	0	ANKRD1
12	CB_022447	0.305021	0.75993	0	SPEF2
13	CB_005841	0.327769	0.995145	0	RPL39
14	CB_028281	0.755037	0.653799	0	CLEC7A
15	CB_029615	0.313149	0.959164	0	ABCA17P
16	CB_016040	0.480141	0.787466	0	POU6F2
17	CB_010098	0.603701	0.0793856	0	GPR35
18	CB_030393	0.360134	0.73489	0	CASC2
19	CB_013747	0.0489041	0.838655	0	GAL3ST1
20	CB_016844	0.186111	0.647533	0	NDUFAF4
21	CB_014579	0.243877	0.60969	0	ARPC4
22	CB_000006	0.167511	0.975045	0	NA
23	CB_006460	0.667431	0.289896	0	OR11G2
24	CB_014817	0.625238	0.480789	0	RNF6
25	CB_017063	0.0162375	0.00604944	1	LYPD3
26	CB_007606	0.583418	0.481085	0	EIF3B
27	CB_020270	0.31766	0.477975	0	MRPL50
28	CB_004470	0.592103	0.88669	0	NA
29	CB_019800	0.434979	0.512693	0	ELP2
30	CB_029247	0.121833	0.00585247	0	NA
31	CB_029219	0.139015	0.250456	0	TPM2
32	CB_004852	0.164354	0.83707	0	AGA
33	CB_028679	0.0745624	0.0413682	0	NEK5
34	CB_003718	0.361138	0.5747	0	NA
35	CB_020616	0.0742911	0.124983	0	PGLYRP4
36	CB_010919	0.13673	0.0369371	0	EDN1
37	CB_028915	0.0505017	0.0346262	0	MUSTN1
38	CB_018210	0.101858	0.180622	0	HERC4
39	CB_003483	0.923142	0.449639	0	NA
40	CB_016141	0.0500663	0.038815	0	BRD3
41	CB_012744	0.025074	0.527714	0	ADAM7
42	CB_025769	0.663135	0.0406371	0	MOBKL2C
43	CB_025721	0.604235	0.580233	0	C14orf143
44	CB_005668	0.376405	0.140208	0	GSTM3
45	CB_016235	0.985556	0.947657	0	EPB41L1
46	CB_019145	0.219519	0.369255	0	OPLAH
47	CB_020698	0.617962	0.0176915	0	PBXIP1
48	CB_026391	0.787942	0.643849	0	ATXN7L1
49	CB_014518	0.851553	0.787616	0	TDO2
50	CB_028725	0.954221	0.217684	0	ZNF365
51	CB_019867	0.561756	0.430839	0	DDX19A
52	CB_027996	0.882077	0.16738	0	C16orf79
53	CB_022600	0.581398	0.243148	0	C17orf68
54	CB_005795	0.71178	0.986856	0	RPL8
55	CB_017425	0.237815	0.301234	0	ZEB2
56	CB_023663	0.440972	0.419036	0	GPR174
57	CB_027556	0.615363	0.689289	0	ICA1L
58	CB_018819	0.0531743	0.0345337	0	TMEM8B
59	CB_019644	0.446468	0.110826	0	MTPAP
60	CB_019614	0.987619	0.99425	0	CCDC94
61	CB_030967	0.00832648	0.0582239	0	LOC100131366
62	CB_008179	0.945522	0.0223326	0	CAB39L
63	CB_023149	0.798488	0.890159	0	PCDHA11
64	CB_004183	0.675985	0.367117	0	NA
65	CB_004510	0.670533	0.220054	0	NA
66	CB_025767	0.401725	0.132708	0	ZNF563
67	CB_026079	0.434939	0.044726	0	CCDC108
68	CB_027328	0.754291	0.636632	0	PTPMT1
69	CB_031893	0.325609	0.116974	0	C1orf81
70	CB_012646	0.675631	0.761967	0	PPAP2B
71	CB_025838	0.0433647	0.0594191	0	SYNM
72	CB_030926	0.0683007	0.907219	0	LOC401233
73	CB_012990	0.265363	0.868992	0	DUSP3
74	CB_021232	0.991654	0.34635	0	SRPRB
75	CB_021155	0.191106	0.821177	0	PPA1
76	CB_013492	0.0161607	0.00253852	1	TGM2
77	CB_000302	0.733888	0.41445	0	SORD
78	CB_005628	0.81388	0.719002	0	GABRB3
79	CB_005492	0.671669	0.334466	0	ADH1A
80	CB_016033	0.965729	0.23954	0	DDX19B
81	CB_029853	0.947694	0.731805	0	GUCY2E
82	CB_006261	0.776449	0.0444322	0	OR4C6
83	CB_010474	0.056128	0.197361	0	FMO5
84	CB_024109	0.744609	0.485006	0	C5orf30
85	CB_009670	0.399013	0.266246	0	LRCH1
86	CB_020166	0.117827	0.48436	0	CYCS
87	CB_030397	0.161381	0.687673	0	LOC257358
88	CB_024286	0.0501955	0.228343	0	BTRC
89	CB_020952	0.389608	0.374338	0	ZSWIM5
90	CB_000203	0.260942	0.0359281	0	NA
91	CB_018583	0.856593	0.48435	0	NSFL1C
92	CB_026452	0.613786	0.000378663	0	CHST13
93	CB_027655	0.171443	0.248326	0	TMEM52
94	CB_011854	0.670857	0.348041	0	RAP2B
95	CB_000292	0.78514	0.404965	0	FAM108A1
96	CB_015244	0.51655	0.273041	0	DDX17
97	CB_029960	0.00691129	0.0215118	1	MOXD2P
98	CB_019991	0.26379	0.619752	0	C3orf10
99	CB_032068	0.711132	0.240522	0	LOC401561
100	CB_018534	0.98753	0.152636	0	GINS2
101	CB_025635	0.361331	0.329767	0	KIF6
102	CB_001606	0.269505	0.0311451	0	NA
103	CB_021013	0.703827	0.0742877	0	SLC7A14
104	CB_006540	0.194657	0.84174	0	CLEC6A
105	CB_015030	0.343237	0.927028	0	PAX9
106	CB_021648	0.278119	0.654764	0	HS1BP3
107	CB_022085	0.53282	0.459393	0	DCAF10
108	CB_012200	0.390675	0.32363	0	TGFB2
109	CB_007095	0.331498	0.0030909	0	CKMT1A
110	CB_004384	0.670698	0.678045	0	NA
111	CB_009483	0.983121	0.895191	0	TTC28
112	CB_025851	0.426844	0.146389	0	MGST1
113	CB_020704	0.976149	0.215981	0	NFKBIA
114	CB_028706	0.766783	0.29736	0	ILDR2
115	CB_014322	0.954295	0.761903	0	NAALADL1
116	CB_007772	0.00703173	0.00277223	1	AIM1L
117	CB_021489	0.315546	0.196322	0	MANBAL
118	CB_017493	0.0147962	0.146193	0	SGSM2
119	CB_027280	0.71309	0.598804	0	ST8SIA4
120	CB_002437	0.0716582	0.640188	0	NA
121	CB_010476	0.463038	0.239079	0	FRZB
122	CB_020314	0.0282033	0.424273	0	C1orf183
123	CB_021261	0.50568	0.370432	0	DNASE2B
124	CB_027575	0.376226	0.0183011	0	LCE1B
125	CB_002938	0.332657	0.186122	0	NA
126	CB_018065	0.0854038	0.180634	0	ABI3BP
127	CB_011641	0.625341	0.346737	0	PLN
128	CB_025877	0.873467	0.391069	0	NFAM1
129	CB_015689	0.723969	0.227788	0	COPS5
130	CB_003860	0.00553735	0.0775901	0	NA
131	CB_032085	0.577105	4.54452e-05	0	LOC283547
132	CB_010934	0.668254	0.454454	0	EIF4E
133	CB_013642	0.209975	0.493774	0	CYTH1
134	CB_008332	0.79771	0.316989	0	C17orf95
135	CB_018214	0.675565	0.896206	0	DCAF4
136	CB_022198	0.0151622	0.000510342	1	NARG2
137	CB_001935	0.219175	0.422265	0	NA
138	CB_027430	0.171816	0.245748	0	INADL
139	CB_017127	0.0632486	0.0341546	0	PDLIM3
140	CB_008656	0.150167	0.274761	0	SH2D7
141	CB_013200	0.16111	0.0204653	0	ASTN1
142	CB_004000	0.3524	0.173275	0	NA
143	CB_024732	0.582286	0.468708	0	DACH1
144	CB_020310	0.750193	0.0723037	0	CRLS1
145	CB_002077	0.707151	0.543565	0	NA
146	CB_001412	0.252339	0.230328	0	NA
147	CB_007031	0.391129	0.854129	0	SRRD
148	CB_014803	0.348216	0.819923	0	MUC6
149	CB_019325	0.640978	0.217346	0	RNF43
150	CB_002937	0.654398	0.572495	0	NA
151	CB_017894	0.408031	0.720871	0	ATMIN
152	CB_002371	0.526716	0.368754	0	AKT3
153	CB_030575	0.16036	0.736725	0	SSX8
154	CB_023008	0.86373	0.4072	0	HNRNPK
155	CB_013192	0.412496	0.547305	0	RHOH
156	CB_021921	0.216261	0.920083	0	MRPL34
157	CB_001031	0.331645	0.911498	0	DKFZp547J222
158	CB_028709	0.486741	0.265415	0	ADAMTS18
159	CB_026257	0.230416	0.0797421	0	IFLTD1
160	CB_025660	0.913919	0.0319299	0	UPRT
161	CB_013204	0.238396	0.60784	0	BAX
162	CB_029113	0.158003	0.752661	0	GFRAL
163	CB_026848	0.0160749	0.580028	0	MRPL42
164	CB_025716	0.321471	0.0302557	0	SPATA5
165	CB_025913	0.979448	0.307905	0	TRAF3IP2
166	CB_018808	0.683688	0.217812	0	COPZ2
167	CB_017304	0.294952	0.118184	0	USP6NL
168	CB_019798	0.158382	0.372888	0	RCOR3
169	CB_030179	0.911953	0.402567	0	LOC100240726
170	CB_027969	0.737956	0.430351	0	TMEM61
171	CB_001848	0.0398562	0.134235	0	NNT
172	CB_001267	0.856394	0.273846	0	TRIP12
173	CB_018008	0.954916	0.780032	0	ZIM2
174	CB_027503	0.0552899	0.0339398	0	PRIMA1
175	CB_027618	0.92054	0.574301	0	C3orf59
176	CB_013045	0.790066	0.127471	0	PRKAR2A
177	CB_023346	0.0664712	0.440605	0	PRAM1
178	CB_030208	0.0248821	0.0149249	1	WBSCR26
179	CB_000005	0.0401123	0.231534	0	NA
180	CB_011075	0.0479239	0.0178607	1	GYPC
181	CB_007564	0.221726	0.271451	0	RDM1
182	CB_027382	0.704771	0.0512182	0	C16orf54
183	CB_018554	0.0997949	0.215143	0	ASB3
184	CB_019381	0.786839	0.492353	0	RHBDL2
185	CB_026457	0.379576	0.772959	0	LRWD1
186	CB_021262	0.414222	0.440305	0	EPS15L1
187	CB_010709	0.917964	0.577076	0	BRS3
188	CB_030105	0.102311	0.204108	0	LOC100129055
189	CB_021868	0.516236	0.738419	0	NADK
190	CB_012752	0.0421168	0.0610984	0	NAPA
191	CB_012286	0.880719	0.268599	0	TYROBP
192	CB_020126	0.989105	0.424429	0	RC3H2
193	CB_023178	0.226545	0.553262	0	USP26
194	CB_002526	0.571153	0.54825	0	NA
195	CB_015240	0.566493	0.168805	0	CDRT1
196	CB_015512	0.309857	0.364738	0	UTP14A
197	CB_003639	0.0005473	0.533147	0	NA
198	CB_013033	0.93744	0.00836142	0	KCNMB1
199	CB_001161	0.334479	0.335324	0	LOC100132686
200	CB_015010	0.348204	0.878264	0	NSF
201	CB_001720	0.494165	0.2036	0	NA
202	CB_022753	0.52397	0.99714	0	B9D2
203	CB_020544	0.620049	0.476717	0	CCNL1
204	CB_012627	0.562048	0.138283	0	EXO1
205	CB_019713	0.11799	0.131519	0	LGI2
206	CB_020929	0.166828	0.0343996	0	TSHZ3
207	CB_013191	0.293968	0.347477	0	ARHGDIA
208	CB_024727	0.816168	0.682671	0	NEURL2
209	CB_028033	0.920952	0.779103	0	CCDC37
210	CB_001146	0.539979	0.652624	0	LOC731424
211	CB_021774	0.0995876	0.430972	0	OSBPL11
212	CB_009427	0.955472	0.0970926	0	CAPN14
213	CB_008034	0.990839	0.559026	0	FAM22G
214	CB_020535	0.0885152	0.211902	0	TULP4
215	CB_016995	0.0612236	0.0810374	0	SLC7A11
216	CB_000654	0.858696	0.615223	0	NA
217	CB_010553	0.292798	0.0625208	0	IGBP1
218	CB_014876	0.723958	0.568257	0	LIPG
219	CB_016725	0.772448	0.376606	0	RCAN3
220	CB_028495	0.242387	0.995529	0	ZNF773
221	CB_019579	0.686809	0.0841444	0	KDM4D
222	CB_018742	0.00910992	0.0861513	0	PRODH
223	CB_013316	0.450492	0.4741	0	EPHA7
224	CB_016459	0.871714	0.689502	0	PLXNB2
225	CB_011173	0.915695	0.674408	0	IL13
226	CB_004179	0.64441	0.32724	0	NA
227	CB_017101	0.320808	0.992869	0	ARHGEF16
228	CB_031431	0.161525	0.207187	0	NA
229	CB_020717	0.793516	0.999395	0	RET
230	CB_010720	0.994644	0.530626	0	C5AR1
231	CB_007936	0.958547	0.315381	0	NAAA
232	CB_024821	0.295961	0.11701	0	RXFP2
233	CB_006958	0.445826	0.046985	0	C6orf154
234	CB_012233	0.48536	0.722134	0	TRAPPC10
235	CB_002648	0.102087	0.728072	0	NA
236	CB_011552	0.557722	0.236257	0	PRDX1
237	CB_021840	0.261046	0.175782	0	CENPH
238	CB_013502	0.766094	0.264341	0	TTC4
239	CB_016259	0.555963	0.432774	0	CABYR
240	CB_013283	0.13116	0.949512	0	TRDMT1
241	CB_028928	0.0655473	0.614736	0	MOG
242	CB_003374	0.75471	0.71721	0	LAT2
243	CB_020818	0.0417664	0.108191	0	KIAA1257
244	CB_004956	0.232757	0.0679982	0	EPOR
245	CB_019480	0.955635	0.336119	0	C19orf24
246	CB_008221	0.397247	0.691308	0	FBXO41
247	CB_012015	0.00443969	0.198598	0	SHOX2
248	CB_016414	0.960111	0.288493	0	MYST4
249	CB_028020	0.542781	0.0772722	0	ZNF677
250	CB_013493	0.160014	0.280298	0	TK2
251	CB_005885	0.684171	0.384885	0	PTER
252	CB_002836	0.534672	0.0429908	0	NA
253	CB_007915	0.988028	0.883354	0	HEY1
254	CB_008329	0.842246	0.733018	0	TBX18
255	CB_027451	7.23577e-05	0.00266989	1	KLC3
256	CB_015327	0.0258326	0.00346891	1	POLR3G
257	CB_024113	0.812155	0.815434	0	PPP1R3F
258	CB_013862	0.855194	0.476468	0	KCNJ9
259	CB_013984	0.186223	0.0627738	0	RBM8A
260	CB_000930	0.253239	0.000186925	0	LOC100131831
261	CB_030581	0.690166	0.904335	0	TREML3
262	CB_032149	0.684871	0.915486	0	UNQ9370
263	CB_005694	0.689565	0.763642	0	IGF2R
264	CB_011216	0.498669	0.0618662	0	KCNA6
265	CB_006722	0.387293	0.681249	0	VPS8
266	CB_020151	0.113945	0.597957	0	PCDHB15
267	CB_022292	0.913713	0.0662046	0	KIF16B
268	CB_030024	0.982093	0.161352	0	LOC389634
269	CB_015381	0.859985	0.895138	0	SLBP
270	CB_022532	0.73566	0.91937	0	SEMA6D
271	CB_005319	0.526778	0.525109	0	TWIST1
272	CB_014589	0.729651	0.721399	0	CTDSP2
273	CB_010637	0.357576	0.76803	0	AQP6
274	CB_008049	0.582934	0.11092	0	REC8
275	CB_015701	0.777548	0.551016	0	CCDC85B
276	CB_004564	0.118546	0.713234	0	NA
277	CB_006867	0.763614	0.419756	0	HNRNPA1L2
278	CB_006353	0.0231155	0.0469711	1	OR8H1
279	CB_020903	0.711726	0.952595	0	CRAMP1L
280	CB_011031	0.201744	0.150531	0	GFPT1
281	CB_025905	0.143209	0.112348	0	WFDC11
282	CB_001100	0.0145937	0.0302811	1	HSP90AA5P
283	CB_005833	0.282953	0.502848	0	RPL31
284	CB_022426	0.359412	0.366715	0	ZNF613
285	CB_023085	0.678429	0.31118	0	TMEM47
286	CB_023875	0.465626	0.761479	0	MAEL
287	CB_014504	0.447876	0.68447	0	TAF4B
288	CB_030532	0.00666191	0.0249825	1	LOC285954
289	CB_018271	0.235756	0.318495	0	C2orf24
290	CB_005576	0.655128	0.993526	0	CYP1A2
291	CB_025927	0.884774	0.171282	0	NPB
292	CB_004755	0.0303296	0.144949	0	NA
293	CB_020313	0.424586	0.342158	0	CNGB3
294	CB_003716	0.233769	0.343991	0	NA
295	CB_030461	0.652725	0.991998	0	LOC440944
296	CB_010179	0.937529	0.336252	0	FOLR4
297	CB_024130	0.241575	0.110187	0	BOC
298	CB_021015	0.339226	0.109409	0	ZNF529
299	CB_016137	0.710375	0.65305	0	PADI2
300	CB_003693	0.0282827	0.0501539	0	NA
301	CB_018213	0.76669	0.893121	0	CCDC9
302	CB_020055	0.167347	0.125564	0	TRPV6
303	CB_011170	0.337066	0.0109367	0	IL7R
304	CB_002121	0.307888	0.788481	0	NA
305	CB_006968	0.888237	0.775669	0	C1orf31
306	CB_021054	0.0723573	0.584618	0	DHRS4
307	CB_010168	0.574294	0.913942	0	BMP1
308	CB_024774	0.100444	0.106811	0	ITLN2
309	CB_005665	0.0979437	0.569313	0	GSTA3
310	CB_015715	0.323126	0.48716	0	LILRB3
311	CB_016314	0.1439	0.0530049	0	SCMH1
312	CB_002263	0.42724	0.258878	0	ARSG
313	CB_003600	0.101826	0.729469	0	NA
314	CB_009408	0.390572	0.464577	0	USP27X
315	CB_021509	0.00343804	0.0483632	1	CHP2
316	CB_021839	0.535897	0.755515	0	NT5DC2
317	CB_000723	0.314888	0.870919	0	FLJ44385
318	CB_001307	0.619615	0.634203	0	NA
319	CB_016941	0.172435	0.0819806	0	ADAMTS7
320	CB_006313	0.884818	0.305442	0	RPS3
321	CB_030759	0.114473	0.00644945	0	LOC100130522
322	CB_013533	0.337832	0.472532	0	BAP1
323	CB_030936	0.680137	0.816502	0	LOC286186
324	CB_013206	0.40507	0.52044	0	BCR
325	CB_023431	0.186344	0.0117766	0	LRRC8C
326	CB_015470	0.421619	0.483178	0	GRAP
327	CB_000897	0.759432	0.323744	0	LOC100129974
328	CB_025791	0.228126	0.753026	0	RTKN2
329	CB_006200	0.880047	0.964185	0	ANKRD34B
330	CB_016332	0.863617	0.333417	0	TFEC
331	CB_013875	0.551488	0.282452	0	MMP14
332	CB_009066	0.463362	0.0981334	0	OST4
333	CB_021078	0.400314	0.568463	0	RAP2A
334	CB_010515	0.380019	0.797064	0	GTF2B
335	CB_012306	0.947145	0.572234	0	UGDH
336	CB_004623	0.521661	0.714175	0	NA
337	CB_007185	0.909253	0.486289	0	AIFM3
338	CB_015772	0.147954	0.743508	0	SOS2
339	CB_027828	0.832919	0.569729	0	KRTAP12-1
340	CB_031564	0.534056	0.0520933	0	LOC100507396
341	CB_002887	0.187864	0.0171506	0	NA
342	CB_031401	0.266099	0.61725	0	LOC100129786
343	CB_028809	0.0751999	0.743639	0	ZNF254
344	CB_001324	0.594289	0.131699	0	LOC339539
345	CB_010700	0.600949	0.704494	0	BMP7
346	CB_015356	0.1711	0.238782	0	PVR
347	CB_024611	0.303907	0.51227	0	CLEC4D
348	CB_010464	0.943459	0.23408	0	FOXC1
349	CB_025906	0.981067	0.48931	0	WFDC9
350	CB_027512	0.234574	0.516463	0	ERC1
351	CB_021325	0.0290001	0.064753	0	TSPYL4
352	CB_030685	0.960633	0.136625	0	C3orf48
353	CB_008845	0.134237	0.610102	0	AGAP2
354	CB_018860	0.167007	0.00113388	0	RANGRF
355	CB_020447	0.482989	0.747752	0	SH3GLB2
356	CB_015869	0.928258	0.5547	0	NOX1
357	CB_002776	0.599888	0.760377	0	NA
358	CB_027791	0.708358	0.0944484	0	UPP1
359	CB_001497	0.541513	0.594256	0	NA
360	CB_008366	0.056153	0.210259	0	FBF1
361	CB_025986	0.214818	0.651962	0	ARRDC1
362	CB_024428	0.268549	0.906659	0	SLC26A8
363	CB_027297	0.648875	0.365633	0	KRT73
364	CB_006052	0.627	0.850211	0	GPATCH8
365	CB_011391	0.24313	0.0253966	0	MKI67
366	CB_025312	0.293224	0.213522	0	C16orf71
367	CB_024123	0.24726	0.482051	0	TRIM15
368	CB_009611	0.502504	0.501778	0	ZBP1
369	CB_031465	0.627579	0.522846	0	ZSCAN5D
370	CB_028308	0.574942	0.551	0	C1orf52
371	CB_025182	0.779563	0.43958	0	RHOT2
372	CB_028662	0.324922	0.98247	0	BRE
373	CB_025692	0.0891152	0.117755	0	SDR42E1
374	CB_026369	0.0316856	0.159918	0	CPNE2
375	CB_016726	0.31877	0.0433296	0	STOML2
376	CB_029057	0.464377	0.131328	0	PAGE2
377	CB_028007	0.0334542	0.0847804	0	C1orf111
378	CB_005663	0.372279	0.558186	0	GRM8
379	CB_028908	0.79831	0.179805	0	SYT6
380	CB_031660	0.452982	0.817412	0	LOC100508358
381	CB_000377	0.471795	0.176755	0	NA
382	CB_019037	0.645891	0.95992	0	HOXC10
383	CB_017816	0.495743	0.219916	0	PLEKHM2
384	CB_029262	0.431784	0.730855	0	TMEM185B
385	CB_026690	0.20283	0.000893055	0	ZFP1
386	CB_005988	0.0733152	0.0220129	0	OR6S1
387	CB_023172	0.593338	0.469097	0	MRPL32
388	CB_007341	0.540233	0.268953	0	RPS26
389	CB_014559	0.898779	0.14245	0	NR1H3
390	CB_031997	0.258281	0.209096	0	LOC100132529
391	CB_022857	0.60679	0.203613	0	ATG16L1
392	CB_022964	0.00281494	0.00193034	1	KRTAP1-3
393	CB_018226	0.130496	0.883741	0	CCZ1
394	CB_010978	0.30839	0.080088	0	FGF7
395	CB_012287	0.589667	0.946447	0	UBA1
396	CB_026645	0.594446	0.142876	0	GPR26
397	CB_009509	0.20796	0.377028	0	GPSM1
398	CB_016028	0.333115	0.228457	0	SP140
399	CB_020058	0.408698	0.780093	0	H2AFY2
400	CB_012733	0.219866	0.103587	0	TNFSF12
401	CB_031159	0.88461	0.329576	0	LOC100507547
402	CB_006156	0.271356	0.322848	0	CCDC144NL
403	CB_017960	0.651821	0.193818	0	ARHGEF18
404	CB_001163	0.13087	0.0525912	0	NA
405	CB_022334	0.589706	0.0966443	0	GSTCD
406	CB_006003	0.75318	0.431845	0	NT5C3
407	CB_013231	0.414159	0.406901	0	RUNX2
408	CB_010064	0.878001	0.468554	0	LOC388630
409	CB_004070	0.0102672	0.00352362	1	NA
410	CB_013166	0.784743	0.224172	0	CHD1L
411	CB_005272	0.727236	0.941941	0	IL4R
412	CB_014306	0.533993	0.938111	0	PDLIM7
413	CB_020143	0.23017	0.159288	0	CACNA1G
414	CB_012658	0.539098	0.136359	0	UNC5C
415	CB_014302	0.976501	0.766236	0	BMP15
416	CB_005629	0.414303	0.925991	0	GABRD
417	CB_018892	0.136987	0.123392	0	UBAP1
418	CB_026872	0.693986	0.532765	0	REXO1L1
419	CB_003530	0.00201814	0.000106234	1	NA
420	CB_024025	0.0262829	0.0175749	1	RHPN2
421	CB_018850	0.965666	0.51427	0	PDZD11
422	CB_016806	0.528016	0.27463	0	MCTS1
423	CB_008977	0.252763	0.0076124	0	CLEC12B
424	CB_026924	0.187214	0.50047	0	FXYD4
425	CB_028759	0.726499	0.304907	0	FAM86A
426	CB_027526	0.606563	0.372392	0	TXNDC6
427	CB_008097	0.374454	0.307543	0	ZNF391
428	CB_022178	0.599487	0.443221	0	ARSJ
429	CB_029310	0.511954	0.883396	0	GOLGA2P2Y
430	CB_024810	0.241344	0.215847	0	CNTNAP5
431	CB_028850	0.449691	0.090866	0	RPRML
432	CB_027238	0.763599	0.00368475	0	SAMD14
433	CB_007434	0.126626	0.00104644	0	ERGIC1
434	CB_024228	0.234201	0.752701	0	CELA2A
435	CB_029019	0.735351	0.226771	0	ADAM15
436	CB_029493	0.482386	0.366846	0	SNORA23
437	CB_003331	0.464639	0.82751	0	NA
438	CB_019490	0.676482	0.751235	0	C14orf119
439	CB_025670	0.655365	0.786478	0	ZUFSP
440	CB_025735	0.00872914	0.00434941	1	DDIT4L
441	CB_012366	0.622953	0.124009	0	ZNF74
442	CB_023557	0.303925	0.0630663	0	PROK1
443	CB_008615	0.937474	0.412517	0	IMMT
444	CB_031172	0.578111	0.970633	0	FLJ14186
445	CB_030690	0.451916	0.566035	0	PIP5K1P1
446	CB_029660	0.931879	0.113589	0	POM121L9P
447	CB_002311	0.755372	0.0382436	0	NA
448	CB_000514	0.413273	0.908697	0	FLJ40606
449	CB_017683	0.322396	0.181616	0	FNBP1
450	CB_023086	0.988698	0.792571	0	CCM2
451	CB_015820	0.954636	0.593988	0	PAPD7
452	CB_003851	0.128072	0.815245	0	NA
453	CB_026326	0.674552	0.765398	0	NANP
454	CB_003525	0.361879	0.121726	0	NA
455	CB_031427	0.665916	0.329719	0	LOC343052
456	CB_013769	0.971211	0.517744	0	APBA3
457	CB_003091	0.378822	0.708607	0	NA
458	CB_024128	0.924667	0.366827	0	RPL13
459	CB_002730	0.639254	0.0909557	0	NA
460	CB_007253	0.304827	0.539811	0	FEZF1
461	CB_004799	0.644509	0.169901	0	NA
462	CB_024592	0.366064	0.166618	0	MYO18A
463	CB_014450	0.973236	0.905778	0	ALDH6A1
464	CB_014964	0.379544	0.400554	0	IDS
465	CB_027818	0.327353	0.611665	0	ZNF804B
466	CB_002577	0.821154	0.458979	0	NA
467	CB_000988	0.849417	0.0310998	0	NA
468	CB_005317	0.190182	0.171154	0	BARD1
469	CB_024661	0.383961	0.811822	0	C20orf160
470	CB_005151	0.761336	0.337699	0	PMP22
471	CB_007921	0.66785	0.43866	0	HIST2H2AA4
472	CB_002727	0.614858	0.690636	0	NA
473	CB_015673	0.633949	0.35843	0	IFI44L
474	CB_031040	0.388657	0.320884	0	LOC100499183
475	CB_000822	0.489141	0.0889547	0	LOC401433
476	CB_028368	0.37519	0.584377	0	LMOD3
477	CB_029879	0.355544	0.232871	0	C21orf71
478	CB_027304	0.182461	0.172364	0	GIMAP8
479	CB_007458	0.157402	0.0349349	0	C6orf165
480	CB_002339	0.0626172	0.247459	0	FAM153A
481	CB_030915	0.729625	0.274818	0	LOC399881
482	CB_016338	0.951184	0.40351	0	HEY2
483	CB_003185	0.578289	0.204562	0	DKFZp667F0711
484	CB_004806	0.0148219	0.00591252	1	NA
485	CB_009481	0.671648	0.940383	0	CHM
486	CB_007257	0.309196	0.940687	0	PRAMEF13
487	CB_020084	0.325627	0.0309927	0	RNF114
488	CB_031300	0.493061	0.232309	0	LOC100128304
489	CB_001167	0.333384	0.632676	0	FLJ31715
490	CB_021592	0.714344	0.225174	0	KIF9
491	CB_020290	0.173289	0.976417	0	WDR5B
492	CB_024852	0.26275	0.838164	0	PPARGC1B
493	CB_021927	0.502347	0.43823	0	MS4A5
494	CB_006429	0.979248	0.626096	0	YPEL2
495	CB_009855	0.00592526	0.31145	0	MEF2A
496	CB_021535	0.488717	0.393668	0	CDH23
497	CB_018857	0.474791	0.403256	0	FAM178B
498	CB_029045	0.432236	0.230793	0	GPAT2
499	CB_014534	0.152511	0.411555	0	EVI5
500	CB_025507	0.97183	0.106287	0	ZNF582
501	CB_030553	0.111385	0.450008	0	TUBBP5
502	CB_022635	0.31734	0.180711	0	NAA50
503	CB_010042	0.267374	0.766065	0	LOC730005
504	CB_011020	0.474664	0.198027	0	GARS
505	CB_031558	0.222013	0.992425	0	LOC100505564
506	CB_021539	0.13057	0.908455	0	RBKS
507	CB_019295	0.169802	0.100097	0	PALMD
508	CB_021662	0.175091	0.0117218	0	ZFP106
509	CB_029050	0.818189	0.588025	0	ZNF320
510	CB_022172	0.143118	0.0515136	0	CCDC121
511	CB_027842	0.752652	0.831847	0	GRASP
512	CB_003005	0.7447	0.00100921	0	NA
513	CB_016395	0.0794194	0.0439615	0	KIR2DS4
514	CB_027856	0.312948	0.648281	0	METTL2A
515	CB_027555	0.976345	0.907392	0	PPIAL4A
516	CB_018140	0.417329	0.251673	0	HINFP
517	CB_032200	0.505759	0.601578	0	FLJ21369
518	CB_024107	0.252313	0.00432659	0	TIGD7
519	CB_030833	0.122204	0.0121085	0	LOC63930
520	CB_007736	0.499296	0.467951	0	C15orf59
521	CB_009123	0.715194	0.796453	0	PCOTH
522	CB_025825	0.694407	0.622896	0	LPIN1
523	CB_010607	0.23891	0.15837	0	AK2
524	CB_015672	0.5893	0.973442	0	STIP1
525	CB_030566	0.481304	0.00236757	0	LOC151009
526	CB_002630	0.973905	0.800921	0	NA
527	CB_013086	0.0438147	0.0124798	1	SYT7
528	CB_009391	0.178425	0.459907	0	PTPRQ
529	CB_028659	0.164824	0.0243591	0	C6orf108
530	CB_011370	0.783016	0.664084	0	MDM4
531	CB_002270	0.464126	0.637319	0	NA
532	CB_008911	0.811417	0.687028	0	APC
533	CB_014442	0.292704	0.28934	0	LPA
534	CB_029336	0.624601	0.249101	0	OR7E37P
535	CB_007443	0.256495	0.293869	0	CRELD1
536	CB_006023	0.68499	0.812281	0	2014-03-08
537	CB_001424	0.0887118	0.766074	0	NA
538	CB_007050	0.443785	0.401582	0	RPS10
539	CB_029895	0.867772	0.554189	0	NCRNA00092
540	CB_010441	0.10632	0.59996	0	ENO1
541	CB_012217	0.636237	0.0704667	0	TIMP4
542	CB_011049	0.782066	0.0553542	0	GOLGA4
543	CB_027870	0.601704	0.472061	0	SLC36A2
544	CB_014034	0.998431	0.687932	0	ALDOC
545	CB_021855	0.886209	0.145816	0	TM6SF1
546	CB_001788	0.285624	0.610739	0	NA
547	CB_003776	0.249037	0.351023	0	NA
548	CB_008636	0.0101546	0.411878	0	KCTD19
549	CB_027713	0.237482	0.73983	0	NLRC3
550	CB_010523	0.72894	0.330294	0	HAS1
551	CB_004069	0.691304	0.339869	0	NA
552	CB_029706	0.0271591	0.249371	0	LOC92249
553	CB_031139	0.113429	0.279335	0	LOC400958
554	CB_019104	0.765242	0.508466	0	FEV
555	CB_011885	0.382593	0.417831	0	RFX1
556	CB_016302	0.361132	0.0378891	0	GTPBP6
557	CB_006028	0.35925	0.060786	0	GOLGA7
558	CB_025444	0.332841	0.764752	0	DCST2
559	CB_007412	0.809292	0.192498	0	CYB5RL
560	CB_018014	0.202924	0.310419	0	BCL2L13
561	CB_005187	0.374686	0.316481	0	SCNN1B
562	CB_000950	0.258168	0.323782	0	LOC390660
563	CB_005453	0.156356	0.456574	0	IGF2
564	CB_028976	0.866009	0.987228	0	PRMT2
565	CB_024319	0.127734	0.000586273	0	C15orf57
566	CB_015059	0.888149	0.452826	0	PIN1
567	CB_014647	0.535928	0.324613	0	MPHOSPH6
568	CB_005597	0.54374	0.405607	0	CYP24A1
569	CB_002706	0.419644	0.272228	0	NA
570	CB_031387	0.479939	0.257491	0	LOC100128869
571	CB_016325	0.0205413	0.353765	0	RHOQ
572	CB_003949	0.455054	0.132661	0	NA
573	CB_001943	0.13431	0.0918762	0	CHD2
574	CB_027866	0.540261	0.211165	0	ZNF233
575	CB_018691	0.609547	0.103469	0	SELT
576	CB_024522	0.0777167	0.0991918	0	OR1J2
577	CB_014346	0.416311	0.013688	0	RANBP9
578	CB_018463	0.881306	0.672265	0	DHRS7
579	CB_013100	0.464073	0.0820245	0	AURKB
580	CB_011204	0.835778	0.73851	0	ITPR2
581	CB_005370	0.557216	0.896219	0	HBA2
582	CB_019415	0.591678	0.107407	0	PARP16
583	CB_029780	0.326568	0.0776737	0	DLX6-AS1
584	CB_025565	0.289464	0.671622	0	FAM91A1
585	CB_001888	0.228194	0.491374	0	NA
586	CB_001544	0.394339	0.369188	0	SNORA46
587	CB_004327	0.806369	0.29571	0	NA
588	CB_029925	0.385979	0.291732	0	LOC645332
589	CB_004079	0.668312	0.430305	0	NA
590	CB_017146	0.605855	0.399993	0	GOLIM4
591	CB_005760	0.305411	0.740158	0	PRIM1
592	CB_009627	0.845014	0.212231	0	RGL3
593	CB_002853	0.936874	0.0817449	0	PAX6
594	CB_003400	0.127571	0.131224	0	NA
595	CB_031165	0.885092	0.880766	0	BCRP2
596	CB_000299	0.645523	0.732791	0	LOC100127940
597	CB_023397	0.126742	0.00533034	0	CHD6
598	CB_019612	0.216831	0.123432	0	HEATR1
599	CB_013099	0.974584	0.804038	0	EBAG9
600	CB_024259	0.934208	0.894998	0	LIMS3
601	CB_031442	0.676541	0.324078	0	LOC729915
602	CB_028767	0.993535	0.479767	0	RTN3
603	CB_011245	0.403576	0.336437	0	KLRD1
604	CB_007005	0.953174	0.0276868	0	TCTEX1D4
605	CB_001308	0.484857	0.543909	0	C22orf30
606	CB_003056	0.0115635	0.0231871	1	NA
607	CB_031484	0.0491823	0.128296	0	LOC100288018
608	CB_020988	0.364113	0.000888694	0	VAT1L
609	CB_000787	0.734486	0.631654	0	ZDHHC23
610	CB_004645	0.829667	0.410593	0	NA
611	CB_026883	0.0705838	0.408189	0	MMAA
612	CB_018670	0.232199	0.241734	0	AKAP11
613	CB_018561	0.88534	0.979382	0	KCTD3
614	CB_013632	0.302471	0.320019	0	GCNT3
615	CB_017408	0.0274182	0.493811	0	KIAA0141
616	CB_030488	0.638586	0.610329	0	LOC440040
617	CB_013833	0.173917	0.625356	0	ETV1
618	CB_009403	0.912403	0.320338	0	C2orf81
619	CB_023534	0.625289	0.6331	0	GFM2
620	CB_008985	0.824886	0.644907	0	DOCK9
621	CB_023743	0.437486	0.0202781	0	ZNF577
622	CB_022987	0.974272	0.424416	0	QTRT1
623	CB_028364	0.854953	0.161828	0	HIPK1
624	CB_021948	0.689961	0.78821	0	DUSP26
625	CB_005979	0.432743	0.531035	0	OR7G3
626	CB_031294	0.0417337	0.00670961	1	LOC100132713
627	CB_031820	0.85201	0.766285	0	NA
628	CB_017114	0.173526	0.508096	0	TINAG
629	CB_010805	0.225596	0.4582	0	CHN1
630	CB_026451	0.178351	0.0946649	0	COL22A1
631	CB_005498	0.725287	0.29007	0	ADH7
632	CB_024524	0.555389	0.99854	0	HRASLS5
633	CB_028503	0.0611639	0.638161	0	MIA3
634	CB_006184	0.385344	0.730952	0	MAP1LC3C
635	CB_007262	0.122157	0.0415025	0	SH3KBP1
636	CB_032197	0.0054299	0.0561347	0	DKFZp451A211
637	CB_023886	0.28791	0.404061	0	SFRS18
638	CB_011445	0.161443	0.310043	0	MYH8
639	CB_006925	0.0626429	0.359969	0	GRAMD2
640	CB_010024	0.165137	0.793883	0	SRSF11
641	CB_013371	0.998545	0.2536	0	GTF2A2
642	CB_015257	0.556687	0.436736	0	ATG7
643	CB_007946	0.212954	0.258386	0	CAST
644	CB_031819	0.213048	0.998614	0	NA
645	CB_018805	0.600777	0.596797	0	GTSE1
646	CB_028006	0.0585035	0.0709585	0	THEM5
647	CB_026027	0.531405	0.166052	0	AGBL1
648	CB_009458	0.0431465	0.905509	0	FAM185A
649	CB_005905	0.277297	0.183502	0	OR2A14
650	CB_019532	0.350219	0.902612	0	RUFY2
651	CB_012905	0.698006	0.175084	0	BTAF1
652	CB_021257	0.878594	0.721579	0	SCAF1
653	CB_030101	0.869783	0.780102	0	LOC646813
654	CB_031679	0.605862	0.757168	0	LOC100510642
655	CB_017205	0.896885	0.307699	0	ERVWE1
656	CB_028118	0.197756	0.545633	0	STEAP3
657	CB_009884	0.350777	0.612728	0	EIF4G2
658	CB_019878	0.73677	0.582512	0	RSAD1
659	CB_024748	0.781297	0.211306	0	DEFB129
660	CB_006341	0.127688	0.183583	0	OR6T1
661	CB_010213	0.345977	0.131329	0	DOPEY1
662	CB_005800	0.628575	0.585813	0	RPL18
663	CB_019671	0.259092	0.942037	0	CEP55
664	CB_019217	0.285711	0.570403	0	AHI1
665	CB_023334	0.063433	0.208683	0	C16orf48
666	CB_018549	0.177045	0.503506	0	AIG1
667	CB_004770	0.670219	0.405749	0	NA
668	CB_007300	0.319851	0.212227	0	CSNK1A1
669	CB_027909	0.40724	0.633737	0	PRX
670	CB_018032	0.970982	0.404124	0	ANAPC13
671	CB_029363	0.0740069	0.185646	0	ADAM6
672	CB_024390	0.346752	0.560635	0	SCAND3
673	CB_019716	0.92388	0.728096	0	ATF7IP
674	CB_012655	0.625159	0.51304	0	JRK
675	CB_031210	0.656581	0.134705	0	LOC728317
676	CB_028216	0.707389	0.686095	0	HNRNPA3
677	CB_024574	0.961182	0.751387	0	SPAG11B
678	CB_005463	0.540945	0.211355	0	NOS1
679	CB_025426	0.442403	0.633375	0	C16orf78
680	CB_015750	0.934343	0.877588	0	RNF5
681	CB_026081	0.61479	0.298724	0	TMEM178
682	CB_023051	0.794551	0.598278	0	ALPPL2
683	CB_021402	0.913107	0.610137	0	DMRT1
684	CB_002862	0.276785	0.493674	0	NA
685	CB_000810	0.435696	0.53244	0	LOC100129498
686	CB_009046	0.547014	0.785115	0	RBM20
687	CB_001406	0.448036	0.41046	0	LOC145216
688	CB_008441	0.346093	0.804915	0	C1orf226
689	CB_011205	0.793235	0.440501	0	ITPR2
690	CB_017188	0.427067	0.695902	0	TMEM97
691	CB_004086	0.94392	0.529395	0	NA
692	CB_014367	0.996627	0.414571	0	CCR4
693	CB_003170	0.0529263	0.717255	0	NA
694	CB_027296	0.415809	0.479549	0	TAAR6
695	CB_005503	0.508917	0.455434	0	ADORA2B
696	CB_006592	0.71003	0.454024	0	SS18
697	CB_003923	0.0430586	0.699393	0	NA
698	CB_030978	0.695961	0.89712	0	FLJ42969
699	CB_029432	0.264869	0.159683	0	CIDECP
700	CB_030855	0.33272	0.303658	0	LOC440297
701	CB_004840	0.973301	0.988479	0	ACADS
702	CB_013174	0.00606184	0.00313589	1	CARTPT
703	CB_031949	0.242475	0.462395	0	LOC100506247
704	CB_001793	0.517018	0.121155	0	NA
705	CB_019322	0.0556095	0.892373	0	MTMR10
706	CB_004306	0.793136	0.854909	0	NA
707	CB_015409	0.620676	0.768388	0	DMRT2
708	CB_000241	0.102123	0.99266	0	LOC151438
709	CB_022946	0.29009	0.17105	0	PHACTR1
710	CB_025222	0.0930332	0.0457123	0	CCDC148
711	CB_022096	0.534374	0.254599	0	WT1
712	CB_029475	0.809684	0.480555	0	SNORA74A
713	CB_001468	0.384079	0.585954	0	NA
714	CB_026669	0.00219975	0.432549	0	FAM71A
715	CB_017300	0.740758	0.533587	0	ULK2
716	CB_026507	0.0625915	0.063556	0	C4orf39
717	CB_029413	0.425528	0.988044	0	ASAP1-IT
718	CB_017645	0.452836	0.929099	0	LIMCH1
719	CB_031288	0.368497	0.725992	0	NA
720	CB_009127	0.0408735	0.2852	0	LOC100132247
721	CB_024307	0.29591	0.128433	0	SCAMP3
722	CB_009529	0.323859	0.996225	0	MEF2B
723	CB_030702	0.331923	0.313331	0	C21orf34
724	CB_016515	0.840365	0.246366	0	TIMM13
725	CB_019789	0.0698124	0.861409	0	OGDHL
726	CB_012774	0.654821	0.911156	0	SUCLG2
727	CB_014388	0.587166	0.756539	0	HSF1
728	CB_028821	0.799366	0.916717	0	HEATR4
729	CB_026587	0.971541	0.848416	0	C20orf96
730	CB_005122	0.731014	0.37583	0	PAH
731	CB_030884	0.669383	0.226722	0	NCRNA00257
732	CB_009614	0.0720784	0.786003	0	HIST2H2BF
733	CB_002289	0.116137	0.0635993	0	NA
734	CB_009012	0.222039	0.696922	0	EIF4E
735	CB_007106	0.650612	0.284191	0	AURKC
736	CB_022879	0.601203	0.508457	0	PLA2G12A
737	CB_020226	0.651833	0.344051	0	SMCR7L
738	CB_010778	0.82755	0.284063	0	CDH8
739	CB_021105	0.11418	0.0289381	0	LTBP3
740	CB_009939	0.0883121	0.102265	0	ALDH7A1
741	CB_031886	0.170617	0.997481	0	NA
742	CB_020035	0.805029	0.385756	0	CAMK2N1
743	CB_001780	0.957842	0.18926	0	MOXD2P
744	CB_000552	0.180459	0.010117	0	LOC100130817
745	CB_030444	0.232028	0.282854	0	NCRNA00265
746	CB_001789	0.26532	0.428656	0	NA
747	CB_008805	0.426714	0.96841	0	DEPDC1
748	CB_027247	0.489408	0.359933	0	CCDC75
749	CB_029124	0.474623	0.972035	0	FLJ44635
750	CB_004438	0.206423	0.0338704	0	NA
751	CB_003387	0.32919	0.364256	0	NA
752	CB_019113	0.449868	0.835016	0	MYH2
753	CB_007216	0.929903	0.809147	0	PUM1
754	CB_012737	0.737281	0.142667	0	TNFSF9
755	CB_028016	0.407817	0.0800858	0	TMPRSS11A
756	CB_024335	0.0989599	0.780179	0	C20orf72
757	CB_018062	0.263137	0.475366	0	POC1A
758	CB_026357	0.616176	0.237012	0	STT3A
759	CB_017714	0.0732406	0.845942	0	AVL9
760	CB_028042	0.093557	0.36009	0	EPHA3
761	CB_013301	0.252792	0.281493	0	E4F1
762	CB_018754	0.0747148	0.00953504	0	NAT8B
763	CB_022027	0.0029633	0.00255316	1	CARD14
764	CB_014864	0.618339	0.0857435	0	GPR109B
765	CB_006103	0.976543	0.617476	0	ATP5S
766	CB_012709	0.0256512	0.431828	0	PAGE1
767	CB_031205	0.0608263	0.566412	0	LOC728316
768	CB_009036	0.576509	0.497872	0	GFAP
769	CB_012486	0.666454	0.563088	0	HIST1H4H
770	CB_007141	0.00763618	0.0108257	1	C14orf28
771	CB_019677	0.673815	0.0296989	0	ASPM
772	CB_024546	0.337054	0.279723	0	TSR2
773	CB_012107	0.940268	0.84723	0	SRF
774	CB_004436	0.795733	0.676557	0	NA
775	CB_022785	0.632786	0.45205	0	JHDM1D
776	CB_001629	0.0896646	0.0128486	0	NA
777	CB_010726	0.14773	0.0147639	0	CALM2
778	CB_011184	0.66098	0.221896	0	IRF2
779	CB_020708	0.936991	0.319234	0	RTN4
780	CB_010091	0.226176	0.951206	0	LOC100131199
781	CB_017694	0.204779	0.440345	0	GGA2
782	CB_007937	0.904899	0.532726	0	GLIS3
783	CB_028839	0.892627	0.37921	0	ZNF784
784	CB_009282	0.0218392	0.230253	0	EFCAB1
785	CB_031421	0.594975	0.893283	0	HEATR7B1
786	CB_031912	0.564975	0.327746	0	LOC729040
787	CB_031281	0.589715	0.942417	0	LOC100130701
788	CB_011028	0.354182	0.102507	0	GCG
789	CB_026673	0.00419019	0.0256535	1	CMYA5
790	CB_017115	0.147507	0.299211	0	SULT1B1
791	CB_004851	0.302371	0.438193	0	ADSL
792	CB_019440	0.775349	0.733223	0	ZNF416
793	CB_030971	0.153622	0.729958	0	LOC100129345
794	CB_003771	0.375717	0.747462	0	NA
795	CB_021623	0.857374	0.731079	0	HERPUD2
796	CB_002358	0.395408	0.468334	0	COX3
797	CB_008208	0.013816	0.00112749	1	KIAA0368
798	CB_004300	0.250447	0.99371	0	NA
799	CB_019944	0.0367946	0.0941382	0	CHST11
800	CB_003940	0.515396	0.257424	0	NA
801	CB_009048	0.440773	0.743123	0	GAD2
802	CB_016846	0.20787	0.194031	0	MED4
803	CB_019829	0.750172	0.608648	0	PHF10
804	CB_021051	0.570413	0.781701	0	IFNA6
805	CB_014531	0.106094	0.00927324	0	VDAC3
806	CB_005524	0.336283	0.00430456	0	ALOX12
807	CB_028027	0.791415	0.557199	0	SKA2
808	CB_021741	0.0711006	0.0128301	0	TNS3
809	CB_018732	0.0951895	0.505184	0	RHCG
810	CB_001560	0.35521	0.405645	0	NA
811	CB_029371	0.782178	0.83846	0	FLJ40434
812	CB_008995	0.857796	0.122426	0	ISLR2
813	CB_009040	0.922902	0.898848	0	AFM
814	CB_003139	0.146301	0.77256	0	NA
815	CB_014383	0.958561	0.919349	0	HNRNPH1
816	CB_027319	0.280401	0.770562	0	CBX7
817	CB_020456	0.263005	0.235611	0	GPR137
818	CB_024581	0.65233	0.785416	0	WNT7B
819	CB_014532	0.715637	0.394641	0	WHSC2
820	CB_028467	0.328986	0.0321413	0	KLRG2
821	CB_031951	0.836533	0.694665	0	PRO2852
822	CB_004537	0.144009	0.561755	0	NR6A1
823	CB_013299	0.387091	0.581565	0	DVL2
824	CB_005816	0.308976	0.387074	0	RPL23A
825	CB_030486	0.373428	0.159316	0	LOC401431
826	CB_031269	0.00836883	0.422048	0	LOC391767
827	CB_010359	0.761721	0.50504	0	DAXX
828	CB_022189	0.242589	0.565441	0	C16orf57
829	CB_011956	0.640313	0.106201	0	CCL1
830	CB_020245	0.959281	0.878122	0	TMCO1
831	CB_028010	0.129271	0.624364	0	YIPF7
832	CB_019009	0.32338	0.256264	0	PER3
833	CB_000713	0.0596408	0.525126	0	LOC100129763
834	CB_020407	0.964894	0.802685	0	HLA-DQA2
835	CB_025467	0.959956	0.676524	0	TMEM71
836	CB_004202	0.469057	0.151127	0	NA
837	CB_016951	0.800369	0.130968	0	EXOSC2
838	CB_026937	0.966033	0.38729	0	ST6GAL1
839	CB_023169	0.800197	0.181394	0	MRPS5
840	CB_001777	0.176897	0.106998	0	SNORA20
841	CB_006398	0.341172	0.116274	0	OR51I1
842	CB_023742	0.115653	0.855214	0	PCGF1
843	CB_008571	0.610416	0.229431	0	CCNK
844	CB_014217	0.0766044	0.0280303	0	LIPE
845	CB_019387	0.314463	0.346532	0	2014-03-05
846	CB_007702	0.137649	0.0956267	0	MARK2
847	CB_000528	0.229175	0.632024	0	CASC4
848	CB_019002	0.112897	0.626915	0	PAX5
849	CB_025469	0.504301	0.099468	0	ADHFE1
850	CB_000870	0.14473	0.158017	0	LOC100127967
851	CB_024196	0.135236	0.0121012	0	TNKS1BP1
852	CB_016059	0.420676	0.0636585	0	VSIG4
853	CB_014684	0.415178	0.497312	0	SRRM1
854	CB_025780	0.0907738	0.405343	0	GALNTL5
855	CB_018837	0.173749	0.662981	0	COX16
856	CB_017383	0.122662	0.110024	0	MTSS1
857	CB_024314	0.0307412	0.466762	0	WDR34
858	CB_007335	0.863904	0.777575	0	ARRDC2
859	CB_020765	0.853809	0.227853	0	ADORA3
860	CB_027165	0.911185	0.477136	0	PRTG
861	CB_021030	0.51016	0.790652	0	SPTBN4
862	CB_006974	0.787206	0.355551	0	RPS9
863	CB_004063	0.853475	0.474086	0	NA
864	CB_019861	0.11516	0.10047	0	SPTLC3
865	CB_012125	0.753745	0.782159	0	SSRP1
866	CB_001305	0.79787	0.398073	0	LOC388458
867	CB_028354	0.761422	0.253633	0	RNASE1
868	CB_015718	0.630544	0.0481678	0	RAB31
869	CB_027372	0.210963	0.648618	0	XKR3
870	CB_018231	0.686769	0.796173	0	PRPF31
871	CB_026065	0.810349	0.369541	0	UBXN10
872	CB_005040	0.46848	0.674136	0	CFI
873	CB_012810	0.291602	0.0687599	0	AKAP4
874	CB_001993	0.0950841	0.0182362	0	NA
875	CB_007006	0.184442	0.299725	0	C12orf68
876	CB_016530	0.666058	0.576587	0	UCK2
877	CB_016667	0.815358	0.973473	0	ZNF222
878	CB_031757	0.763852	0.847308	0	NA
879	CB_027730	0.830701	0.903975	0	GOLGA8A
880	CB_006101	0.370504	0.236393	0	TARP
881	CB_030067	0.985102	0.588278	0	LOC100133308
882	CB_025576	0.850109	0.595359	0	CXorf38
883	CB_015924	0.347999	0.527776	0	UTRN
884	CB_010548	0.866297	0.112341	0	ID4
885	CB_026699	0.00779922	0.0999588	0	FOLH1B
886	CB_023629	0.645663	0.73738	0	C6orf168
887	CB_015964	0.472036	0.458666	0	ABCA8
888	CB_018580	0.323802	0.970755	0	DYNC1LI1
889	CB_007011	0.707904	0.515891	0	LOC646851
890	CB_026613	0.589359	0.524972	0	ENPP6
891	CB_001354	0.395326	0.802502	0	LOC401490
892	CB_015944	0.222056	0.0651047	0	RNF112
893	CB_014706	0.253538	0.273724	0	PRSS16
894	CB_012555	0.434644	0.819111	0	RGS5
895	CB_011345	0.210434	0.0691493	0	MAGEA4
896	CB_012477	0.869548	0.547714	0	HIST1H3B
897	CB_019812	0.554303	0.715724	0	TMEM39A
898	CB_003961	0.0621209	0.988166	0	NA
899	CB_000115	0.266514	0.812228	0	NA
900	CB_028072	0.975271	0.690372	0	PLCB1
901	CB_026458	0.541672	0.165573	0	UHRF2
902	CB_000257	0.66317	0.78467	0	PSG1
903	CB_027895	0.130162	0.875828	0	UBE2D2
904	CB_011775	0.693562	0.0813801	0	PSMD9
905	CB_027219	0.397442	0.0781599	0	FBXO36
906	CB_010357	0.264931	0.543022	0	DAPK3
907	CB_003195	0.648071	0.144521	0	LOC100288884
908	CB_012496	0.22754	0.945507	0	OR1E1
909	CB_003959	0.62999	0.0172107	0	NA
910	CB_014437	0.397308	0.0837091	0	LMNB1
911	CB_011470	0.757355	0.91019	0	NDUFS4
912	CB_005029	0.048753	0.15974	0	HPRT1
913	CB_000760	0.555443	0.810222	0	LOC157503
914	CB_031851	0.568082	0.804327	0	NA
915	CB_003974	0.434985	0.393234	0	NA
916	CB_001275	0.718952	0.76685	0	NA
917	CB_030547	0.245513	0.158828	0	LIMS3-LOC440895
918	CB_003392	0.784727	0.228876	0	NA
919	CB_030861	0.495033	0.259899	0	LOC647012
920	CB_001490	0.930217	0.237825	0	OR7E19P
921	CB_022489	0.355351	0.784655	0	GRHL2
922	CB_024963	0.217711	0.359474	0	ACTRT1
923	CB_027390	0.330565	0.943492	0	PRR18
924	CB_025804	0.817475	0.714372	0	APOL2
925	CB_026806	0.174024	0.52911	0	PGBD3
926	CB_011001	0.97983	0.590287	0	FNTB
927	CB_029891	0.505062	0.0742123	0	ATP1A1OS
928	CB_031616	0.849887	0.384241	0	LOC100505621
929	CB_000520	0.0955118	0.0124247	0	LOC642335
930	CB_024615	0.488187	0.429575	0	PTPN2
931	CB_021223	0.2708	0.699225	0	SLC30A1
932	CB_000045	0.41225	0.476607	0	NA
933	CB_018999	0.546791	0.0745175	0	FOLR1
934	CB_001940	0.177072	0.144164	0	NA
935	CB_014035	0.783705	0.146539	0	APLP1
936	CB_015113	0.671382	0.313625	0	RANBP2
937	CB_019578	0.287121	0.453013	0	ATG2B
938	CB_023958	0.0483288	0.167999	0	NLRP1
939	CB_009203	0.634241	0.857071	0	RAD21L1
940	CB_019529	0.995117	0.944741	0	ZCWPW1
941	CB_019234	0.0468618	0.0467793	1	ANKRD10
942	CB_030308	0.161498	0.494233	0	RPSAP52
943	CB_022767	0.223032	0.953269	0	TET1
944	CB_031878	0.305273	0.457861	0	NA
945	CB_000182	0.134955	0.536207	0	NA
946	CB_020924	0.557901	0.637107	0	RANBP10
947	CB_017078	0.602234	0.170683	0	DKKL1
948	CB_012005	0.517984	0.868124	0	SFTPC
949	CB_009931	0.447971	0.513655	0	C2
950	CB_004331	0.974821	0.269584	0	NA
951	CB_005601	0.556421	0.265336	0	DBH
952	CB_031087	0.637316	0.520693	0	LOC653712
953	CB_006287	0.667341	0.570401	0	OR5L1
954	CB_000469	0.180215	0.0934577	0	FLJ39051
955	CB_024249	0.879312	0.74052	0	TRERF1
956	CB_031843	0.960751	0.864734	0	NA
957	CB_010296	0.781756	0.292452	0	TBCB
958	CB_020005	0.265728	0.247677	0	ACTR10
959	CB_030857	0.324097	0.0961542	0	LOC440297
960	CB_001121	0.0378991	0.0497432	1	PXMP2
961	CB_006753	0.118695	0.193446	0	RNF187
962	CB_022160	0.790097	0.834086	0	TNFAIP8L2
963	CB_012291	0.169215	0.254188	0	UBE2B
964	CB_011993	0.875378	0.0657546	0	MAP2K4
965	CB_030247	0.386087	0.260643	0	DKFZP434L187
966	CB_010000	0.0249052	0.000140733	1	FLJ22184
967	CB_017342	0.269149	0.220561	0	ARHGAP32
968	CB_027040	0.900558	0.233685	0	CCDC83
969	CB_003344	0.00830999	0.431075	0	NA
970	CB_010845	0.0600161	0.498703	0	COX7A2
971	CB_000659	0.530561	0.0489368	0	PRR7
972	CB_028836	0.691434	0.375193	0	C3orf54
973	CB_002130	0.719893	0.798819	0	NA
974	CB_022835	0.772821	0.710731	0	SLC25A32
975	CB_028941	0.690388	0.123912	0	OSCP1
976	CB_028534	0.500051	0.179619	0	PLEKHG5
977	CB_015881	0.0200555	0.150152	0	HHLA2
978	CB_006061	0.602282	0.383794	0	FAM150B
979	CB_025217	0.0938544	0.603754	0	TRIM43
980	CB_001972	0.524638	0.786623	0	NA
981	CB_015505	0.27292	0.512573	0	HSPH1
982	CB_010902	0.33057	0.530814	0	DLST
983	CB_000866	0.571291	0.442056	0	LOC100128348
984	CB_023728	0.506406	0.167815	0	TMEM147
985	CB_021367	0.55852	0.589767	0	C10orf2
986	CB_031563	0.520787	0.0108839	0	LOC100507052
987	CB_013926	0.790148	0.397442	0	PRH2
988	CB_013789	0.850118	0.905904	0	PDIA4
989	CB_021672	0.694393	0.326449	0	C5orf28
990	CB_006670	0.66891	0.485478	0	ZNF121
991	CB_021173	0.10789	0.796015	0	KDM6A
992	CB_009455	0.507255	0.799207	0	NCOA4
993	CB_008210	0.824176	0.189648	0	PLIN4
994	CB_007866	0.767654	0.10578	0	ADAMTSL1
995	CB_032153	0.123062	0.443766	0	LOC440337
996	CB_027440	0.397389	0.186474	0	TAS2R20
997	CB_013310	0.852416	0.469809	0	EPHA2
998	CB_003964	0.627545	0.189578	0	NA
999	CB_002273	0.101971	0.342377	0	NA
1000	CB_002723	0.426337	0.544598	0	NA
1001	CB_031566	0.401742	0.794231	0	LOC100507610
1002	CB_002992	0.669892	0.582583	0	NA
1003	CB_008048	0.659594	0.500787	0	RCC1
1004	CB_026448	0.322763	0.895674	0	KCNJ4
1005	CB_006944	0.812021	0.207898	0	NUDT17
1006	CB_007524	0.862143	0.8168	0	SAR1B
1007	CB_011755	0.455682	0.952756	0	PSMB5
1008	CB_017184	0.663224	0.600128	0	ZKSCAN5
1009	CB_026483	0.345204	0.926121	0	EED
1010	CB_006283	0.852372	0.492835	0	OR14I1
1011	CB_010699	0.215894	0.765718	0	BMP7
1012	CB_009070	0.531442	0.0602501	0	ARFRP1
1013	CB_010249	0.241913	0.40893	0	CAV2
1014	CB_012308	0.11912	0.146704	0	UMOD
1015	CB_020690	0.243423	0.796282	0	YIF1A
1016	CB_028054	0.237612	0.100323	0	UBE2G2
1017	CB_010967	0.169137	0.118204	0	FCAR
1018	CB_027123	0.875159	0.418638	0	FLJ37543
1019	CB_023749	0.778506	0.665412	0	MPV17L2
1020	CB_029254	0.693371	0.325293	0	NA
1021	CB_008684	0.185122	0.866362	0	LOC200726
1022	CB_032122	0.884898	0.267495	0	LOC100133311
1023	CB_012739	0.019106	0.0423267	1	ADAM23
1024	CB_007554	0.537396	0.0169763	0	CALCA
1025	CB_006941	0.566605	0.751009	0	MCART6
1026	CB_028805	0.137744	0.352231	0	FOXM1
1027	CB_024158	0.558612	0.117701	0	LRP8
1028	CB_016068	0.103098	0.525357	0	EXOC3
1029	CB_006507	0.965964	0.839318	0	RBMY1B
1030	CB_027566	0.40487	0.879355	0	SPTBN1
1031	CB_023122	0.320092	0.769577	0	CRISPLD2
1032	CB_013370	0.18504	0.669193	0	GTF2A2
1033	CB_011032	0.367818	0.347857	0	GJA4
1034	CB_019866	0.532543	0.817928	0	KIAA1598
1035	CB_027105	0.265288	0.749194	0	CCDC141
1036	CB_007379	0.979048	0.391175	0	ZNF181
1037	CB_019364	0.26141	0.557533	0	DUS2L
1038	CB_025752	0.118974	0.0193296	0	OSR1
1039	CB_009514	0.103643	0.061588	0	C6orf141
1040	CB_022151	0.680158	0.33028	0	HMBOX1
1041	CB_029601	0.0124608	7.19395e-05	1	WHAMML1
1042	CB_022130	0.643273	0.867518	0	CORO7
1043	CB_019620	0.0750491	0.379124	0	SRBD1
1044	CB_020008	0.510232	0.840488	0	TMEM126B
1045	CB_007352	0.234113	0.523311	0	DBX1
1046	CB_022820	0.784611	0.520392	0	HMGN5
1047	CB_025521	0.200747	0.419707	0	LSM14B
1048	CB_005254	0.254449	0.545414	0	G6PD
1049	CB_025063	0.104152	0.002276	0	CASC4
1050	CB_012512	0.82391	0.37375	0	STX7
1051	CB_012552	0.528086	0.96286	0	SLC4A7
1052	CB_013199	0.741177	0.115935	0	ASPH
1053	CB_013353	0.972245	0.0798689	0	FOXD2
1054	CB_016611	0.118884	0.833195	0	EEF2K
1055	CB_015187	0.847626	0.764017	0	EMG1
1056	CB_030874	0.552573	0.331334	0	LOC441495
1057	CB_007610	0.234628	0.202009	0	TRIM16L
1058	CB_018400	0.630102	0.639539	0	TMX2
1059	CB_008317	0.241097	0.000358211	0	TNRC18
1060	CB_004362	0.934691	0.575196	0	NA
1061	CB_009474	0.579984	0.957287	0	ABHD11
1062	CB_013462	0.596981	0.648172	0	RABGGTB
1063	CB_018901	0.775602	0.443949	0	ZNF581
1064	CB_031121	0.568234	0.321335	0	LOC284454
1065	CB_018985	0.594339	0.790497	0	GDE1
1066	CB_003314	0.591955	0.972638	0	NA
1067	CB_029407	0.0419895	0.00740468	1	HYALP1
1068	CB_028275	0.342275	0.148749	0	RNF126
1069	CB_005541	0.550382	0.0888478	0	CA4
1070	CB_029658	0.424098	0.103518	0	PI4KAP2
1071	CB_014184	0.640711	0.307944	0	HIST1H1B
1072	CB_009678	0.259752	0.6358	0	ZBTB20
1073	CB_031986	0.0730016	0.512628	0	LOC145757
1074	CB_010454	0.719309	0.668082	0	FABP4
1075	CB_022988	0.928428	0.886488	0	C14orf156
1076	CB_032098	0.849656	0.379913	0	LOC440993
1077	CB_024239	0.719109	0.199071	0	ZNF257
1078	CB_021543	0.879833	0.0810055	0	SNX16
1079	CB_009303	0.350798	0.0267889	0	RPH3A
1080	CB_024121	0.00538647	0.0101333	1	CSMD1
1081	CB_005814	0.351942	0.296284	0	RPL23A
1082	CB_020653	0.137988	0.00559517	0	TMEM63C
1083	CB_006080	0.72536	0.813138	0	HMGXB4
1084	CB_007959	0.00207258	0.0766503	0	NF1
1085	CB_012461	0.933428	0.76535	0	HIST1H2BE
1086	CB_010909	0.172838	0.673945	0	DSG2
1087	CB_022616	0.235993	0.53996	0	FUZ
1088	CB_027125	0.318427	0.110862	0	PPIL6
1089	CB_013637	0.421128	0.889691	0	AIMP1
1090	CB_016460	0.992027	0.970877	0	PLXNB2
1091	CB_018873	0.606873	0.822429	0	CDK12
1092	CB_012753	0.648055	0.564367	0	MTMR1
1093	CB_026401	0.136249	0.091423	0	SNX32
1094	CB_021366	0.858003	0.551089	0	HPSE2
1095	CB_020738	0.703133	0.516372	0	PELI1
1096	CB_014037	0.388818	0.824376	0	RND3
1097	CB_018809	0.251453	0.0144042	0	GLTP
1098	CB_006964	0.902088	0.976592	0	SATL1
1099	CB_023457	0.302019	0.419654	0	HSDL2
1100	CB_011261	0.618788	0.746855	0	KRT15
1101	CB_023492	0.35431	0.513601	0	GINS4
1102	CB_011740	0.731944	0.761684	0	PSD
1103	CB_002709	0.0183368	0.323579	0	NA
1104	CB_026522	0.143	0.697028	0	NUDT10
1105	CB_009652	0.326558	0.129409	0	FBXL17
1106	CB_021766	0.717935	0.622796	0	AEN
1107	CB_023813	0.170053	0.0774549	0	ADO
1108	CB_006217	0.252837	0.174817	0	OR10J3
1109	CB_004151	0.574658	0.590848	0	NA
1110	CB_025982	0.140514	0.438287	0	ACPL2
1111	CB_023150	0.275707	0.463033	0	PCDHA12
1112	CB_023668	0.21468	0.221724	0	HIATL1
1113	CB_001845	0.102678	0.457779	0	NA
1114	CB_017257	0.889508	0.423641	0	DZIP3
1115	CB_029786	0.751309	0.566692	0	EGFEM1P
1116	CB_021857	0.151266	0.991724	0	RTN4R
1117	CB_000194	0.843406	0.576304	0	FLJ11292
1118	CB_018105	0.173391	0.655421	0	WWTR1
1119	CB_003891	0.451603	0.272678	0	NA
1120	CB_019122	0.551921	0.00820221	0	CDV3
1121	CB_008808	0.846822	0.572404	0	ELK1
1122	CB_019400	0.855217	0.852137	0	NHP2
1123	CB_024061	0.709931	0.372567	0	CNP
1124	CB_006721	0.485712	0.0240083	0	LUZP2
1125	CB_010880	0.611873	0.0396518	0	CTRB1
1126	CB_003454	0.938561	0.293111	0	NA
1127	CB_008802	0.715075	0.687279	0	ADCY7
1128	CB_005884	0.0507472	0.251121	0	UBE2W
1129	CB_028198	0.609016	0.463252	0	CADPS
1130	CB_023372	0.397381	0.325285	0	PPP1R1B
1131	CB_002268	0.138129	0.0653402	0	NA
1132	CB_006216	0.0309077	0.802293	0	OR10H5
1133	CB_001765	0.135283	0.0270698	0	MIG7
1134	CB_000106	0.789676	0.907675	0	NA
1135	CB_025961	0.0256306	0.386388	0	RPUSD2
1136	CB_008733	0.835878	0.672837	0	HMX3
1137	CB_027351	0.0190927	0.257745	0	PAN3
1138	CB_028235	0.449053	0.912416	0	TMEM219
1139	CB_016654	0.845631	0.358799	0	GPR132
1140	CB_025045	0.225945	0.473395	0	GTF3C6
1141	CB_022196	0.909107	0.277948	0	NEIL1
1142	CB_022596	0.0627123	0.686099	0	USP36
1143	CB_002020	0.631827	0.530445	0	NA
1144	CB_012361	0.626305	0.931964	0	ZNF345
1145	CB_002403	0.779783	0.215831	0	NA
1146	CB_011407	0.996007	0.836197	0	MNDA
1147	CB_010345	0.638186	0.716059	0	CTSL2
1148	CB_027621	0.563567	0.187904	0	SLC5A12
1149	CB_028532	0.234768	0.00189939	0	RAPGEF1
1150	CB_016871	0.0562942	0.0267754	0	AP2A1
1151	CB_003097	0.294225	0.893328	0	NA
1152	CB_026636	0.826789	0.733131	0	LNX2
1153	CB_014429	0.957868	0.563649	0	LCP2
1154	CB_022533	0.295395	0.0550339	0	ZNF556
1155	CB_013262	0.98934	0.138967	0	NCAN
1156	CB_028852	0.977619	0.902309	0	STMN1
1157	CB_018623	0.96494	0.974678	0	RBM19
1158	CB_000326	0.896198	0.75952	0	LOC286161
1159	CB_005670	0.749253	0.959995	0	GSTP1
1160	CB_003684	0.246683	0.249254	0	NA
1161	CB_004874	0.992861	0.835365	0	FAS
1162	CB_030909	0.925724	0.222089	0	LOC642924
1163	CB_026808	0.343506	0.211656	0	GPR97
1164	CB_001966	0.2992	0.0420578	0	ANKRD62
1165	CB_013302	0.823079	0.917253	0	ECM1
1166	CB_027970	0.361929	0.912115	0	C1orf86
1167	CB_013758	0.39834	0.238422	0	MPDU1
1168	CB_013252	0.121934	0.240545	0	COX6A1
1169	CB_010864	0.474601	0.750203	0	CRYBB1
1170	CB_014355	0.93549	0.715978	0	UBA2
1171	CB_030882	0.514745	0.841152	0	DSTNP2
1172	CB_011828	0.0296035	0.827976	0	ALDH18A1
1173	CB_017285	0.0821872	0.208461	0	KIAA0391
1174	CB_009042	0.612796	0.863511	0	C1orf204
1175	CB_015001	0.28507	0.552225	0	NKX3-1
1176	CB_017435	0.278122	0.617186	0	ZNF518A
1177	CB_003271	0.797939	0.152473	0	NA
1178	CB_019020	0.336463	0.612056	0	SIX2
1179	CB_013623	0.994465	0.259032	0	MTA2
1180	CB_009131	0.105008	0.550014	0	VWDE
1181	CB_000027	0.926558	0.410881	0	XKR6
1182	CB_017625	0.380433	0.151274	0	DIP2C
1183	CB_027676	0.172455	0.145843	0	ZDHHC21
1184	CB_025674	0.493157	0.649231	0	PELI3
1185	CB_019776	0.750646	0.736472	0	NUP133
1186	CB_018228	0.827251	0.712408	0	CCZ1
1187	CB_001778	0.0677397	0.646335	0	RNU4ATAC
1188	CB_014105	0.466858	0.00624874	0	ETS1
1189	CB_006864	0.684659	0.468843	0	XKR7
1190	CB_021385	0.545747	0.309836	0	DHX35
1191	CB_002860	0.0298041	0.151338	0	NA
1192	CB_004388	0.407787	0.466032	0	NA
1193	CB_026640	0.423723	0.122152	0	LRIG3
1194	CB_014181	0.806818	0.960646	0	HIST1H1C
1195	CB_012355	0.367406	0.217729	0	ZIC3
1196	CB_018911	0.996995	0.0695121	0	IER5
1197	CB_023476	0.400936	0.405711	0	RNF135
1198	CB_003228	0.967556	0.907638	0	NA
1199	CB_000220	0.274884	0.187746	0	NA
1200	CB_028482	0.799773	0.665181	0	EFCAB5
1201	CB_025810	0.0534987	0.0142749	0	MUC15
1202	CB_028188	0.962607	0.504522	0	ADCY5
1203	CB_016306	0.88516	0.122518	0	NT5C2
1204	CB_013315	0.181525	0.911278	0	EPHA5
1205	CB_003329	0.141075	0.43141	0	NA
1206	CB_006627	0.0462009	0.234141	0	ZNF761
1207	CB_006393	0.412402	0.696364	0	OR9Q2
1208	CB_012136	0.0739874	0.847664	0	CDKL5
1209	CB_031014	0.383807	0.25146	0	SRSF6
1210	CB_011878	0.560608	0.689962	0	RENBP
1211	CB_021260	0.798848	0.0463057	0	PRODH2
1212	CB_031579	0.0314262	0.0330816	1	LOC100507023
1213	CB_026109	0.743899	0.373343	0	BHLHE22
1214	CB_016391	0.731299	0.0980268	0	KIF4A
1215	CB_014901	0.558995	0.00694432	0	RTN3
1216	CB_016305	0.582432	0.874619	0	MSRB2
1217	CB_007029	0.729677	0.787051	0	PRAMEF3
1218	CB_021166	0.692792	0.110899	0	RPS6KA2
1219	CB_022400	0.766941	0.724445	0	RABEP2
1220	CB_019771	0.552985	0.628622	0	RNPEPL1
1221	CB_028540	0.372111	0.151756	0	KRTAP10-7
1222	CB_009835	0.297098	0.932718	0	NBPF15
1223	CB_013352	0.218689	0.204419	0	FOXE1
1224	CB_021297	0.615282	0.168953	0	PRDM12
1225	CB_019659	0.429392	0.627535	0	ARMC1
1226	CB_026894	0.784706	0.573356	0	C1QC
1227	CB_015438	0.991292	0.771385	0	CNPY3
1228	CB_017098	0.2124	0.68442	0	IL17B
1229	CB_030620	0.876476	0.197129	0	KIAA1908
1230	CB_028986	0.464526	0.750666	0	BCL2L11
1231	CB_023661	0.327799	0.792858	0	KISS1R
1232	CB_030791	0.744764	0.275174	0	DEFA10P
1233	CB_028430	0.665375	0.568273	0	C10orf125
1234	CB_022584	0.84627	0.712421	0	UXS1
1235	CB_008453	0.0766083	0.158141	0	PLSCR5
1236	CB_002670	0.77395	0.87274	0	NA
1237	CB_031355	0.0431871	0.293195	0	NA
1238	CB_026069	0.6169	0.835712	0	XIRP2
1239	CB_004353	0.744541	0.312867	0	NA
1240	CB_020338	0.54683	0.205544	0	UBFD1
1241	CB_014842	0.218009	0.109503	0	TUBA3C
1242	CB_015088	0.617555	0.111429	0	PPP1R2
1243	CB_015766	0.21437	0.794969	0	SUMO3
1244	CB_010455	0.316885	0.676245	0	FABP1
1245	CB_006636	0.231512	0.976143	0	TMEM64
1246	CB_004600	0.749554	0.239117	0	NA
1247	CB_010254	0.886096	0.065778	0	CCNA2
1248	CB_006153	0.119691	0.711933	0	ZNF813
1249	CB_012455	0.812342	0.172908	0	HIST2H2AC
1250	CB_013754	0.893469	0.474273	0	SCAMP1
1251	CB_018880	0.807813	0.38847	0	SPAG11B
1252	CB_015097	0.643596	0.954968	0	PRB3
1253	CB_025461	0.054831	0.100727	0	SCLT1
1254	CB_012192	0.346592	0.850261	0	TFF3
1255	CB_026240	0.476597	0.961875	0	CDCA2
1256	CB_018647	0.751791	0.0632222	0	PACSIN3
1257	CB_028127	0.246867	0.331661	0	KLC1
1258	CB_017957	0.883147	0.925608	0	PPP1R13B
1259	CB_007617	0.940478	0.886292	0	RUFY3
1260	CB_015567	0.0116101	0.00575442	1	RNPS1
1261	CB_018215	0.0710147	0.134217	0	C1orf77
1262	CB_002629	0.743376	0.137453	0	NA
1263	CB_004219	0.273503	0.476732	0	NA
1264	CB_027198	0.391632	0.858007	0	VN1R5
1265	CB_029826	0.521415	0.838708	0	PIN1P1
1266	CB_019759	0.0065442	0.0149954	1	LRRC1
1267	CB_015720	0.932275	0.574115	0	RIPK3
1268	CB_028005	0.132667	0.109693	0	ODF3L2
1269	CB_006970	0.924944	0.782957	0	C16orf88
1270	CB_007850	0.118541	0.610647	0	HTR4
1271	CB_000832	0.401965	0.445273	0	MGC21881
1272	CB_008343	0.480703	0.241666	0	DRGX
1273	CB_020930	0.883157	0.633641	0	VPS18
1274	CB_027128	0.885474	0.172346	0	FAM115C
1275	CB_012804	0.125769	0.170362	0	GGH
1276	CB_027135	0.572123	0.571746	0	NKAIN3
1277	CB_031239	0.61094	0.306732	0	LOC100130736
1278	CB_019934	0.0027343	0.715552	0	MUC4
1279	CB_014395	0.697092	0.562687	0	HSPG2
1280	CB_031376	0.784348	0.00537366	0	LOC100134409
1281	CB_019206	0.0965378	0.0645445	0	DCHS2
1282	CB_028574	0.534175	0.00584405	0	PHLDB3
1283	CB_013403	0.796035	0.704912	0	MCM2
1284	CB_012341	0.955084	0.983314	0	WNT10B
1285	CB_023939	0.406785	0.748784	0	PCDH11X
1286	CB_022961	0.0326829	0.0949756	0	SPRY4
1287	CB_029051	0.235015	0.861613	0	FAM43B
1288	CB_029921	0.8062	0.29635	0	HLA-J
1289	CB_015481	0.397571	0.14143	0	AHCYL1
1290	CB_000594	0.456907	0.625496	0	LOC100130642
1291	CB_017179	0.393906	0.00193201	0	LHX3
1292	CB_007875	0.778831	0.251724	0	PCDH17
1293	CB_009286	0.352707	0.130485	0	C11orf21
1294	CB_002170	0.742964	0.21093	0	NA
1295	CB_011434	0.445938	0.636665	0	MUC5B
1296	CB_000808	0.714254	0.423007	0	NA
1297	CB_022540	0.422221	0.435465	0	PGAP1
1298	CB_019128	0.368367	0.24314	0	ATAD2B
1299	CB_008281	0.782774	0.102074	0	MYO5B
1300	CB_030561	0.434501	0.370724	0	LOC728743
1301	CB_024924	0.215814	0.307868	0	RAD51L3
1302	CB_011837	0.454625	0.511942	0	RAB6A
1303	CB_000886	0.0998345	0.747759	0	MTMR14
1304	CB_012245	0.399133	0.916852	0	TOP1
1305	CB_022742	0.027083	0.110094	0	TMEM121
1306	CB_020569	0.341998	0.0789437	0	PAK7
1307	CB_007405	0.815005	0.172985	0	COX19
1308	CB_012033	0.728136	0.245211	0	SLC9A1
1309	CB_025089	0.593002	0.241074	0	RAB3C
1310	CB_031436	0.0109322	0.0935145	0	NA
1311	CB_007897	0.766307	0.138131	0	ATF3
1312	CB_011884	0.410506	0.728106	0	RFNG
1313	CB_030689	0.553033	0.173631	0	IDI2-AS1
1314	CB_011501	0.395363	0.269643	0	NRAS
1315	CB_026195	0.974935	0.88432	0	DUSP18
1316	CB_000786	0.185038	0.935873	0	LOC100128651
1317	CB_014077	0.276031	0.807904	0	CSN3
1318	CB_000234	0.64335	0.110487	0	LOC400662
1319	CB_031676	0.200343	0.458742	0	LOC100510579
1320	CB_031441	0.664622	0.592443	0	LOC100129890
1321	CB_015922	0.558304	0.0990311	0	UTRN
1322	CB_020476	0.0409695	0.00424521	1	CELF4
1323	CB_014774	0.414822	0.743464	0	MLL
1324	CB_018377	0.360809	0.356328	0	CUTA
1325	CB_025042	0.955623	0.222768	0	SP140L
1326	CB_022919	0.35178	0.0919047	0	ITM2C
1327	CB_008017	0.333445	0.0639807	0	TPM3
1328	CB_003664	0.0759419	0.322039	0	NA
1329	CB_009413	0.790809	0.541085	0	C17orf104
1330	CB_005274	0.818405	0.374332	0	KEL
1331	CB_022547	0.696538	0.500863	0	ADAMTS20
1332	CB_028315	0.0430519	0.0770833	0	CSMD3
1333	CB_002578	0.104779	0.0615288	0	NA
1334	CB_002573	0.64062	0.961541	0	NA
1335	CB_015495	0.821667	0.102813	0	ZNF460
1336	CB_028685	0.351971	0.170895	0	THYN1
1337	CB_029114	0.12939	0.51565	0	XKR5
1338	CB_007519	0.00545172	0.00227539	1	MYCL1
1339	CB_022995	0.241239	0.36935	0	ZNF93
1340	CB_029924	0.484583	0.286024	0	LOC144742
1341	CB_025028	0.132818	0.148354	0	NAF1
1342	CB_023546	0.66887	0.303549	0	TMPRSS3
1343	CB_021765	0.795538	0.623909	0	AEN
1344	CB_010425	0.214411	0.274715	0	EIF4A1
1345	CB_029917	0.0143086	0.343516	0	TTC39C
1346	CB_027091	0.276813	0.16471	0	ZNF547
1347	CB_001071	0.457069	0.958204	0	LOC100131796
1348	CB_029492	0.885642	0.621577	0	NUDT16P1
1349	CB_024741	0.328852	0.00670312	0	C20orf108
1350	CB_023338	0.0506086	0.354915	0	ZRANB3
1351	CB_032042	0.875883	0.666732	0	LOC728716
1352	CB_012840	0.338644	0.671009	0	CPNE1
1353	CB_011748	0.0753024	0.0493123	0	PSMA7
1354	CB_024152	7.02654e-05	0.110959	0	TP53INP1
1355	CB_027732	0.736886	0.922363	0	IL21R
1356	CB_030958	0.691988	0.864234	0	CXXC1P1
1357	CB_021938	0.898179	0.152737	0	GJB3
1358	CB_005912	0.947343	0.962704	0	CYP27C1
1359	CB_024586	0.457603	0.893524	0	DNAJB6
1360	CB_022842	0.320295	0.866838	0	TM7SF4
1361	CB_010852	0.691005	0.541076	0	CPE
1362	CB_008163	0.625661	0.755494	0	ZAP70
1363	CB_000968	0.972405	0.00660837	0	C3orf10
1364	CB_031260	0.35884	0.947244	0	NA
1365	CB_025550	0.643839	0.0358898	0	C2orf56
1366	CB_005759	0.374391	0.373907	0	PPP3R1
1367	CB_006471	0.571193	0.854604	0	OR6C68
1368	CB_021047	0.987299	0.527894	0	FGF6
1369	CB_000323	0.0452945	0.0133707	1	NA
1370	CB_014213	0.0429919	0.935252	0	ITGAD
1371	CB_019081	0.476685	0.620677	0	TERF1
1372	CB_003167	0.133744	0.393882	0	NA
1373	CB_007672	0.904114	0.163019	0	FER1L6
1374	CB_030656	0.689884	0.593042	0	LOC100131532
1375	CB_012382	0.546591	0.785377	0	ZNF143
1376	CB_006575	0.188597	0.117469	0	TRPM3
1377	CB_017792	0.859639	0.633299	0	SLC35D1
1378	CB_020021	0.590856	0.838991	0	LRRC59
1379	CB_002969	0.743353	0.189328	0	NA
1380	CB_015368	0.0451441	0.29847	0	SETMAR
1381	CB_023105	0.833468	0.131766	0	SESN2
1382	CB_031434	0.18363	0.284046	0	ZNF840
1383	CB_016881	0.452297	0.606316	0	HOXD9
1384	CB_014216	0.824868	0.953012	0	LCK
1385	CB_019228	0.142157	0.198367	0	ZNF280D
1386	CB_027399	0.000228691	0.0223019	1	FAM151A
1387	CB_008737	0.032	0.866355	0	TMEM90A
1388	CB_006176	0.199285	0.218007	0	PLEKHG7
1389	CB_013689	0.990515	0.398473	0	NMT2
1390	CB_030866	0.171806	0.568317	0	KIAA0495
1391	CB_015845	0.430036	0.479412	0	TOPBP1
1392	CB_027037	0.714371	0.74786	0	TRIML2
1393	CB_008044	0.349103	0.16018	0	STIL
1394	CB_016019	0.0294981	0.0216614	1	GPR45
1395	CB_015554	0.824474	0.701957	0	BLCAP
1396	CB_016555	0.190136	0.418717	0	MGAT4C
1397	CB_017940	0.26924	0.106827	0	SMCHD1
1398	CB_001755	0.1193	0.34083	0	NA
1399	CB_004132	0.047744	0.248277	0	NA
1400	CB_001532	0.222791	0.182334	0	NA
1401	CB_017181	0.17473	0.108225	0	OR1D5
1402	CB_011825	0.375228	0.51536	0	PVRL2
1403	CB_015424	0.227623	0.462004	0	GNA13
1404	CB_025490	0.410771	0.657444	0	FAM109A
1405	CB_004011	0.125635	0.0204988	0	NA
1406	CB_020427	0.538279	0.855518	0	SPHK2
1407	CB_008262	0.00423616	0.00281241	1	EPHA6
1408	CB_019927	0.412055	0.311686	0	SCN3B
1409	CB_011092	0.945208	0.310388	0	HLA-A
1410	CB_031058	0.71265	0.926905	0	LOC100129269
1411	CB_012040	0.805391	0.757476	0	SLC22A2
1412	CB_021628	0.367949	0.625848	0	ICAM4
1413	CB_014082	0.0412124	0.970841	0	DDOST
1414	CB_002360	0.411378	0.0185366	0	LONRF3
1415	CB_017059	0.816218	0.720205	0	VPS41
1416	CB_019728	0.13155	0.0616197	0	DPPA4
1417	CB_023052	0.116716	0.104129	0	HNRNPC
1418	CB_011338	0.061297	0.0314279	0	MXD1
1419	CB_011987	0.607929	0.885346	0	SELPLG
1420	CB_004386	0.898166	0.324858	0	NA
1421	CB_032183	0.879768	0.876906	0	LOC100129722
1422	CB_014299	0.0356498	0.286156	0	SMC3
1423	CB_031158	0.203152	0.587781	0	LOC100507547
1424	CB_013329	0.485721	0.139721	0	ERH
1425	CB_002099	0.612251	0.0948085	0	NA
1426	CB_010504	0.637295	0.877113	0	GMDS
1427	CB_005020	0.0522896	0.0565722	0	SERPIND1
1428	CB_013643	0.422842	0.932285	0	CYTH1
1429	CB_017746	0.933872	0.278995	0	SMG1
1430	CB_010713	0.120414	0.0562873	0	BTG1
1431	CB_006169	0.114961	0.113519	0	TMEM195
1432	CB_004383	0.648904	0.619599	0	NA
1433	CB_027549	0.551361	0.0331345	0	MOGAT3
1434	CB_024357	0.507147	0.276208	0	PGLYRP2
1435	CB_011924	0.320843	0.136197	0	RPS2
1436	CB_001244	0.526939	0.809493	0	ZNF100
1437	CB_011779	0.0955142	0.0152201	0	PSME2
1438	CB_019504	0.48349	0.939722	0	USP47
1439	CB_025197	0.509639	0.871143	0	C6orf72
1440	CB_026061	0.153864	0.0734572	0	ZNF684
1441	CB_018934	0.629781	0.994342	0	RAB6B
1442	CB_018314	0.403024	0.788025	0	CALY
1443	CB_010268	0.13123	0.242817	0	CD70
1444	CB_018798	0.931272	0.48169	0	CHMP5
1445	CB_023222	0.583077	0.577686	0	SNX25
1446	CB_002795	0.184711	0.207396	0	NA
1447	CB_017143	0.292019	0.9735	0	RPS6KA6
1448	CB_003673	0.915655	0.601536	0	NA
1449	CB_029381	0.0197874	0.0342792	1	ABCA11P
1450	CB_021501	0.557175	0.55633	0	ASCC3
1451	CB_004075	0.191977	0.0592215	0	NA
1452	CB_016637	0.187596	0.89109	0	PYCR2
1453	CB_015826	0.27621	0.0487728	0	TLE4
1454	CB_003759	0.122702	0.454582	0	NA
1455	CB_018813	0.796298	0.246068	0	TUBG2
1456	CB_020174	0.117377	0.157801	0	UBB
1457	CB_023136	0.909742	0.464983	0	PCDHA3
1458	CB_024328	0.858992	0.717615	0	RFT1
1459	CB_000734	0.828428	0.183043	0	NA
1460	CB_031481	0.29112	0.227032	0	NA
1461	CB_031248	0.9016	0.452418	0	LOC729424
1462	CB_025259	0.468764	0.0656324	0	MYO3B
1463	CB_008092	0.710158	0.171367	0	C17orf108
1464	CB_023131	0.614959	0.690712	0	L3MBTL2
1465	CB_028607	0.217128	0.62941	0	LENG9
1466	CB_031164	0.0369889	0.708434	0	LOC646324
1467	CB_028405	0.390434	0.860264	0	GOLT1A
1468	CB_003221	0.506524	0.71183	0	NA
1469	CB_022601	0.0841782	0.195624	0	IFT74
1470	CB_006611	0.611846	0.415248	0	TMEM89
1471	CB_009566	0.760363	0.464546	0	C14orf176
1472	CB_001097	0.228957	0.403592	0	DEFA11P
1473	CB_027501	0.576003	0.93461	0	TUBB2B
1474	CB_006139	0.24567	0.0867841	0	QSOX1
1475	CB_005567	0.233842	0.174749	0	CHRNB4
1476	CB_002005	0.181644	0.0522121	0	NA
1477	CB_011013	0.752579	0.0182243	0	FYN
1478	CB_005836	0.177345	0.738739	0	RPL37
1479	CB_009246	0.410363	0.39424	0	RAD51L3
1480	CB_015628	0.841405	0.537826	0	CDC42EP2
1481	CB_006656	0.806764	0.0771605	0	CCBL2
1482	CB_030198	0.789528	0.61714	0	FLJ30679
1483	CB_005714	0.300389	0.141435	0	LTA4H
1484	CB_031134	0.455536	0.748928	0	LOC155060
1485	CB_025514	0.251501	0.171556	0	C1orf51
1486	CB_018834	0.213801	0.649432	0	ANKRD39
1487	CB_002735	0.407786	0.129796	0	NA
1488	CB_024280	0.557523	0.602152	0	FBXO21
1489	CB_005671	0.363873	0.904757	0	GSTT1
1490	CB_030798	0.209499	0.265738	0	LOC731275
1491	CB_010903	0.0676824	0.189315	0	DPP4
1492	CB_004542	0.64925	0.483549	0	NA
1493	CB_019315	0.448752	0.145388	0	ALKBH5
1494	CB_008231	0.177348	0.704005	0	DLGAP3
1495	CB_008116	0.447008	0.138712	0	GRIA4
1496	CB_002316	0.91837	0.842957	0	NA
1497	CB_030579	0.651078	0.207336	0	LOC388387
1498	CB_008301	0.852921	0.460492	0	TMEM8C
1499	CB_024391	0.157751	0.0529652	0	RHPN1
1500	CB_014895	0.572694	0.502377	0	SNAPC5
1501	CB_022960	0.976907	0.929776	0	RNF146
1502	CB_029951	0.401317	0.833912	0	LOC645431
1503	CB_016087	0.00693706	0.0745338	0	ABL1
1504	CB_021364	0.265343	0.811081	0	CCDC81
1505	CB_032043	0.0662162	0.173361	0	LOC100130071
1506	CB_023631	0.941229	0.100053	0	MAP1LC3A
1507	CB_026134	0.0726494	0.734126	0	GLIPR1L2
1508	CB_003734	0.840632	0.185803	0	NA
1509	CB_012199	0.0742552	0.159897	0	TGFA
1510	CB_020791	0.393813	0.0209419	0	ERMN
1511	CB_016417	0.880096	0.654204	0	MYCBP
1512	CB_020522	0.386285	0.284214	0	PRDM9
1513	CB_013636	0.210077	0.11935	0	NUMBL
1514	CB_011634	0.00794438	0.186894	0	PLAU
1515	CB_022604	0.406119	0.94874	0	MYCT1
1516	CB_007057	0.0311863	0.239102	0	SPRR2G
1517	CB_005940	0.440064	0.351346	0	PIM3
1518	CB_010567	0.145539	0.286538	0	IL18
1519	CB_009109	0.21301	0.608205	0	INPP5K
1520	CB_001595	0.31589	0.16286	0	RPL22P15
1521	CB_022437	0.480567	0.226625	0	PYROXD1
1522	CB_004295	0.512147	0.326174	0	NA
1523	CB_014715	0.973526	0.17379	0	BCAS2
1524	CB_005048	0.0403724	0.347495	0	ITGA6
1525	CB_001138	0.412057	0.548857	0	NA
1526	CB_013940	0.439217	0.298091	0	RGPD5
1527	CB_001588	0.329029	0.0927326	0	LOC731223
1528	CB_022265	0.915674	0.67361	0	E2F8
1529	CB_031151	0.966972	0.213866	0	RPS7P5
1530	CB_007347	0.849897	0.94202	0	FBXO43
1531	CB_031902	0.32573	0.518098	0	FLJ39061
1532	CB_019844	0.262569	0.364473	0	PRR11
1533	CB_017216	0.363062	0.204961	0	TAX1BP3
1534	CB_003081	0.0513327	0.545154	0	NA
1535	CB_021042	0.202169	0.0291305	0	CRYGC
1536	CB_006442	0.25512	0.887671	0	OR5H6
1537	CB_013768	0.552416	0.690499	0	IGDCC3
1538	CB_003489	0.859095	0.682881	0	LACTBL1
1539	CB_025294	0.490382	0.61495	0	PPIL4
1540	CB_025664	0.550462	0.147374	0	C18orf25
1541	CB_009281	0.038004	0.0365574	1	ACOXL
1542	CB_029833	0.00893877	0.0130497	1	C14orf132
1543	CB_031405	0.634907	0.925363	0	LOC100132234
1544	CB_007240	0.739495	0.831246	0	RGPD1
1545	CB_010134	0.0640487	0.186445	0	BTN2A1
1546	CB_008085	0.673487	0.312073	0	UGT2B11
1547	CB_005900	0.517878	0.0702556	0	TIMM50
1548	CB_013857	0.938595	0.419099	0	KCNC3
1549	CB_019519	0.821046	0.754865	0	PLEKHB2
1550	CB_027759	0.275361	0.161392	0	EIF6
1551	CB_015426	0.222916	0.960948	0	CSPG5
1552	CB_011684	0.0294987	0.881402	0	PPP6C
1553	CB_015209	0.600186	0.65208	0	ZNF238
1554	CB_030968	0.612757	0.100967	0	LOC100129858
1555	CB_030449	0.329514	0.329578	0	LOC349196
1556	CB_030738	0.00225865	0.00754625	1	TCL6
1557	CB_000963	0.333561	0.989647	0	FLJ16734
1558	CB_018773	0.947283	0.408148	0	HSD17B7
1559	CB_008652	0.629603	0.91116	0	PIRT
1560	CB_026605	0.43209	0.464091	0	SCARF2
1561	CB_015930	0.479307	0.712734	0	ZIC2
1562	CB_004612	0.665954	0.810732	0	NA
1563	CB_031432	0.730933	0.616741	0	NA
1564	CB_024396	0.136972	0.0722094	0	SMYD4
1565	CB_015328	0.637061	0.52132	0	POLR3C
1566	CB_009921	0.374906	0.538043	0	C10orf113
1567	CB_012849	0.926657	0.671493	0	PHOX2B
1568	CB_004453	0.650071	0.68038	0	NA
1569	CB_010101	0.00759598	0.683682	0	FCRL5
1570	CB_017733	0.362865	0.838465	0	FSTL4
1571	CB_020721	0.519654	0.553184	0	FGF22
1572	CB_008431	0.105621	0.753882	0	THADA
1573	CB_013015	0.137396	0.150364	0	FOXS1
1574	CB_006096	0.405451	0.927643	0	OR10A3
1575	CB_029651	0.0678996	0.014036	0	NBLA00301
1576	CB_021041	0.800509	0.247518	0	GNAO1
1577	CB_003546	0.360028	0.749302	0	NA
1578	CB_008475	0.364572	0.00234403	0	MEX3A
1579	CB_004133	0.986162	0.0748125	0	NA
1580	CB_031282	0.775207	0.522575	0	NA
1581	CB_022469	0.746218	0.642734	0	NOL10
1582	CB_024642	0.788432	0.864466	0	ZSWIM1
1583	CB_030075	0.225205	0.571018	0	LOC100131551
1584	CB_002646	0.10254	0.00311038	0	NA
1585	CB_001891	0.681351	0.783205	0	NA
1586	CB_004614	0.868319	0.877544	0	NA
1587	CB_007278	0.789493	0.455276	0	CBWD5
1588	CB_000997	0.661717	0.285375	0	NA
1589	CB_024645	0.944919	0.342177	0	BHLHE23
1590	CB_003133	0.207516	0.829911	0	NA
1591	CB_014995	0.181672	0.0957788	0	NEUROG1
1592	CB_018683	0.290477	0.0418303	0	VGLL1
1593	CB_030881	0.0872692	0.123784	0	SPRNP1
1594	CB_022180	0.849927	0.13552	0	SRD5A3
1595	CB_010769	0.967458	0.0300593	0	2014-09-07
1596	CB_007271	0.936895	0.944238	0	RARA
1597	CB_025095	0.198603	0.179699	0	WDR92
1598	CB_021343	0.413597	0.0199323	0	MMP26
1599	CB_006930	0.907537	0.644333	0	KRTAP5-3
1600	CB_001033	0.0836515	0.237274	0	SUMO1
1601	CB_020190	0.636266	0.393703	0	GPR173
1602	CB_030324	0.862561	0.212313	0	C18orf18
1603	CB_019311	0.682389	0.868751	0	TBC1D8B
1604	CB_019749	0.958274	0.784383	0	LRRC20
1605	CB_023694	0.722995	0.774592	0	CARD6
1606	CB_013227	0.243391	0.996694	0	CAMP
1607	CB_006436	0.170774	0.797768	0	OR8B2
1608	CB_008089	0.829709	0.906642	0	ZNF493
1609	CB_005090	0.867427	0.966812	0	MTM1
1610	CB_011511	0.156109	0.375944	0	NUP88
1611	CB_019475	0.948548	0.810441	0	TRMT61B
1612	CB_007664	0.0111456	0.0616697	0	GPR149
1613	CB_005345	0.141713	0.861595	0	CRYBB2
1614	CB_013566	0.0686891	0.0293667	0	KRT75
1615	CB_019885	0.419971	0.12123	0	C14orf106
1616	CB_019064	0.945844	0.963894	0	PION
1617	CB_023483	0.816785	0.183868	0	ING5
1618	CB_002448	0.993334	0.355886	0	NA
1619	CB_028967	0.578214	0.6022	0	YY2
1620	CB_003171	0.164445	0.397886	0	LOC100133862
1621	CB_015217	0.554625	0.41677	0	EIF3M
1622	CB_025339	0.411352	0.051018	0	STXBP5
1623	CB_022862	0.327213	0.296249	0	SLC2A11
1624	CB_012736	0.114933	0.0217721	0	TNFSF10
1625	CB_009074	0.515507	0.13354	0	CCDC152
1626	CB_002771	0.664747	0.927612	0	NA
1627	CB_003014	0.372559	0.491595	0	NA
1628	CB_003977	0.968879	0.889565	0	NA
1629	CB_018440	0.585733	0.67981	0	SCCPDH
1630	CB_027182	0.64223	0.230564	0	IL1RN
1631	CB_015618	0.800527	0.943913	0	MARCO
1632	CB_031621	0.706078	0.623201	0	HCG8
1633	CB_009328	0.389052	0.816427	0	AMFR
1634	CB_023236	0.311135	0.361141	0	KRTAP9-8
1635	CB_027022	0.221515	0.177055	0	CNBD1
1636	CB_010503	0.129425	0.0874444	0	GLE1
1637	CB_015640	0.935584	0.665168	0	MORF4
1638	CB_012337	0.445934	0.319866	0	WEE1
1639	CB_018230	0.707167	0.0964369	0	LDLRAP1
1640	CB_009213	0.48734	0.416037	0	TMEM151B
1641	CB_017267	0.119845	0.292255	0	TTI1
1642	CB_013313	0.90462	0.814415	0	ENDOG
1643	CB_027681	0.184796	0.164492	0	TBC1D26
1644	CB_024809	0.455532	0.32593	0	S100Z
1645	CB_026375	0.347833	0.789293	0	BEND6
1646	CB_019871	0.746534	0.990516	0	WDR52
1647	CB_011256	0.288573	0.709266	0	IPO5
1648	CB_026730	0.664231	0.935646	0	KCNJ1
1649	CB_023321	0.989983	0.803368	0	FAM186B
1650	CB_010424	0.141206	0.16882	0	EIF2B1
1651	CB_018960	0.0422772	0.746222	0	REEP2
1652	CB_009069	0.881682	0.2481	0	ARFRP1
1653	CB_014293	0.0626263	0.787091	0	MLF2
1654	CB_002703	0.0101198	0.186036	0	NA
1655	CB_028719	0.803675	0.0322329	0	VSX1
1656	CB_024637	0.247317	0.730977	0	UPF2
1657	CB_001797	0.155104	0.335275	0	NA
1658	CB_017224	0.383424	0.747049	0	PSME4
1659	CB_026247	0.870657	0.430024	0	RASEF
1660	CB_000353	0.406351	0.422866	0	LOC100131581
1661	CB_017585	0.6792	0.498705	0	TRAPPC8
1662	CB_014606	0.245977	0.845039	0	NAMPT
1663	CB_014580	0.752723	0.824937	0	ARPC3
1664	CB_017596	0.144116	0.313863	0	KIAA0907
1665	CB_010306	0.739054	0.0446523	0	LDB2
1666	CB_024311	0.518338	0.0169027	0	TSSK3
1667	CB_022845	0.937566	0.431975	0	SGPP1
1668	CB_021467	0.336686	0.520766	0	SLC4A10
1669	CB_026570	0.974325	0.760056	0	MCM9
1670	CB_001802	0.422539	0.371491	0	NA
1671	CB_008361	0.157596	0.575826	0	UNC13C
1672	CB_022354	0.14984	0.675396	0	CCDC48
1673	CB_014329	0.213918	0.930392	0	HCN4
1674	CB_032030	0.1723	0.152786	0	LOC100128818
1675	CB_020192	0.466483	0.463898	0	GDAP1
1676	CB_027871	0.740073	0.837894	0	BTLA
1677	CB_008327	0.822233	0.940482	0	TMEM150C
1678	CB_015975	0.592621	0.523812	0	FAM107A
1679	CB_027073	0.771118	0.247972	0	GXYLT1
1680	CB_019297	0.824319	0.00368149	0	THUMPD1
1681	CB_026194	0.0241092	0.0974934	0	HORMAD2
1682	CB_012143	0.905663	0.924851	0	SUPT4H1
1683	CB_000762	0.205027	0.906604	0	LOC100128670
1684	CB_001258	0.145236	0.761313	0	SRGAP2P1
1685	CB_015878	0.624086	0.703048	0	MYST2
1686	CB_000673	0.613245	0.959598	0	NA
1687	CB_014538	0.371112	0.680719	0	ST8SIA4
1688	CB_013715	0.985103	0.706689	0	GSTO1
1689	CB_030081	0.404494	0.825069	0	LOC100130093
1690	CB_010174	0.80656	0.384815	0	TDRD5
1691	CB_022493	0.13515	0.045641	0	FRMD1
1692	CB_002747	0.359692	0.856465	0	NA
1693	CB_028285	0.100091	0.24382	0	C7orf55
1694	CB_023916	0.532553	0.959043	0	TMEM128
1695	CB_029177	0.81234	0.84328	0	TMEM215
1696	CB_019666	0.937489	0.813289	0	ELAC2
1697	CB_022583	0.180344	0.968892	0	THOC7
1698	CB_011963	0.768615	0.767083	0	CCL17
1699	CB_011484	0.140751	0.0839722	0	NID1
1700	CB_026414	0.630052	0.130253	0	CCDC110
1701	CB_023364	0.234956	0.770522	0	UTP15
1702	CB_029135	0.184065	0.203889	0	FAM174B
1703	CB_026573	0.974278	0.413773	0	ZNF461
1704	CB_016559	0.783843	0.351568	0	NXT1
1705	CB_026721	0.780885	0.158986	0	C10orf67
1706	CB_022707	0.627556	0.815249	0	SEL1L2
1707	CB_001274	0.750528	0.39259	0	LOC100129603
1708	CB_028262	0.797936	0.891031	0	TMSB15B
1709	CB_019525	0.90963	0.425562	0	C14orf118
1710	CB_010761	0.496099	0.614337	0	CD48
1711	CB_016731	0.756317	0.929837	0	EMR2
1712	CB_020312	0.743715	0.00755085	0	GTPBP2
1713	CB_007762	0.655568	0.605147	0	SDCCAG3
1714	CB_006485	0.958643	0.787213	0	DAZ2
1715	CB_024504	0.90947	0.128436	0	FKBP1A
1716	CB_023326	0.362559	0.0939788	0	QRICH2
1717	CB_026716	0.250859	0.111959	0	C9orf96
1718	CB_014856	0.416445	0.718345	0	RPL10
1719	CB_014238	0.251363	0.551605	0	NEU2
1720	CB_010151	0.108227	0.471652	0	ARPC4-TTLL3
1721	CB_007118	0.671731	0.526404	0	SULT1A4
1722	CB_023261	0.925425	0.956587	0	TM2D1
1723	CB_019998	0.024969	0.670748	0	USE1
1724	CB_016923	0.892348	0.416895	0	SLC25A15
1725	CB_012687	0.0284051	0.146062	0	VAMP8
1726	CB_026154	0.0110508	0.172902	0	C16orf89
1727	CB_011030	0.395003	0.466828	0	GFPT1
1728	CB_024747	0.690475	0.215352	0	FAM65C
1729	CB_013918	0.835022	0.0399776	0	POLRMT
1730	CB_008611	0.881836	0.1192	0	C7orf57
1731	CB_001297	0.127745	0.014984	0	CCDC57
1732	CB_017008	0.0601318	0.06051	0	CLDN15
1733	CB_029899	0.387743	0.741618	0	DGCR11
1734	CB_024423	0.647714	0.465339	0	ACSM1
1735	CB_019105	0.534548	0.458824	0	XAF1
1736	CB_003805	0.14624	0.985592	0	NA
1737	CB_013986	0.422256	0.29282	0	EXOG
1738	CB_028288	0.42071	0.448678	0	BID
1739	CB_012549	0.393838	0.482159	0	SEMA7A
1740	CB_028100	0.118795	0.533628	0	GDPD4
1741	CB_012545	0.068532	0.0513694	0	HIRIP3
1742	CB_009346	0.138964	0.126301	0	IMPA1
1743	CB_027483	0.792847	0.352952	0	LYPD6B
1744	CB_006483	0.355124	0.288863	0	HAO2
1745	CB_015654	0.0932613	0.0481181	0	SEC61B
1746	CB_000331	0.695792	0.26295	0	LOC100130357
1747	CB_032166	0.927689	0.510045	0	LOC389199
1748	CB_031275	0.947842	0.952419	0	ZNF697
1749	CB_002756	0.144319	0.687534	0	NA
1750	CB_007571	0.563828	0.273318	0	SMOC1
1751	CB_018322	0.107992	0.321628	0	LMO7
1752	CB_009742	0.327238	0.031611	0	LOC730755
1753	CB_027331	0.255661	0.690959	0	C17orf74
1754	CB_008271	0.187285	0.786502	0	ZSCAN5B
1755	CB_001640	0.470625	0.470341	0	ANP32BP1
1756	CB_031650	0.503018	0.488381	0	LOC100509860
1757	CB_019980	0.549415	0.965751	0	UBAP2
1758	CB_027000	0.421311	0.411235	0	SLC38A9
1759	CB_021037	0.804402	0.310196	0	B3GALT1
1760	CB_020231	0.414228	0.577184	0	KRT20
1761	CB_012246	0.564617	0.597388	0	TOP1
1762	CB_027388	0.370844	0.673628	0	C5orf51
1763	CB_005676	0.166223	0.40049	0	GUCY1B3
1764	CB_000648	0.24457	0.689506	0	LOC100133306
1765	CB_010095	0.455382	0.624216	0	BBIP1
1766	CB_029083	0.0468409	0.319085	0	C10orf140
1767	CB_029415	0.303185	0.0510318	0	NCRNA00120
1768	CB_024702	0.889766	0.240777	0	PTPN13
1769	CB_020863	0.194093	0.0910282	0	SYT4
1770	CB_016474	0.501996	0.35242	0	RANBP6
1771	CB_006400	0.360193	0.182136	0	OR52H1
1772	CB_004903	0.774302	0.565195	0	C3
1773	CB_012906	0.865149	0.88046	0	DOK2
1774	CB_021573	0.574953	0.748492	0	BIRC7
1775	CB_007825	0.0602546	0.0325473	0	FAM75A2
1776	CB_012034	0.211292	0.0202539	0	SLC9A2
1777	CB_017614	0.449992	0.020187	0	TRAK1
1778	CB_013930	0.694468	0.20828	0	KLK7
1779	CB_004256	0.787835	0.290569	0	NA
1780	CB_002583	0.014185	0.0611483	0	NA
1781	CB_017462	0.00376015	0.00719097	1	URB1
1782	CB_019292	0.057599	0.440503	0	TMEM104
1783	CB_031518	0.742466	0.930074	0	LOC100289383
1784	CB_014932	0.290596	0.244658	0	BPNT1
1785	CB_012481	0.857798	0.409843	0	HIST1H4D
1786	CB_028556	0.441906	0.180722	0	PTGER3
1787	CB_008087	0.850273	0.372778	0	UGT2B10
1788	CB_018836	0.669909	0.0512319	0	ORMDL1
1789	CB_028940	0.723328	0.651851	0	PECI
1790	CB_012559	0.342867	0.0135123	0	PPM1D
1791	CB_021653	0.887314	0.598927	0	NXN
1792	CB_013003	0.579979	0.890406	0	FASN
1793	CB_021729	0.482442	0.196691	0	MFSD1
1794	CB_008471	0.201754	0.205539	0	C5orf49
1795	CB_029202	0.707328	0.892295	0	C2orf66
1796	CB_024435	0.793867	0.889609	0	APOA5
1797	CB_018184	0.914325	0.755172	0	FAM169A
1798	CB_005614	0.0250893	0.192862	0	FGF1
1799	CB_013656	0.27665	0.742641	0	MED1
1800	CB_014243	0.740877	0.979996	0	NUP98
1801	CB_001431	0.984998	0.482868	0	NA
1802	CB_017494	0.723687	0.671671	0	KIAA0415
1803	CB_031905	0.545912	0.773917	0	LOC728208
1804	CB_021014	0.031541	0.218383	0	KIAA1614
1805	CB_015583	0.108195	0.191414	0	FOSB
1806	CB_021671	0.855583	0.445068	0	GZF1
1807	CB_015542	0.634947	0.265821	0	CFHR4
1808	CB_009760	0.723257	0.804963	0	PALLD
1809	CB_024475	0.412828	0.0657097	0	MRPL53
1810	CB_004694	0.659504	0.896552	0	NA
1811	CB_014972	0.64258	0.440686	0	CAPZA2
1812	CB_002021	0.277166	0.577342	0	NA
1813	CB_011278	0.138881	0.611224	0	LAMB1
1814	CB_028146	0.298506	0.629985	0	XRRA1
1815	CB_003593	0.00713856	0.202537	0	NA
1816	CB_023934	0.265472	0.880076	0	POLR2J2
1817	CB_018384	0.851513	0.379062	0	PIGT
1818	CB_002945	0.82349	0.12986	0	NA
1819	CB_007553	0.385379	0.442698	0	UBA52
1820	CB_006277	0.600743	0.315116	0	OR4X2
1821	CB_013839	0.433689	0.214502	0	GABRE
1822	CB_029724	0.357472	0.476382	0	FLJ35024
1823	CB_018374	0.0975597	0.771971	0	GSTK1
1824	CB_028164	0.396536	0.814882	0	KIAA1429
1825	CB_024178	0.647666	0.825145	0	RGS8
1826	CB_031557	0.85299	0.0402436	0	LOC100507627
1827	CB_003382	0.36948	0.592898	0	NA
1828	CB_000448	0.273772	0.637361	0	LOC100128219
1829	CB_006128	0.597428	0.404438	0	OR8K5
1830	CB_014927	0.0245003	0.810342	0	CITED2
1831	CB_012459	0.26947	0.797399	0	HIST1H2BM
1832	CB_018690	0.450658	0.891463	0	SELT
1833	CB_024503	0.14779	0.165366	0	FKBP1A
1834	CB_026371	0.995587	0.849674	0	NT5DC1
1835	CB_016612	0.154806	0.29247	0	ZDHHC1
1836	CB_006363	0.415157	0.690034	0	OR9I1
1837	CB_031445	0.497515	0.580143	0	LOC100130673
1838	CB_031499	0.520155	0.217648	0	NA
1839	CB_016049	0.0715979	0.532042	0	LYPLA2
1840	CB_022355	0.627697	0.0904008	0	ASAM
1841	CB_008339	0.084036	0.659265	0	SETD5
1842	CB_025944	0.481374	0.714708	0	OXER1
1843	CB_020471	0.661538	0.954269	0	DUS3L
1844	CB_001945	0.136466	0.304344	0	NA
1845	CB_024499	0.0440232	0.0322971	1	DCD
1846	CB_019435	0.463485	0.908379	0	THG1L
1847	CB_015607	0.374451	0.646243	0	TNNT3
1848	CB_015985	0.484247	0.727602	0	ABCB8
1849	CB_009296	0.500286	0.0522134	0	ASAP3
1850	CB_006084	0.477401	0.334915	0	UQCR10
1851	CB_010035	0.287513	0.427149	0	SIRT5
1852	CB_007503	0.0170509	0.41085	0	OAS2
1853	CB_015158	0.860018	0.0237064	0	LRRFIP2
1854	CB_019915	0.541635	0.785447	0	SLC35C1
1855	CB_020354	0.937059	0.254375	0	C21orf62
1856	CB_003186	0.507188	0.542643	0	DKFZp667F0711
1857	CB_003383	0.341745	0.780998	0	NA
1858	CB_009738	0.264799	0.0786815	0	PRKAR1B
1859	CB_025168	0.734801	0.720598	0	MSR1
1860	CB_017175	0.666526	0.426197	0	SENP1
1861	CB_023672	0.484651	0.652115	0	PLA2G12B
1862	CB_021263	0.220006	0.0246866	0	SELK
1863	CB_023937	0.0197771	0.153607	0	CCL15
1864	CB_006119	0.282872	0.137446	0	BMF
1865	CB_001298	0.939682	0.778477	0	IL16
1866	CB_021874	0.809903	0.982724	0	FRY
1867	CB_002718	0.578725	0.431181	0	NA
1868	CB_018766	0.16873	0.468099	0	GHRL
1869	CB_016067	0.821749	0.986645	0	TUSC2
1870	CB_013952	0.130098	0.243495	0	SLC4A3
1871	CB_015350	0.550814	0.567776	0	LGALS8
1872	CB_029186	0.813111	0.180683	0	ZNF543
1873	CB_023365	0.503131	0.19588	0	PHAX
1874	CB_009537	0.243259	0.329433	0	OR56A5
1875	CB_005873	0.639141	0.629031	0	TBC1D3B
1876	CB_022592	0.288227	0.156229	0	NYNRIN
1877	CB_016230	0.0188167	0.066997	0	F8A1
1878	CB_020317	0.27666	0.224072	0	APOM
1879	CB_004310	0.69477	0.117662	0	NA
1880	CB_016524	0.782143	0.255211	0	PRPF6
1881	CB_022100	0.556535	0.842691	0	ZKSCAN3
1882	CB_003723	0.155466	0.110143	0	NA
1883	CB_022534	0.6944	0.944647	0	MCF2L
1884	CB_016679	0.291335	0.616059	0	ZDHHC8
1885	CB_012641	0.18309	0.494694	0	SLC25A12
1886	CB_001310	0.760002	0.735982	0	NT5DC4
1887	CB_012473	0.560073	0.426562	0	HIST1H3G
1888	CB_031880	0.948952	0.790738	0	NA
1889	CB_011872	0.97924	0.376579	0	RDBP
1890	CB_022926	0.420674	0.425485	0	KAZALD1
1891	CB_010753	0.0104668	0.0798711	0	CD19
1892	CB_016404	0.925978	0.0949697	0	PLA2G15
1893	CB_031529	0.836708	0.117618	0	LOC100291104
1894	CB_012978	0.0809735	0.0630864	0	CSRP1
1895	CB_010250	0.045278	0.2964	0	CAV2
1896	CB_021804	0.0674936	0.601293	0	YTHDC2
1897	CB_010144	0.740389	0.962434	0	TMEM136
1898	CB_025494	0.821707	0.97152	0	MGAT5B
1899	CB_007694	0.141971	0.0258329	0	C10orf25
1900	CB_030614	0.614267	0.29979	0	LOC153910
1901	CB_020116	0.0869095	0.80214	0	MAML3
1902	CB_003762	0.202699	0.432976	0	NA
1903	CB_024753	0.638061	0.370465	0	STK35
1904	CB_023795	0.512709	0.686207	0	AGBL4
1905	CB_008831	0.125769	0.954081	0	PLIN2
1906	CB_025013	0.235669	0.209829	0	PKDCC
1907	CB_020026	0.581843	0.709052	0	LRP1B
1908	CB_016100	0.271486	0.363955	0	DMBT1
1909	CB_018811	0.79443	0.914075	0	PHF20
1910	CB_009297	0.152116	0.0163495	0	PHOSPHO1
1911	CB_020089	0.248255	0.802736	0	BIN3
1912	CB_014344	0.0809057	0.0051591	0	MAMLD1
1913	CB_029595	0.17434	0.695206	0	RP9P
1914	CB_014503	0.111533	0.577834	0	SYT1
1915	CB_011615	0.00589857	0.0224876	1	PI3
1916	CB_025156	0.304301	0.945232	0	TRIM40
1917	CB_026688	0.795596	0.250367	0	LCORL
1918	CB_008060	0.64767	0.713354	0	SSTR2
1919	CB_022620	0.622342	0.207539	0	WDR19
1920	CB_005778	0.33402	0.282958	0	PTGIS
1921	CB_031754	0.621736	0.965747	0	NA
1922	CB_025536	0.597363	0.292909	0	CCDC12
1923	CB_030452	0.819226	0.813845	0	LOC388152
1924	CB_020051	0.017626	0.443206	0	HES6
1925	CB_023611	0.127727	0.992667	0	JAGN1
1926	CB_021337	0.720358	0.842154	0	EDA2R
1927	CB_022053	0.368532	0.277699	0	PLEKHF1
1928	CB_014342	0.62574	0.630969	0	TOM1L1
1929	CB_005041	0.355534	0.741038	0	CFI
1930	CB_014594	0.519223	0.466677	0	ACTR1B
1931	CB_003388	0.162274	0.565634	0	NA
1932	CB_000024	0.307502	0.526521	0	OK/SW-CL.58
1933	CB_011428	0.879674	0.0899007	0	MTRR
1934	CB_025157	0.287337	0.739036	0	C7orf11
1935	CB_008885	0.772134	0.32694	0	CFLAR
1936	CB_018792	0.469968	0.509504	0	C15orf63
1937	CB_007987	0.439103	0.0487942	0	KDM5A
1938	CB_024613	0.183446	0.715247	0	TCEAL2
1939	CB_010391	0.198889	0.016302	0	DOCK1
1940	CB_004290	0.148812	0.875785	0	NA
1941	CB_021446	0.580018	0.529318	0	ITM2B
1942	CB_018603	0.135429	0.377335	0	SUFU
1943	CB_004876	0.527021	0.347172	0	ARG1
1944	CB_009848	0.544981	0.425321	0	LDB3
1945	CB_002307	0.597037	0.384853	0	NA
1946	CB_012792	0.31372	0.0409667	0	INPP4B
1947	CB_021926	0.139091	0.0781104	0	CYP4F12
1948	CB_010023	0.424515	0.0140459	0	IL6ST
1949	CB_000550	0.832624	0.806404	0	FLJ41327
1950	CB_000534	0.962456	0.763447	0	OR10R3P
1951	CB_022702	0.557921	0.926854	0	PNPLA3
1952	CB_014011	0.325536	0.67566	0	ANXA3
1953	CB_029618	0.853191	0.573794	0	ATP8B5P
1954	CB_016924	0.627322	0.784432	0	TMEM5
1955	CB_030508	0.311721	0.0145661	0	NCRNA00189
1956	CB_002501	0.23627	0.626474	0	NA
1957	CB_002259	0.36066	0.834468	0	NA
1958	CB_000951	0.16814	0.243859	0	AKD1
1959	CB_005957	0.709997	0.00899005	0	OR13C4
1960	CB_005745	0.0875181	0.593867	0	PLA2G1B
1961	CB_011418	0.0438282	0.409948	0	MSMB
1962	CB_020223	0.943767	0.252102	0	MIOS
1963	CB_000919	0.35545	0.780599	0	LOC100128703
1964	CB_003272	0.0905099	0.969737	0	NA
1965	CB_027956	0.650983	0.402957	0	C22orf15
1966	CB_017255	0.479741	0.116751	0	KIAA0430
1967	CB_010990	0.518416	0.179617	0	FLII
1968	CB_005831	0.806165	0.582056	0	RPL29
1969	CB_027109	0.83267	0.575284	0	FSIP2
1970	CB_017411	0.160876	0.307285	0	TSC22D2
1971	CB_021496	0.922642	0.169224	0	HPS4
1972	CB_022507	0.364288	0.93006	0	DOCK5
1973	CB_013822	0.835725	0.86605	0	DOCK2
1974	CB_023568	0.422938	0.465255	0	ZNF333
1975	CB_017765	0.537956	0.282414	0	PHF8
1976	CB_012944	0.0893238	0.431906	0	ATP6V0B
1977	CB_002256	0.429678	0.656002	0	NA
1978	CB_022236	0.0240002	0.0065614	1	BBS1
1979	CB_014143	0.411813	0.164402	0	GNB2
1980	CB_030334	0.308896	0.116936	0	PPP1R3E
1981	CB_025594	0.105288	0.145105	0	SLFNL1
1982	CB_006043	0.486734	0.893685	0	BTBD7
1983	CB_007530	0.319577	0.314855	0	C19orf62
1984	CB_013142	0.468774	0.49638	0	SEMA4F
1985	CB_028907	0.776734	0.213236	0	NFIC
1986	CB_014163	0.520023	0.915852	0	MCHR1
1987	CB_028573	0.648644	0.55629	0	SIAH3
1988	CB_001598	0.923819	0.211016	0	NA
1989	CB_015741	0.558959	0.529896	0	PRRX1
1990	CB_013727	0.898543	0.152649	0	AIF1
1991	CB_019305	0.106922	0.582115	0	BCOR
1992	CB_007751	0.276314	0.108309	0	IFFO1
1993	CB_001705	0.339784	0.260466	0	C6orf38
1994	CB_029545	0.669145	0.991466	0	GGTA1
1995	CB_023119	0.920246	0.634346	0	NRIP2
1996	CB_025678	0.796546	0.893441	0	NSMCE1
1997	CB_013251	0.865337	0.65617	0	COL12A1
1998	CB_013071	0.750261	0.8732	0	UXT
1999	CB_010299	0.817344	0.542304	0	AP3S1
[truncated: 43,771 more rows]
