# Supplementary material for: Transcriptome profiling of esophageal squamous cell carcinoma reveals a long noncoding RNA acting as a tumor suppressor
Source: Oncotarget. 2015 May 19;6(19):17065–80. doi: 10.18632/oncotarget.4185 (PMC4627292; doi:10.18632/oncotarget.4185)
Supplement: Supplementary file 8 [file oncotarget-06-17065-s008.xlsx]

## Sheet: result_posneg
Probe	Jaeger_metastasis	rickman_metastasis	cromer_metastasis	kegg_cell_cycle	kegg_apoptosis
VP_5490	0	-1	0	1	1
VP_9401	1	0	1	0	0
VP_1609	0	0	0	0	0
VP_3429	-1	-1	-1	0	0
VP_2033	1	0	1	0	0
VP_1535	-1	-1	-1	-1	0
VP_4054	1	0	1	0	0
VP_1287	0	0	0	0	0
VP_8054	0	-1	0	0	0
VP_7086	0	0	0	0	0
VP_2755	-1	-1	-1	0	0
VP_5401	-1	-1	-1	0	0
VP_5416	-1	-1	-1	0	0
VP_5908	-1	-1	0	-1	0
VP_7921	1	1	1	0	0
VP_11194	0	1	0	0	0
VP_334	0	0	0	-1	0
VP_5120	0	0	0	0	0
VP_9389	0	0	0	0	0
VP_741	-1	-1	0	0	0
VP_11214	-1	-1	-1	-1	0
VP_6565	0	1	0	0	-1
VP_11874	-1	-1	-1	-1	0
VP_233	-1	-1	-1	0	0
VP_2566	0	-1	0	0	1
VP_2868	0	0	1	0	0
VP_5059	0	0	0	0	0
VP_10228	-1	-1	-1	0	0
VP_3898	-1	0	-1	0	0
VP_6480	-1	-1	-1	0	0
VP_2564	0	-1	0	1	1
VP_8004	0	0	0	1	-1
VP_5913	0	0	0	-1	-1
VP_2664	-1	-1	-1	0	0
VP_6996	0	0	0	0	1
VP_7460	0	0	0	-1	0
VP_7470	0	0	0	0	0
VP_2663	-1	-1	-1	0	0
VP_2289	-1	-1	-1	-1	0
VP_1777	0	0	0	0	1
VP_3735	0	0	0	1	1
VP_6039	-1	-1	-1	0	0
VP_1911	1	0	0	1	0
VP_10821	0	0	0	1	0
VP_7690	-1	0	0	0	0
VP_6305	0	0	0	0	1
VP_5734	0	0	0	0	0
VP_7861	1	0	1	0	1
VP_6757	-1	-1	-1	0	0
VP_5340	-1	-1	-1	0	0
VP_7073	0	1	1	0	0
VP_3733	0	1	0	0	0
VP_4070	-1	-1	-1	0	0
VP_4204	-1	-1	-1	-1	1
VP_650	-1	-1	-1	0	0
VP_2863	1	1	1	1	0
VP_11572	0	0	0	1	-1
VP_4156	0	0	0	1	0
VP_9027	0	0	0	0	0
VP_4073	-1	-1	-1	0	0
VP_11036	-1	0	-1	0	0
VP_3982	1	0	0	1	0
VP_9091	-1	-1	0	-1	0
VP_3757	0	0	0	0	0
VP_7994	0	0	0	1	0
VP_2087	0	1	0	0	0
VP_5766	0	0	0	0	1
VP_10372	1	1	0	0	0
VP_6607	-1	-1	-1	-1	0
VP_5686	0	1	0	1	-1
VP_4095	0	0	0	0	0
VP_482	-1	-1	0	0	1
VP_5169	0	0	0	0	1
VP_789	-1	-1	0	-1	0
VP_11753	0	-1	0	-1	0
VP_4322	0	0	0	0	1
VP_271	0	0	0	0	0
VP_5562	1	0	1	0	0
VP_4206	1	1	1	-1	0
VP_5092	-1	-1	-1	0	0
VP_7250	0	0	0	0	0
VP_5685	0	0	0	1	0
VP_2306	1	0	0	1	0
VP_752	-1	-1	-1	0	0
VP_9496	-1	0	-1	0	0
VP_5242	0	-1	0	0	1
VP_2073	-1	-1	-1	0	0
VP_11534	-1	-1	-1	0	0
VP_4404	1	1	1	0	0
VP_4338	0	0	0	0	0
VP_7010	0	0	0	1	0
VP_6870	-1	-1	-1	0	0
VP_13189	-1	0	-1	0	-1
VP_7763	0	0	0	0	0
VP_437	0	0	0	0	0
VP_11971	-1	-1	-1	0	0
VP_5108	-1	-1	-1	-1	0
VP_9932	0	0	0	0	0
VP_12465	-1	-1	-1	0	0
VP_1468	0	0	0	0	1
VP_2076	-1	-1	-1	0	0
VP_11024	-1	-1	-1	0	0
VP_4359	-1	-1	-1	0	0
VP_12548	0	0	0	0	-1
VP_9975	-1	-1	-1	-1	0
VP_7169	0	0	0	0	0
VP_11094	-1	-1	-1	0	0
VP_3175	0	0	0	1	1
VP_8973	0	0	0	0	0
VP_10370	0	0	0	1	1
VP_11571	-1	0	-1	1	0
VP_757	1	0	1	0	0
VP_6596	1	1	1	0	0
VP_11559	-1	0	0	0	0
VP_8928	0	0	0	0	0
VP_4902	1	1	0	1	0
VP_13218	-1	-1	-1	0	0
VP_12093	-1	0	0	0	0
VP_3926	1	0	1	0	1
VP_9688	-1	0	-1	0	0
VP_128	-1	-1	-1	0	0
VP_2293	0	0	0	-1	0
VP_1397	-1	-1	-1	-1	0
VP_7172	-1	-1	-1	0	0
VP_1073	1	1	1	0	0
VP_2294	0	0	0	-1	0
VP_4039	-1	-1	0	0	1
VP_5804	-1	-1	-1	0	0
VP_3252	-1	-1	-1	0	0
VP_4168	0	0	0	0	1
VP_3814	-1	-1	-1	-1	0
VP_4822	1	1	1	0	0
VP_10622	-1	-1	-1	0	0
VP_5027	0	0	0	0	0
VP_4605	0	0	0	0	0
VP_13533	0	0	0	-1	1
VP_1480	0	0	0	0	0
VP_6735	-1	0	-1	0	0
VP_12579	0	0	0	-1	-1
VP_8429	0	-1	0	-1	0
VP_3146	0	0	0	0	0
VP_924	-1	-1	-1	0	0
VP_4521	-1	-1	-1	0	0
VP_7233	0	0	0	1	1
VP_2629	1	1	1	0	-1
VP_1123	0	0	0	1	0
VP_8148	0	0	0	1	0
VP_10631	0	0	0	1	0
VP_6334	0	0	0	0	0
VP_7743	-1	0	0	0	0
VP_11570	-1	0	-1	0	0
VP_11400	-1	-1	-1	-1	0
VP_3869	-1	-1	-1	0	0
VP_10985	-1	-1	-1	0	0
VP_2292	0	0	0	-1	0
VP_10100	0	-1	0	-1	1
VP_1045	0	0	-1	1	0
VP_7119	-1	-1	-1	0	0
VP_1664	0	1	0	0	-1
VP_3909	1	1	1	0	0
VP_96	-1	-1	-1	0	0
VP_8882	0	0	0	1	1
VP_4134	0	0	1	0	1
VP_964	0	0	0	-1	0
VP_3568	-1	-1	-1	0	0
VP_8575	-1	-1	0	0	0
VP_7459	0	0	0	-1	0
VP_3921	-1	-1	-1	-1	0
VP_2351	-1	-1	0	-1	0
VP_902	-1	-1	-1	-1	0
VP_1197	-1	-1	-1	-1	0
VP_10740	-1	-1	-1	0	0
VP_2356	0	0	0	0	0
VP_10602	0	0	0	-1	0
VP_5161	-1	-1	-1	0	0
VP_12400	1	1	1	0	0
VP_7065	0	0	0	-1	0
VP_12531	-1	-1	-1	0	0
VP_10141	-1	0	0	-1	0
VP_956	1	0	0	0	0
VP_12973	0	0	0	0	0
VP_1608	0	0	0	1	1
VP_2205	-1	0	0	-1	1
VP_11759	0	0	0	0	0
VP_11722	1	1	0	1	-1
VP_2424	-1	-1	-1	0	0
VP_6376	-1	-1	-1	0	0
VP_2304	1	1	0	1	0
VP_9770	0	0	0	0	0
VP_5271	0	-1	-1	0	0
VP_813	0	0	-1	1	0
VP_7995	0	0	0	0	0
VP_1350	0	0	0	0	0
VP_3969	1	0	0	1	0
VP_5474	0	0	0	0	1
VP_7564	-1	0	0	0	0
VP_8935	-1	0	0	-1	0
VP_9683	-1	-1	-1	-1	0
VP_2481	1	1	1	-1	0
VP_537	0	0	0	0	0
VP_6828	-1	-1	-1	0	0
VP_9344	-1	-1	-1	0	0
VP_3967	1	1	1	1	-1
VP_4551	0	0	0	0	0
VP_759	1	1	1	1	0
VP_4638	-1	0	-1	0	0
VP_2219	0	0	0	-1	0
VP_5381	0	0	0	1	1
VP_908	0	0	0	-1	0
VP_7052	0	0	0	1	0
VP_4261	0	0	0	0	0
VP_4575	-1	0	-1	0	0
VP_3406	1	0	0	0	0
VP_12550	0	1	0	1	-1
VP_4045	0	-1	0	0	1
VP_5707	-1	0	0	0	0
VP_5837	-1	0	0	0	0
VP_2271	0	0	0	0	1
VP_2396	1	1	0	1	0
VP_2757	0	0	0	0	0
VP_1843	-1	-1	-1	-1	0
VP_5787	-1	-1	-1	0	0
VP_13553	1	1	1	0	0
VP_4008	-1	0	0	-1	0
VP_12549	0	1	0	0	-1
VP_1205	0	1	1	-1	0
VP_7839	-1	-1	-1	0	0
VP_5780	-1	-1	-1	0	0
VP_9686	0	0	1	0	0
VP_4821	1	1	1	0	0
VP_726	-1	-1	-1	0	0
VP_1341	1	1	1	0	0
VP_4208	-1	-1	-1	0	0
VP_2372	-1	0	0	0	0
VP_3118	0	1	1	0	-1
VP_8166	-1	-1	-1	0	0
VP_8064	-1	-1	-1	-1	0
VP_10502	-1	-1	-1	0	0
VP_1767	-1	0	0	0	0
VP_2377	0	0	0	0	0
VP_10325	0	0	0	-1	0
VP_10872	-1	-1	-1	0	0
VP_3710	0	0	0	-1	0
VP_13570	0	0	0	-1	0
VP_5488	0	0	-1	0	0
VP_8834	-1	0	0	0	0
VP_3638	1	0	1	1	0
VP_7374	-1	-1	0	0	0
VP_6487	0	0	0	0	0
VP_4106	-1	-1	-1	0	0
VP_12833	0	0	0	0	0
VP_2270	0	0	0	1	1
VP_3335	0	0	0	0	0
VP_13073	-1	-1	-1	0	0
VP_7153	-1	-1	-1	-1	0
VP_9128	-1	-1	-1	0	0
VP_4629	1	1	1	0	0
VP_2563	0	-1	0	1	1
VP_2901	0	0	1	0	0
VP_13172	-1	-1	-1	0	0
VP_12940	-1	-1	-1	0	0
VP_11903	-1	-1	-1	0	0
VP_9863	0	1	1	0	0
VP_1338	1	1	1	0	0
VP_9250	-1	0	0	0	1
VP_8006	0	1	0	1	-1
VP_1987	0	0	0	-1	0
VP_2690	-1	-1	-1	0	0
VP_13437	0	0	0	0	0
VP_1915	0	0	0	1	0
VP_1264	0	0	0	0	1
VP_1279	0	0	0	0	0
VP_5583	-1	-1	0	-1	0
VP_10708	-1	-1	-1	0	0
VP_2056	0	-1	-1	0	0
VP_12936	0	0	0	0	0
VP_12296	0	0	0	-1	0
VP_13319	-1	-1	-1	-1	0
VP_10960	-1	-1	-1	0	0
VP_5708	0	-1	0	0	0
VP_4717	0	1	0	0	-1
VP_9614	-1	0	0	-1	0
VP_9743	0	0	0	1	0
VP_7013	-1	0	0	0	1
VP_10560	0	0	0	-1	0
VP_4580	0	0	0	1	0
VP_3051	0	-1	0	1	0
VP_13557	0	0	0	1	0
VP_10805	1	1	1	1	0
VP_7924	-1	0	-1	-1	0
VP_7627	0	0	0	0	-1
VP_10517	-1	-1	-1	-1	0
VP_1227	1	0	0	1	0
VP_2849	1	1	1	0	0
VP_11157	0	0	0	0	0
VP_6867	-1	-1	-1	-1	0
VP_2479	1	1	0	1	-1
VP_9300	-1	0	0	-1	0
VP_5687	1	1	0	1	-1
VP_12845	-1	-1	-1	0	0
VP_6309	0	-1	0	1	0
VP_7544	-1	-1	0	0	0
VP_7280	-1	-1	-1	0	0
VP_11134	1	1	1	-1	0
VP_12109	-1	-1	-1	0	0
VP_2619	0	0	0	1	0
VP_536	0	0	0	-1	0
VP_1745	1	1	1	0	0
VP_6168	-1	0	0	-1	0
VP_1815	0	0	0	1	0
VP_13134	0	0	0	-1	0
VP_12642	-1	-1	-1	0	0
VP_1977	0	1	1	0	0
VP_1670	0	0	0	-1	0
VP_7657	-1	-1	-1	0	0
VP_649	-1	-1	-1	-1	0
VP_699	-1	-1	-1	-1	0
VP_2653	0	0	0	-1	0
VP_12793	-1	-1	-1	0	0
VP_157	0	-1	-1	0	0
VP_5124	0	0	0	1	1
VP_5612	-1	-1	-1	-1	0
VP_13487	-1	-1	-1	-1	0
VP_9745	0	-1	0	1	1
VP_3810	-1	-1	-1	-1	0
VP_5317	-1	0	0	0	0
VP_291	1	1	1	1	0
VP_8845	-1	-1	-1	0	0
VP_12231	-1	-1	0	0	0
VP_3120	0	0	0	0	0
VP_13452	-1	-1	-1	0	0
VP_2083	-1	0	0	0	1
VP_4431	-1	-1	-1	0	0
VP_1250	0	0	0	0	1
VP_8592	-1	-1	-1	-1	0
VP_10421	-1	0	0	-1	0
VP_1302	0	0	0	-1	1
VP_9502	0	1	0	0	0
VP_4305	-1	-1	-1	0	0
VP_6396	0	0	0	0	0
VP_3933	0	1	1	-1	0
VP_2285	0	0	0	1	0
VP_10324	-1	-1	-1	0	0
VP_9393	0	-1	0	0	0
VP_5374	1	1	0	1	0
VP_10685	1	1	0	0	-1
VP_6943	1	1	1	0	0
VP_774	-1	-1	-1	0	0
VP_13326	0	0	0	0	0
VP_1746	0	-1	-1	0	0
VP_3811	-1	-1	-1	-1	0
VP_1842	0	0	0	0	0
VP_12795	0	0	0	-1	0
VP_12787	-1	-1	-1	0	0
VP_2145	-1	-1	-1	0	0
VP_5910	-1	-1	-1	-1	0
VP_2524	-1	-1	-1	-1	1
VP_8590	-1	0	-1	0	0
VP_7381	0	0	0	0	0
VP_2517	0	1	0	0	0
VP_12432	-1	-1	0	-1	0
VP_4940	0	-1	-1	0	0
VP_1053	0	-1	-1	0	0
VP_10998	0	0	0	0	0
VP_5927	1	0	1	1	0
VP_1747	0	0	0	1	1
VP_10347	0	-1	0	0	0
VP_9651	-1	-1	-1	0	0
VP_9818	-1	0	0	0	0
VP_9647	1	0	0	0	0
VP_5790	-1	0	0	0	1
VP_5251	0	-1	0	-1	0
VP_5907	-1	-1	-1	-1	0
VP_7877	0	0	0	0	0
VP_1876	0	0	0	1	0
VP_2649	-1	-1	0	-1	0
VP_4562	-1	-1	-1	0	0
VP_6608	-1	-1	-1	-1	0
VP_966	0	1	0	-1	0
VP_6866	-1	-1	-1	-1	0
VP_12738	1	1	1	0	0
VP_2703	-1	-1	-1	0	0
VP_2400	1	1	1	1	0
VP_3004	0	0	0	0	0
VP_1062	0	-1	-1	0	0
VP_5911	-1	-1	-1	-1	0
VP_4535	-1	-1	-1	0	0
VP_12552	-1	-1	-1	-1	0
VP_619	-1	-1	-1	0	0
VP_9549	0	-1	0	0	0
VP_1732	-1	-1	-1	0	0
VP_6784	0	0	0	0	0
VP_3257	1	1	1	0	0
VP_2907	-1	-1	-1	0	0
VP_12648	-1	-1	-1	0	0
VP_8005	0	0	0	1	0
VP_9670	-1	-1	-1	0	0
VP_4400	0	-1	-1	1	0
VP_5477	1	1	1	0	0
VP_10945	-1	-1	-1	0	0
VP_4865	-1	-1	-1	0	0
VP_2887	-1	-1	-1	0	0
VP_10931	-1	-1	-1	0	0
VP_2689	-1	-1	-1	0	0
VP_13497	0	1	0	0	0
VP_1408	1	1	1	0	1
VP_8701	1	1	1	0	0
VP_592	-1	-1	-1	0	0
VP_2770	-1	-1	-1	0	0
VP_438	0	0	0	1	1
VP_13259	-1	-1	-1	-1	0
VP_12523	-1	-1	-1	0	0
VP_13552	0	0	0	-1	0
VP_12316	-1	0	0	0	0
VP_4904	0	1	0	1	-1
VP_12062	0	0	0	-1	0
VP_5912	0	0	0	-1	0
VP_6327	1	0	0	0	0
VP_3822	-1	0	-1	0	0
VP_13523	-1	0	0	0	0
VP_12853	-1	-1	-1	0	0
VP_6461	1	0	1	0	0
VP_4544	0	0	0	0	0
VP_10552	0	0	0	1	0
VP_12295	0	0	0	1	0
VP_2411	1	0	0	0	1
VP_1353	-1	-1	-1	0	0
VP_3502	1	1	1	0	0
VP_1253	0	-1	0	-1	0
VP_2398	1	1	0	1	0
VP_10654	0	0	0	0	0
VP_8094	0	0	0	0	0
VP_1830	0	0	0	0	1
VP_3267	-1	-1	-1	-1	0
VP_2349	0	1	1	1	-1
VP_8733	-1	-1	-1	-1	0
VP_11627	0	0	0	-1	0
VP_8551	0	0	0	-1	0
VP_7990	0	0	0	0	0
VP_2120	0	0	0	0	1
VP_3362	1	1	1	0	0
VP_10128	0	0	0	0	0
VP_10710	0	0	0	-1	0
VP_3899	-1	-1	0	0	1
VP_8824	-1	-1	-1	-1	0
VP_7946	1	1	1	1	0
VP_4014	0	0	0	-1	0
VP_6462	1	0	0	1	0
VP_5765	0	0	0	0	1
VP_12207	-1	-1	-1	0	0
VP_10923	-1	-1	-1	-1	0
VP_5605	0	0	0	-1	0
VP_1470	0	-1	0	0	1
VP_7318	1	1	1	0	0
VP_615	0	0	-1	1	0
VP_1778	0	0	0	-1	0
VP_6050	0	0	0	0	1
VP_10984	-1	-1	-1	0	0
VP_3578	0	0	0	0	0
VP_10746	-1	-1	-1	-1	0
VP_781	-1	0	0	0	0
VP_7201	-1	-1	-1	0	0
VP_2815	0	0	0	0	0
VP_570	0	0	0	0	0
VP_446	0	0	0	0	0
VP_3320	-1	-1	-1	0	0
VP_5121	-1	-1	-1	0	0
VP_7102	-1	-1	-1	-1	0
VP_10565	-1	-1	-1	0	0
VP_5726	0	0	0	1	-1
VP_8282	-1	-1	-1	0	0
VP_4823	1	1	1	0	0
VP_5370	1	0	1	0	0
VP_1058	-1	-1	-1	-1	0
VP_8049	1	1	1	0	0
VP_67	0	0	0	0	0
VP_8261	0	0	0	0	0
VP_5675	-1	-1	-1	0	0
VP_8095	-1	0	0	0	0
VP_46	0	-1	0	0	0
VP_4009	0	0	0	-1	0
VP_7070	-1	0	-1	0	0
VP_4393	0	0	-1	1	0
VP_5819	0	0	0	1	1
VP_3052	0	-1	0	0	0
VP_4858	-1	-1	-1	0	0
VP_12010	-1	-1	-1	0	0
VP_7979	1	1	1	0	0
VP_369	0	0	0	0	0
VP_9574	-1	-1	-1	-1	0
VP_7051	0	0	0	0	0
VP_12752	-1	-1	-1	-1	0
VP_10145	0	0	0	-1	0
VP_7157	-1	-1	-1	-1	0
VP_1362	0	0	0	1	1
VP_11394	0	0	0	-1	0
VP_12756	0	0	0	0	0
VP_5274	-1	-1	0	0	0
VP_9868	-1	-1	-1	0	0
VP_3169	1	1	1	0	0
VP_11718	1	1	0	0	-1
VP_5840	-1	0	-1	0	0
VP_3246	-1	0	0	-1	0
VP_12438	-1	-1	-1	0	0
VP_8997	0	0	0	-1	0
VP_9979	-1	-1	-1	0	0
VP_11873	-1	-1	-1	0	0
VP_8401	-1	-1	-1	0	0
VP_4075	-1	0	0	0	0
VP_8591	-1	-1	0	0	0
VP_510	0	0	0	0	0
VP_5479	0	0	0	0	0
VP_8313	0	0	0	0	1
VP_2621	0	1	0	0	0
VP_7049	-1	-1	-1	0	0
VP_3747	0	0	0	1	0
VP_13443	0	0	0	0	0
VP_1780	-1	-1	-1	-1	0
VP_3032	-1	0	0	-1	0
VP_10781	0	0	0	0	0
VP_7878	0	0	0	0	0
VP_2733	0	0	0	-1	0
VP_4651	-1	0	-1	0	0
VP_3376	0	-1	0	1	1
VP_11037	-1	-1	-1	0	0
VP_10888	-1	-1	-1	0	0
VP_10917	0	-1	0	-1	0
VP_242	-1	-1	-1	0	0
VP_6921	0	0	0	0	1
VP_719	0	0	0	0	0
VP_1087	-1	-1	-1	0	0
VP_12383	-1	-1	-1	0	0
VP_5058	0	0	-1	1	0
VP_4269	-1	0	0	-1	0
VP_2384	1	1	0	1	-1
VP_7111	-1	-1	0	0	0
VP_10784	-1	-1	-1	0	0
VP_7394	0	0	0	0	0
VP_2111	1	1	0	1	0
VP_6366	-1	-1	-1	0	0
VP_5789	-1	-1	-1	0	1
VP_7944	0	0	0	1	0
VP_6865	-1	-1	0	-1	0
VP_232	0	-1	0	0	0
VP_8509	0	0	0	0	0
VP_6805	-1	-1	-1	0	0
VP_12983	0	1	0	0	0
VP_4445	-1	0	-1	0	0
VP_1988	0	0	0	-1	0
VP_5725	0	0	0	0	-1
VP_3397	0	0	0	0	0
VP_6911	0	0	0	1	0
VP_2567	0	0	0	0	1
VP_3022	-1	0	-1	0	0
VP_1913	0	0	0	1	-1
VP_1641	-1	-1	-1	-1	0
VP_3274	-1	-1	-1	0	0
VP_3157	-1	-1	-1	0	0
VP_685	-1	-1	-1	0	0
VP_13015	0	0	0	1	1
VP_879	0	0	0	-1	0
VP_10423	0	0	0	-1	0
VP_2837	0	0	0	1	0
VP_12946	0	0	0	0	-1
VP_8296	-1	-1	-1	0	0
VP_8520	0	0	0	1	0
VP_1151	0	0	0	1	0
VP_8046	0	0	0	0	0
VP_2521	0	-1	0	0	0
VP_3106	-1	-1	-1	0	0
VP_4044	1	0	1	0	0
VP_4257	1	1	1	0	0
VP_7998	0	0	0	1	0
VP_9419	-1	-1	-1	0	0
VP_8827	1	1	1	0	0
VP_11485	0	0	0	-1	0
VP_7455	0	0	0	0	0
VP_11291	-1	-1	-1	0	0
VP_434	1	0	1	0	1
VP_1009	0	0	0	0	1
VP_4526	-1	-1	-1	0	0
VP_13018	-1	-1	-1	0	0
VP_4579	0	0	0	1	0
VP_4760	-1	-1	-1	-1	0
VP_1867	0	0	0	1	0
VP_5903	-1	-1	-1	-1	0
VP_3044	-1	-1	-1	0	0
VP_6793	0	0	0	0	0
VP_5678	0	0	0	0	0
VP_4909	1	0	0	0	0
VP_4410	0	-1	-1	0	0
VP_1640	-1	-1	-1	0	0
VP_4672	0	0	0	0	0
VP_2935	-1	0	-1	0	0
VP_6104	0	0	0	0	1
VP_5839	-1	0	-1	0	0
VP_7726	1	0	0	0	0
VP_8258	-1	0	0	-1	0
VP_13410	1	0	1	1	0
VP_1852	1	0	0	1	0
VP_2684	-1	-1	0	-1	0
VP_2143	1	1	1	1	0
VP_2318	-1	0	-1	0	0
VP_3983	1	0	0	1	0
VP_2062	1	0	1	0	1
VP_7096	0	1	1	1	0
VP_10420	-1	-1	-1	-1	0
VP_1496	-1	-1	-1	-1	0
VP_8730	0	0	0	1	0
VP_3700	0	0	0	0	1
VP_11519	-1	-1	-1	0	0
VP_2067	0	0	0	1	0
VP_2463	0	-1	0	0	1
VP_5322	-1	-1	-1	0	0
VP_4053	0	0	1	0	0
VP_2063	1	1	1	0	0
VP_9471	0	0	0	0	0
VP_12038	0	0	0	0	0
VP_10730	-1	0	-1	0	0
VP_1382	-1	-1	-1	0	0
VP_2373	1	1	1	1	0
VP_4033	-1	-1	-1	0	0
VP_758	0	0	0	-1	0
VP_11788	0	0	0	0	0
VP_9578	-1	-1	-1	0	0
VP_13297	-1	-1	-1	-1	0
VP_8281	-1	-1	-1	0	0
VP_6661	-1	-1	-1	-1	0
VP_44	1	1	1	-1	0
VP_12826	-1	0	-1	0	0
VP_1961	-1	0	0	0	1
VP_4240	-1	0	-1	0	0
VP_17	-1	-1	-1	0	1
VP_1839	-1	-1	-1	-1	0
VP_4796	-1	0	-1	0	0
VP_10799	-1	-1	-1	0	0
VP_4171	-1	0	-1	0	0
VP_1409	-1	-1	-1	0	0
VP_8068	-1	-1	0	-1	1
VP_3603	1	1	1	0	0
VP_6237	1	1	1	1	0
VP_460	0	0	0	0	0
VP_263	0	0	0	1	-1
VP_2717	1	1	1	0	0
VP_3928	0	0	0	0	1
VP_1844	-1	0	0	-1	0
VP_11539	0	0	0	-1	0
VP_9545	0	0	0	-1	0
VP_9063	0	1	1	0	0
VP_7882	1	1	1	1	0
VP_294	1	1	1	1	0
VP_5491	0	0	0	1	1
VP_6999	1	0	0	0	0
VP_2620	0	0	0	1	1
VP_8918	0	0	0	-1	0
VP_6421	0	0	0	0	0
VP_4351	-1	-1	-1	0	0
VP_13286	0	-1	0	0	0
VP_13539	-1	0	0	-1	0
VP_4929	-1	-1	-1	0	0
VP_1191	0	0	0	0	0
VP_8063	-1	-1	0	0	0
VP_7884	0	0	0	0	0
VP_2375	1	1	1	1	0
VP_10828	0	-1	-1	1	0
VP_11182	0	0	0	1	0
VP_6014	0	0	0	1	0
VP_8356	0	0	0	-1	0
VP_7981	0	0	0	-1	0
VP_1319	1	1	1	1	0
VP_6486	0	0	0	0	0
VP_11385	-1	-1	-1	0	0
VP_11811	0	0	0	0	0
VP_3971	1	0	1	0	0
VP_6356	1	1	1	0	0
VP_5063	-1	-1	-1	0	0
VP_949	1	0	1	0	0
VP_4990	0	0	0	1	1
VP_4503	0	0	0	0	-1
VP_10012	0	-1	0	0	0
VP_600	0	0	0	0	0
VP_8222	-1	-1	-1	0	0
VP_5023	-1	-1	0	-1	0
VP_4460	1	1	1	0	0
VP_7993	0	1	0	1	-1
VP_10301	-1	-1	-1	0	0
VP_3228	1	0	0	0	0
VP_7652	-1	-1	-1	-1	0
VP_10106	0	0	0	1	-1
VP_8067	-1	-1	-1	-1	0
VP_131	0	0	0	-1	0
VP_1866	1	1	0	1	0
VP_2562	0	-1	0	0	1
VP_9159	1	1	1	0	0
VP_8276	0	0	0	0	1
VP_1860	-1	-1	-1	-1	0
VP_2871	0	1	1	0	0
VP_2814	0	0	0	0	0
VP_3591	0	0	0	0	0
VP_5881	-1	-1	-1	-1	0
VP_3939	0	0	0	-1	0
VP_6035	-1	-1	-1	0	0
VP_3981	-1	-1	0	0	1
VP_6912	0	0	-1	-1	0
VP_3422	1	1	1	0	0
VP_305	0	1	0	1	-1
VP_5492	0	0	0	1	0
VP_2395	0	0	0	1	0
VP_5067	0	0	0	0	0
VP_254	-1	-1	-1	0	0
VP_1708	0	0	0	1	0
VP_8691	-1	-1	-1	0	0
VP_8114	-1	-1	-1	0	0
VP_160	-1	-1	-1	0	0
VP_2182	0	0	0	1	0
VP_6766	0	0	0	-1	0
VP_2519	1	1	1	1	0
VP_3927	0	0	0	0	1
VP_9102	0	0	0	0	0
VP_7951	0	0	0	1	0
VP_13046	-1	-1	-1	0	0
VP_9230	-1	-1	-1	0	0
VP_8059	-1	-1	0	0	1
VP_1311	-1	-1	-1	0	0
VP_3229	0	0	0	0	1
VP_3478	0	0	0	0	0
VP_5523	-1	-1	0	0	1
VP_1332	-1	0	-1	0	0
VP_5887	0	0	0	0	0
VP_4542	-1	-1	-1	-1	0
VP_8071	-1	-1	-1	0	0
VP_1773	-1	0	-1	0	0
VP_5141	0	0	0	1	1
VP_1744	-1	-1	0	0	0
VP_4384	0	0	0	1	0
VP_5244	0	0	0	0	1
VP_10215	-1	-1	-1	0	0
VP_8023	-1	-1	-1	0	0
VP_8330	0	0	0	0	0
VP_6478	0	0	0	0	0
VP_6043	-1	-1	-1	0	0
VP_3069	-1	-1	-1	0	0
VP_2064	1	1	1	0	0
VP_4034	-1	-1	-1	0	0
VP_76	0	0	0	1	0
VP_3858	-1	-1	-1	0	0
VP_9684	-1	-1	-1	0	0
VP_5371	0	0	0	0	0
VP_5548	-1	-1	-1	0	0
VP_9349	0	0	0	-1	0
VP_9661	-1	-1	-1	0	0
VP_8803	1	1	0	1	0
VP_11323	-1	-1	-1	0	1
VP_620	-1	-1	-1	0	0
VP_7107	1	0	0	0	0
VP_7329	-1	-1	-1	-1	0
VP_7120	-1	-1	0	-1	0
VP_11129	-1	-1	-1	-1	0
VP_12346	-1	-1	-1	0	0
VP_965	0	1	1	0	0
VP_12236	0	0	0	-1	0
VP_11695	-1	0	-1	0	0
VP_9395	-1	-1	-1	0	0
VP_29	0	0	1	0	1
VP_13316	-1	-1	-1	-1	0
VP_8015	-1	-1	-1	0	0
VP_4788	-1	0	0	-1	0
VP_7606	-1	-1	-1	0	0
VP_1106	0	0	0	0	1
VP_13137	-1	0	0	-1	0
VP_10359	0	0	0	0	0
VP_6195	-1	0	-1	0	0
VP_7110	-1	-1	-1	0	0
VP_6411	-1	-1	-1	-1	0
VP_10096	0	0	0	-1	0
VP_7528	-1	-1	-1	0	0
VP_9438	0	0	0	0	0
VP_10097	-1	-1	-1	0	0
VP_4028	-1	-1	-1	0	0
VP_2947	0	0	0	0	0
VP_268	1	0	0	1	0
VP_12819	1	1	1	0	0
VP_2323	0	0	0	-1	-1
VP_2278	1	1	0	0	0
VP_2343	0	0	0	1	0
VP_12262	-1	0	0	0	0
VP_3243	0	1	1	0	0
VP_2536	0	0	0	0	0
VP_3520	0	0	0	0	0
VP_9398	-1	0	0	-1	0
VP_11768	0	0	0	1	0
VP_2362	0	0	0	-1	0
VP_8342	1	0	1	0	0
VP_5909	-1	-1	0	-1	0
VP_8033	0	0	0	0	0
VP_12043	0	0	0	-1	0
VP_11127	0	0	0	-1	0
VP_4471	1	0	0	0	0
VP_1391	1	0	0	1	0
VP_11372	-1	-1	-1	0	0
VP_4089	0	0	0	1	0
VP_11213	0	0	0	-1	0
VP_9457	0	0	0	0	0
VP_11704	0	0	0	1	0
VP_9958	-1	-1	-1	-1	0
VP_5841	-1	0	-1	0	0
VP_4268	1	1	0	1	0
VP_5532	0	0	1	0	1
VP_6101	1	0	0	0	1
VP_2426	-1	0	0	0	0
VP_4928	0	0	0	1	-1
VP_4911	0	0	0	0	0
VP_2155	-1	-1	-1	0	0
VP_3777	0	-1	0	0	1
VP_4862	1	0	0	0	0
VP_1286	-1	0	-1	0	0
VP_3417	0	0	0	0	0
VP_12769	-1	-1	-1	0	0
VP_2934	-1	-1	-1	0	0
VP_112	-1	-1	-1	-1	0
VP_12323	-1	-1	-1	0	0
VP_7741	-1	-1	0	0	0
VP_5711	0	1	0	0	0
VP_3458	0	0	1	-1	1
VP_3026	0	1	0	1	0
VP_13138	-1	0	0	-1	0
VP_835	-1	-1	-1	0	0
VP_13547	1	1	1	1	0
VP_12514	1	1	1	1	0
VP_13329	-1	0	-1	-1	0
VP_1776	0	0	0	0	0
VP_5021	-1	-1	0	-1	0
VP_11645	-1	-1	0	0	0
VP_8061	-1	-1	-1	-1	0
VP_11512	-1	0	0	0	0
VP_1950	0	0	0	1	0
VP_6258	-1	-1	-1	0	0
VP_6274	1	1	1	0	0
VP_7739	0	0	0	0	0
VP_4117	0	0	0	0	1
VP_787	0	0	0	0	-1
VP_7060	0	0	0	1	0
VP_8303	-1	-1	-1	0	0
VP_2716	1	1	1	0	0
VP_8490	0	0	0	0	0
VP_5187	-1	-1	-1	0	0
VP_180	0	1	0	0	-1
VP_8998	-1	-1	-1	0	0
VP_7693	0	0	0	0	1
VP_7965	0	0	0	1	0
VP_10695	-1	-1	-1	-1	0
VP_477	0	1	0	0	0
VP_2867	0	1	1	0	0
VP_10967	-1	-1	-1	0	0
VP_13444	0	0	0	0	0
VP_2077	-1	0	0	0	0
VP_12947	0	1	0	0	0
VP_2355	1	0	0	1	0
VP_13397	-1	-1	-1	0	0
VP_7442	0	0	-1	0	-1
VP_5588	-1	0	-1	0	0
VP_5093	-1	0	0	-1	0
VP_4303	-1	-1	-1	0	0
VP_3184	-1	0	0	0	0
VP_3268	-1	-1	-1	0	0
VP_1201	-1	-1	-1	0	0
VP_4956	0	-1	-1	1	0
VP_1063	0	-1	-1	0	0
VP_3476	0	0	0	0	0
VP_2021	0	0	0	0	0
VP_1187	-1	-1	0	0	0
VP_126	-1	0	-1	0	0
VP_8804	0	0	0	-1	0
VP_11803	0	0	0	-1	0
VP_8987	0	-1	-1	-1	0
VP_329	-1	-1	-1	0	0
VP_2869	0	0	1	0	0
VP_11643	-1	-1	-1	0	0
VP_3357	0	0	0	1	1
VP_9476	-1	-1	-1	-1	0
VP_13162	-1	-1	-1	0	0
VP_12009	-1	0	-1	-1	0
VP_13019	0	0	0	0	0
VP_1299	-1	0	0	-1	1
VP_5560	1	0	1	1	0
VP_4259	0	0	1	-1	0
VP_7785	0	-1	0	-1	0
VP_1948	0	0	0	0	0
VP_5243	0	0	0	0	1
VP_6965	1	1	1	0	0
VP_4013	0	0	1	-1	0
VP_2408	-1	-1	-1	0	0
VP_7474	1	1	1	1	0
VP_1404	-1	-1	-1	0	0
VP_11371	0	0	0	0	0
VP_13078	-1	-1	-1	-1	0
VP_9918	-1	-1	-1	0	0
VP_4087	-1	0	0	-1	0
VP_12841	-1	-1	-1	-1	0
VP_8306	-1	-1	0	0	1
VP_9634	0	0	0	-1	-1
VP_5237	-1	-1	-1	0	0
VP_1283	-1	-1	-1	-1	0
VP_7546	-1	-1	-1	0	0
VP_1916	0	0	0	1	0
VP_5684	0	1	0	1	-1
VP_2383	0	0	0	1	0
VP_5620	0	-1	-1	1	0
VP_6617	-1	-1	-1	0	0
VP_13086	-1	-1	-1	0	0
VP_3912	1	0	0	0	0
VP_4059	1	0	0	-1	0
VP_106	0	1	1	0	0
VP_2870	0	1	1	0	0
VP_5239	-1	-1	-1	0	0
VP_3054	0	-1	-1	0	0
VP_926	0	0	0	-1	0
VP_4912	0	0	0	-1	0
VP_12597	0	0	0	0	0
VP_5930	0	0	0	0	0
VP_1060	0	0	0	0	0
VP_8048	0	0	0	-1	0
VP_1962	0	0	0	-1	1
VP_10396	0	-1	0	0	0
VP_8881	0	0	-1	0	0
VP_2070	1	1	1	0	0
VP_5688	0	0	0	0	-1
VP_2816	1	0	0	1	1
VP_3107	0	0	0	0	1
VP_5018	-1	0	-1	0	-1
