# Supplementary material for: Transcriptome profiling of esophageal squamous cell carcinoma reveals a long noncoding RNA acting as a tumor suppressor
Source: Oncotarget. 2015 May 19;6(19):17065–80. doi: 10.18632/oncotarget.4185 (PMC4627292; doi:10.18632/oncotarget.4185)
Supplement: Supplementary file 9 [file oncotarget-06-17065-s009.xlsx]

## Sheet: CPAT
#Data ID	Sequence Name	RNA Size	ORF Size	Ficket Score	Hexamer Score	Coding Probability	Coding Label
0	TCONS_00004288	215	108	0.9306	-0.0166034	0.0158593	no
1	TCONS_00005556	1346	330	0.5723	-0.0191227	0.0502645	no
2	TCONS_00017961	370	123	0.8585	-0.190496	0.00472619	no
3	TCONS_00026516	824	381	0.711	0.0465778	0.18449	no
4	TCONS_00060068	429	141	0.9677	0.154716	0.0733371	no
5	TCONS_00060698	446	120	0.8516	-0.213553	0.00383074	no
6	TCONS_00060940	2079	210	0.6726	0.175757	0.0642256	no
7	TCONS_00061884	1967	360	0.5629	-0.16303	0.0257831	no
8	TCONS_00062147	1942	201	1.1259	0.0553091	0.105367	no
9	TCONS_00062848	2551	327	0.6146	-0.0624204	0.0392618	no
10	TCONS_00063310	4126	564	1.1866	0.266557	0.962259	yes
11	TCONS_00063309	3983	480	0.6932	-0.0894887	0.173364	no
12	TCONS_00078246	966	240	0.5131	0.00271758	0.0192526	no
13	TCONS_00094255	231	42	0.6012	-0.335602	0.000340865	no
14	TCONS_00094523	1508	201	0.9047	0.00195667	0.0407042	no
15	TCONS_00095514	672	573	1.296	0.321107	0.985929	yes
16	TCONS_00100676	631	318	0.952	-0.0431195	0.120188	no
17	TCONS_00108504	4453	315	0.5066	-0.0737409	0.0206991	no
18	TCONS_00110933	470	138	0.8558	0.178869	0.059325	no
19	TCONS_00127110	471	63	0.8581	-0.236686	0.00181301	no
20	TCONS_00128933	259	174	0.9823	0.13053	0.0925212	no
21	TCONS_00134611	2970	306	0.6449	-0.235346	0.0110254	no
22	TCONS_00137201	296	9	0.7728	-1.84815	1.8755e-08	no
23	TCONS_00149371	665	84	0.8172	0.0651674	0.0143264	no
24	TCONS_00155332	297	132	1.0348	-0.162988	0.0108507	no
25	TCONS_00155405	367	66	0.4597	-0.538549	7.35852e-05	no
26	TCONS_00168979	218	54	0.7381	-0.100178	0.00281872	no
27	TCONS_00176552	1367	264	0.9144	-0.0841515	0.047056	no
28	TCONS_00182328	2122	357	0.9585	0.162623	0.430283	yes
29	TCONS_00191039	185	99	1.1623	-0.0473728	0.0241587	no
30	TCONS_00193369	1915	213	0.6561	0.157002	0.0566659	no
31	TCONS_00194501	271	66	0.5978	-0.314183	0.000502256	no
32	TCONS_00194504	380	0	0	0	0.000297449	no
33	TCONS_00194880	701	222	1.1768	0.00217327	0.116349	no
34	TCONS_00198973	753	141	0.8153	0.0387404	0.0218651	no
35	TCONS_00198972	675	111	1.0214	-0.25089	0.00456354	no
36	TCONS_00198974	828	255	0.6398	0.0722432	0.0520061	no
37	TCONS_00200731	2282	273	0.6073	-0.0765056	0.0202155	no
38	TCONS_00202201	311	51	0.828	0.0401737	0.00903474	no
39	TCONS_00203226	1171	318	0.8291	-0.0425127	0.0827485	no
40	TCONS_00203540	299	81	0.7564	-0.083589	0.00443129	no
41	TCONS_00204387	377	207	0.6666	-0.0809276	0.0131038	no
42	TCONS_00207453	3469	294	0.4179	-0.244387	0.00436648	no
43	TCONS_00208479	4931	435	0.458	0.0604635	0.135288	no
44	TCONS_00208590	3734	402	0.386	-0.285857	0.00945342	no
45	TCONS_00211975	3629	570	0.5251	-0.0720518	0.2728	no
46	TCONS_00215275	586	231	0.5658	-0.0550599	0.0144744	no
47	TCONS_00221133	669	273	0.8336	0.20156	0.225133	no
48	TCONS_00229396	1054	210	0.6482	-0.026096	0.0175306	no
49	TCONS_00229614	563	486	0.7192	0.00138142	0.352564	no
50	TCONS_00232875	2320	426	1.0201	0.0586508	0.490091	yes
51	TCONS_00233328	317	87	1.1196	0.104628	0.0489393	no
52	TCONS_00235323	605	234	0.5899	0.0735525	0.0368047	no
53	TCONS_00235324	685	234	0.5899	0.0735525	0.0366329	no
54	TCONS_00236091	3729	390	0.4702	0.0540929	0.0934461	no
55	TCONS_00236796	2328	252	0.6351	0.0796278	0.0477654	no
56	TCONS_00238130	1074	165	0.6371	-0.441276	0.0006819	no
57	TCONS_00238454	5249	426	0.5157	-0.00492729	0.0977873	no
58	TCONS_00243193	269	120	0.5102	-0.217114	0.00129716	no
59	TCONS_00245386	366	18	0.9678	-0.818292	3.40905e-05	no
60	TCONS_00248252	2087	972	1.2978	0.557139	0.999956	yes
61	TCONS_00248254	3757	879	1.2568	0.571742	0.999864	yes
62	TCONS_00248255	1951	678	1.1487	0.48961	0.997418	yes
63	TCONS_00248256	1510	1233	0.7075	0.128762	0.99973	yes
64	TCONS_00248260	1829	1203	0.8962	0.179922	0.99985	yes
65	TCONS_00248262	1622	804	0.9594	0.230893	0.993543	yes
66	TCONS_00248263	1717	858	0.6222	0.100556	0.975734	yes
67	TCONS_00248261	1674	1134	0.64	0.0817938	0.998659	yes
68	TCONS_00248259	1456	702	0.5045	0.039003	0.776803	yes
69	TCONS_00248258	1853	1203	0.8962	0.179922	0.999849	yes
70	TCONS_00248257	1981	1203	0.8962	0.179922	0.999848	yes
71	TCONS_00248265	1787	1305	0.8962	0.152991	0.999941	yes
72	TCONS_00248264	1588	1002	0.5557	0.111505	0.994072	yes
73	TCONS_00248267	1710	1137	1.0505	0.285462	0.999907	yes
74	TCONS_00248266	1476	903	0.975	0.269451	0.998372	yes
75	TCONS_00248268	1789	528	0.667	0.132739	0.616599	yes
76	TCONS_00248269	2319	582	0.6906	0.103424	0.712464	yes
77	TCONS_00248271	3208	2088	1.234	0.679518	1	yes
78	TCONS_00248270	3278	1158	1.2789	0.740921	0.999998	yes
79	TCONS_00248272	1334	1122	1.2128	0.366696	0.999962	yes
80	TCONS_00248273	1031	897	1.2375	0.394529	0.999675	yes
81	TCONS_00248274	1113	231	0.9529	0.0789741	0.104183	no
82	TCONS_00248275	2915	234	0.7699	-0.167038	0.0117995	no
83	TCONS_00248277	1237	558	1.1541	0.36886	0.980591	yes
84	TCONS_00248276	1189	510	1.144	0.368314	0.966787	yes
85	TCONS_00248278	363	123	0.8611	0.158509	0.0457813	no
86	TCONS_00248722	9038	867	0.9085	0.154625	0.990082	yes
87	TCONS_00248725	2536	540	1.0044	0.131556	0.833661	yes
88	TCONS_00248727	2591	783	0.7768	0.0181451	0.941133	yes
89	TCONS_00248726	2601	360	1.0579	0.155092	0.49631	yes
90	TCONS_00248724	2594	546	0.8777	0.112662	0.759569	yes
91	TCONS_00248723	2659	663	1.028	0.109883	0.946101	yes
92	TCONS_00248729	2153	1566	0.9744	0.263999	0.999999	yes
93	TCONS_00248728	2157	1029	0.8196	0.135557	0.998287	yes
94	TCONS_00248730	1180	804	1.2702	0.576171	0.999756	yes
95	TCONS_00248731	2426	1728	1.2882	0.638071	1	yes
96	TCONS_00248732	671	435	1.0869	0.219211	0.806553	yes
97	TCONS_00248733	777	771	0.9634	0.248556	0.992307	yes
98	TCONS_00248734	1484	897	1.2916	0.722425	0.999968	yes
99	TCONS_00248736	2085	1818	1.3174	0.54718	1	yes
100	TCONS_00248735	2133	1866	1.2976	0.555459	1	yes
101	TCONS_00248737	2048	1692	1.2976	0.555402	1	yes
102	TCONS_00248738	4234	1080	1.3177	0.554412	0.999985	yes
103	TCONS_00248739	2569	993	1.2872	0.383675	0.999884	yes
104	TCONS_00248740	4588	2085	1.2882	0.741987	1	yes
105	TCONS_00248742	4507	2085	1.2882	0.741987	1	yes
106	TCONS_00248741	4510	2085	1.2882	0.741987	1	yes

## Sheet: Novel_Transcripts
### novel lincRNA gtf
chr1	Cufflinks	exon	68884147	68884215	.	+	.	gene_id "XLOC_000937"; transcript_id "TCONS_00004288"; exon_number "1";
chr1	Cufflinks	exon	68885734	68885804	.	+	.	gene_id "XLOC_000937"; transcript_id "TCONS_00004288"; exon_number "2";
chr1	Cufflinks	exon	68886471	68886545	.	+	.	gene_id "XLOC_000937"; transcript_id "TCONS_00004288"; exon_number "3";
chr1	Cufflinks	exon	110889883	110890509	.	+	.	gene_id "XLOC_001255"; transcript_id "TCONS_00005556"; exon_number "1";
chr1	Cufflinks	exon	110898498	110899216	.	+	.	gene_id "XLOC_001255"; transcript_id "TCONS_00005556"; exon_number "2";
chr1	Cufflinks	exon	151826319	151826517	.	-	.	gene_id "XLOC_004132"; transcript_id "TCONS_00017961"; exon_number "1";
chr1	Cufflinks	exon	151827157	151827327	.	-	.	gene_id "XLOC_004132"; transcript_id "TCONS_00017961"; exon_number "2";
chr10	Cufflinks	exon	5527974	5528597	.	-	.	gene_id "XLOC_006436"; transcript_id "TCONS_00026516"; exon_number "1";
chr10	Cufflinks	exon	5529462	5529661	.	-	.	gene_id "XLOC_006436"; transcript_id "TCONS_00026516"; exon_number "2";
chr12	Cufflinks	exon	127668703	127668899	.	-	.	gene_id "XLOC_013244"; transcript_id "TCONS_00060068"; exon_number "1";
chr12	Cufflinks	exon	127681838	127682069	.	-	.	gene_id "XLOC_013244"; transcript_id "TCONS_00060068"; exon_number "2";
chr13	Cufflinks	exon	30221800	30221861	.	+	.	gene_id "XLOC_013476"; transcript_id "TCONS_00060698"; exon_number "1";
chr13	Cufflinks	exon	30229207	30229590	.	+	.	gene_id "XLOC_013476"; transcript_id "TCONS_00060698"; exon_number "2";
chr13	Cufflinks	exon	107270158	107270381	.	+	.	gene_id "XLOC_013863"; transcript_id "TCONS_00061884"; exon_number "1";
chr13	Cufflinks	exon	107278735	107279482	.	+	.	gene_id "XLOC_013863"; transcript_id "TCONS_00061884"; exon_number "2";
chr13	Cufflinks	exon	107280367	107280489	.	+	.	gene_id "XLOC_013863"; transcript_id "TCONS_00061884"; exon_number "3";
chr13	Cufflinks	exon	107283135	107284006	.	+	.	gene_id "XLOC_013863"; transcript_id "TCONS_00061884"; exon_number "4";
chr16	Cufflinks	exon	80056542	80056675	.	-	.	gene_id "XLOC_020738"; transcript_id "TCONS_00094255"; exon_number "1";
chr16	Cufflinks	exon	80068050	80068146	.	-	.	gene_id "XLOC_020738"; transcript_id "TCONS_00094255"; exon_number "2";
chr16	Cufflinks	exon	85319915	85320228	.	-	.	gene_id "XLOC_020792"; transcript_id "TCONS_00094523"; exon_number "1";
chr16	Cufflinks	exon	85320375	85320431	.	-	.	gene_id "XLOC_020792"; transcript_id "TCONS_00094523"; exon_number "2";
chr16	Cufflinks	exon	85322306	85322444	.	-	.	gene_id "XLOC_020792"; transcript_id "TCONS_00094523"; exon_number "3";
chr16	Cufflinks	exon	85323318	85323433	.	-	.	gene_id "XLOC_020792"; transcript_id "TCONS_00094523"; exon_number "4";
chr16	Cufflinks	exon	85334145	85334374	.	-	.	gene_id "XLOC_020792"; transcript_id "TCONS_00094523"; exon_number "5";
chr16	Cufflinks	exon	85336351	85337002	.	-	.	gene_id "XLOC_020792"; transcript_id "TCONS_00094523"; exon_number "6";
chr18	Cufflinks	exon	6683434	6683804	.	+	.	gene_id "XLOC_023666"; transcript_id "TCONS_00110933"; exon_number "1";
chr18	Cufflinks	exon	6699803	6699901	.	+	.	gene_id "XLOC_023666"; transcript_id "TCONS_00110933"; exon_number "2";
chr19	Cufflinks	exon	46738975	46739161	.	-	.	gene_id "XLOC_026995"; transcript_id "TCONS_00128933"; exon_number "1";
chr19	Cufflinks	exon	46753402	46753473	.	-	.	gene_id "XLOC_026995"; transcript_id "TCONS_00128933"; exon_number "2";
chr2	Cufflinks	exon	177360088	177360298	.	+	.	gene_id "XLOC_028739"; transcript_id "TCONS_00137201"; exon_number "1";
chr2	Cufflinks	exon	177362442	177362526	.	+	.	gene_id "XLOC_028739"; transcript_id "TCONS_00137201"; exon_number "2";
chr20	Cufflinks	exon	11137832	11138211	.	+	.	gene_id "XLOC_031517"; transcript_id "TCONS_00149371"; exon_number "1";
chr20	Cufflinks	exon	11138523	11138674	.	+	.	gene_id "XLOC_031517"; transcript_id "TCONS_00149371"; exon_number "2";
chr20	Cufflinks	exon	11139341	11139440	.	+	.	gene_id "XLOC_031517"; transcript_id "TCONS_00149371"; exon_number "3";
chr20	Cufflinks	exon	11161412	11161444	.	+	.	gene_id "XLOC_031517"; transcript_id "TCONS_00149371"; exon_number "4";
chr21	Cufflinks	exon	15279908	15280057	.	-	.	gene_id "XLOC_033061"; transcript_id "TCONS_00155332"; exon_number "1";
chr21	Cufflinks	exon	15280211	15280357	.	-	.	gene_id "XLOC_033061"; transcript_id "TCONS_00155332"; exon_number "2";
chr21	Cufflinks	exon	18631605	18631764	.	-	.	gene_id "XLOC_033086"; transcript_id "TCONS_00155405"; exon_number "1";
chr21	Cufflinks	exon	18632293	18632499	.	-	.	gene_id "XLOC_033086"; transcript_id "TCONS_00155405"; exon_number "2";
chr3	Cufflinks	exon	189208737	189208833	.	+	.	gene_id "XLOC_036028"; transcript_id "TCONS_00168979"; exon_number "1";
chr3	Cufflinks	exon	189223268	189223388	.	+	.	gene_id "XLOC_036028"; transcript_id "TCONS_00168979"; exon_number "2";
chr3	Cufflinks	exon	195539507	195540793	.	-	.	gene_id "XLOC_037541"; transcript_id "TCONS_00176552"; exon_number "1";
chr3	Cufflinks	exon	195540957	195541036	.	-	.	gene_id "XLOC_037541"; transcript_id "TCONS_00176552"; exon_number "2";
chr5	Cufflinks	exon	42985509	42985764	.	-	.	gene_id "XLOC_041928"; transcript_id "TCONS_00193369"; exon_number "1";
chr5	Cufflinks	exon	42990941	42992599	.	-	.	gene_id "XLOC_041928"; transcript_id "TCONS_00193369"; exon_number "2";
chr5	Cufflinks	exon	84587238	84587361	.	-	.	gene_id "XLOC_042277"; transcript_id "TCONS_00194501"; exon_number "1";
chr5	Cufflinks	exon	84590992	84591138	.	-	.	gene_id "XLOC_042277"; transcript_id "TCONS_00194501"; exon_number "2";
chr5	Cufflinks	exon	84925418	84925632	.	-	.	gene_id "XLOC_042280"; transcript_id "TCONS_00194504"; exon_number "1";
chr5	Cufflinks	exon	84929112	84929276	.	-	.	gene_id "XLOC_042280"; transcript_id "TCONS_00194504"; exon_number "2";
chr6	Cufflinks	exon	122226248	122226412	.	+	.	gene_id "XLOC_044217"; transcript_id "TCONS_00202201"; exon_number "1";
chr6	Cufflinks	exon	122238490	122238635	.	+	.	gene_id "XLOC_044217"; transcript_id "TCONS_00202201"; exon_number "2";
chr6	Cufflinks	exon	168151909	168152136	.	+	.	gene_id "XLOC_044494"; transcript_id "TCONS_00203226"; exon_number "1";
chr6	Cufflinks	exon	168152269	168153211	.	+	.	gene_id "XLOC_044494"; transcript_id "TCONS_00203226"; exon_number "2";
chr6	Cufflinks	exon	6792921	6793002	.	-	.	gene_id "XLOC_044588"; transcript_id "TCONS_00203540"; exon_number "1";
chr6	Cufflinks	exon	6794383	6794599	.	-	.	gene_id "XLOC_044588"; transcript_id "TCONS_00203540"; exon_number "2";
chr6	Cufflinks	exon	30965887	30966096	.	-	.	gene_id "XLOC_044850"; transcript_id "TCONS_00204387"; exon_number "1";
chr6	Cufflinks	exon	30966417	30966583	.	-	.	gene_id "XLOC_044850"; transcript_id "TCONS_00204387"; exon_number "2";
chr6	Cufflinks	exon	168085629	168089314	.	-	.	gene_id "XLOC_045868"; transcript_id "TCONS_00208590"; exon_number "1";
chr6	Cufflinks	exon	168096015	168096062	.	-	.	gene_id "XLOC_045868"; transcript_id "TCONS_00208590"; exon_number "2";
chr7	Cufflinks	exon	128257928	128258031	.	+	.	gene_id "XLOC_048028"; transcript_id "TCONS_00215275"; exon_number "1";
chr7	Cufflinks	exon	128259100	128259581	.	+	.	gene_id "XLOC_048028"; transcript_id "TCONS_00215275"; exon_number "2";
chr9	Cufflinks	exon	38096477	38096730	.	+	.	gene_id "XLOC_052397"; transcript_id "TCONS_00233328"; exon_number "1";
chr9	Cufflinks	exon	38127622	38127684	.	+	.	gene_id "XLOC_052397"; transcript_id "TCONS_00233328"; exon_number "2";
chr9	Cufflinks	exon	130341614	130341813	.	+	.	gene_id "XLOC_053042"; transcript_id "TCONS_00235323"; exon_number "1";
chr9	Cufflinks	exon	130343109	130343513	.	+	.	gene_id "XLOC_053042"; transcript_id "TCONS_00235323"; exon_number "2";
chr9	Cufflinks	exon	130342697	130342838	.	+	.	gene_id "XLOC_053042"; transcript_id "TCONS_00235324"; exon_number "1";
chr9	Cufflinks	exon	130342971	130343513	.	+	.	gene_id "XLOC_053042"; transcript_id "TCONS_00235324"; exon_number "2";
chr9	Cufflinks	exon	75705954	75706913	.	-	.	gene_id "XLOC_053769"; transcript_id "TCONS_00238130"; exon_number "1";
chr9	Cufflinks	exon	75726710	75726823	.	-	.	gene_id "XLOC_053769"; transcript_id "TCONS_00238130"; exon_number "2";
chrX	Cufflinks	exon	107181204	107181241	.	+	.	gene_id "XLOC_055238"; transcript_id "TCONS_00243193"; exon_number "1";
chrX	Cufflinks	exon	107181734	107181964	.	+	.	gene_id "XLOC_055238"; transcript_id "TCONS_00243193"; exon_number "2";
chrX	Cufflinks	exon	45629138	45629355	.	-	.	gene_id "XLOC_055918"; transcript_id "TCONS_00245386"; exon_number "1";
chrX	Cufflinks	exon	45629488	45629635	.	-	.	gene_id "XLOC_055918"; transcript_id "TCONS_00245386"; exon_number "2";

## Sheet: Expression
	16N	16T	18N	18T	19N	19T
XLOC_000937	0	18.7134	0	36.7561	0	9.98996
XLOC_001255	0.169349	0.964271	0.616166	1.71274	0	2.45683
XLOC_004132	1.15186	0	0	4.31464	0	2.78511
XLOC_006436	0	0.161251	0	4.90084	0	1.0545
XLOC_013244	0	0	0	3.83871	0	0.412983
XLOC_013476	11.1226	3.70122	11.5625	6.24945	19.3319	4.22613
XLOC_013863	0.548794	0	2.12987	0.0411134	1.84899	0
XLOC_020738	0	4.24022	4.9674	0	0	23.7678
XLOC_020792	0	0.0767857	0	0.055565	0	0
XLOC_023666	0	16.8477	0	0	0	0.699529
XLOC_026995	51.8567	1.49127	97.8328	1.07914	199.521	5.57268
XLOC_028739	35.5603	0	35.94	0	36.9783	0
XLOC_031517	0.837068	0.433296	0	15.0504	0	0
XLOC_033061	21.5363	0	11.8725	0	25.6525	0
XLOC_033086	0	27.3104	0	0	0	4.53579
XLOC_036028	0	0	0	36.9754	0	2.38677
XLOC_037541	0	0	2.62192	4.67183	0.933806	0
XLOC_041928	1.80945	6.61501	1.37158	2.07572	1.27009	1.03909
XLOC_042277	0	16.9843	0	0	0	0
XLOC_042280	0	12.9533	0	1.22262	0	4.73524
XLOC_044217	0	17.969	0	0	0	0.839347
XLOC_044494	23.9927	0	19.8841	1.42297	28.0681	0.386749
XLOC_044588	15.3855	0	37.3196	3.60195	21.5987	0.930025
XLOC_044850	12.1707	0.572727	10.7351	0	31.0648	0
XLOC_045868	24.7901	0.0283899	41.3738	0.041088	29.7709	0.159134
XLOC_048028	1.51404	1.3062	0	1.89043	0	0.488111
XLOC_052397	0	0	20.0538	0	6.18993	0
XLOC_053042	7.11011	0	15.7757	0.330407	10.8011	0.465087
XLOC_053769	16.6638	0.575053	18.5933	11.069	19.1305	0.967004
XLOC_055238	0	4.004	0	15.453	0	8.72808
XLOC_055918	2.35892	1.83159	2.86093	10.1614	4.41536	0.570367
